# Supplementary material for: Rational correction of pathogenic conformational defects in HTRA1
Source: Nat Commun. 2024 Jul 16;15:5944. doi: 10.1038/s41467-024-49982-8 (PMC11252331; doi:10.1038/s41467-024-49982-8)
Supplement: Supplementary file 4 — Supplementary Data 1 [file 41467_2024_49982_MOESM4_ESM.xlsx]

## Sheet: Supplementary Data 1
UniProt Accession			wt/R274Q vs wt/wt			R274Q/R274Q vs wt/wt			wt/D174R-S328A vs wt/wt			D174R-S328A/D174R-S328A vs wt/wt			R274Q/D174R-S328A vs wt/wt			R274Q/D174R-S328A vs wt/D174R-S328A			R274Q/D174R-S328A vs R274Q/R274Q			log2 transformed label free quantification (LFQ) intensities of wt/wt samples					log2 transformed LFQ intensities of wt/R274Q samples					log2 transformed LFQ intensities of R274Q/R274Q samples					log2 transformed LFQ intensities of wt/D174R-S328A samples					log2 transformed LFQ intensities of D174R-S328A/D174R-S328A samples					log2 transformed LFQ intensities of R274Q/D174R-S328A samples
Majority protein IDs	Protein names	Gene names	log2 ratio	p-value (t-test)	-log10 p-value	log2 ratio	p-value (t-test)	-log10 p-value	log2 ratio	p-value (t-test)	-log10 p-value	log2 ratio	p-value (t-test)	-log10 p-value	log2 ratio	p-value (t-test)	-log10 p-value	log2 ratio	p-value (t-test)	-log10 p-value	log2 ratio	p-value (t-test)	-log10 p-value	#1	#2	#3	#4	#5	#1	#2	#3	#4	#5	#1	#2	#3	#4	#5	#1	#2	#3	#4	#5	#1	#2	#3	#4	#5	#1
Q9D6X6	Serine protease 23	Prss23	1.61058	0.00105522	2.97666	3.65346	2.4136e-07	6.61734	0.9149	0.0260889	1.58354	4.17356	4.24818e-07	6.3718	2.3554	1.43424e-05	4.84338	1.4405	0.00576929	2.23888	-1.29806	0.00242136	2.61594	24.1221	24.7608	24.7619	24.4672	24.5246	26.1944	26.2063	26.3062	26.9187	25.0639	27.4425	28.1266	28.3776	28.5504	28.4068	26.5225	25.5738	24.9585	24.6938	25.4625	28.7266	29.2174	28.3295	29.2827	27.9482	26.2643
Q9R118	Serine protease HTRA1	Htra1	-0.59196	0.000419822	3.37693	-3.0344	2.79879e-07	6.55303	0.29242	0.0600274	1.22165	1.23092	0.000315215	3.50139	0.20826	0.257301	0.589558	-0.08416	0.669016	0.174564	3.24266	7.65606e-07	6.11599	28.2717	28.4995	28.544	28.1917	28.5422	27.934	27.9171	27.7343	27.9271	27.5768	25.5465	25.3416	24.9048	25.1322	25.952	29.0682	28.4622	28.8381	28.6064	28.5363	29.2694	29.9351	29.5918	30.1988	29.2086	28.87
Q8K479	Complement C1q tumor necrosis factor-related protein 5	C1qtnf5	0.04958	0.709749	0.148895	-1.45838	4.55158e-05	4.34184	0.1308	0.361581	0.441794	0.40834	0.0458317	1.33883	0.018	0.952311	0.021221	-0.1128	0.699833	0.155005	1.47638	0.00137232	2.86254	25.996	26.6494	26.354	26.4444	26.2293	26.4583	26.3389	26.5849	26.172	26.3669	25.1183	24.3713	25.1613	25.0066	24.7237	26.7052	26.3157	26.427	26.5904	26.2888	26.7889	27.1494	26.8774	26.4885	26.4106	27.0404
Q61398	Procollagen C-endopeptidase enhancer 1	Pcolce	0.2923	0.066483	1.17729	1.12548	5.68075e-05	4.24559	0.3464	0.184526	0.733943	0.8231	0.016706	1.77713	0.19762	0.362234	0.441011	-0.14878	0.621527	0.20654	-0.92786	0.00291974	2.53466	24.9284	25.0752	25.1125	24.9211	24.6247	25.3183	25.171	25.5914	25.0571	24.9856	25.7888	26.2066	26.4314	25.8531	26.0094	25.3753	25.2703	26.0104	25.1033	24.6346	25.8839	26.2548	24.7834	26.1196	25.7357	25.1513
P35969	Vascular endothelial growth factor receptor 1	Flt1	-0.23546	0.468764	0.329046	1.23182	0.000202205	3.69421	0.39266	0.033958	1.46906	1.12212	0.00258469	2.58759	0.38092	0.0101044	1.99549	-0.01174	0.930959	0.0310694	-0.8509	0.00121032	2.9171	26.2623	26.3918	26.467	26.6428	26.0576	26.7414	26.0951	26.4953	26.2752	25.0372	26.9721	27.7634	27.8852	27.7924	27.5675	26.5165	26.5057	26.9902	26.6983	27.0741	26.979	27.2666	27.6258	28.357	27.2037	26.8573
P11276	Fibronectin;Anastellin	Fn1	0.64802	0.00113541	2.94485	0.90978	0.000224454	3.64887	0.53902	0.00228589	2.64094	1.4308	2.24506e-05	4.64877	0.88258	0.000958136	3.01857	0.34356	0.0733907	1.13436	-0.0272	0.885451	0.0528355	31.3424	31.695	31.927	31.6888	31.6674	32.5441	32.3318	32.3036	32.3982	31.983	32.6374	32.6001	32.7123	32.1528	32.7669	32.5136	32.1079	32.1596	32.1611	32.0735	32.9505	33.5663	32.8184	33.2069	32.9325	32.7472
Q9WVH9	Fibulin-5	Fbln5	1.05188	0.0016172	2.79124	0.83688	0.000525747	3.27922	0.48902	0.047797	1.3206	1.02872	0.000476826	3.32164	1.03132	2.11582e-05	4.67452	0.5423	0.0191108	1.71872	0.19444	0.126775	0.896967	31.439	31.6546	31.8313	31.8418	32.0855	33.2342	32.8494	32.7838	33.139	32.1052	32.563	32.6424	32.7135	32.2424	32.8753	32.6028	31.931	32.741	31.8308	32.1917	32.8317	32.5785	32.5847	33.3561	32.6448	32.7269
Q8BLI0	ADAMTS-like protein 1	Adamtsl1	1.95096	0.00117028	2.93171	1.50046	0.00116069	2.93528	1.14998	0.0705578	1.15146	2.26582	8.54724e-05	4.06817	2.14462	0.000319215	3.49592	0.99464	0.0718964	1.14329	0.64416	0.0373736	1.42743	NaN	25.1719	24.836	24.9709	25.986	27.7068	27.0904	26.9298	27.819	26.4148	26.5538	26.8931	26.663	26.3558	27.2426	27.9159	26.4876	25.3587	26.3793	25.8144	27.3703	27.8923	27.1456	27.8105	27.3164	27.3588
Q9QYB5-2;Q9QYB5	Gamma-adducin	Add3	0.26946	0.0036857	2.43348	0.3038	0.0013154	2.88094	0.32712	0.0273097	1.56368	0.34336	0.00234841	2.62923	0.49216	0.00335981	2.47368	0.16504	0.334106	0.476116	0.18836	0.162752	0.788474	30.7063	30.8834	30.8533	30.8915	30.9458	31.2256	30.961	31.2512	31.1204	31.0694	31.0161	31.236	31.2323	31.0705	31.2444	31.3149	30.8873	30.9273	31.4363	31.3501	31.401	31.0368	31.3006	31.1698	31.0889	31.6362
Q8CG19;Q8CG19-2;Q8CG19-3	Latent-transforming growth factor beta-binding protein 1	Ltbp1	2.23872	0.0011077	2.95558	2.15142	0.0014216	2.84722	1.50534	0.0206382	1.68533	3.0384	6.08844e-05	4.21549	2.58938	0.000896705	3.04735	1.08404	0.0596276	1.22455	0.43796	0.324944	0.488192	24.2804	24.9869	24.9424	25.5526	26.5344	27.7701	27.1525	27.0585	28.3514	27.1578	27.1759	27.0062	27.0541	27.465	28.3526	28.1289	26.6164	26.7396	26.3137	26.0248	27.9885	28.5584	28.0272	28.5857	28.3289	26.9632
P97370	Sodium/potassium-transporting ATPase subunit beta-3	Atp1b3	-0.02984	0.800744	0.0965062	0.34472	0.00147189	2.83213	-0.08984	0.280495	0.552075	0.14596	0.294196	0.531364	0.32328	0.0227972	1.64212	0.41312	0.00442639	2.35395	-0.02144	0.83864	0.0764244	32.1027	32.1063	32.361	32.0174	32.0093	32.4052	31.8922	32.1791	31.9081	32.0629	32.4368	32.3598	32.4402	32.5282	32.5553	32.1586	32.0124	31.9103	32.0962	31.97	32.4946	32.4387	32.3986	32.0771	31.9175	32.6586
Q91XD6	Vacuolar protein-sorting-associated protein 36	Vps36	0.29014	0.0484358	1.31483	0.49514	0.00152089	2.8179	0.57646	0.000339958	3.46857	0.22572	0.14729	0.831828	0.52578	0.010115	1.99503	-0.05068	0.75305	0.123176	0.03064	0.85375	0.0686693	25.0768	25.303	25.498	25.2828	25.1828	25.7364	25.5351	25.7751	25.1927	25.5548	25.8193	25.9613	25.8761	25.6081	25.5543	25.8883	25.8809	25.889	25.9795	25.588	25.3039	25.5148	25.7867	25.7232	25.1434	25.6952
Q3TLP5;Q3TLP5-2;Q3TLP5-3	Enoyl-CoA hydratase domain-containing protein 2, mitochondrial	Echdc2	0.24064	0.270082	0.568504	0.47002	0.00158506	2.79995	-0.1299	0.446898	0.349791	0.20364	0.131125	0.882316	0.13844	0.0603369	1.21942	0.26834	0.133523	0.874445	-0.33158	0.00944428	2.02483	25.6999	25.6594	25.8982	25.6732	25.8341	26.1257	25.8263	26.6911	25.781	25.5439	26.2713	26.0043	26.4309	26.3805	26.0279	26.1809	25.7371	25.3408	25.461	25.3955	26.0788	25.949	26.2205	25.9811	25.5536	25.7818
Q8JZU0	Nucleoside diphosphate-linked moiety X motif 13	Nudt13	0.283575	0.136763	0.864031	0.986758	0.00171765	2.76507	0.376785	0.123608	0.907955	0.354885	0.232103	0.63432	0.971165	0.0490703	1.30918	0.59438	0.168713	0.77285	-0.0155933	0.975126	0.0109391	23.2454	23.3235	23.3577	NaN	22.9281	23.488	23.1318	23.6211	NaN	23.7481	NaN	24.1327	24.4604	NaN	24.0082	23.9486	23.4432	23.2239	24.0616	23.275	23.6668	24.2578	23.7029	22.8822	23.3331	24.5561
Q8BPQ7	Small G protein signaling modulator 1	Sgsm1	-2.3874	NaN	NaN	-1.65025	0.00200391	2.69812	-2.02978	0.000614552	3.21144	-1.62132	0.0179278	1.74647	-1.65132	0.0873375	1.0588	0.378455	0.56743	0.246087	-0.001075	0.998814	0.000515411	25.772	NaN	25.9316	NaN	26.0714	NaN	NaN	23.1087	NaN	23.9665	24.5291	23.7388	NaN	24.7592	24.0719	23.2062	24.4144	23.7932	23.6779	24.3844	23.4385	24.0943	24.3608	NaN	25.3211	23.0278
P97449	Aminopeptidase N	Anpep	0.0689	0.64962	0.18734	0.39014	0.00236702	2.6258	0.09852	0.589154	0.229771	0.01184	0.946391	0.0239293	0.39252	0.0622907	1.20558	0.294	0.229617	0.638997	0.00238	0.989075	0.0047708	31.1272	31.3754	31.2547	30.9025	31.1185	31.3595	31.1168	31.6413	31.0018	31.0034	31.5052	31.5923	31.6322	31.5976	31.4017	31.7021	31.3316	30.9069	31.4353	30.895	31.6445	31.3698	31.0941	30.8457	30.8834	31.8539
P61294	Ras-related protein Rab-6B	Rab6b	-0.635895	0.00494132	2.30616	-0.779675	0.00265123	2.57655	-0.583495	0.0430813	1.36571	-0.256795	0.227188	0.643615	-0.512135	0.0562402	1.24995	0.07136	0.751414	0.124121	0.26754	0.140254	0.853085	26.3825	25.5635	25.9113	NaN	26.0922	25.2744	25.4279	25.3544	25.2472	25.4535	25.2981	25.1309	24.9776	25.4017	25.2302	25.1378	25.6959	25.6252	25.6562	24.9043	25.4899	26.1375	25.6822	25.6664	25.6769	25.3923
Q62018-3;Q62018;Q62018-2	RNA polymerase-associated protein CTR9 homolog	Ctr9	-0.0317667	NaN	NaN	0.381358	0.00268154	2.57162	0.155908	0.605905	0.217596	0.0717583	0.496634	0.303964	0.382713	0.127422	0.894755	0.226805	0.430605	0.365921	0.001355	0.994161	0.00254328	24.2945	24.0924	NaN	NaN	24.0423	NaN	NaN	NaN	NaN	24.1113	24.4628	24.5467	24.5328	NaN	24.5554	24.2904	23.8537	24.9451	24.1067	NaN	24.3776	24.2339	24.1637	24.0841	NaN	24.8763
Q80W54	CAAX prenyl protease 1 homolog	Zmpste24	0.17622	0.128787	0.890126	0.36862	0.00312826	2.5047	0.09946	0.380451	0.419701	0.09462	0.684755	0.164465	0.52604	0.0051352	2.28944	0.42658	0.0273718	1.5627	0.15742	0.313586	0.503644	27.8883	27.9326	27.9566	27.6632	27.8567	28.2487	28.0684	28.1813	27.7447	27.9354	27.9861	28.3273	28.4081	28.1901	28.2289	28.0881	28.1727	27.8954	28.0064	27.6321	28.5844	27.8748	28.2717	27.712	27.3276	28.7173
Q61425	Hydroxyacyl-coenzyme A dehydrogenase, mitochondrial	Hadh	0.04712	0.768538	0.114335	0.38888	0.00318122	2.49741	-0.10652	0.510102	0.292343	0.0745	0.530969	0.274931	0.42134	0.0591854	1.22779	0.52786	0.0424711	1.37191	0.03246	0.862271	0.0643561	31.7235	31.6413	31.8967	31.4097	31.5977	31.9826	31.5155	32.0647	31.4839	31.4578	31.9324	31.9582	32.196	32.015	32.1117	31.8225	31.5533	31.1813	31.8518	31.3274	31.8726	31.9428	31.682	31.6566	31.4874	32.4663
P28654	Decorin	Dcn	0.1717	0.425866	0.370727	0.64406	0.00329728	2.48184	0.08268	0.611338	0.213719	0.10274	0.647362	0.188853	0.40406	0.129824	0.886645	0.32138	0.146804	0.833261	-0.24	0.263793	0.578736	30.5165	30.4561	30.4008	29.9259	29.827	30.8228	30.3321	30.6211	30.187	30.0218	30.8853	30.8009	30.964	31.0131	30.6833	30.2797	30.5212	30.2358	30.3353	30.1677	30.3388	30.6112	30.5925	30.374	29.7235	31.2113
P28828	Receptor-type tyrosine-protein phosphatase mu	Ptprm	0.1973	0.278276	0.555524	0.53158	0.00349005	2.45717	0.02172	0.887111	0.0520219	0.16428	0.236863	0.625503	0.25966	0.142982	0.844718	0.23794	0.142163	0.847214	-0.27192	0.0657722	1.18196	25.6439	25.8143	26.0212	25.6723	25.3237	26.1073	26.1387	26.0354	25.6345	25.546	26.1491	26.095	26.4363	26.2938	26.1591	25.6448	26.0799	25.6809	25.6475	25.5309	25.8215	25.8159	25.6818	25.9802	25.9974	25.9674
O89090;O89090-2	Transcription factor Sp1	Sp1	0.713775	0.0610246	1.2145	0.646975	0.00363122	2.43995	0.4181	0.127886	0.893177	0.39516	0.0722547	1.14113	0.288867	0.168431	0.773578	-0.129233	0.682928	0.165625	-0.358108	0.125648	0.900843	23.5458	23.8274	23.5232	NaN	23.85	24.0171	24.2072	24.0922	25.285	NaN	NaN	24.3111	24.2987	24.6262	24.0983	24.3177	23.8068	24.6173	23.677	NaN	24.168	23.6089	23.9121	24.2268	24.493	23.6286
Q99LT0	Protein dpy-30 homolog	Dpy30	0.09526	0.761407	0.118383	-1.01026	0.00369742	2.4321	-0.19142	0.501326	0.29988	-0.15884	0.683208	0.165447	-0.76158	0.0232237	1.63407	-0.57016	0.108422	0.964881	0.24868	0.426154	0.370434	27.4284	28.031	27.6623	28.1033	28.2821	27.4927	27.4241	27.9739	28.8365	28.2562	26.9041	26.4702	26.9965	27.5565	26.5285	27.2232	27.2242	28.3483	27.7063	28.048	27.1247	27.0751	28.6179	27.3754	28.5198	26.9972
Q9D7F7	Charged multivesicular body protein 4c	Chmp4c	0.309725	0.409461	0.387787	-0.37085	0.00397444	2.40072	0.092	NaN	NaN	0.2295	0.400818	0.397052	-0.05575	NaN	NaN	-0.14775	NaN	NaN	0.3151	NaN	NaN	NaN	24.2478	24.2017	24.1978	24.0571	23.8577	23.9252	NaN	24.96	25.2004	23.8936	23.6217	23.7693	23.9364	NaN	NaN	NaN	24.9662	23.57	NaN	NaN	NaN	24.1486	24.0778	24.9904	NaN
P35283	Ras-related protein Rab-12	Rab12	-0.17112	0.266504	0.574297	0.39078	0.00426877	2.3697	-0.12146	0.25041	0.601348	-0.04716	0.781768	0.106922	0.1833	0.188833	0.723923	0.30476	0.0415542	1.38139	-0.20748	0.139653	0.854951	26.7675	26.7667	26.684	26.3918	26.568	26.5293	26.5825	26.8016	26.0586	26.3504	27.0241	27.0188	27.2816	26.9091	26.8983	26.6404	26.6143	26.5476	26.5074	26.261	26.6154	27.0405	26.5851	26.5983	26.1029	26.8641
Q9R078	5-AMP-activated protein kinase subunit beta-1	Prkab1	0.27696	0.102705	0.988407	0.57518	0.00430405	2.36612	0.09154	0.723844	0.140355	0.35182	0.0662389	1.17889	0.37644	0.0895219	1.04807	0.2849	0.302746	0.518921	-0.19874	0.250089	0.601906	24.8038	24.976	24.41	24.2617	24.5469	24.9513	24.6851	25.0187	25.0269	24.7012	25.2126	25.3377	25.2652	24.9525	25.1063	25.1065	24.8316	24.5881	25.017	23.9129	25.0103	24.9969	25.0406	25.1544	24.5553	25.3187
Q8BP67	60S ribosomal protein L24	Rpl24	0.14682	0.429522	0.367015	0.7008	0.00459248	2.33795	0.3886	0.0657499	1.1821	-0.01076	0.963797	0.0160146	0.44234	0.0534681	1.27191	0.05374	0.762259	0.117898	-0.25846	0.165042	0.782405	28.263	27.8537	28.5021	27.6893	28.0014	28.1299	28.379	28.4145	27.8589	28.2613	29.0491	28.7129	28.4852	28.9646	28.6017	28.4916	28.1581	28.3348	28.8308	28.4372	28.1687	28.1601	27.4085	28.4943	28.0241	28.5847
Q9WV98	Mitochondrial import inner membrane translocase subunit Tim9	Timm9	-0.09502	0.746541	0.126946	-1.05276	0.00462991	2.33443	-0.40594	0.247454	0.606505	-0.28382	0.372515	0.428856	-0.51812	0.18895	0.723653	-0.11218	0.792095	0.101223	0.53464	0.186458	0.72942	28.6952	28.8724	28.4361	29.4331	29.2642	28.7151	28.3449	28.4516	29.3522	29.3621	27.9094	27.3986	27.6986	28.6093	27.8213	28.1309	27.786	29.2338	28.499	29.0216	28.424	28.0903	28.4457	28.8362	29.4857	27.438
Q9QZD9	Eukaryotic translation initiation factor 3 subunit I	Eif3i	0.04578	0.692788	0.159399	0.28294	0.00472937	2.3252	0.07154	0.70259	0.153298	0.0458	0.800777	0.0964884	0.21364	0.183731	0.735817	0.1421	0.525299	0.279593	-0.0693	0.623755	0.204986	28.0519	28.1098	27.9842	27.7967	27.7956	27.9456	28.0895	28.2103	27.6716	28.0501	28.1236	28.1982	28.2328	28.2833	28.315	28.3603	28.1402	27.6202	28.3596	27.6156	28.2672	27.9599	28.1791	28.1872	27.3738	28.4912
Q19LI2	Alpha-1B-glycoprotein	A1bg	NaN	NaN	NaN	1.60441	0.00506045	2.29581	2.83564	0.0954898	1.02004	1.54074	NaN	NaN	1.09754	NaN	NaN	-1.7381	NaN	NaN	-0.506875	NaN	NaN	23.6112	23.0556	22.7098	22.707	23.8762	NaN	NaN	NaN	NaN	NaN	NaN	24.7976	24.6103	25.6938	24.0838	NaN	24.8791	NaN	29.7679	23.4358	NaN	NaN	NaN	24.7327	NaN	NaN
Q8BGZ1	Hippocalcin-like protein 4	Hpcal4	-0.66438	0.135507	0.868039	-1.39666	0.00517183	2.28636	-0.66098	0.183078	0.737365	-0.39872	0.536738	0.270238	-1.12666	0.0935793	1.02882	-0.46568	0.487386	0.312127	0.27	0.654736	0.183934	29.0255	27.919	27.5434	28.7763	28.2802	26.7696	27.4605	27.421	28.1103	28.4611	26.8428	26.3386	26.4291	27.5679	27.3827	26.7803	26.9187	28.7604	27.9284	27.8517	27.0134	28.5329	28.2948	26.303	29.4067	25.8514
P68040	Guanine nucleotide-binding protein subunit beta-2-like 1;Guanine nucleotide-binding protein subunit beta-2-like 1, N-terminally processed	Gnb2l1	0.19394	0.151655	0.819142	0.33336	0.00524476	2.28027	0.181	0.172061	0.764317	-0.12464	0.456047	0.34099	0.40206	0.0237259	1.62478	0.22106	0.236871	0.625487	0.0687	0.662761	0.178643	30.2145	30.3487	30.1203	30.0723	30.0738	30.371	30.3344	30.4523	29.9802	30.6614	30.3844	30.6723	30.5963	30.2907	30.5527	30.6419	30.3539	30.1087	30.5276	30.1025	30.3891	30.3546	29.6024	30.0165	29.8438	30.8856
Q8CI59;Q8CI59-2	Metalloreductase STEAP3	Steap3	-0.02328	0.859848	0.0655784	0.28874	0.00528479	2.27697	-0.04034	0.756424	0.121234	-0.07264	0.630744	0.200147	0.30692	0.0419217	1.37756	0.34726	0.0570527	1.24372	0.01818	0.883485	0.053801	28.0498	28.4232	28.245	28.1729	28.1798	28.3084	28.3787	28.4056	27.8284	28.0332	28.5866	28.5564	28.4057	28.3799	28.5858	28.0252	28.2135	27.981	28.5844	28.0649	28.4004	28.1817	27.9563	28.43	27.7391	28.8884
Q9QXE7	F-box-like/WD repeat-containing protein TBL1X	Tbl1x	0.13336	0.471725	0.326311	0.34906	0.00538926	2.26847	0.14694	0.376441	0.424303	0.03044	0.839863	0.0757918	0.35564	0.168381	0.773708	0.2087	0.450555	0.346252	0.00658	0.977927	0.00969348	25.6275	25.839	25.9533	25.5572	25.6729	26.3081	25.6276	26.0513	25.3904	25.9393	26.0567	25.9883	26.1513	25.9407	26.2582	26.0627	25.9675	25.8482	26.1486	25.3576	25.7417	26.011	26.0212	25.6977	25.3305	26.8242
Q8BX02;Q8BX02-2	KN motif and ankyrin repeat domain-containing protein 2	Kank2	0.24816	0.0668871	1.17466	0.35746	0.00549975	2.25966	0.15206	0.304329	0.516657	0.1105	0.423918	0.372718	0.42518	0.0273881	1.56244	0.27312	0.175236	0.756378	0.06772	0.670597	0.173538	29.5357	29.8717	29.6863	29.5216	29.4801	30.0022	29.8359	30.1363	29.7482	29.6136	29.9516	30.1378	29.9851	29.7646	30.0436	30.0001	29.7413	29.4481	30.0723	29.5939	29.9732	29.7964	29.4331	29.9324	29.5128	30.4363
Q8K1A6	Coiled-coil and C2 domain-containing protein 1A	Cc2d1a	-0.38445	0.0392459	1.40621	-0.322675	0.00588376	2.23035	-0.297775	0.0653105	1.18502	-0.207975	0.207642	0.682684	-0.371795	0.172703	0.762699	-0.07402	0.75945	0.119501	-0.04912	0.841721	0.0748316	24.7074	24.5342	24.8907	NaN	24.6624	24.0523	NaN	24.3104	24.2375	24.6567	24.42	24.377	24.396	24.311	NaN	24.4087	24.5767	24.2116	24.6841	24.1234	24.2747	24.5318	24.1951	24.5892	24.8627	23.9366
P14483;P06346;P06344;P06343	H-2 class II histocompatibility antigen, A beta chain;H-2 class II histocompatibility antigen, A-F beta chain;H-2 class II histocompatibility antigen, A-U beta chain;H-2 class II histocompatibility antigen, A-K beta chain	H2-Ab1	0.26986	0.192631	0.715274	0.46478	0.00605007	2.21824	-0.1605	0.544303	0.264159	0.2709	0.370925	0.430714	0.45836	0.0648603	1.18802	0.61886	0.0706805	1.1507	-0.00642	0.97509	0.0109551	26.6363	26.973	26.9698	26.7537	27.2463	27.1005	27.1756	27.7882	26.9514	26.9127	27.2577	27.6432	27.393	27.2963	27.3128	26.4587	27.2839	26.4482	27.341	26.2448	27.2262	26.8138	27.2516	28.1061	26.5359	27.2981
P02088	Hemoglobin subunit beta-1	Hbb-b1	0.22032	0.72203	0.141445	-1.14038	0.0061574	2.2106	-0.1144	0.875975	0.0575085	0.16116	0.83888	0.0762999	-0.03112	0.914771	0.0386874	0.08328	0.907716	0.0420502	1.10926	0.00384833	2.41473	34.0111	33.633	33.3073	33.5355	32.6661	34.0216	31.8079	33.7473	35.2524	33.4254	32.9415	32.4229	32.4594	31.8218	31.8055	31.346	33.4571	33.9413	35.3455	32.4911	33.2442	30.9349	35.1709	34.5232	34.0856	33.9317
Q9CQY2	RNMT-activating mini protein	Fam103a1	-0.018715	0.977941	0.00968722	-1.21645	0.00627552	2.20235	-0.376775	0.459219	0.33798	-0.218375	0.669233	0.174423	-0.129425	NaN	NaN	0.24735	NaN	NaN	1.08702	NaN	NaN	24.6706	24.5897	NaN	25.5613	25.6899	24.7053	23.8724	24.2338	26.4375	26.2968	24.0968	23.8361	23.8869	NaN	23.8259	24.0795	23.7255	25.106	25.2373	25.6072	24.5568	23.8964	25.8159	24.5678	25.7106	NaN
Q91ZX7	Prolow-density lipoprotein receptor-related protein 1;Low-density lipoprotein receptor-related protein 1 85 kDa subunit;Low-density lipoprotein receptor-related protein 1 515 kDa subunit;Low-density lipoprotein receptor-related protein 1 intracellular domain	Lrp1	0.16994	0.140769	0.851492	0.35506	0.00645864	2.18986	0.1115	0.265608	0.575759	0.16282	0.176966	0.752109	0.43176	0.0048309	2.31597	0.32026	0.04145	1.38248	0.0767	0.585165	0.232722	31.4661	31.3922	31.4894	31.2473	31.4503	31.8058	31.6481	31.7133	31.288	31.4398	31.742	31.9136	31.8054	31.4429	31.9167	31.665	31.6624	31.2837	31.6326	31.3591	31.7326	31.7619	31.4733	31.67	31.2216	32.0289
P37889-2;P37889	Fibulin-2	Fbln2	0.79734	0.0129686	1.88711	0.58242	0.00677592	2.16903	0.41734	0.193269	0.713838	0.96754	0.001612	2.79263	0.68436	0.025751	1.58921	0.26702	0.456994	0.34009	0.10194	0.678752	0.168289	28.245	28.5898	28.5497	28.9575	28.8763	29.6942	29.462	29.1576	30.0733	28.8179	29.4152	28.9826	29.3669	28.9884	29.3773	30.1067	28.6643	28.7938	28.8062	28.934	29.4231	30.1741	29.1992	29.7141	29.5455	29.4178
P63044	Vesicle-associated membrane protein 2	Vamp2	-0.48972	0.250266	0.601598	-1.18948	0.00684518	2.16461	-0.61976	0.212931	0.671761	-0.4245	0.438271	0.358257	-1.11728	0.0579701	1.2368	-0.49752	0.463961	0.333519	0.0722	0.901152	0.0452018	30.6775	30.4443	29.9883	30.902	30.41	29.5286	29.5799	29.1678	30.5982	31.099	29.916	28.8884	28.6065	30.0633	29.0005	29.3852	28.6864	31.1597	29.617	30.475	28.806	29.4766	30.9348	29.5897	31.4925	28.2746
P20060	Beta-hexosaminidase subunit beta	Hexb	-0.02392	0.825237	0.0834215	0.22146	0.00714054	2.14627	0.12468	0.432498	0.364016	0.0963	0.493099	0.307066	0.13142	0.19758	0.704257	0.00674	0.966793	0.0146664	-0.09004	0.266541	0.574236	29.1655	29.295	29.2839	29.0052	29.3208	29.1107	29.3019	29.4199	28.909	29.2093	29.5022	29.4504	29.4281	29.4045	29.3925	29.6517	29.5783	29.0231	29.4477	28.993	29.7299	29.3826	29.2636	29.023	29.1528	29.5247
Q8R0J7	Vacuolar protein sorting-associated protein 37B	Vps37b	-0.26282	0.123112	0.909699	-0.4012	0.00714636	2.14592	-0.11624	0.517318	0.286243	-0.02184	0.907047	0.0423701	-0.49056	0.00468729	2.32908	-0.37432	0.0648536	1.18807	-0.08936	0.467017	0.330668	24.9908	25.0924	25.1728	25.3415	24.8282	24.4416	24.7618	24.7948	25.2263	24.8871	24.7952	24.5959	24.7268	24.8485	24.4533	24.8332	24.713	25.2343	24.6589	25.4051	24.689	25.0764	25.0885	24.8369	25.6257	24.3344
Q9WU28	Prefoldin subunit 5	Pfdn5	0.24876	0.484589	0.314626	-0.84688	0.00729874	2.13675	-0.11088	0.73603	0.133105	-0.0391	0.922509	0.0350293	-0.34292	0.308976	0.510076	-0.23204	0.525111	0.279749	0.50396	0.107602	0.96818	27.8316	27.1801	26.7752	27.7853	27.5172	27.1261	27.2988	27.233	28.2988	28.3765	26.9167	26.4218	26.18	26.7836	26.5529	26.7507	26.6565	27.628	27.7952	27.7046	26.9905	26.8127	28.1424	26.7073	28.241	26.6668
Q9WVJ3	Carboxypeptidase Q	Cpq	-0.1783	0.349869	0.456095	0.5144	0.00738719	2.13152	-0.2047	0.382002	0.417934	-0.23844	0.158954	0.798729	0.21818	0.539977	0.267624	0.42288	0.271105	0.566862	-0.29622	0.376012	0.424798	28.2623	28.0462	28.0548	27.6002	27.5753	27.6773	27.6315	28.179	27.4955	27.664	28.4946	28.483	28.5061	28.3687	28.2584	27.8196	27.8048	27.273	28.2428	27.3751	27.7992	27.8087	27.7089	27.4309	27.5989	28.944
P07356	Annexin A2	Anxa2	0.14104	0.237764	0.623854	0.3599	0.00749226	2.12539	-0.01694	0.86836	0.0613001	0.05812	0.68958	0.161416	0.16318	0.180139	0.744392	0.18012	0.153413	0.814139	-0.19672	0.129072	0.889169	33.4407	33.7258	33.47	33.5237	33.3124	33.9002	33.4522	33.7484	33.4433	33.6337	34.0322	33.7826	33.8154	34.0131	33.6288	33.7106	33.4253	33.329	33.574	33.349	33.7223	33.3336	33.7618	33.7638	33.1817	33.9589
Q3UHJ0;Q3UHJ0-2	AP2-associated protein kinase 1	Aak1	-0.25056	0.120873	0.917672	-0.37176	0.00749735	2.12509	0.02786	0.810807	0.0910825	-0.11162	0.664245	0.177672	-0.26256	0.219972	0.657633	-0.29042	0.178354	0.748717	0.1092	0.585963	0.23213	28.8753	28.5669	28.7137	28.4983	28.8997	28.1111	28.8376	28.3255	28.5222	28.5047	28.4093	28.3839	28.1946	28.1771	28.5302	28.4707	28.7563	28.9671	28.7352	28.7639	28.2109	29.2059	28.2724	28.17	29.1366	28.0367
Q78YZ6-3;Q78YZ6-2;Q78YZ6	Short coiled-coil protein	Scoc	0.36634	0.363502	0.439494	-1.0538	0.00755254	2.12191	-0.02571	0.939253	0.0272176	0.13514	0.762543	0.117736	-0.44891	0.352732	0.452555	-0.4232	0.349408	0.456667	0.60489	0.152219	0.817531	26.3879	26.6186	25.6517	26.8005	27.2301	26.1525	26.6196	26.7159	27.7376	27.2949	25.6125	25.0939	25.3592	25.9463	25.4079	26.2048	NaN	26.9131	26.579	26.3513	26.1	26.273	27.2856	26.0027	27.7032	25.2763
P58196	Phospholipid scramblase 4	Plscr4	0.01504	0.899489	0.0460042	0.47176	0.00778819	2.10856	0.0052	0.971241	0.0126731	0.001	0.99401	0.00260928	0.30962	0.0432532	1.36398	0.30442	0.122767	0.910917	-0.16214	0.372803	0.428521	24.1385	24.3047	24.2069	24.241	24.0098	24.5454	24.0399	24.3236	24.0336	24.0336	24.3875	25.0671	24.7976	24.4965	24.511	24.262	24.5694	24.1901	24.1509	23.7545	24.1533	24.4692	24.3882	24.1009	23.7943	24.748
Q7TQD2	Tubulin polymerization-promoting protein	Tppp	-0.45866	0.366692	0.435699	-1.24916	0.00831019	2.08039	-0.37614	0.425679	0.370918	-0.35158	0.525698	0.279264	-1.14572	0.0560917	1.2511	-0.76958	0.221336	0.654948	0.10344	0.845644	0.0728126	31.1484	30.2235	29.9727	30.9717	31.1952	29.1207	30.5555	29.4466	31.1769	30.9185	29.788	29.0253	28.7232	30.1226	29.6066	29.1263	29.8567	31.1788	30.6333	30.8357	29.8905	29.9745	30.6051	29.2719	32.0116	28.7963
P57780	Alpha-actinin-4	Actn4	0.4314	0.0136282	1.86556	0.27944	0.00831928	2.07991	0.21288	0.0470367	1.32756	0.17514	0.237374	0.624567	0.38842	0.0268004	1.57186	0.17554	0.243264	0.613921	0.10898	0.435483	0.361028	33.4273	33.5413	33.6063	33.2857	33.2565	34.2791	33.8014	33.8253	33.544	33.8243	33.8201	33.6357	33.6721	33.6055	33.7809	33.6448	33.5482	33.6204	33.8543	33.5138	33.4434	33.8163	33.7171	33.808	33.208	34.2166
Q6GUQ1;Q6GUQ1-2	Epidermal growth factor-like protein 8	Egfl8	0.80595	0.202655	0.693244	1.23575	0.00837472	2.07703	0.07079	0.90591	0.042915	1.87511	0.00032154	3.49276	0.97957	0.125485	0.901409	0.90878	0.197147	0.70521	-0.25618	0.620757	0.207078	NaN	24.7815	24.0068	24.7211	25.3332	25.9347	24.5667	24.9775	27.121	24.9831	26.0912	25.1312	26.3968	26.0556	26.0572	26.5902	24.654	24.1426	24.0824	24.438	26.7402	26.1607	26.9459	26.3797	26.7023	24.8169
Q8CG50	Ras-related protein Rab-43	Rab43	0.23685	0.211426	0.674842	0.65045	0.00850436	2.07036	-0.13785	0.441328	0.355239	0.3848	0.0856611	1.06722	0.314742	0.00285503	2.54439	0.452592	0.0637341	1.19563	-0.335708	0.14258	0.845941	23.6224	23.7221	23.7804	NaN	23.8424	23.7008	23.9719	24.4373	23.8047	NaN	24.6417	24.5786	23.9242	24.4246	NaN	NaN	24.0184	23.4434	23.2775	23.6766	23.8253	24.3846	24.492	23.8046	NaN	24.0315
Q9D952	Envoplakin	Evpl	0.58955	NaN	NaN	-0.591975	0.00854685	2.06819	-0.09345	0.62821	0.201895	0.121425	0.542096	0.265924	-0.2734	NaN	NaN	-0.17995	NaN	NaN	0.318575	NaN	NaN	27.7136	27.6426	27.4124	NaN	27.5756	NaN	NaN	NaN	NaN	28.1756	NaN	26.6371	27.1171	27.2918	26.9303	NaN	NaN	27.4507	27.1749	27.8522	27.3788	NaN	28.1773	27.7698	27.504	27.2378
Q8VE99	Coiled-coil domain-containing protein 115	Ccdc115	-0.04288	0.849458	0.0708579	-0.75984	0.0085783	2.0666	-0.19422	0.502976	0.298452	0.02868	0.93915	0.0272648	-0.46302	0.152637	0.816341	-0.2688	0.460662	0.336617	0.29682	0.356142	0.448377	24.6935	25.182	24.8929	25.5228	25.2705	24.8302	24.7402	24.96	25.6608	25.1561	24.1735	23.9149	24.2532	24.8739	24.547	24.88	24.2007	25.344	24.6587	25.5072	24.9088	23.9723	25.8028	25.2887	25.7325	23.9958
Q07417	Short-chain specific acyl-CoA dehydrogenase, mitochondrial	Acads	0.2636	0.15273	0.816075	0.38448	0.00861588	2.0647	0.1014	0.604163	0.218846	0.12578	0.313849	0.50328	0.5381	0.000411685	3.38543	0.4367	0.0561233	1.25086	0.15362	0.250047	0.601978	28.899	28.8686	29.0479	28.7167	28.8398	29.3536	29.277	29.5167	28.6672	28.8755	29.0605	29.3576	29.3846	28.9954	29.4963	29.3007	29.0284	28.7389	29.3929	28.4181	29.1874	29.1653	29.0259	29.0145	28.6078	29.5594
Q9Z0F8;Q9Z0F8-2	Disintegrin and metalloproteinase domain-containing protein 17	Adam17	0.2835	0.0456919	1.34016	0.377895	0.0087883	2.0561	-0.041925	0.777783	0.109142	0.3319	0.0577183	1.23869	0.153575	0.152023	0.818091	0.1955	0.181669	0.740718	-0.22432	0.0606067	1.21748	24.4042	24.285	24.5806	NaN	24.3263	24.8268	24.4699	24.8452	24.5882	NaN	24.8953	24.5397	24.961	24.8286	24.66	24.512	24.4409	24.1314	24.0469	24.6543	24.7502	24.4203	NaN	25.0355	24.7177	24.6151
Q9CXU9	Eukaryotic translation initiation factor 1b	Eif1b	-0.207045	0.734595	0.133952	-1.25851	0.00902911	2.04435	-0.384745	0.435628	0.360884	-0.588445	0.210335	0.677089	-1.15698	0.126176	0.899022	-0.77223	0.237569	0.62421	0.10153	0.849228	0.0709756	25.0381	23.941	NaN	25.5848	25.1118	23.3973	24.791	24.0767	25.7412	25.5532	24.1178	23.5804	23.4841	23.8832	23.2366	24.1402	23.6228	24.9611	25.3997	24.5471	24.0203	24.6465	24.366	23.5407	25.0789	22.9004
Q8R2Z5	von Willebrand factor A domain-containing protein 1	Vwa1	0.3926	0.0295495	1.52945	0.52456	0.00906812	2.04248	0.04316	0.855449	0.067806	0.52214	0.0205431	1.68733	0.47226	0.0805886	1.09373	0.4291	0.158389	0.800274	-0.0523	0.815359	0.0886512	29.1679	29.1346	29.1173	28.6166	28.6273	29.4332	29.2336	29.5198	29.3574	29.0827	29.7799	29.4572	29.3805	29.3919	29.277	29.3767	29.1786	28.606	29.2853	28.4329	29.4804	29.8137	29.6356	29.2523	29.0924	29.9466
Q8K4G1-2;Q8K4G1-3;Q8K4G1	Latent-transforming growth factor beta-binding protein 4	Ltbp4	0.67164	0.0482033	1.31692	0.60604	0.00907334	2.04223	0.25418	0.364771	0.43798	1.35382	0.00231101	2.6362	0.59988	0.0225932	1.64602	0.3457	0.215859	0.66583	-0.00616	0.971317	0.0126388	31.1399	31.1451	31.3828	31.9997	31.4269	32.2853	32.3064	31.7686	32.7458	31.3465	32.033	31.986	32.1354	31.741	32.2292	31.8969	31.2533	32.2079	31.0923	31.9149	32.598	32.9577	31.8346	33.3661	33.1071	31.4649
P10852-2	4F2 cell-surface antigen heavy chain	Slc3a2	-0.204925	NaN	NaN	-0.716858	0.0091342	2.03933	-0.715158	0.00592738	2.22714	-0.140975	0.767953	0.114665	0.140608	0.558666	0.252848	0.855767	0.031966	1.49531	0.857467	0.0376867	1.42381	25.1786	NaN	25.3897	25.0554	24.9428	NaN	24.9367	NaN	NaN	NaN	24.4782	24.6671	24.129	NaN	NaN	24.5884	24.1731	NaN	24.5179	NaN	NaN	23.9441	26.1106	24.8286	25.1193	25.7455
Q8K0Q5	Rho GTPase-activating protein 18	Arhgap18	-0.4451	0.0648332	1.1882	0.70032	0.00913758	2.03917	0.05728	0.836949	0.077301	-0.01069	0.970496	0.0130061	-0.044265	0.838101	0.0767036	-0.101545	0.718329	0.143677	-0.744585	0.00486807	2.31264	24.5978	24.1569	23.6729	23.8731	24.2065	24.0333	23.5185	23.5934	23.261	23.8755	25.1169	24.9842	24.5434	24.9232	24.4411	24.965	24.266	23.8593	23.9399	23.7634	24.44	24.5354	NaN	23.8925	23.4951	23.9623
P59808	SAM and SH3 domain-containing protein 1	Sash1	-0.031545	0.900172	0.0456747	-0.457745	0.00916955	2.03765	-0.33752	0.065021	1.18695	-0.243195	0.208674	0.680532	-0.58724	0.0102428	1.98958	-0.24972	0.198735	0.701726	-0.129495	0.442184	0.354397	25.1814	25.397	25.0368	25.5869	25.0135	NaN	24.8576	24.867	25.8658	25.2559	24.818	24.8189	24.6773	NaN	24.8273	25.2576	25.0178	24.9291	24.6909	24.6326	25.416	NaN	24.8042	24.9295	24.85	24.4804
Q9D7B7	Probable glutathione peroxidase 8	Gpx8	0.18066	0.288151	0.54038	0.52108	0.00922458	2.03505	0.13508	0.378931	0.421439	0.41678	0.0330552	1.48076	0.3803	0.0598492	1.22294	0.24522	0.139076	0.856747	-0.14078	0.395622	0.402719	25.204	25.0531	24.6908	25.3986	24.9287	25.6372	25.175	25.098	25.0602	25.2081	25.5786	25.6194	25.6621	25.2272	25.7933	25.3872	25.1664	24.9059	25.1929	25.2982	25.568	25.8092	25.2926	25.5012	25.1881	25.014
Q6PEV3	WAS/WASL-interacting protein family member 2	Wipf2	0.1458	0.661243	0.179639	-0.95436	0.0094325	2.02537	-0.43672	0.339875	0.468681	-0.09914	0.823072	0.084562	-0.82098	0.0837463	1.07703	-0.38426	0.497125	0.303534	0.13338	0.764845	0.116427	26.5757	26.7033	26.236	27.3496	26.8287	26.2647	26.871	26.333	27.51	27.4436	25.7854	25.517	25.3748	26.5972	25.6471	25.408	25.4257	27.1986	26.3584	27.119	26.001	25.6596	27.1916	26.5486	27.7968	25.19
P50153	Guanine nucleotide-binding protein G(I)/G(S)/G(O) subunit gamma-4	Gng4	-1.02718	0.0260822	1.58366	-1.89243	0.00985892	2.00617	-0.08308	0.84957	0.0708006	-1.13508	0.0538873	1.26851	-1.6197	0.0298819	1.52459	-1.53662	0.0455222	1.34178	0.272735	0.735485	0.133426	26.8648	26.5136	25.8695	26.6745	27.4779	25.5859	24.793	25.4102	26.2652	26.2101	23.8546	24.2867	NaN	26.2176	24.7916	26.0981	25.783	27.6962	26.4813	26.9263	24.8264	24.7343	26.5742	24.9763	26.6137	23.3457
Q8R086	Sulfite oxidase, mitochondrial	Suox	0.19186	0.3366	0.472886	0.27944	0.00990654	2.00408	0.11356	0.564169	0.248591	0.26474	0.0713872	1.14638	0.48716	0.0311144	1.50704	0.3736	0.194439	0.711217	0.20772	0.334153	0.476055	28.0971	28.079	28.1889	28.1582	28.0967	28.2407	28.4292	28.9679	27.8877	28.0537	28.39	28.439	28.4123	28.1356	28.6402	28.8376	28.1585	27.7522	28.445	27.9944	28.7446	28.5373	28.3404	28.335	27.9863	29.0765
P06837	Neuromodulin	Gap43	-0.74006	0.165315	0.781688	-1.61586	0.010014	1.99939	-0.56312	0.253818	0.595477	-0.6528	0.248845	0.604071	-1.3809	0.0190318	1.72052	-0.81778	0.168713	0.772852	0.23496	0.686202	0.163548	32.8598	31.9684	32.0008	33.086	33.183	30.9148	31.8317	31.094	33.0358	32.5214	31.114	30.8432	29.7901	32.3182	30.9532	31.1325	31.6337	32.7706	31.6471	33.0985	31.3316	31.0675	32.5272	31.4266	33.4811	30.3082
Q9CQA3	Succinate dehydrogenase [ubiquinone] iron-sulfur subunit, mitochondrial	Sdhb	0.10652	0.36575	0.436816	0.33772	0.0101611	1.99306	-0.04946	0.566441	0.246845	0.1853	0.141892	0.848042	0.35306	0.00593495	2.22658	0.40252	0.00483927	2.31522	0.01534	0.900929	0.0453095	31.0208	30.9389	31.2359	31.0046	31.0413	31.4851	30.9197	31.2436	31.0003	31.1254	31.3523	31.3809	31.4657	31.0957	31.6355	31.1283	30.7733	30.9985	31.1328	30.9613	31.4433	31.448	31.2774	31.0608	30.9385	31.3775
Q69ZW3-2;Q69ZW3	EH domain-binding protein 1	Ehbp1	-0.445175	0.00222141	2.65337	-0.535815	0.0102372	1.98982	-0.419115	0.0127957	1.89294	0.078665	0.574678	0.240576	-0.329295	0.018826	1.72524	0.08982	0.534619	0.271956	0.20652	0.229252	0.639686	24.5554	24.64	24.7611	NaN	24.597	24.1407	24.1185	23.9781	24.4031	24.3256	24.2897	24.5183	23.9816	23.8066	23.9166	24.1996	24.517	24.0334	24.393	23.9533	24.632	24.8707	24.8505	24.3117	24.9203	24.0938
P40336;P40336-2	Vacuolar protein sorting-associated protein 26A	Vps26a	-0.20598	0.0370943	1.43069	0.214	0.0107731	1.96766	0.06414	0.612679	0.212767	-0.17382	0.0733422	1.13465	0.08068	0.500997	0.300165	0.01654	0.919649	0.0363778	-0.13332	0.302036	0.519942	28.0076	27.9877	28.1018	27.8938	27.9178	27.9199	27.8579	27.8785	27.5193	27.7032	28.1696	28.3876	28.1105	28.2222	28.0888	28.2266	28.2551	27.7394	28.223	27.7853	28.0398	27.7778	27.8744	27.7747	27.5729	28.1737
O35943	Frataxin, mitochondrial;Frataxin intermediate form;Frataxin mature form	Fxn	-0.22627	0.32821	0.483849	-1.0723	0.0108004	1.96656	-0.19814	0.506924	0.295057	-0.22408	0.417889	0.378939	-0.64612	0.221732	0.654171	-0.44798	0.431648	0.364871	0.42618	0.483109	0.315955	24.6409	25.3918	25.0592	25.5515	25.1992	24.9794	NaN	24.538	25.1023	25.1493	24.628	23.7364	23.2588	24.806	24.0519	24.6524	24.2416	25.5355	25.0219	25.4005	24.3181	25.1182	24.944	24.7445	25.5974	23.9506
Q925N2	Sideroflexin-2	Sfxn2	0.39392	0.0784765	1.10526	0.62814	0.0110747	1.95567	-0.05304	0.832658	0.0795335	0.28208	0.426444	0.370138	0.68294	0.0247767	1.60596	0.73598	0.0274238	1.56187	0.0548	0.816566	0.0880087	26.0028	26.7	26.9122	26.5331	26.4715	26.9912	26.6615	27.3648	26.8114	26.7603	26.8584	27.4279	27.3415	26.8911	27.2414	26.9514	26.5474	25.8437	26.7203	26.2916	27.7052	27.1746	26.8528	26.1396	26.1578	27.5578
O88796	Ribonuclease P protein subunit p30	Rpp30	NaN	NaN	NaN	0.2999	0.0110866	1.9552	0.0042	0.985835	0.00619581	0.010125	0.921082	0.0357015	-0.097025	0.246892	0.607494	-0.101225	0.66821	0.175087	-0.396925	0.00188831	2.72393	23.099	23.036	22.9369	23.2137	NaN	NaN	NaN	NaN	NaN	NaN	NaN	23.3133	23.3526	23.448	NaN	NaN	23.1906	23.2743	23.4065	22.431	23.2856	NaN	23.121	22.9278	22.9917	22.9719
P11404	Fatty acid-binding protein, heart	Fabp3	-0.02126	0.961395	0.0170982	-1.04434	0.0112063	1.95054	0.1683	0.731249	0.135935	-0.10532	0.837926	0.0767945	-0.61286	0.31174	0.506208	-0.78116	0.242041	0.616111	0.43148	0.421969	0.37472	29.1949	28.9136	27.9082	29.5878	29.2422	28.696	28.8742	27.9373	29.6587	29.5742	28.2207	27.6007	27.5951	28.2188	27.9897	28.1685	28.3984	29.7849	29.2367	30.0997	27.4624	28.8608	29.3592	28.724	29.9137	27.3224
Q3V384	Lactation elevated protein 1	Lace1	-0.09518	0.63157	0.199578	0.47406	0.0112083	1.95046	0.04666	0.759269	0.119604	-0.07404	0.715624	0.145315	0.43988	0.0490648	1.30923	0.39322	0.0976464	1.01034	-0.03418	0.873508	0.0587333	24.9861	25.412	25.2609	24.9793	25.1436	25.5497	24.834	24.8022	24.7172	25.4029	25.549	26.0513	25.6911	25.3472	25.5136	24.9943	25.5486	25.0716	25.4411	24.9596	25.3822	25.319	24.9495	25.3207	24.4403	26.0523
Q9Z2X1;Q9Z2X1-2	Heterogeneous nuclear ribonucleoprotein F;Heterogeneous nuclear ribonucleoprotein F, N-terminally processed	Hnrnpf	0.24192	0.00959422	2.01799	0.13732	0.0112171	1.95012	0.11328	0.248591	0.604515	0.07796	0.436917	0.359601	0.0681	0.623593	0.205098	-0.04518	0.773818	0.111361	-0.06922	0.605312	0.218021	29.739	29.7388	29.6392	29.6604	29.5292	29.8877	29.8671	29.712	29.9765	30.0729	29.7873	29.7914	29.7896	29.8597	29.7652	30.0359	29.654	29.774	29.8514	29.5577	29.933	29.5733	29.5308	29.7141	29.9452	30.0113
O55042-2;O55042	Alpha-synuclein	Snca	0.10046	0.856833	0.0671039	-1.3211	0.0112677	1.94817	-0.01688	0.978952	0.00923863	-0.03376	0.963193	0.0162867	-0.75658	0.296977	0.527278	-0.7397	0.400346	0.397565	0.56452	0.434897	0.361614	30.1461	29.8627	28.5454	29.7217	29.7241	28.7758	29.7339	28.6029	30.3299	31.0598	28.5416	27.6117	27.5751	28.5874	29.0787	28.3986	28.337	31.251	30.2417	29.6873	27.7439	30.1953	29.945	28.498	31.449	27.4476
Q80V70	Multiple epidermal growth factor-like domains protein 6	Megf6	1.10646	0.0061843	2.20871	1.07304	0.0116896	1.9322	0.58318	0.14311	0.84433	1.35198	0.00372921	2.42838	1.23596	0.00904043	2.04381	0.65278	0.134797	0.870319	0.16292	0.668019	0.175211	24.5631	24.7139	25.3168	24.8375	25.8162	26.2281	26.0594	25.9543	26.8478	25.6902	25.7586	26.4982	26.6607	25.394	26.3012	26.571	25.5281	24.9398	25.2926	25.8319	26.5462	26.6891	25.4343	26.7065	26.6313	25.6753
Q9Z0H3-2;Q9Z0H3	SWI/SNF-related matrix-associated actin-dependent regulator of chromatin subfamily B member 1	Smarcb1	-0.12168	0.330645	0.480638	0.2382	0.012046	1.91916	-0.00998	0.950317	0.0221316	-0.05058	0.603159	0.219569	0.03926	0.83568	0.0779601	0.04924	0.830228	0.0808026	-0.19894	0.289385	0.538524	25.5497	25.5984	25.6381	25.4412	25.2811	25.4168	25.5795	25.5993	25.1364	25.1681	25.6046	25.7639	25.7332	25.7876	25.8102	25.8267	25.7607	25.3344	25.4809	25.0559	25.6911	25.4344	25.2723	25.4546	25.4032	25.531
Q9CQJ6	Density-regulated protein	Denr	-0.0643	0.872992	0.0589899	-0.78434	0.0126677	1.8973	-0.545	0.130186	0.885435	-0.5244	0.161814	0.790985	-0.97988	0.0120531	1.9189	-0.43488	0.304383	0.51658	-0.19554	0.576438	0.239248	27.7162	27.8953	27.613	28.4205	28.0088	27.1472	28.0546	27.0916	29.0829	27.956	27.2821	26.5575	26.9085	27.7648	27.2192	27.147	26.532	27.9935	27.169	28.0873	27.4383	26.5416	27.2055	27.3766	28.4698	26.282
Q80T21	ADAMTS-like protein 4	Adamtsl4	0.97964	0.0138813	1.85757	0.76326	0.0126868	1.89665	0.35602	0.218325	0.660896	0.97546	0.00248044	2.60547	1.16118	0.0230324	1.63766	0.80516	0.0702668	1.15325	0.39792	0.309944	0.508716	23.6503	24.6744	24.824	24.5954	24.7655	25.6137	25.1222	25.0631	26.2964	25.3124	25.5904	24.9666	25.1826	25.2798	25.3065	25.2088	24.2888	24.8957	25.0449	24.8515	25.6697	25.5045	25.4379	25.4828	25.292	25.5046
P01942	Hemoglobin subunit alpha	Hba	0.16568	0.788705	0.103085	-1.09708	0.0128707	1.8904	-0.41232	0.595807	0.224894	0.2181	0.770825	0.113044	-0.06868	0.8404	0.0755139	0.34364	0.653545	0.184724	1.0284	0.0130446	1.88457	33.9054	33.4277	33.0946	33.5033	32.425	33.8799	31.4759	33.6929	34.7809	33.3548	32.9293	32.2626	32.281	31.9242	31.4735	30.8786	33.2579	33.3473	34.9866	31.824	32.9199	31.1539	35.0931	34.2993	33.9803	33.6266
Q9DBX3;Q9DBX3-2	Sushi domain-containing protein 2	Susd2	0.32678	0.0644465	1.1908	0.3536	0.0129512	1.88769	0.17066	0.130875	0.883143	0.38796	0.0117247	1.9309	0.3231	0.0372284	1.42913	0.15244	0.324855	0.48831	-0.0305	0.846233	0.0725099	28.5486	28.6356	28.7826	28.5006	28.4878	29.2531	29.0669	29.1148	28.5719	28.5824	29.0479	29.0264	28.89	28.5977	29.1612	28.9468	28.8594	28.6165	28.8826	28.5032	28.8121	29.3427	29.0193	28.9947	28.7262	29.3068
P63216	Guanine nucleotide-binding protein G(I)/G(S)/G(O) subunit gamma-3	Gng3	-0.693865	0.139232	0.856262	-1.40614	0.0130148	1.88556	0.7637	0.106902	0.971015	-0.16479	0.771191	0.112838	-0.7765	0.112037	0.95064	-1.5402	0.00129821	2.88665	0.62964	0.10702	0.970535	26.7007	25.5704	25.2461	25.8397	27.1988	25.2613	NaN	25.469	25.3854	25.5534	24.7219	24.4113	24.1951	25.6514	24.5453	26.5386	26.3899	27.3619	27.396	26.6878	24.7829	26.6253	26.0389	NaN	26.3383	24.4811
P51174	Long-chain specific acyl-CoA dehydrogenase, mitochondrial	Acadl	0.30208	0.0490289	1.30955	0.30668	0.0131265	1.88185	0.18634	0.151768	0.81882	0.11084	0.21653	0.664482	0.53232	0.00641609	2.19273	0.34598	0.0656368	1.18285	0.22564	0.165434	0.781376	30.9632	31.3324	31.2909	31.1346	31.2302	31.7446	31.4033	31.7742	31.3076	31.232	31.3322	31.4932	31.5895	31.3594	31.7104	31.591	31.3235	31.1851	31.6199	31.1635	31.4557	31.2378	31.3704	31.2672	31.1744	32.0202
P62761	Visinin-like protein 1	Vsnl1	-0.42506	0.337026	0.472337	-1.2652	0.0131749	1.88025	-0.23218	0.597308	0.223802	-0.65818	0.17632	0.753698	-1.19774	0.0440351	1.3562	-0.96556	0.114191	0.942367	0.06746	0.901288	0.0451363	31.1914	30.1981	29.8287	30.6136	31.0772	29.4628	30.4532	29.2996	30.9275	30.6406	29.7856	28.8221	28.4308	30.0781	29.4664	29.1915	30.0186	31.0109	30.7771	30.75	29.3945	29.3668	30.7196	29.2499	30.8873	28.7775
Q9CZT5	Vasorin	Vasn	0.14172	0.472771	0.325349	0.53296	0.0132042	1.87929	0.03262	0.892759	0.049266	0.38012	0.201946	0.694764	-0.12554	0.560861	0.251145	-0.15816	0.525322	0.279575	-0.6585	0.00525028	2.27982	23.9418	24.3213	24.149	23.7104	23.5289	24.2534	23.8312	24.3367	24.2094	23.7293	24.4016	24.226	24.3617	24.7115	24.6154	24.1908	23.5989	24.5129	23.9967	23.5152	24.3946	24.4961	24.8952	24.2931	23.473	23.9892
Q6NVE8	WD repeat-containing protein 44	Wdr44	0.19732	0.284475	0.545955	-0.38704	0.013613	1.86605	0.1944	0.510501	0.292004	0.4021	0.129233	0.888626	-0.2391	0.271638	0.566009	-0.4335	0.209373	0.67908	0.14794	0.459597	0.337623	25.2931	25.4363	25.6005	25.7444	25.841	25.3913	25.7204	25.5947	26.0633	26.1322	25.3488	25.0844	24.9818	25.3414	25.2237	25.4937	25.3198	25.7606	25.5173	26.7959	25.4663	25.6371	26.1695	25.9559	26.697	24.9709
Q8R550-2;Q8R550;Q8R550-3;Q8R550-4;Q8R550-6	SH3 domain-containing kinase-binding protein 1	Sh3kbp1	0.04104	0.909884	0.041014	-0.81944	0.0138985	1.85703	-0.25222	0.512318	0.29046	-0.07576	0.866803	0.0620797	-0.50906	0.0552045	1.25803	-0.25684	0.500371	0.300708	0.31038	0.259527	0.585817	26.4947	26.0862	25.7008	26.3593	26.6294	25.8031	26.3108	25.4235	27.0521	26.8861	25.3473	24.8053	25.5097	26.0769	25.434	25.3623	25.225	26.9781	25.9985	26.4454	25.977	24.876	26.6642	26.0578	27.3166	25.296
Q91XV3	Brain acid soluble protein 1	Basp1	-0.42832	0.366479	0.435951	-1.45334	0.0139735	1.85469	-0.2974	0.589703	0.229367	-0.40614	0.454626	0.342346	-1.36058	0.0387823	1.41137	-1.06318	0.14768	0.830678	0.09276	0.883363	0.0538607	33.1351	33.0067	32.5175	33.9865	33.7935	31.9343	32.8154	32.2372	33.8176	33.4932	31.9276	31.2927	30.7297	32.8733	32.3493	32.072	32.3061	34.1276	32.3708	34.0758	32.0965	32.2865	33.2965	32.2936	34.4355	30.845
Q8BNY6	Neuronal calcium sensor 1	Ncs1	-0.61596	0.127934	0.893015	-1.26926	0.0141339	1.84974	-0.95988	0.0426205	1.37038	-0.7696	0.150178	0.823394	-1.7556	0.0115799	1.9363	-0.79572	0.240354	0.619148	-0.48634	0.463895	0.333581	27.2371	26.8536	27.3209	27.8756	27.1457	25.8651	27.3129	25.9365	26.931	27.3076	26.6594	25.2204	25.431	27.1217	25.6541	25.8542	25.4862	27.0666	25.914	27.3125	25.1754	26.5255	27.0225	26.003	27.8585	24.5142
Q8BMD8	Calcium-binding mitochondrial carrier protein SCaMC-1	Slc25a24	0.01448	0.942969	0.0255028	0.48204	0.0141442	1.84942	-0.18352	0.493459	0.306749	-0.016	0.938789	0.027432	0.3149	0.229284	0.639625	0.49842	0.142457	0.846315	-0.16714	0.485633	0.313692	29.0654	29.2085	29.2094	28.635	28.7147	29.1746	28.7441	29.4946	28.7701	28.722	29.5657	29.4256	29.6999	29.4149	29.1371	29.2816	29.1105	28.219	29.0391	28.2652	29.234	29.0399	29.1955	28.9383	28.3453	29.7336
P52875	Transmembrane protein 165	Tmem165	-0.20224	0.228606	0.640913	0.39904	0.0145125	1.83826	-0.05013	0.700521	0.154579	-0.0282	0.847753	0.0717306	0.1809	0.137654	0.861212	0.23103	0.0519845	1.28413	-0.21814	0.0807805	1.09269	25.2533	25.409	25.4916	25.1812	24.9703	25.473	24.8298	25.2234	24.8447	24.9233	25.591	25.5437	25.7411	25.9708	25.454	25.3412	25.3518	25.0319	25.1189	NaN	25.605	25.1463	25.3144	24.9533	25.1454	25.4191
Q80Y55	BSD domain-containing protein 1	Bsdc1	-0.05932	0.896459	0.0474696	-1.05902	0.0146648	1.83372	-0.41446	0.361588	0.441786	-0.06292	0.89563	0.0478713	-1.01746	0.0467217	1.33048	-0.603	0.22264	0.652397	0.04156	0.914657	0.0387418	25.4315	26.0171	24.86	26.4944	26.0899	25.0501	25.7853	24.8783	26.6252	26.2574	24.9197	24.3118	24.2691	25.2458	24.8514	24.9453	24.5987	26.0165	25.0339	26.2262	24.9742	24.7697	26.4939	25.8356	26.5049	24.0193
P61793-2;P61793	Lysophosphatidic acid receptor 1	Lpar1	0.04866	0.772016	0.112374	0.42954	0.0146701	1.83357	0.16118	0.404894	0.392659	-0.28414	0.0505068	1.29665	0.16596	0.31329	0.504054	0.00478	0.978425	0.00947257	-0.26358	0.0632049	1.19925	27.1942	27.8272	27.5346	27.5238	27.2044	27.4954	27.396	27.7349	27.154	27.7472	27.7083	27.8035	28.0319	28.0805	27.8077	28.0289	27.8409	27.3009	27.3537	27.5657	27.1441	27.2197	27.0973	27.1157	27.2867	27.6244
Q8C0C0	Zinc fingers and homeoboxes protein 2	Zhx2	0.562573	0.0275048	1.56059	0.280553	0.0147095	1.8324	0.372467	0.0591793	1.22783	0.593033	0.0619385	1.20804	0.128158	0.140119	0.853503	-0.244308	0.113484	0.945067	-0.152395	0.0916553	1.03784	NaN	24.4246	24.2929	NaN	24.2679	24.4505	24.6756	25.009	25.2357	25.0844	24.4731	24.6034	24.7664	24.7	24.5022	24.9427	24.68	NaN	24.4801	NaN	24.8065	NaN	NaN	24.6013	25.3567	24.3913
O88393	Transforming growth factor beta receptor type 3	Tgfbr3	-0.0363	0.806503	0.0933941	0.43888	0.0148545	1.82814	0.03416	0.850558	0.0702963	0.0497	0.776755	0.109716	0.1666	0.313293	0.50405	0.13244	0.45007	0.34672	-0.27228	0.0712568	1.14717	25.6853	25.8613	26.1523	25.7266	25.4441	26.0041	25.6061	25.7504	25.5188	25.8087	26.1816	26.3019	26.4724	26.1118	25.9963	25.4541	26.2579	25.7842	25.861	25.6832	25.8661	25.9038	25.8156	26.1469	25.3857	26.0152
Q9ERI6	Retinol dehydrogenase 14	Rdh14	-0.02092	0.903613	0.0440178	0.4	0.0148577	1.82805	-0.0206	0.935727	0.028851	0.0584	0.742109	0.129532	0.31914	0.110931	0.954946	0.33974	0.223872	0.650001	-0.08086	0.599406	0.222279	27.5052	27.5141	27.7774	27.0628	27.4077	27.5366	27.6599	27.6813	27.1152	27.1696	27.8451	27.887	27.891	27.6428	28.0013	27.7828	27.8668	27.2577	27.5937	26.6632	27.8707	27.6769	27.2752	27.5531	27.1833	28.0181
O89103	Complement component C1q receptor	Cd93	0.15368	0.261885	0.58189	0.38	0.0150938	1.8212	0.18057	0.293031	0.533086	0.44666	0.00745632	2.12748	0.28116	0.0735842	1.13322	0.10059	0.517357	0.28621	-0.09884	0.402897	0.394806	24.7205	25.1591	25.3086	25.1952	24.966	25.1147	25.3853	25.3895	25.2171	25.0112	25.6278	25.5267	25.2548	25.5017	25.3384	25.4481	25.3738	25.2812	24.8987	NaN	25.6342	25.6039	25.3942	25.6518	25.2986	25.2136
Q8CHW4	Translation initiation factor eIF-2B subunit epsilon	Eif2b5	-0.8054	NaN	NaN	-0.341	0.0152084	1.81792	-0.001475	0.989326	0.00466056	-0.284825	0.193305	0.713756	-0.187575	0.361857	0.441463	-0.1861	0.378828	0.421558	0.153425	0.510491	0.292012	24.5988	NaN	24.7639	24.747	24.4807	NaN	23.7204	NaN	23.964	NaN	NaN	24.3364	NaN	24.1891	24.3943	24.888	24.5616	NaN	24.5315	24.6034	23.9418	24.4316	24.2595	NaN	24.8182	24.2648
Q9JJF0	Nucleosome assembly protein 1-like 5	Nap1l5	-0.87038	0.139663	0.854919	-1.93432	0.015411	1.81217	-1.15516	0.0512024	1.29071	-1.20396	0.122933	0.910332	-1.76976	0.0125544	1.9012	-0.6146	0.267713	0.57233	0.16456	0.803574	0.0949739	27.9759	26.6185	26.6239	28.3013	28.23	25.8124	26.7438	25.9771	27.831	27.0334	26.3341	24.684	24.1949	26.8087	26.0563	26.0203	26.903	25.6639	25.9718	27.4148	25.6844	25.3206	27.377	25.251	28.0968	25.2466
P56873	Sjoegren syndrome/scleroderma autoantigen 1 homolog	Sssca1	-0.18202	0.41925	0.377527	-0.68948	0.0154286	1.81167	-0.34304	0.183947	0.735307	-0.26932	0.393901	0.404613	-0.63447	0.0592774	1.22711	-0.29143	0.372989	0.428304	0.05501	0.857542	0.0667446	25.689	24.8248	25.0218	25.1741	25.3884	24.6785	25.2125	24.7302	25.4992	25.0676	24.7005	24.2584	24.3294	25.115	24.2474	24.4096	24.6727	25.379	24.6956	25.226	24.9666	24.6981	25.1051	24.2003	25.7814	NaN
P08074	Carbonyl reductase [NADPH] 2	Cbr2	0.29764	0.127797	0.893478	0.49726	0.0155089	1.80942	0.10092	0.433221	0.36329	0.26666	0.245498	0.609952	0.33782	0.106999	0.970619	0.2369	0.196389	0.706882	-0.15944	0.446409	0.350267	29.9978	30.2544	30.0401	29.6722	29.7679	30.5781	29.9482	30.5066	29.8847	30.303	30.8871	30.1839	30.4235	30.4961	30.2281	30.196	30.1727	29.8864	30.0798	29.9021	30.0963	30.5506	30.724	29.9817	29.7131	30.6545
Q9D1X0	Nucleolar protein 3	Nol3	-0.17292	0.704352	0.15221	-1.13292	0.015554	1.80816	-0.38396	0.359469	0.444338	-0.29024	0.535001	0.271645	-0.73728	0.134318	0.871866	-0.35332	0.464435	0.333075	0.39564	0.393521	0.405033	28.0002	27.8308	27.0828	28.6271	28.3767	27.0333	27.813	27.0305	28.7297	28.4465	26.8334	26.3047	26.2623	27.5454	27.3072	27.3716	26.6417	27.894	27.6826	28.4079	26.9623	27.0404	28.1858	27.4299	28.848	26.7643
O35526	Syntaxin-1A	Stx1a	-0.618	0.235938	0.627202	-1.19944	0.0157223	1.80349	-0.603	0.179275	0.746481	-0.36346	0.521619	0.282646	-0.8436	0.166217	0.779324	-0.2406	0.68659	0.163303	0.35584	0.544957	0.263638	28.6614	28.0052	27.1989	28.6406	28.264	26.8303	27.8578	26.3579	28.3451	28.289	27.4614	26.4813	26.0821	27.2159	27.5322	27.2514	27.4015	28.5448	27.8567	26.7007	27.1568	28.2794	28.3811	26.2729	28.8626	26.6429
Q9D164-2;Q9D164	FXYD domain-containing ion transport regulator 6	Fxyd6	-0.94636	0.023082	1.63673	-1.46668	0.0157762	1.802	-0.67732	0.111039	0.954525	-0.72854	0.208705	0.680468	-1.33964	0.0338292	1.47071	-0.66232	0.23965	0.620422	0.12704	0.837562	0.076983	29.1211	27.7465	28.7646	28.1029	29.0399	27.3349	27.5349	27.0411	28.0848	28.0475	27.2361	26.41	26.2188	28.4752	27.1015	27.3191	27.6589	28.5355	27.3886	28.4863	26.5051	27.5773	28.684	27.3395	29.0264	26.2351
P97429	Annexin A4	Anxa4	-0.19424	0.231804	0.634879	0.5773	0.0158379	1.8003	-0.08712	0.667993	0.175228	-0.08628	0.711436	0.147864	-0.12306	0.441276	0.35529	-0.03594	0.826906	0.0825438	-0.70036	0.00168015	2.77465	30.6724	30.6321	30.1784	30.0497	30.1049	30.2239	29.8991	30.2035	30.0715	30.2683	31.1197	31.1283	31.0421	30.8112	30.4227	30.285	30.427	29.9931	30.6403	29.8565	30.1873	30.1937	30.7577	30.4173	29.6501	30.449
Q9D753	Exosome complex component RRP43	Exosc8	0.3312	0.0898406	1.04653	0.584467	0.0158413	1.80021	0.222467	0.310545	0.507875	NaN	NaN	NaN	0.240483	NaN	NaN	0.0180167	NaN	NaN	-0.343983	NaN	NaN	24.0988	24.388	NaN	NaN	23.8962	24.3758	24.4937	24.5071	NaN	NaN	NaN	24.7666	24.6914	NaN	24.6784	24.4389	24.5139	24.0976	NaN	NaN	NaN	NaN	NaN	NaN	NaN	24.2798
Q91X97	Neurocalcin-delta	Ncald	-0.45658	0.366284	0.436182	-1.35012	0.0160844	1.7936	-0.53638	0.341813	0.466212	-0.46646	0.428028	0.368528	-1.34052	0.0596029	1.22473	-0.80414	0.246188	0.608733	0.0096	0.987049	0.00566109	28.3281	27.6723	26.4684	28.3981	27.8895	26.6546	27.0298	26.6411	28.1082	28.0398	26.4012	25.9257	25.6586	27.0633	26.957	26.5312	26.3179	28.393	27.9016	26.9308	26.5925	27.2005	27.5728	26.2776	28.7807	25.9369
O88811;O88811-2	Signal transducing adapter molecule 2	Stam2	0.01548	0.937001	0.0282597	-0.37666	0.0160868	1.79353	-0.2963	0.323059	0.490719	-0.12548	0.362605	0.440567	-0.10716	0.494652	0.3057	0.18914	0.525455	0.279464	0.2695	0.075147	1.12409	24.7072	25.1612	24.9461	25.239	25.2169	24.8551	25.1819	24.5533	25.3788	25.3787	24.8021	24.5204	24.5577	24.8894	24.6175	25.0419	23.7601	24.773	24.9353	25.2786	24.9384	24.8119	24.8325	24.8178	25.2424	24.6691
Q6ZQK5;Q6ZQK5-2	Arf-GAP with coiled-coil, ANK repeat and PH domain-containing protein 2	Acap2	0.263225	0.0182782	1.73807	0.3202	0.0163018	1.78776	0.15403	0.168095	0.774444	0.07849	0.713567	0.146565	0.19999	0.113907	0.943451	0.04596	0.725657	0.139268	-0.12021	0.396976	0.401236	NaN	25.0265	24.9906	25.1468	25.0379	25.2405	25.2005	25.5321	NaN	25.2816	25.2824	25.1808	25.6006	NaN	25.4188	25.3842	25.4195	24.9833	25.1224	25.113	25.6638	25.3731	24.8752	24.6495	25.0831	25.2451
Q60972	Histone-binding protein RBBP4	Rbbp4	0.07684	0.616145	0.210317	0.31946	0.0164915	1.78274	0.24602	0.169765	0.770151	0.10328	0.479078	0.319594	0.39918	0.0423346	1.3733	0.15316	0.44323	0.353371	0.07972	0.594166	0.226092	28.6664	28.5128	28.6331	28.1736	28.3129	28.6651	28.5971	28.8161	28.1488	28.4559	28.7567	28.8474	28.7527	28.6312	28.9081	28.8419	28.5719	28.6287	29.1353	28.3511	28.5729	28.7897	28.7149	28.5393	28.1984	29.1458
Q99P72;Q99P72-3	Reticulon-4	Rtn4	-0.1393	0.440888	0.355672	-0.62574	0.0165462	1.7813	-0.34064	0.149601	0.825066	-0.04682	0.852655	0.0692267	-0.5242	0.0280758	1.55167	-0.18356	0.452139	0.344728	0.10154	0.665506	0.176848	31.8551	31.3169	31.4306	31.9168	31.8237	31.3292	31.4481	31.2693	31.9197	31.6803	31.2034	30.5529	30.8307	31.5373	31.0901	30.9019	31.0325	31.6069	31.2595	31.8391	31.2871	31.2226	31.9592	31.3581	32.282	30.8848
P52800	Ephrin-B2	Efnb2	-0.20194	0.335649	0.474115	0.29012	0.016648	1.77864	-0.27102	0.0623362	1.20526	-0.1696	0.397474	0.400692	-0.10256	0.288602	0.5397	0.16846	0.229625	0.638982	-0.39268	0.00481316	2.31757	25.7425	25.6235	25.6056	25.5096	25.3885	25.6007	25.1526	25.5689	25.7916	24.7462	25.9986	25.5865	25.8304	25.9893	25.9155	25.248	25.6532	25.4389	25.033	25.1415	25.7499	25.8811	24.9312	25.3247	25.1348	25.4631
O70362	Phosphatidylinositol-glycan-specific phospholipase D	Gpld1	0.16937	0.296976	0.527278	-0.71798	0.0166545	1.77847	0.04587	0.706893	0.150646	-0.054855	0.830975	0.080412	-0.3973	0.00229248	2.63969	-0.44317	0.00127091	2.89589	0.32068	0.196021	0.707698	24.9567	24.9115	25.0674	25.0105	25.3703	24.8579	NaN	25.4177	25.4444	25.2106	24.9711	23.9333	23.7756	24.6853	24.3612	NaN	25.0095	25.1436	24.9566	25.3269	24.3402	NaN	25.5032	24.8547	25.3356	24.6281
Q9R1V6-5;Q9R1V6-4;Q9R1V6-17;Q9R1V6-6;Q9R1V6;Q9R1V6-7;Q9R1V6-10;Q9R1V6-13;Q9R1V6-15;Q9R1V6-8;Q9R1V6-14;Q9R1V6-11;Q9R1V6-12;Q9R1V6-19;Q9R1V6-2;Q9R1V6-18;Q9R1V6-21;Q9R1V6-20;Q9R1V6-1;Q9R1V6-9;Q9R1V6-16	Disintegrin and metalloproteinase domain-containing protein 22	Adam22	-1.05372	0.00282503	2.54898	-0.78506	0.0167081	1.77707	-0.51886	0.151138	0.820626	-0.7171	0.0559902	1.25189	-0.77904	0.0981158	1.00826	-0.26018	0.570775	0.243535	0.00602	0.988164	0.0051711	27.327	26.0539	26.9376	26.6462	26.7308	25.3319	26.0328	25.7676	25.4077	25.8869	26.3777	26.0804	25.4323	25.827	26.0528	25.5356	26.6127	25.7246	26.8326	26.3957	25.688	26.8466	25.9741	25.4091	26.1922	25.8718
Q9DA03	Complex III assembly factor LYRM7	Lyrm7	0.672025	0.256192	0.591435	-0.6756	0.0168269	1.774	-0.424925	0.348834	0.457382	0.253165	0.671002	0.173276	-0.657155	0.140447	0.852487	-0.23223	0.654528	0.184072	0.018445	0.962698	0.0165097	24.6434	23.8572	NaN	24.3169	24.4788	24.2729	24.3104	24.1577	25.9962	26.2433	23.6649	23.3116	NaN	23.8172	23.8002	NaN	22.8879	24.6464	23.7673	24.295	23.9682	23.8731	25.1267	23.6801	26.2381	23.1783
P47962	60S ribosomal protein L5	Rpl5	0.191	0.110488	0.956687	0.2968	0.0170363	1.76862	0.12298	0.420049	0.3767	0.20142	0.220217	0.65715	0.43416	0.0121528	1.91532	0.31118	0.108465	0.96471	0.13736	0.342307	0.465585	29.9053	29.6721	29.5019	29.5673	29.6627	29.8735	29.7753	30.0263	29.5832	30.006	29.9982	29.9954	29.7297	29.9033	30.1667	29.9998	29.7462	29.3924	30.1162	29.6696	30.0743	30.1795	29.7812	29.88	29.4014	30.3739
Q9JK53	Prolargin	Prelp	0.0219	0.919545	0.0364269	0.49008	0.017118	1.76655	-0.00256	0.987741	0.00535676	0.04516	0.832989	0.0793606	0.2021	0.304674	0.516164	0.20466	0.188579	0.724506	-0.28798	0.0815892	1.08837	31.811	31.6933	31.4346	31.2501	31.0401	31.8387	31.395	31.8241	31.1187	31.1621	32.1688	31.6676	31.9723	32.0031	31.8677	31.6883	31.2984	31.3572	31.5694	31.303	31.5093	31.6064	31.8589	31.5458	30.9345	32.0736
P42232	Signal transducer and activator of transcription 5B	Stat5b	-0.53722	0.00196917	2.70572	-0.31434	0.0174701	1.75771	-0.22224	0.117645	0.929425	-0.4661	0.0238576	1.62237	-0.37406	0.0156755	1.80478	-0.15182	0.24895	0.603888	-0.05972	0.565621	0.247474	27.7688	27.5469	28.0959	27.8878	27.8915	27.5796	27.3509	27.1581	27.1618	27.2544	27.4891	27.3922	27.6961	27.4428	27.599	27.9657	27.4572	27.5657	27.5447	27.5464	27.7138	26.8756	27.503	27.4825	27.2855	27.5118
Q9D920	Loss of heterozygosity 12 chromosomal region 1 protein homolog	Loh12cr1	-0.12816	0.605407	0.217953	-0.62478	0.0175938	1.75464	-0.32954	0.243235	0.613974	-0.03168	0.939352	0.0271717	-0.68402	0.0137747	1.86092	-0.35448	0.254477	0.594351	-0.05924	0.813309	0.0897442	25.2332	25.0989	24.5984	25.1515	25.3324	24.5753	24.7111	24.6847	25.6626	25.1399	24.1433	24.2849	24.4577	25.0935	24.3111	24.4284	24.1214	25.2887	25.25	24.6782	24.9032	23.9176	25.5221	NaN	25.8619	24.4433
Q9DD03	Ras-related protein Rab-13	Rab13	-0.0482	0.797306	0.0983751	0.63274	0.0176254	1.75386	0.0787	0.663072	0.17844	0.07108	0.811756	0.0905744	0.08748	0.608936	0.215429	0.00878	0.933554	0.0298604	-0.54526	0.00893577	2.04887	25.1885	25.9687	25.7031	25.3059	25.2255	25.5638	25.5409	25.498	25.0429	25.5051	25.664	26.4146	26.0589	26.4536	25.9643	25.647	25.7666	25.5822	25.5203	25.2691	25.873	26.1039	25.8508	24.9452	24.9742	25.637
Q69ZU6	Thrombospondin type-1 domain-containing protein 7A	Thsd7a	0.24678	0.189599	0.722163	0.42644	0.0177422	1.75099	0.10048	0.499226	0.301703	0.16238	0.500148	0.300902	0.29466	0.12508	0.902812	0.19418	0.106496	0.972668	-0.13178	0.259563	0.585757	26.8614	26.8715	26.8883	26.16	26.6591	27.186	27.04	27.0467	26.7812	26.6203	27.1886	26.9984	27.1803	27.0582	27.147	26.8856	26.7546	26.8104	26.7962	26.6959	27.2406	27.1729	26.2123	26.7503	26.8761	26.8696
O08539	Myc box-dependent-interacting protein 1	Bin1	-0.30588	0.266921	0.573618	-0.71732	0.0178205	1.74908	-0.24954	0.344741	0.462507	-0.1436	0.706587	0.150834	-0.58544	0.0834036	1.07882	-0.3359	0.338421	0.470543	0.13188	0.695155	0.157918	30.7109	30.0375	30.0096	30.3925	30.5955	29.4482	30.2621	29.6214	30.5114	30.3735	30.0095	29.2292	29.0899	29.9087	29.9221	29.4305	29.8598	30.285	30.3433	30.5797	29.7189	29.9575	30.7632	29.3782	31.2102	29.3074
Q63810-2;Q63810	Calcineurin subunit B type 1	Ppp3r1	-0.72414	0.116463	0.933812	-1.01614	0.0180403	1.74376	-1.55416	0.00546214	2.26264	-0.65992	0.0123756	1.90744	-1.52332	0.000629634	3.20091	0.03084	0.94515	0.0244992	-0.50718	0.206893	0.684255	29.2303	28.8847	28.8433	29.5961	28.6004	27.3572	27.5013	28.7753	28.6443	29.256	28.6638	27.3365	27.268	28.4719	28.3339	28.0403	26.4495	28.2051	27.9998	26.6893	28.6765	28.2996	28.2702	28.0541	28.5548	26.9658
Q99PN0	Sodium/iodide cotransporter	Slc5a5	-0.12334	0.565391	0.247651	0.36154	0.0184455	1.73411	-0.18388	0.270738	0.567451	-0.02382	0.869351	0.0608048	0.26628	0.20734	0.683317	0.45016	0.0594602	1.22577	-0.09526	0.613864	0.211928	27.3344	27.6703	27.901	27.4739	27.4543	27.6367	27.3841	28.0302	27.0392	27.127	27.7905	27.8583	28.1737	28.0045	27.8146	27.7428	27.5347	27.0739	27.1898	27.3733	27.7883	27.5464	27.7203	27.4113	27.2485	28.0888
Q08481-3;Q08481;Q08481-2;Q08481-4	Platelet endothelial cell adhesion molecule	Pecam1	0.10908	0.356065	0.44847	0.32588	0.0185746	1.73108	0.09284	0.307338	0.512384	0.1387	0.259841	0.585292	0.11642	0.280886	0.551469	0.02358	0.726975	0.13848	-0.20946	0.061031	1.21445	28.431	28.6521	28.5559	28.4899	28.171	28.7214	28.5884	28.7474	28.3876	28.4005	28.8111	28.7299	28.8445	29.0021	28.5417	28.6453	28.5048	28.5013	28.5643	28.5484	28.5892	28.6361	28.4825	28.8788	28.4068	28.6232
Q8VHC3	Selenoprotein M	Selm	0.72702	0.081953	1.08643	-0.90932	0.018689	1.72841	-0.04528	0.919683	0.0363621	0.4072	0.482329	0.316657	-0.21	0.662002	0.17914	-0.16472	0.762948	0.117505	0.69932	0.142474	0.846263	26.9032	26.9787	26.5185	27.9717	27.4423	27.5664	27.3547	27.495	28.7307	28.3027	26.5925	25.6341	26.0494	26.5493	26.4425	26.5356	26.2043	28.2584	27.2747	27.315	27.1245	25.875	28.4681	27.8669	28.5159	26.4854
P22724	Protein Wnt-4	Wnt4	0.653442	0.0639673	1.19404	0.556167	0.0187295	1.72747	-0.127553	0.505042	0.296673	0.753342	0.0021224	2.67317	0.436867	NaN	NaN	0.56442	NaN	NaN	-0.1193	NaN	NaN	NaN	NaN	24.6847	24.6441	24.4854	25.2257	NaN	24.8811	25.9115	25.0144	NaN	NaN	25.3805	24.9237	25.1785	24.3696	24.079	24.5465	24.8851	24.5057	25.5949	25.2691	NaN	25.437	25.1313	NaN
P60521	Gamma-aminobutyric acid receptor-associated protein-like 2	Gabarapl2	-0.35634	0.354603	0.450257	-0.99906	0.019282	1.71485	-0.12054	0.747336	0.126484	-0.28212	0.498982	0.301915	-0.8704	0.0328938	1.48289	-0.74986	0.0807537	1.09284	0.12866	0.727663	0.13807	27.3523	26.2633	26.0978	26.7737	26.9404	25.8341	26.418	25.5404	26.9409	26.9124	26.3362	25.0099	25.3202	26.2058	25.5601	25.9797	25.958	27.4137	26.5347	26.9387	25.6579	26.7567	27.0661	25.5691	26.9671	25.6119
P97760	DNA-directed RNA polymerase II subunit RPB3	Polr2c	-0.08718	0.461671	0.335667	0.31812	0.0194792	1.71043	0.0281	0.82444	0.0838409	0.16784	0.340467	0.467925	0.13662	0.391324	0.407464	0.10852	0.476845	0.321623	-0.1815	0.213546	0.670509	25.1263	25.1777	24.9384	24.8059	24.7004	25.1216	24.744	24.8069	24.8328	24.8075	25.2291	25.2283	25.4218	25.3761	25.084	24.7231	25.123	25.0223	24.8615	25.1593	25.2043	25.3682	25.079	25.3328	24.6036	24.9697
Q64008	Ras-related protein Rab-34	Rab34	-0.06192	0.735581	0.13337	0.43812	0.0195101	1.70974	-0.06798	0.695136	0.15793	0.10758	0.669834	0.174033	0.26014	0.171729	0.765155	0.32812	0.0458589	1.33858	-0.17798	0.170225	0.768978	25.7092	26.1556	26.3735	25.7524	25.6863	26.1614	25.8719	25.7699	25.5276	26.0366	26.3972	26.2872	26.5569	26.4039	26.2224	26.1484	25.9474	25.6712	25.9177	25.6524	26.5647	25.6943	25.8939	26.4661	25.5959	26.3265
Q9CZ44;Q9CZ44-3;Q9CZ44-2	NSFL1 cofactor p47	Nsfl1c	-0.06902	0.816239	0.0881824	-0.648	0.0196499	1.70664	-0.22594	0.533649	0.272744	-0.22398	0.490131	0.309688	-0.68984	0.0501946	1.29934	-0.4639	0.265814	0.575422	-0.04184	0.885599	0.0527631	30.4795	30.3036	29.8244	30.9006	30.4519	29.8774	30.2333	29.8027	30.9443	30.7572	29.9864	29.4361	29.5573	30.1642	29.576	29.9235	29.3279	30.6161	29.911	31.0518	29.865	29.4591	30.5519	30.0466	30.9175	29.0771
Q9CRB6	Tubulin polymerization-promoting protein family member 3	Tppp3	-0.36678	0.338772	0.470093	-1.0785	0.0199351	1.70038	-0.5761	0.20106	0.696675	-0.62278	0.177281	0.751337	-1.30288	0.0312064	1.50576	-0.72678	0.222975	0.651743	-0.22438	0.677304	0.169217	31.167	30.4647	29.9321	31.2606	30.7501	29.8642	30.3789	29.6501	31.0577	30.7897	30.0178	28.7915	29.351	30.4403	29.5814	29.2926	29.6599	30.7525	29.9174	31.0716	29.4805	29.4097	30.5766	29.803	31.1908	29.4124
Q61207	Prosaposin	Psap	0.12442	0.566064	0.247135	-0.67648	0.0200136	1.69867	-0.33888	0.288541	0.539793	-0.3268	0.33654	0.472963	-0.57422	0.0914253	1.03893	-0.23534	0.548102	0.261139	0.10226	0.762088	0.117995	31.6384	31.8582	31.6601	32.3987	31.9174	31.6422	32.0146	31.7121	32.4493	32.2767	31.244	30.7307	30.9246	31.8251	31.366	31.0982	30.8971	31.9156	31.52	32.3475	31.6887	30.8293	31.1707	31.6088	32.5413	30.9679
O08992	Syntenin-1	Sdcbp	0.18718	0.248955	0.603879	0.41032	0.0203051	1.6924	0.1558	0.237879	0.623644	0.24508	0.165235	0.781897	0.22648	0.126914	0.896489	0.07068	0.432599	0.363915	-0.18384	0.140181	0.853311	28.5646	28.7791	28.8474	28.2663	28.3701	28.678	28.8124	28.8036	29.0414	28.428	28.7395	28.7999	29.1144	29.0499	29.1754	28.6668	28.8034	28.8164	28.7581	28.5618	28.5522	29.2411	28.7644	28.7548	28.7404	28.7905
Q9D666;Q9D666-4;Q9D666-3;Q9D666-5;Q9D666-2	SUN domain-containing protein 1	Sun1	0.437	0.0660372	1.18021	0.48148	0.0204238	1.68986	0.13862	0.578706	0.237542	0.36592	0.101928	0.991709	0.59656	0.0333176	1.47733	0.45794	0.130987	0.882772	0.11508	0.600696	0.221345	27.0833	27.513	27.6777	26.9292	27.3317	28.0733	27.4907	28.1617	27.5245	27.4697	27.6769	27.9749	27.998	27.4833	27.8092	27.6686	27.6603	27.1758	27.9055	26.8178	27.5976	28.0332	27.7732	27.79	27.1705	28.3634
P18653	Ribosomal protein S6 kinase alpha-1	Rps6ka1	0.05814	0.664581	0.177452	0.28102	0.020594	1.68626	0.10437	0.354255	0.450684	-0.03616	0.772155	0.112296	0.07192	0.493289	0.306899	-0.03245	0.772066	0.112346	-0.2091	0.0694595	1.15827	24.3483	24.4366	24.258	24.0296	24.3419	24.4169	24.4759	24.2736	23.9541	24.5846	24.6898	24.5697	24.6967	24.3174	24.5459	24.4273	24.5939	NaN	24.2894	24.2384	24.5909	24.2763	24.0028	24.2451	24.1185	24.3695
O70200	Allograft inflammatory factor 1	Aif1	0.24004	0.682973	0.165596	-1.1776	0.0205981	1.68617	0.19457	0.741275	0.130021	-0.1668	0.798805	0.0975592	-0.67558	0.227833	0.642383	-0.87015	0.172247	0.763849	0.50202	0.261701	0.582194	25.6918	26.7909	26.1314	27.5133	27.4845	26.1045	26.7326	26.0077	28.0603	27.907	25.9325	25.2305	25.1808	26.0799	25.3002	NaN	25.7724	27.7546	26.6777	27.4631	25.7332	25.0234	27.7735	26.7797	27.4681	25.0212
P62748	Hippocalcin-like protein 1	Hpcal1	-0.16394	0.671921	0.172682	-0.98068	0.0206344	1.68541	-0.58718	0.137845	0.860607	-0.26878	0.514571	0.288555	-1.0426	0.0398344	1.39974	-0.45542	0.312098	0.505709	-0.06192	0.883522	0.0537826	30.5917	30.0001	29.3126	30.7137	30.4254	29.5293	29.8752	29.4658	30.505	30.8485	29.4903	28.6622	28.7232	29.8048	29.4596	29.3742	28.8051	30.2743	29.7838	29.8702	29.4607	29.2524	30.7151	29.6707	30.6007	28.7793
Q91Z38	Tetratricopeptide repeat protein 1	Ttc1	0.2558	0.494147	0.306144	-1.00184	0.0207827	1.6823	-0.19238	0.553941	0.256536	0.21988	0.570289	0.243905	-0.6304	0.158687	0.799458	-0.43802	0.30631	0.513838	0.37144	0.413447	0.38358	26.9393	27.0599	26.6498	27.8904	27.5792	26.8353	27.4573	26.946	28.3266	27.8324	26.2707	25.7559	25.5732	27.0852	26.4244	26.8169	26.4961	27.7796	26.8913	27.1728	27.1415	26.6954	27.7554	27.2081	28.4176	25.814
E9PUL5	Proline-rich transmembrane protein 2	Prrt2	-0.35274	0.314763	0.502017	-0.89224	0.0209107	1.67963	-0.08196	0.826962	0.0825143	0.05778	0.87835	0.0563326	-0.91244	0.0877161	1.05692	-0.83048	0.163636	0.786121	-0.0202	0.969273	0.0135539	27.8765	27.8232	27.3219	28.1973	28.2966	26.6663	27.7047	27.1967	28.2648	27.9193	27.2184	26.6348	26.2377	27.7312	27.2322	27.0216	27.4305	28.7003	27.5109	28.4424	27.5003	28.162	28.241	27.0135	28.8876	25.805
Q8BGC4	Zinc-binding alcohol dehydrogenase domain-containing protein 2	Zadh2	-0.0815	0.690126	0.161072	0.32186	0.0209337	1.67915	-0.13424	0.546665	0.262279	0.01122	0.943473	0.0252707	0.3173	0.20906	0.679729	0.45154	0.150276	0.823111	-0.00456	0.983847	0.00707263	28.3128	28.4571	28.6266	28.0379	28.3032	28.3346	28.0469	28.9092	28.0055	28.0339	28.8806	28.6265	28.6787	28.5598	28.6013	28.6587	28.4528	27.9668	28.3867	27.6014	28.5574	28.6176	28.3796	28.2929	27.9462	29.0662
P15379-2;P15379-3;P15379-6;P15379-11;P15379-5;P15379-10;P15379-9;P15379-4;P15379-8;P15379-7;P15379	CD44 antigen	Cd44	-0.09452	0.538419	0.268879	-0.83698	0.0209501	1.67881	-0.29808	0.0142503	1.84618	0.17628	0.422433	0.374242	-0.2946	0.101297	0.994405	0.00348	0.984065	0.0069764	0.54238	0.132159	0.878905	26.4495	26.6499	26.4487	26.7242	26.5714	26.5029	26.1592	26.224	26.925	26.56	25.7159	25.5709	24.8036	26.5563	26.0121	26.2609	26.0963	26.4231	26.1007	26.4723	26.6907	26.3594	26.9772	26.309	27.3888	26.0632
P51655	Glypican-4;Secreted glypican-4	Gpc4	-0.20604	0.194594	0.710872	-0.4407	0.0211844	1.67398	-0.51228	0.0306318	1.51383	-0.22344	0.377734	0.422814	-0.51622	0.00313905	2.5032	-0.00394	0.982256	0.00777541	-0.07552	0.554964	0.255736	26.9463	26.7401	26.4796	27.1277	26.9237	26.3701	26.6091	26.5517	26.7049	26.9514	26.4879	26.0974	26.2477	26.7307	26.4502	26.2679	26.1533	26.9028	25.9352	26.3968	26.0653	26.5721	26.602	26.4825	27.3783	26.1981
Q9DB73	NADH-cytochrome b5 reductase 1	Cyb5r1	0.04948	0.722372	0.141239	0.2323	0.0211932	1.6738	-0.10668	0.539927	0.267665	0.08382	0.724609	0.139897	0.48654	0.0103389	1.98553	0.59322	0.0219765	1.65804	0.25424	0.129408	0.88804	28.3478	28.2566	28.2817	28.0719	28.357	28.6364	28.0182	28.5757	28.117	28.2151	28.5049	28.3875	28.3975	28.4543	28.7323	28.1586	28.3427	27.7127	28.629	27.9386	28.6091	28.7582	28.7614	27.7979	27.8075	29.0331
O55142	60S ribosomal protein L35a	Rpl35a	-0.04244	0.832357	0.0796902	0.47786	0.0213246	1.67112	-0.02644	0.87271	0.0591301	-0.10098	0.644304	0.190909	0.16362	0.421757	0.374937	0.19006	0.196883	0.705791	-0.31424	0.0605066	1.2182	29.1937	29.2046	29.2235	28.5008	28.7311	29.1988	28.6502	28.9597	28.6382	29.1946	29.3818	29.5071	29.6386	29.5211	29.1944	29.075	29.0181	28.8195	29.0118	28.7971	28.9979	28.6088	28.9984	29.2834	28.4603	29.4855
Q9D6K9;Q9D6K9-2	Ceramide synthase 5	Cers5	0.168	0.394716	0.403715	0.43378	0.0214005	1.66958	0.05536	0.775677	0.110319	0.459955	0.0586196	1.23196	0.00494	0.979252	0.00910569	-0.05042	0.819581	0.0864079	-0.42884	0.0474815	1.32348	24.0581	24.1647	24.6617	24.1112	24.2889	24.7772	24.2264	24.2078	24.1023	24.8109	24.6899	24.5005	24.9867	24.4156	24.8608	24.4019	24.554	23.7897	24.6461	24.1697	24.4303	NaN	25.1531	24.3886	24.8955	24.3144
Q3UY34	Uncharacterized protein C12orf43 homolog		-0.224115	0.47094	0.327034	-0.670342	0.0215625	1.6663	-0.606175	NaN	NaN	0.0608	0.852226	0.0694454	-0.668725	NaN	NaN	-0.06255	NaN	NaN	0.00161667	NaN	NaN	25.0454	24.9908	NaN	25.4442	24.8787	24.444	24.8371	24.241	25.3106	25.4956	NaN	24.5309	24.0863	NaN	24.6411	NaN	24.452	24.5152	NaN	NaN	NaN	24.5345	25.4513	24.8228	25.7937	24.5441
P60879	Synaptosomal-associated protein 25	Snap25	-0.35916	0.207892	0.682161	-0.91048	0.0216866	1.66381	-0.74994	0.0574432	1.24076	-0.51012	0.286678	0.542606	-1.18142	0.0144709	1.8395	-0.43148	0.356334	0.448143	-0.27094	0.543541	0.264768	30.1712	30.427	29.799	30.6049	30.8403	29.8555	30.021	29.3917	30.256	30.5224	30.1077	29.2904	28.5355	29.7366	29.6198	29.1578	28.8518	30.4005	29.5841	30.0985	29.885	28.9664	30.2262	29.0362	31.178	28.1594
Q99J85	Neuronal pentraxin receptor	Nptxr	-0.95916	0.0237342	1.62463	-0.87834	0.021805	1.66144	-0.28614	0.473522	0.32466	-0.51988	0.455163	0.341833	-0.3009	0.620027	0.207589	-0.01476	0.980925	0.00836441	0.57744	0.329231	0.482499	27.3959	25.9427	26.813	26.2896	26.3252	24.9321	25.3138	25.7463	25.6371	26.3413	26.0084	25.4061	25.1934	25.6201	26.1467	26.2821	26.3519	27.2705	25.7018	25.7294	24.7336	27.7767	26.2253	24.5895	26.8419	25.5599
Q91WD0-2;Q91WD0	Protein GPR108	Gpr108	0.0534	0.636051	0.196508	0.26411	0.0218238	1.66107	0.0747167	0.367671	0.43454	-0.089325	0.602597	0.219973	0.119183	0.271175	0.56675	0.0444667	0.716658	0.144688	-0.144927	0.263312	0.57953	24.0877	NaN	24.1172	23.9265	23.97	23.9289	24.1874	24.2963	23.9024	NaN	24.1966	24.2256	24.2845	24.5638	24.1768	24.2252	24.0471	24.0279	NaN	NaN	24.1157	23.8954	NaN	24.219	23.514	NaN
Q91XM9;Q91XM9-2;Q91XM9-7;Q91XM9-3;Q91XM9-6;Q91XM9-8;Q91XM9-4	Disks large homolog 2	Dlg2	-0.36162	0.0859945	1.06553	-0.41762	0.0221625	1.65438	-0.12882	0.44898	0.347773	0.02528	0.922722	0.0349289	-0.18608	0.59682	0.224157	-0.05726	0.866731	0.0621156	0.23154	0.494775	0.305592	27.1823	26.5574	26.73	26.5654	27.0167	26.1099	26.5945	26.1555	26.8162	26.5676	26.3974	26.3999	26.3583	26.1563	26.6518	26.6931	26.5829	26.7641	26.9966	26.371	26.8839	27.3342	26.8497	26.0281	27.0823	26.1308
Q9CRC3	UPF0235 protein C15orf40 homolog		0.02196	0.949804	0.0223661	-0.92952	0.0221931	1.65378	-0.37146	0.307391	0.512309	-0.15212	0.679318	0.167927	-0.7342	0.0858249	1.06639	-0.36274	0.426388	0.370195	0.19532	0.656859	0.182528	25.7306	25.4599	25.3256	26.4005	25.6425	24.9389	25.708	25.3286	26.4982	26.1952	25.0395	24.5227	23.9082	25.5253	24.9158	24.904	24.4423	25.9035	25.8223	25.6297	25.2447	24.6303	26.2417	25.4962	26.1856	24.9789
Q9DBS1	Transmembrane protein 43	Tmem43	0.13088	0.238025	0.623377	0.18986	0.0222553	1.65257	0.00404	0.964744	0.0155879	-0.12662	0.252587	0.597588	0.18826	0.116157	0.934953	0.18422	0.15287	0.815677	-0.0016	0.987787	0.00533666	28.525	28.632	28.6356	28.4959	28.3457	28.8563	28.6274	28.8446	28.3916	28.5687	28.601	28.6566	28.7287	28.7599	28.8373	28.7371	28.511	28.3545	28.6404	28.4114	28.599	28.4381	28.2838	28.5552	28.125	28.9286
P97290	Plasma protease C1 inhibitor	Serping1	0.28604	0.0514655	1.28848	0.34206	0.0223667	1.6504	0.29976	0.330002	0.481483	0.2311	0.0770976	1.11296	0.25134	0.046241	1.33497	-0.04842	0.871932	0.0595172	-0.09072	0.490473	0.309385	24.7724	24.8844	24.72	24.5485	24.9666	24.9329	25.0195	25.4697	24.947	24.953	25.2365	25.3915	25.1708	24.8499	24.9535	25.0758	25.1917	25.0377	25.9233	24.1622	25.2803	24.953	25.1439	24.861	24.8092	25.0323
Q3UPF5;Q3UPF5-2	Zinc finger CCCH-type antiviral protein 1	Zc3hav1	0.40968	0.0383114	1.41667	0.4998	0.0223695	1.65034	0.4899	0.000897077	3.04717	0.59142	0.000256801	3.5904	0.44224	0.00243815	2.61294	-0.04766	0.653649	0.184656	-0.05756	0.758294	0.120162	25.0732	25.0941	25.2947	25.3539	25.3976	26.0575	25.8265	25.7124	25.1669	25.4986	25.3973	25.7301	26.2345	25.3869	25.9637	25.8575	25.7996	25.4685	25.7604	25.777	25.6042	25.7787	25.9112	25.875	26.0015	25.6528
Q6P6M7	O-phosphoseryl-tRNA(Sec) selenium transferase	Sepsecs	-0.65805	0.0937564	1.028	0.291075	0.0224561	1.64867	0.133	0.592903	0.227016	0.0791833	0.556713	0.254369	0.06447	0.782739	0.106383	-0.06853	0.816631	0.0879743	-0.226605	0.321858	0.492336	24.7947	24.5207	24.689	NaN	24.9474	24.7925	23.6478	23.7994	NaN	NaN	24.9597	25.0058	25.0376	NaN	25.113	25.0364	24.3159	24.7845	25.347	NaN	24.9507	24.8285	24.6722	NaN	NaN	24.7654
Q7TPM6;Q7TPM6-2	Fibronectin type III and SPRY domain-containing protein 1	Fsd1	-1.06107	0.0298559	1.52497	-1.04314	0.0225208	1.64742	-0.390167	0.372047	0.429402	-0.722007	0.0501902	1.29938	-0.687667	0.221727	0.654182	-0.2975	0.545701	0.263045	0.355475	0.391836	0.406895	25.7998	NaN	25.1655	NaN	24.7192	24.2791	24.1843	24.0379	NaN	NaN	24.3744	NaN	23.7702	24.4653	24.1302	24.3798	25.0463	NaN	25.0879	NaN	24.4548	24.9455	24.0737	24.5929	24.4639	24.3058
Q8BR92	Paralemmin-2	Palm2	0.0689	0.829153	0.0813653	-0.76832	0.0225217	1.6474	-0.55464	0.132498	0.877791	-0.17584	0.68599	0.163682	-0.744	0.0356944	1.4474	-0.18936	0.585002	0.232842	0.02432	0.931591	0.0307746	26.4493	25.4335	26.0041	26.4833	26.5065	25.858	26.3715	25.6277	26.9289	26.4351	25.6564	25.0388	25.0576	25.9548	25.3275	25.2159	24.9166	26.4019	25.7119	25.8572	25.7128	25.3816	26.4175	25.2681	27.2175	25.0828
P05555;P05555-2	Integrin alpha-M	Itgam	0.02928	0.845387	0.0729447	0.37516	0.0225519	1.64682	0.031	0.864978	0.0629947	0.34198	0.0568066	1.2456	0.2516	0.115893	0.935943	0.2206	0.160972	0.793251	-0.12356	0.176385	0.753537	26.167	25.9686	26.6374	26.1726	25.9406	26.26	26.3371	26.2966	25.9185	26.2204	26.4715	26.561	26.7065	26.5796	26.4434	26.2673	26.6418	26.1472	25.8837	26.1012	26.811	26.3893	26.2842	26.5287	26.5829	26.3752
Q8BH64	EH domain-containing protein 2	Ehd2	0.35772	0.0373417	1.42781	0.2725	0.0229217	1.63975	0.10428	0.447811	0.348906	0.0837	0.489263	0.310458	0.3889	0.0282717	1.54865	0.28462	0.121909	0.913963	0.1164	0.427824	0.368734	32.0198	32.2059	32.0489	31.8034	31.8275	32.7456	32.3456	32.4281	32.0827	32.0921	32.4043	32.0569	32.3219	32.1708	32.3141	32.2884	32.0634	31.8411	32.3682	31.8658	32.0551	32.1793	32.194	32.1688	31.7268	32.8059
P39098-2;P39098	Mannosyl-oligosaccharide 1,2-alpha-mannosidase IB	Man1a2	0.14704	0.192985	0.714476	0.40726	0.0229852	1.63855	0.02786	0.87665	0.0571738	0.12294	0.372187	0.429238	0.49302	0.00719957	2.14269	0.46516	0.0559138	1.25248	0.08576	0.655119	0.18368	24.7759	24.6517	24.76	24.4736	24.689	25.1154	24.6587	24.7852	24.6317	24.8944	24.9733	25.3446	25.3313	24.6148	25.1225	24.8657	24.7444	24.5991	25.1397	24.1406	25.1167	24.9648	24.7851	24.6641	24.4342	25.649
Q6P5F6	Zinc transporter ZIP10	Slc39a10	-0.04196	0.90296	0.0443315	-0.84704	0.0230347	1.63762	-0.46612	0.0988121	1.00519	-0.10376	0.82881	0.0815448	-0.74246	0.0557063	1.2541	-0.27634	0.43193	0.364587	0.10458	0.787259	0.103882	25.8587	25.4375	24.9509	25.8835	25.7354	25.0718	25.1927	25.0449	25.8367	26.5101	24.9055	24.2661	24.2573	25.5857	24.6162	24.8342	24.6605	25.6297	25.0184	25.3926	24.699	24.8099	26.5846	24.7955	26.4582	24.0869
P60761	Neurogranin;NEUG(55-78)	Nrgn	0.04641	0.951387	0.021643	-1.51821	0.0231312	1.6358	-0.4186	0.576712	0.239041	-0.239375	0.732914	0.134947	-0.94307	0.277025	0.55748	-0.52447	0.529	0.276544	0.57514	0.389505	0.409487	28.628	29.5852	28.0975	30.3967	NaN	27.6913	28.8179	28.8753	30.4844	30.2474	27.3186	27.3348	27.2255	28.4769	27.9374	27.8391	NaN	28.1126	29.0752	30.0061	28.3912	28.6354	28.4934	NaN	30.2299	26.7206
Q8CC86	Nicotinate phosphoribosyltransferase	Naprt	-0.08388	0.709523	0.149033	0.38734	0.0232597	1.6334	-0.01824	0.916719	0.0377639	0.00722	0.973219	0.0117893	0.11036	0.412828	0.384231	0.1286	0.497573	0.303143	-0.27698	0.107478	0.968679	25.3493	25.3105	25.1196	25.2096	25.5811	25.2355	25.099	25.5405	24.5495	25.7262	25.6075	25.9308	25.9947	25.5928	25.381	25.6507	25.5622	25.0372	25.3598	24.869	25.4596	26.0203	25.0255	24.9965	25.1043	25.3993
Q9WTT4	V-type proton ATPase subunit G 2	Atp6v1g2	-0.2699	0.537509	0.269615	-1.11574	0.0234659	1.62956	-0.40874	0.302099	0.51985	-0.27592	0.566642	0.246691	-0.82618	0.0909025	1.04142	-0.41744	0.447491	0.349215	0.28956	0.608693	0.215602	29.5445	29.1981	28.667	29.1546	29.4942	27.9071	29.381	28.1093	29.8051	29.5064	28.5839	27.4458	26.9864	28.7047	28.7589	28.1046	28.119	29.913	29.0636	28.8145	28.2287	29.1098	29.2139	27.8116	30.3148	27.4837
O08573-2;O08573-3;O08573	Galectin-9	Lgals9	0.08152	0.705785	0.151327	0.4641	0.0235821	1.62742	0.18486	0.429908	0.366624	0.13492	0.638674	0.194721	0.31346	0.299405	0.523741	0.1286	0.668312	0.17502	-0.15064	0.56151	0.250643	26.1157	26.8528	26.6477	26.2243	26.8005	26.8368	26.9903	26.4925	26.1629	26.5661	26.9129	27.2391	26.8469	26.9151	27.0475	26.9031	27.1708	26.2851	26.8028	26.4035	27.2106	26.0441	26.2944	27.1634	26.6031	27.2927
Q9Z1T1	AP-3 complex subunit beta-1	Ap3b1	-0.06798	0.35355	0.451549	0.2037	0.0236499	1.62617	0.00632	0.971909	0.0123742	0.01878	0.880286	0.0553764	0.17714	0.10635	0.973262	0.17082	0.375527	0.425359	-0.02656	0.776984	0.109588	28.5771	28.7163	28.6261	28.4091	28.4402	28.5515	28.594	28.4736	28.4024	28.4074	28.7056	28.8699	28.8198	28.6123	28.7797	28.8389	28.6641	27.9674	28.8617	28.4683	28.704	28.7104	28.5835	28.7063	28.1585	28.8906
Q8BJS4-2;Q8BJS4;Q8BJS4-3	SUN domain-containing protein 2	Sun2	0.27148	0.0887178	1.05199	0.30576	0.0236876	1.62548	0.06744	0.560884	0.251127	0.05682	0.652964	0.185111	0.25876	0.118795	0.925202	0.19132	0.120099	0.92046	-0.047	0.676396	0.169799	29.3328	29.4655	29.6169	29.0657	29.101	29.8593	29.598	29.7083	29.4152	29.3585	29.7048	29.5467	29.6778	29.5665	29.6149	29.5085	29.4017	29.3652	29.3464	29.2973	29.4887	29.48	29.4234	29.3064	29.1675	29.8472
Q9JHH9	Coatomer subunit zeta-2	Copz2	0.01562	0.955403	0.0198135	0.56766	0.0238104	1.62323	0.0364	0.899029	0.0462264	-0.29146	0.172858	0.76231	-0.08778	0.716182	0.144977	-0.12418	0.671783	0.172771	-0.65544	0.0142213	1.84706	24.7523	24.1451	24.5503	23.9859	23.9378	23.6594	24.7514	24.7919	24.001	24.2458	24.8711	25.2277	24.4507	24.9052	24.755	25.1724	24.1573	23.8998	24.0073	24.3166	23.8172	24.1413	24.2564	24.0469	23.6523	24.3589
P10637;P10637-6	Microtubule-associated protein tau	Mapt	-0.49664	0.377549	0.423027	-1.36362	0.0239232	1.62118	-0.49744	0.286871	0.542314	-0.38682	0.502296	0.29904	-1.1323	0.068754	1.1627	-0.63486	0.306515	0.513548	0.23132	0.720134	0.142587	31.8401	30.694	30.6537	31.4989	31.8559	29.6871	31.0114	29.7944	31.767	31.7995	30.5153	29.2638	28.697	30.8667	30.3817	29.9665	30.0317	31.6107	31.0276	31.4189	29.9512	30.7112	31.4349	29.9973	32.5139	29.395
O08740	DNA-directed RNA polymerase II subunit RPB11	Polr2j	0.100205	0.647221	0.188947	-0.299015	0.0239413	1.62085	-0.010715	0.974532	0.0112038	-0.126095	0.577431	0.2385	-0.078375	0.616205	0.210275	-0.06766	0.832724	0.0794991	0.22064	0.183624	0.736071	24.29	24.3078	24.1648	NaN	24.4009	23.7715	24.2058	24.5434	24.6947	24.74	24.1001	23.7127	24.0547	24.189	23.9028	23.4082	23.9983	25.0516	24.2528	24.6899	24.0517	23.8936	24.8762	23.8423	24.1601	24.6088
Q8VCL2	Protein SCO2 homolog, mitochondrial	Sco2	-0.33998	0.139635	0.855006	0.479	0.0239671	1.62039	0.352	0.119586	0.92232	0.321475	0.14735	0.831649	0.49428	0.107334	0.969264	0.14228	0.696187	0.157274	0.01528	0.957255	0.0189726	25.1655	25.5095	24.9029	24.9913	24.8658	24.2301	24.8665	24.4759	25.0345	25.1281	25.6473	25.8334	25.7685	25.443	25.1378	25.6775	25.1443	NaN	25.4952	NaN	25.2935	25.6412	25.7066	24.9926	NaN	25.9473
P54728	UV excision repair protein RAD23 homolog B	Rad23b	0.05792	0.884367	0.0533675	-0.95012	0.0240221	1.61939	-0.20196	0.643511	0.191444	-0.2633	0.539103	0.268328	-0.80014	0.0766629	1.11541	-0.59818	0.223999	0.649754	0.14998	0.7055	0.151503	29.3932	29.2385	28.3888	29.7841	29.7224	28.9368	29.2009	28.6021	30.1424	29.9344	28.7832	27.8447	27.8563	28.9802	28.312	28.6721	28.1715	29.7256	28.9464	30.0016	28.7167	28.3203	29.4607	28.6102	30.1026	27.8747
Q8R2U0-2;Q8R2U0	Nucleoporin SEH1	Seh1l	0.40098	0.0121114	1.91681	0.4414	0.0240862	1.61823	0.17616	0.379458	0.420837	0.11558	0.381972	0.417968	0.59802	0.00484642	2.31458	0.42186	0.0704909	1.15187	0.15662	0.394826	0.403595	25.1105	25.1052	25.5445	24.994	25.3141	25.6397	25.4525	25.7788	25.4217	25.7805	25.2464	25.9131	25.77	25.4883	25.8575	25.6844	25.4745	25.0479	25.7683	24.974	25.3396	25.4273	25.5605	25.1828	25.136	25.9784
Q7TNE3	Sperm-associated antigen 7	Spag7	0.19566	0.677138	0.169323	-0.96496	0.0242365	1.61553	-0.21558	0.64555	0.19007	0.037825	0.935541	0.0289374	-0.5171	0.266599	0.574141	-0.30152	0.526874	0.278293	0.44786	0.198128	0.703053	24.8007	24.97	24.4218	26.1181	25.6549	24.5174	25.2103	24.9522	26.4044	25.8595	24.2911	23.9161	23.8613	24.7922	24.28	24.6645	23.9783	25.6662	24.8212	25.7574	24.9645	NaN	25.0121	24.7445	26.2026	23.8413
Q8BHP7	Olfactomedin-like protein 2A	Olfml2a	0.268033	0.0816611	1.08798	0.167153	0.0242466	1.61535	-0.0935267	0.592997	0.226947	0.286858	0.0434037	1.36247	0.0234083	0.851068	0.0700355	0.116935	0.488597	0.311049	-0.143745	0.151831	0.818639	NaN	23.7	23.745	NaN	23.5751	23.6924	23.9842	NaN	24.1662	23.9228	23.8401	23.752	23.8678	23.9389	23.8038	23.5573	23.405	23.8047	23.2409	23.8913	23.7783	NaN	23.8686	24.1371	24.0569	23.5759
O54734	Dolichyl-diphosphooligosaccharide--protein glycosyltransferase 48 kDa subunit	Ddost	0.07084	0.682665	0.165792	0.3672	0.0242548	1.6152	-0.02416	0.884267	0.0534164	-0.04816	0.789599	0.102594	0.2796	0.113362	0.945533	0.30376	0.0801893	1.09588	-0.0876	0.490819	0.309078	30.2754	30.457	30.3504	29.7764	30.1547	30.5569	30.0668	30.5257	29.965	30.2537	30.512	30.4006	30.7742	30.6075	30.5556	30.3972	30.3478	29.9094	30.3258	29.9129	30.4136	30.0669	30.4088	30.1695	29.7143	30.8275
Q9QYI5;Q9QYI5-1;Q9QYI5-2	DnaJ homolog subfamily B member 2	Dnajb2	-0.43036	0.0268307	1.57137	-0.70136	0.0243289	1.61388	-0.35708	0.0644603	1.19071	-0.32572	0.112903	0.947294	-0.77442	0.00481938	2.31701	-0.41734	0.109572	0.960299	-0.07306	0.813875	0.0894422	26.6752	26.613	26.393	26.6344	26.923	26.0985	26.0099	25.9015	26.5388	26.5381	26.3266	25.4581	25.8593	26.6483	25.4395	25.8756	26.2707	26.4785	26.1193	26.7091	25.7858	26.4471	26.7618	26.1858	26.4295	25.8407
P54116	Erythrocyte band 7 integral membrane protein	Stom	0.0327	0.859485	0.0657618	0.35304	0.0244451	1.61181	0.1008	0.611451	0.213638	-0.08694	0.557401	0.253832	0.34926	0.077806	1.10899	0.24846	0.234684	0.629516	-0.00378	0.977775	0.00976104	29.0688	29.2084	29.1721	28.5418	29.024	29.2393	28.9671	29.4229	28.8726	28.6767	29.3422	29.3023	29.5085	29.3754	29.2519	29.3565	29.1086	28.6885	29.4912	28.8743	28.9705	28.9738	28.8692	29.112	28.6549	29.6511
Q80VP1;Q80VP1-2	Epsin-1	Epn1	-0.05828	0.851616	0.069756	-0.66574	0.0244534	1.61166	-0.34002	0.254719	0.593938	-0.0137	0.965062	0.0154449	-0.62034	0.0422769	1.3739	-0.28032	0.422572	0.3741	0.0454	0.884188	0.0534553	28.974	28.5986	28.4415	29.1485	28.8912	28.5216	28.3882	28.1007	29.603	29.1489	28.5062	27.8443	27.8785	28.7565	27.7396	28.0199	27.8545	29.1282	28.4429	28.9082	28.4711	28.381	29.1929	28.2583	29.682	27.6969
Q9DC70	NADH dehydrogenase [ubiquinone] iron-sulfur protein 7, mitochondrial	Ndufs7	0.05506	0.7889	0.102978	0.40672	0.0245173	1.61053	0.06218	0.798512	0.0977185	0.07986	0.70879	0.149482	0.51012	0.0390361	1.40853	0.44794	0.108724	0.963673	0.1034	0.55193	0.258116	29.3416	29.3912	29.5806	28.771	29.3247	29.5897	29.3061	29.7024	28.8814	29.2048	29.5732	29.5792	29.8242	29.6387	29.8274	29.5276	29.5705	29.0899	29.8049	28.7271	29.5254	29.8528	29.3478	29.1123	28.9701	29.9642
Q6IRU5	Clathrin light chain B	Cltb	-0.43968	0.440904	0.355656	-1.33555	0.0245378	1.61016	-0.55682	0.274519	0.561428	-0.38894	0.560628	0.251325	-1.2358	0.0491548	1.30843	-0.67898	0.30354	0.517784	0.09975	0.881958	0.0545522	26.9062	25.8723	26.0698	26.6518	27.2264	24.7854	26.0975	25.3247	27.2569	27.0636	25.5829	24.1048	NaN	26.0723	25.079	24.8099	25.402	26.9988	26.0631	26.6686	24.6633	26.2484	26.5198	25.258	28.0923	24.334
Q8BK30	NADH dehydrogenase [ubiquinone] flavoprotein 3, mitochondrial	Ndufv3	0.41046	0.297419	0.526631	-0.89886	0.0247272	1.60683	-0.15676	0.763955	0.116932	0.2653	0.57625	0.239389	-0.43102	0.296954	0.527311	-0.27426	0.609798	0.214814	0.46784	0.210938	0.675845	28.8361	29.0211	28.2429	29.8649	29.1589	29.2541	28.8444	28.9806	30.0716	30.0255	28.1238	27.4455	28.1808	28.6515	28.228	27.9371	27.8162	29.2493	29.2693	30.0682	28.6023	28.3141	30.2258	29.3291	29.9791	28.1005
Q80TY0;Q80TY0-2;Q80TY0-3;Q80TY0-4;Q80TY0-5	Formin-binding protein 1	Fnbp1	-0.08906	0.708375	0.149737	-0.47244	0.0247283	1.60681	-0.15342	0.428043	0.368512	-0.0502	0.834292	0.0786821	-0.27902	0.210608	0.676524	-0.1256	0.505812	0.296011	0.19342	0.281632	0.550318	26.1006	25.7576	25.628	25.3227	25.3124	25.1579	25.5524	25.2204	26.1494	25.5959	25.3798	25.0885	24.8688	25.2839	25.1381	25.1384	25.819	25.5418	25.4596	25.3954	25.5003	25.7175	25.8467	24.9094	25.8964	25.3823
Q9ER41	Torsin-1B	Tor1b	-0.13532	0.587446	0.231032	0.52622	0.0247908	1.60571	0.083775	0.699151	0.155429	-0.00222	0.993146	0.00298697	0.21682	0.380708	0.419408	0.133045	0.54058	0.26714	-0.3094	0.141873	0.848099	26.2277	25.7629	25.8513	25.192	25.7781	26.0274	25.6288	25.8809	25.0192	25.5791	26.467	26.2093	26.534	26.2188	26.014	25.7237	25.9557	25.6336	26.0717	NaN	26.2318	25.4062	26.2009	25.5405	25.4215	26.4649
Q9Z266;Q9Z266-2	SNARE-associated protein Snapin	Snapin	-0.0675	0.822972	0.084615	-0.6484	0.0249594	1.60277	-0.20898	0.399391	0.398602	0.1089	0.713512	0.146599	-0.33154	0.192108	0.716454	-0.12256	0.682202	0.166087	0.31686	0.305072	0.515598	25.4706	25.7943	25.4973	26.0799	25.8422	25.0352	25.1556	25.923	26.5129	25.7201	25.1018	24.6356	24.7906	25.8337	25.0806	25.4525	24.9513	26.0988	25.864	25.2728	25.9656	25.3386	26.2089	25.1598	26.5559	25.0477
P23492	Purine nucleoside phosphorylase	Pnp	0.19262	0.277603	0.556576	0.41264	0.0251027	1.60028	0.14314	0.648748	0.187924	0.11298	0.56983	0.244255	0.48038	0.0334059	1.47618	0.33724	0.309886	0.508798	0.06774	0.695044	0.157988	28.9714	28.9502	28.5569	28.3272	28.7602	28.8576	28.8775	29.334	28.7291	28.7308	29.0266	29.3399	29.2461	28.8433	29.1732	29.4735	29.0732	28.2011	29.3408	28.193	29.3324	28.7879	28.8824	28.687	28.4411	29.5613
Q8BZJ7-4;Q8BZJ7-2;Q8BZJ7	DCN1-like protein 2	Dcun1d2	-0.45501	0.189552	0.722272	-0.91905	0.0251254	1.59989	-0.377417	0.476391	0.322036	-0.33025	0.478651	0.319981	-0.773817	0.167387	0.776278	-0.3964	0.503682	0.297844	0.145233	0.686301	0.163486	24.053	23.5463	NaN	25.016	24.3917	23.4964	24.2282	23.5594	24.0022	23.6975	23.7928	23.2079	22.9324	23.1403	23.5901	NaN	23.1869	24.5441	NaN	23.892	23.8848	22.835	24.1459	24.0154	24.7264	NaN
P35385	Heat shock protein beta-7	Hspb7	0.59346	0.0776283	1.10998	-0.5668	0.0251259	1.59988	-0.15936	0.694387	0.158398	0.10436	0.778244	0.108884	-0.3375	0.375034	0.425929	-0.17814	0.73255	0.135163	0.2293	0.560933	0.251089	25.1617	25.6132	25.326	25.6538	25.8278	25.8121	26.1118	25.2855	26.8057	26.5347	25.3954	24.7381	24.7185	25.3133	24.5832	24.8115	24.4538	26.3639	25.055	26.1015	25.1608	25.2148	25.99	24.9628	26.7759	25.0064
P62488	DNA-directed RNA polymerase II subunit RPB7	Polr2g	0.39387	0.15751	0.802693	0.60418	0.0251354	1.59971	0.42322	0.132712	0.877089	0.094945	0.728837	0.13737	0.51454	0.0498733	1.30213	0.09132	0.654923	0.183809	-0.08964	0.618681	0.208533	24.1987	24.0661	24.5472	23.6094	23.57	24.1941	24.5206	24.762	NaN	24.0919	24.1789	24.7406	24.845	24.506	24.7418	24.7997	24.1134	24.2421	24.5308	NaN	24.5389	23.9641	23.6794	NaN	24.1905	24.7799
Q9QZZ6	Dermatopontin	Dpt	0.25078	0.17205	0.764344	0.48736	0.0253007	1.59687	0.12196	0.429785	0.366748	0.16274	0.320011	0.494835	0.38616	0.245784	0.609446	0.2642	0.421299	0.37541	-0.1012	0.765151	0.116253	25.1917	25.604	25.1168	25.4835	25.1478	25.5969	25.8062	25.8873	25.1896	25.3177	25.8477	25.5089	25.6326	25.6455	26.3459	25.7467	25.4962	25.1942	25.5392	25.1773	25.84	25.4862	25.5835	25.2783	25.1695	26.0229
O89017	Legumain	Lgmn	0.2377	0.205081	0.688074	0.26716	0.0254188	1.59485	-0.19022	0.571899	0.242681	0.1739	0.241957	0.616262	0.18394	0.0917472	1.03741	0.37416	0.276929	0.557631	-0.08322	0.384098	0.415557	27.2544	27.3101	27.2892	27.3042	26.9295	26.8999	27.6547	27.7075	27.6955	27.3183	27.5643	27.3021	27.6575	27.5287	27.3706	27.2503	27.114	26.6306	28.0087	26.1327	27.4593	27.2781	27.0453	27.4147	27.7595	27.5466
Q8CGF6	WD repeat-containing protein 47	Wdr47	-0.78105	0.00473431	2.32474	-0.6819	0.0256299	1.59125	-0.51434	0.200056	0.698848	-0.0914	0.846694	0.0722736	0.04755	0.917982	0.0371657	0.56189	0.298187	0.525511	0.72945	0.159327	0.79771	25.0403	24.5598	24.8112	NaN	25.2423	NaN	23.8962	24.3566	24.0435	24.2331	23.8856	24.1525	24.1563	NaN	24.7316	24.543	24.8143	23.8334	25.2033	23.6013	24.4483	25.802	NaN	NaN	24.2157	24.8479
P62071	Ras-related protein R-Ras2	Rras2	0.10512	0.603518	0.21931	0.36354	0.025716	1.5898	0.2415	0.205962	0.686212	0.04686	0.812589	0.0901291	0.27642	0.13938	0.855798	0.03492	0.849916	0.0706238	-0.08712	0.543249	0.265001	26.1404	26.0751	26.5402	25.8202	26.2282	26.7836	26.1617	26.2783	26.2922	25.8139	26.3336	26.4761	26.7292	26.5293	26.5536	26.7744	26.5357	26.4695	26.0194	26.2126	26.6195	26.342	26.3642	25.8638	25.8489	26.196
Q922B9;Q922B9-3	Sperm-specific antigen 2 homolog	Ssfa2	0.48176	0.00123259	2.90918	0.35842	0.0258629	1.58732	0.30024	0.10191	0.991782	0.33788	0.0262591	1.58072	0.11362	0.550148	0.25952	-0.18662	0.390234	0.408675	-0.2448	0.214921	0.667722	25.934	26.2836	26.4397	26.4376	26.2033	26.7626	26.7285	26.6309	26.7512	26.8338	26.5156	26.8946	26.4439	26.4543	26.7819	26.3851	26.4548	26.5441	26.341	27.0744	26.6695	26.3212	26.7907	26.6922	26.514	26.4561
Q9D379	Epoxide hydrolase 1	Ephx1	0.1649	0.293924	0.531765	0.34892	0.0258641	1.5873	0.08752	0.590271	0.228949	0.07428	0.641337	0.192914	0.44572	0.0259006	1.58669	0.3582	0.0938557	1.02754	0.0968	0.575496	0.239958	31.5801	31.8713	32.0077	31.595	31.5979	32.124	31.8977	32.1872	31.6058	31.6618	31.9914	31.9892	32.3382	31.8322	32.2456	32.0941	31.7894	31.4801	32.1243	31.6017	32.0187	32.0358	31.7928	31.8356	31.3405	32.4514
Q9WV69;Q9WV69-3	Dematin	Dmtn	-0.02938	0.94206	0.0259216	-0.70916	0.0259427	1.58598	-0.44752	0.178426	0.748542	-0.03132	0.960091	0.0176878	-0.27006	0.484904	0.314345	0.17746	0.648876	0.187838	0.4391	0.233958	0.630862	27.8277	27.0406	26.8119	27.5013	27.8525	26.3857	27.3915	27.0505	28.3869	27.6725	26.9358	26.2501	26.397	26.9823	26.923	26.5271	26.5038	27.0997	27.7037	26.9621	26.4927	27.582	28.335	25.7001	28.7676	26.8419
P56812	Programmed cell death protein 5	Pdcd5	0.22622	0.667152	0.175775	-1.16482	0.0260417	1.58433	-0.06882	0.90579	0.0429723	0.05404	0.927021	0.0329104	-0.92386	0.18214	0.739594	-0.85504	0.247931	0.605669	0.24096	0.688569	0.162053	28.6928	28.654	27.895	30.0165	29.2245	28.4017	28.813	28.4019	30.0242	29.9731	28.0994	27.0831	27.2474	28.344	27.8848	28.2925	27.614	29.5089	28.6237	30.0996	28.3231	27.4949	29.8145	29.3734	29.7471	27.2102
Q9CPW2	Adrenodoxin-like protein, mitochondrial	Fdx1l	0.29346	0.524872	0.279946	-0.74158	0.0260758	1.58376	-0.16592	0.683132	0.165495	0.18914	0.668725	0.174753	-0.76314	0.0848544	1.07133	-0.59722	0.212685	0.672262	-0.02156	0.950879	0.0218748	25.2591	25.8324	25.1293	26.4295	25.8652	25.533	25.2052	25.4519	27.043	26.7497	25.0172	24.524	24.8368	25.3674	25.0622	25.0034	24.6639	25.9421	25.6776	26.3989	25.5968	25.1065	26.7553	25.2743	26.7283	24.5861
P35585	AP-1 complex subunit mu-1	Ap1m1	0.03434	0.882558	0.0542568	0.53032	0.0262107	1.58152	-0.11828	0.742612	0.129238	0.16604	0.549064	0.260377	0.50532	0.0932781	1.03022	0.6236	0.109068	0.962304	-0.025	0.899259	0.0461151	27.5405	26.931	26.7591	26.3647	26.9069	26.8919	26.9973	27.0311	26.5063	27.2473	27.2936	27.3514	27.4835	27.4927	27.5326	27.1111	27.1713	26.1241	27.4622	26.0421	27.2765	27.535	27.2232	26.8141	26.4836	27.4813
Q9R1K9	Centrin-2	Cetn2	0.5799	0.296775	0.527573	-1.3225	0.026215	1.58145	-0.19504	0.675872	0.170136	0.15798	0.814979	0.0888537	-0.4416	0.396265	0.402014	-0.24656	0.636877	0.195944	0.8809	0.138559	0.858367	27.3729	27.1038	27.159	27.9438	28.7554	27.4069	27.7918	27.5226	29.2532	29.2599	26.6164	25.4049	25.5097	26.9959	27.1955	26.7648	26.732	28.2924	27.4672	28.1033	27.3618	26.614	29.1109	26.754	29.2841	26.5101
Q9D8X2	Coiled-coil domain-containing protein 124	Ccdc124	0.3864	0.289656	0.538118	-0.79488	0.0264906	1.57691	-0.09222	0.82348	0.0843468	0	1	0	-0.81792	0.0805875	1.09373	-0.7257	0.205955	0.686228	-0.02304	0.960534	0.0174871	27.211	27.3786	26.8248	27.6913	27.6366	27.0918	27.3884	27.273	28.5781	28.343	26.5048	25.8269	26.5997	27.3778	26.4587	26.7188	26.2531	27.9908	27.1363	28.1822	26.6768	25.8787	28.3665	27.5583	28.262	25.6793
Q8BIF0-2;Q8BIF0	CD99 antigen-like protein 2	Cd99l2	-0.16656	0.651368	0.186174	-0.73642	0.0267103	1.57332	-0.51238	0.0774355	1.11106	-0.52178	0.0788594	1.10315	-0.68574	0.0339461	1.46921	-0.17336	0.657652	0.182004	0.05068	0.900598	0.0454689	27.2889	26.9569	26.96	26.9976	27.0763	26.3529	27.1479	25.8097	27.5706	27.5658	26.1135	25.8044	26.8504	27.0445	25.7848	25.8074	26.1677	27.1822	26.7762	26.7843	26.4512	25.9785	26.7516	26.1066	27.3829	25.6618
Q9CQZ1	Heat shock factor-binding protein 1	Hsbp1	0.5347	0.238027	0.623374	-1.1056	0.0272893	1.56401	0.22054	0.50324	0.298224	0.37058	0.557446	0.253798	-0.64102	0.248402	0.604845	-0.86156	0.103307	0.985869	0.46458	0.412601	0.38447	27.1907	27.268	26.6084	27.4261	28.2759	27.1963	27.6124	27.344	28.8387	28.4512	26.3948	25.3606	25.7804	27.1375	26.5678	27.3179	27.1762	27.5017	27.7948	28.0812	27.195	26.4325	28.8847	26.9661	29.1437	25.8248
P51881	ADP/ATP translocase 2;ADP/ATP translocase 2, N-terminally processed	Slc25a5	0.10786	0.549837	0.259766	0.32178	0.0273351	1.56328	-0.13526	0.39976	0.398201	-0.12704	0.315742	0.500667	0.27592	0.131212	0.882027	0.41118	0.0261768	1.58208	-0.04586	0.708044	0.14994	32.0843	32.1574	32.2135	31.6065	31.7889	32.4803	32.0348	32.1578	31.6879	32.0291	32.3816	32.2449	32.2421	32.3057	32.2852	32.001	31.7903	31.554	32.1003	31.7287	31.8189	31.8872	31.7712	31.8825	31.8556	32.5228
Q8C1M2	Zinc finger protein 428	Znf428	-0.14362	0.79527	0.0994852	-1.15038	0.0274944	1.56076	-1.02095	0.188055	0.725715	-0.34622	0.5498	0.259795	-0.03088	NaN	NaN	0.990067	NaN	NaN	1.1195	NaN	NaN	24.8025	24.5658	23.4779	25.7195	25.4932	23.4945	24.922	24.4078	25.704	24.8125	23.4449	23.2683	23.4969	24.0746	24.0223	NaN	23.1044	NaN	23.2733	24.9948	24.1049	23.2561	24.6006	24.7463	25.6199	NaN
Q7TSV4	Phosphoglucomutase-2	Pgm2	0.14386	0.335146	0.474766	0.52896	0.027671	1.55798	0.28502	0.302923	0.518668	0.32712	0.196626	0.70636	0.44714	0.0395714	1.40262	0.16212	0.601572	0.220713	-0.08182	0.748411	0.12586	27.6136	27.5975	27.2632	27.3082	27.5492	27.4861	27.5358	27.7283	27.3015	27.9993	27.8258	28.5137	28.3034	27.5003	27.8333	28.4163	27.8333	27.3663	28.1023	27.0386	28.1536	27.9555	28.1104	27.7971	26.9507	28.2066
Q2VPQ9;Q2VPQ9-2	Chromatin modification-related protein MEAF6	Meaf6	0.411675	0.0678768	1.16828	-0.53575	0.0276743	1.55792	0.605975	NaN	NaN	0.283025	0.356428	0.448028	-0.262275	NaN	NaN	-0.86825	NaN	NaN	0.273475	NaN	NaN	23.9587	23.8774	24.129	NaN	24.2836	24.7466	NaN	24.0857	24.7332	24.3299	23.4416	23.1541	23.5767	23.9333	NaN	NaN	NaN	24.8515	NaN	24.4848	23.7923	NaN	24.3884	NaN	24.8549	23.3533
Q99NB8	Ubiquilin-4	Ubqln4	0.51156	0.0893362	1.04897	-0.71858	0.0279791	1.55317	0.16884	0.652821	0.185206	0.2533	0.544169	0.264266	-0.19604	0.564484	0.248348	-0.36488	0.39326	0.40532	0.52254	0.145314	0.837693	25.433	25.5548	25.7195	26.5139	25.9781	26.122	26.2057	25.899	26.9158	26.6146	25.2157	24.4584	25.2315	25.614	25.0868	25.6201	25.0624	26.5835	26.0635	26.714	25.7065	25.3331	26.7704	25.5637	27.0921	25.1376
Q9DBZ5;Q9DBZ5-2	Eukaryotic translation initiation factor 3 subunit K	Eif3k	-0.26324	0.122292	0.912604	-0.32158	0.0280063	1.55274	-0.31522	0.0612663	1.21278	-0.15618	0.212156	0.673345	-0.49822	0.029582	1.52897	-0.183	0.386454	0.412903	-0.17664	0.361693	0.44166	27.4247	27.2451	26.9265	27.2486	26.9963	26.9863	26.6684	26.6889	26.8459	27.3355	27.0367	26.6126	26.8377	26.9953	26.751	26.9025	26.5816	27.0536	27.1255	26.6019	26.7972	27.0071	27.1711	26.9287	27.1562	26.8704
P27600	Guanine nucleotide-binding protein subunit alpha-12	Gna12	0.97978	NaN	NaN	0.856	0.0283163	1.54796	0.38648	0.339485	0.469179	0.343455	0.405764	0.391727	0.7314	0.0709485	1.14906	0.34492	0.303218	0.518245	-0.1246	0.613436	0.212231	24.9375	23.2891	23.5292	24.0973	23.6285	NaN	24.6977	25.0545	NaN	NaN	25.0703	24.9882	24.5584	24.7906	24.3541	24.2421	24.8352	23.4675	24.7331	24.1361	24.5934	24.6439	23.6736	NaN	24.0482	24.418
Q99LC5	Electron transfer flavoprotein subunit alpha, mitochondrial	Etfa	-0.06206	0.753478	0.122929	0.37128	0.0285004	1.54515	-0.08488	0.617376	0.20945	-0.04892	0.769528	0.113775	0.16724	0.401279	0.396553	0.25212	0.212139	0.673379	-0.20404	0.251686	0.599141	31.6243	31.6191	31.816	31.1116	31.4715	31.7657	31.285	31.8842	31.2745	31.1228	31.891	31.9201	32.1566	31.8292	31.702	31.6647	31.5719	31.1762	31.6438	31.1615	31.7046	31.7026	31.3327	31.5246	31.1334	32.064
P54227	Stathmin	Stmn1	-0.09718	0.864773	0.0630981	-1.27182	0.0286135	1.54343	-0.25852	0.683943	0.16498	-0.18498	0.765012	0.116332	-1.08032	0.146526	0.834085	-0.8218	0.292728	0.533536	0.1915	0.765648	0.115971	30.7121	29.9977	28.9355	31.0697	30.7712	29.1409	30.5423	29.3605	31.0636	30.893	29.2246	28.6519	28.1518	29.8027	29.2961	28.858	29.0064	30.8507	30.2608	31.2177	29.2122	29.4084	30.832	29.5537	31.555	28.0975
Q7TSE6;Q7TSE6-2	Serine/threonine-protein kinase 38-like	Stk38l	0.17612	0.39768	0.400466	0.43002	0.0286976	1.54215	0.17068	0.415438	0.381494	-0.00014	0.999329	0.000291502	0.28132	0.220683	0.656231	0.11064	0.612999	0.21254	-0.1487	0.421407	0.375298	24.8392	24.8707	24.2087	25.0324	24.8294	24.7925	25.3615	24.948	24.5295	25.0295	25.2478	25.255	24.8979	25.3552	25.1746	24.5601	25.0723	25.3136	25.0304	24.6574	24.9269	24.779	24.6248	24.5368	24.9122	25.1897
P53995	Anaphase-promoting complex subunit 1	Anapc1	0.152317	0.254333	0.594597	0.54	0.0289792	1.53791	0.519392	0.0307929	1.51155	0.0182267	0.927853	0.0325207	0.496942	0.0268988	1.57027	-0.02245	0.886544	0.0522997	-0.0430583	0.772079	0.112338	24.2267	NaN	24.4353	NaN	24.6821	24.5352	24.5476	24.6915	NaN	24.6271	NaN	25.1766	24.8881	NaN	24.8994	24.8354	25.1482	24.7138	25.1723	NaN	24.8391	24.5059	24.6087	24.2043	24.1733	24.8092
P22727	Protein Wnt-6	Wnt6	1.09104	0.0243173	1.61409	1.03254	0.0290095	1.53746	0.79378	0.0900597	1.04547	1.9895	0.00051328	3.28965	1.42938	0.00348551	2.45773	0.6356	0.0612405	1.21296	0.39684	0.163586	0.786255	25.2715	25.9659	25.6649	27.1638	26.3049	27.9495	26.864	26.7111	27.4033	26.8983	27.1053	26.8662	27.1411	26.5475	27.8736	27.5647	26.3818	27.269	26.9214	26.203	28.1544	27.4575	28.2219	28.2545	28.2302	27.1766
Q9JHU9	Inositol-3-phosphate synthase 1	Isyna1	0.03872	0.800839	0.0964546	0.34596	0.0290511	1.53684	0.1546	0.59421	0.22606	0.13104	0.5062	0.295678	0.27118	0.0401473	1.39634	0.11658	0.694968	0.158035	-0.07478	0.624149	0.204711	30.9663	30.7021	30.6122	30.6795	30.8163	31.002	30.843	31.1223	30.362	30.6407	31.0732	31.2897	31.1344	30.6833	31.3256	31.7602	30.7231	30.1455	31.2138	30.7068	31.2548	31.1996	30.6234	31.0241	30.3297	31.1029
Q9R112	Sulfide:quinone oxidoreductase, mitochondrial	Sqrdl	-0.00278	0.987158	0.0056133	0.36158	0.0292449	1.53395	-0.09102	0.579489	0.236955	-0.0661	0.744671	0.128035	0.33004	0.108735	0.96363	0.42106	0.0447043	1.34965	-0.03154	0.847264	0.0719815	29.6548	29.9418	30.2246	29.6026	29.6929	30.0483	29.7534	30.1489	29.5142	29.638	30.0295	30.2212	30.4085	30.0274	30.238	29.9244	29.891	29.5021	29.9015	29.4426	30.0803	30.0802	29.6899	29.7117	29.2241	30.4813
Q3UNH4	G protein-regulated inducer of neurite outgrowth 1	Gprin1	-0.79956	0.0416465	1.38042	-1.08986	0.0292925	1.53324	-0.4043	0.363333	0.439696	-0.36488	0.530741	0.275117	-1.05564	0.0996553	1.0015	-0.65134	0.334171	0.476031	0.03422	0.957914	0.0186734	28.5717	27.6407	27.258	28.036	27.7629	26.2309	27.2482	26.7791	27.6062	27.4071	26.642	26.56	25.6255	27.4602	27.5323	26.6	27.0134	28.7339	27.4529	27.4476	26.4817	28.7083	27.2438	26.3471	28.664	25.8094
Q8K2K6-3;Q8K2K6-1;Q8K2K6;Q8K2K6-2	Arf-GAP domain and FG repeat-containing protein 1	Agfg1	0.40896	0.0863031	1.06397	-0.28526	0.0293857	1.53186	0.22332	0.359771	0.443974	0.05644	0.77832	0.108842	-0.1943	0.291832	0.534867	-0.41762	0.17294	0.762105	0.09096	0.647455	0.18879	27.5858	27.2924	27.3808	27.4411	27.4446	27.5353	27.7428	27.361	28.5187	28.0317	27.3858	26.905	26.9731	27.3448	27.1097	27.4296	27.071	27.7986	27.5418	28.4203	27.2372	27.3833	27.4219	27.1708	28.2137	27.0291
Q3UH68;Q3UH68-3;Q3UH68-2	LIM and calponin homology domains-containing protein 1	Limch1	-0.15676	0.485832	0.313514	-0.3816	0.0294168	1.5314	0.02744	0.822524	0.0848513	0.0221	0.923178	0.0347147	-0.15988	0.254746	0.593893	-0.18732	0.0770402	1.11328	0.22172	0.110855	0.955244	27.5982	27.1674	27.7967	27.4738	27.6506	26.8984	27.5562	27.2968	27.9937	27.1578	27.4263	27.2737	27.0236	26.8637	27.1914	27.489	27.6235	27.5195	27.4503	27.7416	27.794	27.4074	27.1436	27.2491	28.2031	27.6158
Q03958	Prefoldin subunit 6	Pfdn6	0.11562	0.796736	0.0986858	-1.01886	0.029538	1.52962	-0.42586	0.419523	0.377245	-0.40912	0.510506	0.291999	-1.06112	0.0826214	1.08291	-0.63526	0.307921	0.511561	-0.04226	0.933161	0.0300434	28.2629	28.3554	27.364	29.2183	28.8471	28.279	28.1286	27.7723	29.3782	29.0677	27.6618	27.0511	27.0472	28.1514	27.0419	27.315	27.1113	28.9103	27.6624	28.9194	27.7567	26.3732	29.2468	27.7472	28.8782	26.7812
P35486	Pyruvate dehydrogenase E1 component subunit alpha, somatic form, mitochondrial	Pdha1	0.13294	0.399215	0.398793	0.3179	0.0295778	1.52903	0.1001	0.502759	0.29864	0.1003	0.580875	0.235917	0.48054	0.0181351	1.74148	0.38044	0.0770633	1.11315	0.16264	0.369855	0.431969	31.4124	31.3962	31.5874	31.1153	31.4092	31.5604	31.4536	31.918	31.1128	31.5404	31.6751	31.8559	31.8918	31.3653	31.7219	31.56	31.5069	31.3009	31.879	31.1742	31.656	31.9722	31.4899	31.1977	31.1062	32.009
Q9CZX0-2;Q9CZX0	Elongator complex protein 3	Elp3	-0.7368	5.74171e-05	4.24096	-0.4218	0.0296287	1.52829	-0.38652	0.00814082	2.08933	-0.60268	0.000339514	3.46914	-0.43932	0.0627017	1.20272	-0.0528	0.805136	0.0941306	-0.01752	0.942863	0.0255514	25.3806	25.2016	25.1393	24.9268	25.2097	24.4956	24.4026	24.6196	24.2431	24.4131	24.4089	25.0044	25.0712	24.8454	24.4191	24.9622	24.949	24.5676	24.8339	24.6127	24.5059	24.7408	24.5353	24.3577	24.7049	24.956
Q7TMS5	ATP-binding cassette sub-family G member 2	Abcg2	0.053	0.726338	0.138861	0.42496	0.0296552	1.5279	0.1026	0.465918	0.33169	0.06072	0.749544	0.125203	0.19964	0.253556	0.595927	0.09704	0.48026	0.318524	-0.22532	0.192815	0.71486	27.3234	28.0435	27.6979	27.5822	27.5976	28.0378	27.6402	27.6627	27.5119	27.657	27.7865	28.1667	28.1956	28.3729	27.8477	27.8916	27.5358	27.6638	27.8122	27.8542	28.0917	27.3849	27.7761	27.9129	27.3826	28.0113
Q9QYC0;Q9QYC0-2	Alpha-adducin	Add1	0.04482	0.591346	0.228158	0.14872	0.0296567	1.52788	0.06514	0.565166	0.247824	0.12976	0.0590119	1.22906	0.12146	0.205586	0.687005	0.05632	0.638598	0.194772	-0.02726	0.701186	0.154166	31.7856	31.6234	31.5263	31.6411	31.4566	31.6541	31.5214	31.861	31.5802	31.6404	31.7303	31.7668	31.7589	31.7683	31.7523	31.8037	31.5592	31.4401	31.961	31.5947	31.7931	31.7593	31.6834	31.7125	31.7335	31.8324
Q8K0T0	Reticulon-1	Rtn1	-0.2183	0.476088	0.322313	-0.8321	0.0297123	1.52706	-0.31742	0.29044	0.536944	-0.15072	0.669574	0.174201	-0.51984	0.123661	0.907768	-0.20242	0.46847	0.329318	0.31226	0.332011	0.478848	31.6139	30.5281	30.3812	31.0955	31.1186	30.3186	30.825	30.2554	31.1113	31.1355	30.1816	29.7261	29.4998	30.6839	30.4854	30.1292	30.3658	31.0444	30.9215	30.6893	30.3257	30.7133	31.1737	30.2008	31.5702	30.1559
O35855	Branched-chain-amino-acid aminotransferase, mitochondrial	Bcat2	0.28218	0.224926	0.64796	0.51722	0.0297528	1.52647	-0.00886	0.969318	0.0135337	0.23924	0.26204	0.581632	0.69362	0.013958	1.85518	0.70248	0.027813	1.55575	0.1764	0.481599	0.317314	29.5251	29.8984	30.1567	29.4927	29.7798	30.4596	29.7951	30.4756	29.6193	29.914	30.0636	30.1996	30.6904	29.8955	30.5897	30.2341	29.8692	29.3871	30.0449	29.2731	30.3378	30.2521	30.1001	29.8922	29.4667	30.9873
P61514	60S ribosomal protein L37a	Rpl37a	0.2005	0.293386	0.53256	0.49448	0.0300329	1.5224	0.36398	0.162968	0.787898	-0.15306	0.591609	0.227965	0.34002	0.116412	0.934004	-0.02396	0.918193	0.0370658	-0.15446	0.400371	0.397538	28.2183	28.4738	28.647	27.8024	28.4408	28.5599	28.4217	28.6687	28.1727	28.7618	28.7299	29.0931	28.4271	29.0283	28.7763	29.0916	28.8632	28.2169	28.9848	28.2457	28.796	27.3611	28.1476	28.3455	28.1668	28.8503
Q9CQJ4	E3 ubiquitin-protein ligase RING2	Rnf2	0.09852	0.550737	0.259056	0.325	0.0301283	1.52103	0.12626	0.142062	0.847523	0.11112	0.460488	0.336782	0.29786	0.0246107	1.60888	0.1716	0.134669	0.870732	-0.02714	0.852162	0.0694778	24.5309	24.2505	24.4406	24.3221	24.214	24.3533	24.4517	23.9542	24.7565	24.735	24.555	24.7074	24.8573	24.9339	24.3295	24.4368	24.4432	24.5727	24.3304	24.6063	24.5288	24.2113	24.231	24.4139	24.9287	24.4817
P48962	ADP/ATP translocase 1	Slc25a4	0.21522	0.213837	0.669917	0.25098	0.030174	1.52037	-0.15394	0.277683	0.556451	-0.03936	0.687243	0.16289	0.3052	0.0524159	1.28054	0.45914	0.0101543	1.99335	0.05422	0.610703	0.21417	34.2364	34.3463	34.4824	33.934	34.1905	34.793	34.3091	34.7454	34.1859	34.2323	34.4566	34.4	34.5546	34.4923	34.541	34.3561	34.1262	33.7819	34.1675	33.9882	34.1923	34.1542	34.291	34.1859	34.1694	34.849
P14131	40S ribosomal protein S16	Rps16	0.08394	0.62826	0.20186	0.37536	0.0303235	1.51822	0.04426	0.769991	0.113514	-0.06096	0.745595	0.127497	0.1683	0.335162	0.474745	0.12404	0.311417	0.506658	-0.20706	0.0975703	1.01068	30.0711	29.8411	29.679	29.3073	29.496	30.0948	29.701	29.7379	29.4674	29.8131	30.1797	29.9338	30.0509	30.1684	29.9385	29.836	29.6791	29.509	29.7439	29.8478	29.597	29.8365	29.5837	29.8858	29.1867	30.1015
Q9DBT5	AMP deaminase 2	Ampd2	-0.47008	0.117643	0.929434	-0.48366	0.0303995	1.51713	-0.18266	0.419545	0.377222	-0.33178	0.0885426	1.05285	-0.41162	0.105448	0.97696	-0.22896	0.4002	0.397723	0.07204	0.765039	0.116316	26.2445	25.6715	26.2866	26.2202	26.3602	26.0659	25.876	25.5336	24.8295	26.1276	25.6287	25.7898	25.1625	25.8657	25.918	25.5157	26.0023	26.4923	26.1873	25.6721	25.6217	25.562	26.0619	26.1486	25.7299	25.6798
Q9D1E8	1-acyl-sn-glycerol-3-phosphate acyltransferase epsilon	Agpat5	0.02762	0.87457	0.0582055	0.50344	0.0306911	1.51299	0.12812	0.584863	0.232946	0.18402	0.310763	0.50757	0.57794	0.0341654	1.46641	0.44982	0.103414	0.98542	0.0745	0.737808	0.132057	26.8991	26.9071	27.1588	26.3584	26.5148	26.8728	26.6006	27.0954	26.6687	26.7388	27.1235	27.0443	27.7573	27.2461	27.1842	27.3192	27.068	26.4072	27.1057	26.5787	27.2031	27.1226	26.767	26.7974	26.8682	27.4963
Q9JKC6	Cell cycle exit and neuronal differentiation protein 1	Cend1	-0.16278	0.698733	0.155689	-1.03704	0.0307598	1.51202	-0.22612	0.657077	0.182384	-0.26428	0.612252	0.21307	-1.06548	0.0667686	1.17543	-0.83936	0.208243	0.68143	-0.02844	0.959341	0.0180272	30.8561	31.0014	30.2	31.5559	31.4491	30.2114	30.7675	30.0847	31.6869	31.4981	30.1756	29.1781	29.2917	30.6631	30.5688	29.6844	30.0579	31.8413	30.6829	31.6654	29.797	29.7761	31.6792	30.6773	31.8115	29.1522
Q9D1K2	V-type proton ATPase subunit F	Atp6v1f	-0.2054	0.368463	0.433606	-0.73516	0.0311764	1.50617	-0.18034	0.529614	0.276041	-0.14402	0.675032	0.170676	-0.61796	0.0303843	1.51735	-0.43762	0.161686	0.791326	0.1172	0.697571	0.156411	28.6955	27.8687	27.8347	28.3007	28.257	27.661	27.756	27.8866	28.1631	28.4629	27.867	27.2575	26.627	27.7578	27.7715	27.8928	27.1856	28.399	28.2388	28.3387	27.4841	27.816	28.7132	27.4529	28.7703	27.267
P29595	NEDD8	Nedd8	0.31716	0.469724	0.328157	-0.91134	0.0311765	1.50617	-0.16286	0.646637	0.189339	0.16354	0.71853	0.143555	-0.59812	0.188928	0.723704	-0.43526	0.323175	0.490563	0.31322	0.476643	0.321807	27.5992	28.5062	27.7297	28.8913	28.4127	27.9993	28.0769	28.0111	29.7056	28.932	27.8048	26.8792	26.5746	27.5471	27.7767	27.7563	27.2736	28.5118	28.4593	28.3238	28.2474	27.3886	29.3213	27.8972	29.1023	27.3938
P22907-2;P22907	Porphobilinogen deaminase	Hmbs	-0.0864	0.676696	0.169606	0.5728	0.0312525	1.50511	0.14288	0.573293	0.241623	-0.05632	0.800439	0.0966717	0.2658	0.174064	0.75929	0.12292	0.539508	0.268002	-0.307	0.0924835	1.03394	25.039	24.8482	24.3225	24.1413	24.6149	24.6579	24.3593	24.8783	24.3572	24.2812	25.3073	25.6455	25.1286	24.9051	24.8434	25.0852	24.7425	24.2884	25.1796	24.3846	24.5914	25.014	24.5625	24.2753	24.2411	24.8509
Q80YS6	Actin filament-associated protein 1	Afap1	0.35452	0.0223114	1.65147	0.22534	0.03132	1.50418	0.10322	0.211227	0.675252	0.2415	0.0667258	1.17571	0.13708	0.37008	0.431704	0.03386	0.799623	0.0971149	-0.08826	0.533015	0.273261	25.4499	25.8452	25.6613	25.4836	25.6128	26.2409	25.624	25.8823	26.0897	25.9885	25.9234	25.8296	25.7945	25.675	25.957	25.6774	25.8006	25.7607	25.6677	25.6625	26.1319	25.616	25.9154	25.8878	25.7092	25.949
Q640N1;Q640N1-2	Adipocyte enhancer-binding protein 1	Aebp1	0.25396	0.153957	0.8126	0.46008	0.0313407	1.50389	0.24654	0.190012	0.721218	0.35816	0.0734855	1.1338	0.18596	0.260844	0.583618	-0.06058	0.617732	0.2092	-0.27412	0.0566034	1.24716	27.1133	27.464	27.311	26.6569	27.3239	27.5985	27.5118	27.4822	27.4088	27.1376	27.3041	27.4778	27.7117	27.7897	27.8862	27.1502	27.4647	27.6632	27.5883	27.2354	27.7362	27.4481	27.7808	27.4699	27.2249	27.2794
Q9DCK3	Tetraspanin-4	Tspan4	0.3781	0.000342343	3.46554	0.25448	0.031554	1.50095	0.23002	0.104908	0.97919	0.3246	0.199826	0.699349	0.37712	0.0239586	1.62054	0.1471	0.433801	0.362709	0.12264	0.465469	0.332109	24.5875	24.6962	24.5945	24.7711	24.6892	24.8922	25.061	25.1421	25.1742	24.9595	24.7769	24.8292	25.0434	25.2219	24.7395	24.5556	24.9155	25.0278	25.2591	24.7306	24.8923	25.6326	24.7203	24.3456	25.3707	25.5102
Q61656	Probable ATP-dependent RNA helicase DDX5	Ddx5	0.0679	0.605107	0.218168	0.28046	0.0315848	1.50052	0.08412	0.36194	0.441363	0.0181	0.902269	0.0446638	0.3889	0.00796804	2.09865	0.30478	0.0130036	1.88594	0.10844	0.37369	0.427489	30.4086	30.358	30.701	30.2649	30.4131	30.618	30.64	30.6464	30.1047	30.476	30.6375	30.6661	30.9119	30.4736	30.8588	30.6221	30.5558	30.534	30.5162	30.3381	30.7563	30.5727	30.2092	30.5877	30.1102	30.96
Q3TQI7	Uncharacterized protein C9orf78 homolog		0.216285	0.678647	0.168356	-1.1722	0.0316695	1.49936	-0.1807	0.622576	0.205808	0.015685	0.975717	0.0106759	-0.417325	0.354946	0.449837	-0.236625	0.568677	0.245134	0.754875	0.150172	0.823411	24.7935	25.1084	NaN	25.9922	24.9882	24.6063	25.3758	24.5647	26.465	26.1725	23.9668	23.1605	NaN	24.6116	24.4546	24.4957	NaN	25.0393	25.0226	25.6019	24.5879	24.0823	26.171	25.6739	25.6662	NaN
P62331	ADP-ribosylation factor 6	Arf6	0.06332	0.686887	0.163115	0.34578	0.0317289	1.49855	0.13108	0.451912	0.344946	-0.08454	0.739885	0.130836	0.1938	0.172336	0.763623	0.06272	0.626078	0.203371	-0.15198	0.0759394	1.11953	28.1155	27.6534	27.7104	27.4032	27.9059	27.7291	27.7896	28.1689	27.6241	27.7933	28.0177	28.1354	28.3148	28.0164	28.033	27.9394	28.1127	27.523	27.747	28.1217	28.0623	28.2885	27.2073	27.2842	27.5234	28.1372
T1NXB5	V-set and transmembrane domain-containing protein 4;Peptide Lv	Vstm4	0.118125	0.562196	0.250112	0.4303	0.0318565	1.4968	0.13914	0.311903	0.50598	0.2899	0.0614068	1.21178	0.395	0.122167	0.913046	0.25586	0.290828	0.536364	-0.0353	0.89307	0.0491145	24.4202	24.7758	24.8873	24.479	24.7772	NaN	24.4237	24.7547	24.6603	25.3054	25.3618	24.6415	25.3824	25.1478	24.9575	24.992	24.7173	24.6543	25.0553	24.6163	24.9658	24.7073	25.1181	25.04	NaN	25.5045
Q61578	NADPH:adrenodoxin oxidoreductase, mitochondrial	Fdxr	-0.14858	0.386767	0.412551	0.40832	0.0320778	1.4938	-0.16822	0.278205	0.555635	-0.01978	0.926104	0.0333404	0.15016	0.374624	0.426404	0.31838	0.00924641	2.03403	-0.25816	0.0508997	1.29328	28.1999	28.2115	28.4948	27.8103	27.7612	28.0747	27.8985	28.1222	27.6349	28.0045	28.4355	28.4511	28.8019	28.4786	28.3522	28.057	27.8693	27.8032	28	27.9071	28.1308	28.4352	28.3712	27.7746	27.667	28.371
Q3TXT3;Q3TXT3-2	SOSS complex subunit C	Inip	-0.207213	0.681849	0.166312	-0.629067	0.0320954	1.49356	0.0285467	0.967409	0.0143898	0.128747	0.848611	0.0712913	-0.250267	0.647636	0.188669	-0.278813	0.725054	0.13963	0.3788	0.505119	0.296606	NaN	24.4748	NaN	24.8625	24.7643	24.0969	23.4076	24.4817	25.049	25.4314	NaN	23.7644	NaN	24.2772	24.1728	23.9556	23.4317	25.6147	24.5457	26.0977	24.2191	23.3516	25.7408	24.9003	25.9346	NaN
Q9WUC3	Lymphocyte antigen 6H	Ly6h	-0.869	0.139166	0.856468	-1.5775	0.0321883	1.4923	-1.04998	0.0351524	1.45405	-0.80036	0.316616	0.499467	-1.24954	0.0817607	1.08746	-0.19956	0.733524	0.134586	0.32796	0.661283	0.179612	30.5686	28.8683	29.2099	30.3936	30.3778	28.1769	28.6496	28.3705	30.2433	29.6329	28.4909	27.8831	26.707	29.7305	28.7192	28.3077	28.4119	29.4798	29.1631	28.8058	28.5098	29.331	29.3335	27.0821	31.16	27.852
Q9QYB8;Q9QYB8-2;Q9QYB8-3	Beta-adducin	Add2	-0.19426	0.518441	0.2853	-0.55668	0.0326109	1.48664	0.0775	0.782237	0.106662	0.01906	0.964662	0.0156247	-0.16504	0.703203	0.152919	-0.24254	0.588892	0.229964	0.39164	0.354318	0.450606	27.8088	27.1946	26.9255	26.8826	27.5156	26.4025	27.7144	26.7998	27.0601	27.379	27.0071	26.4684	26.3906	26.7287	26.9489	26.6179	27.2333	27.702	27.7613	27.4001	26.3718	28.2942	27.5283	26.4498	27.7783	26.9375
Q8R2G4-8;Q8R2G4;Q8R2G4-7	Ecto-ADP-ribosyltransferase 3	Art3	0.4354	0.294802	0.53047	0.343707	0.0327466	1.48483	0.697717	0.150086	0.823661	0.900633	0.113204	0.946139	0.149067	NaN	NaN	-0.54865	NaN	NaN	-0.19464	NaN	NaN	23.6583	NaN	23.3945	23.9309	NaN	23.6446	23.9142	NaN	24.7311	NaN	24.0955	23.9413	23.9352	24.1046	23.9481	23.9744	25.3299	NaN	23.9257	24.2058	NaN	25.3958	24.1061	NaN	24.1837	NaN
P57759	Endoplasmic reticulum resident protein 29	Erp29	0.04782	0.877778	0.0566151	-0.52256	0.0329316	1.48239	-0.09588	0.723222	0.140728	-0.01854	0.959339	0.0180281	-0.53542	0.109763	0.959545	-0.43954	0.227602	0.642824	-0.01286	0.966109	0.0149741	29.4834	29.6181	29.3067	30.1712	29.8009	29.2404	29.4686	29.2111	30.475	30.2243	29.2685	28.8071	29.0505	29.6265	29.0149	29.2421	29.0514	29.9399	29.462	30.2055	29.8357	28.6696	30.1862	29.198	30.3981	28.757
Q61576	Peptidyl-prolyl cis-trans isomerase FKBP10	Fkbp10	-0.09038	0.47356	0.324625	0.3459	0.0330942	1.48025	-0.2134	0.112849	0.947501	0.00898	0.95119	0.0217327	0.0288	0.825249	0.083415	0.2422	0.0641895	1.19254	-0.3171	0.0387108	1.41217	26.7698	27.0535	26.9008	26.5661	26.5787	26.8687	26.6834	26.569	26.8259	26.47	27.1613	26.8816	27.2356	27.396	26.9239	26.6595	26.6822	26.3698	26.7037	26.3867	27.1324	26.768	26.8434	26.6954	26.4746	26.6962
Q9D2V8	Major facilitator superfamily domain-containing protein 10	Mfsd10	0.35074	0.0763846	1.11699	0.36428	0.0332489	1.47822	0.2062	0.340168	0.468306	-0.04832	0.827796	0.0820769	0.50936	0.0966991	1.01458	0.30316	0.307022	0.512831	0.14508	0.556853	0.254259	24.2367	24.7234	24.8667	24.6904	25.064	25.1237	25.2221	25.2881	24.6915	25.0095	25.1716	25.1091	24.9442	25.0735	25.1042	25.1999	25.286	24.4673	24.9266	24.7324	25.0264	24.0496	24.8274	24.7843	24.6519	25.8129
Q8R310;Q8R310-2	Transmembrane and coiled-coil domains protein 3	Tmcc3	-0.13915	NaN	NaN	-0.43015	0.0334881	1.47511	-0.26635	NaN	NaN	-0.13465	0.424589	0.372031	-0.25725	NaN	NaN	0.0091	NaN	NaN	0.1729	NaN	NaN	24.1162	23.6748	24.1718	NaN	23.749	23.7888	NaN	NaN	NaN	NaN	23.7221	23.2807	23.2412	23.5042	23.7408	NaN	23.7818	NaN	23.5414	NaN	23.7404	NaN	23.747	NaN	23.8925	23.8933
Q9CRA7	ATP synthase subunit s, mitochondrial	Atp5s	0.12264	0.541488	0.266412	0.66837	0.0335168	1.47474	0.19392	0.352234	0.453169	0.545195	0.0309591	1.50921	0.34244	0.263003	0.580039	0.14852	0.662103	0.179074	-0.32593	0.400027	0.397911	24.6001	24.0366	24.3191	24.0515	23.9631	24.5676	24.4431	24.571	23.7583	24.2436	24.623	NaN	25.566	24.8029	24.4579	24.54	NaN	24.3848	24.6851	23.9421	25.0204	24.8724	NaN	24.8289	24.2354	24.6572
Q8BUV8	Protein GPR107	Gpr107	0.354192	0.000702329	3.15346	0.290558	0.0338716	1.47016	-0.024175	NaN	NaN	0.655025	0.0105658	1.9761	0.472425	NaN	NaN	0.4966	NaN	NaN	0.181867	NaN	NaN	23.1547	23.2664	23.2364	NaN	23.3144	23.5347	23.6388	23.618	NaN	NaN	23.3325	NaN	NaN	23.7117	23.5564	22.8927	23.5449	NaN	NaN	NaN	23.6817	NaN	24.279	23.7333	NaN	23.5988
P97384	Annexin A11	Anxa11	0.11738	0.45796	0.339173	0.37948	0.0339551	1.4691	0.1822	0.295518	0.529416	-0.0534	0.773041	0.111797	0.07862	0.672484	0.172318	-0.10358	0.56395	0.24876	-0.30086	0.0946314	1.02396	29.4686	29.6621	29.477	29.0701	29.0601	29.7173	29.5262	29.5529	29.2032	29.3252	30.0705	29.6575	29.6497	29.5873	29.6703	29.7513	29.6835	29.5271	29.5648	29.1222	29.33	29.4078	29.3404	29.5934	28.7993	29.8062
Q6NS52-2;Q6NS52	Diacylglycerol kinase beta	Dgkb	-0.97044	0.0386984	1.41231	-1.33878	0.0341361	1.46679	-0.35746	0.723713	0.140434	-0.73998	0.297839	0.526018	-0.48952	0.604486	0.218614	-0.13206	0.916484	0.037875	0.84926	0.412323	0.384763	25.6128	24.5605	24.0322	24.1686	25.8913	23.6202	24.0566	23.8955	24.1458	23.6951	23.6344	24.2706	23.3853	NaN	22.7669	22.6407	24.4194	25.2243	27.492	22.7017	22.8998	25.7957	23.9462	23.075	24.8488	23.2002
Q91X91	Nicotinate-nucleotide pyrophosphorylase [carboxylating]	Qprt	0.18378	0.405603	0.391899	0.55178	0.0343201	1.46445	0.12624	0.649983	0.187098	0.4898	0.124327	0.905435	0.38392	0.0445945	1.35072	0.25768	0.31771	0.49797	-0.16786	0.387009	0.412279	27.4257	27.1171	26.6968	27.4147	27.3903	27.7159	27.2915	27.7966	27.0095	27.15	27.6457	27.9925	27.8871	27.1738	28.1044	28.0348	27.0751	26.6722	27.5472	27.3465	27.846	28.1948	27.8267	27.8845	26.7416	27.7332
Q9CPW3	39S ribosomal protein L54, mitochondrial	Mrpl54	0.42802	0.0933667	1.02981	-0.97424	0.0343907	1.46356	-0.35438	0.335955	0.473718	0.35162	0.346869	0.459834	-0.53366	0.0841516	1.07494	-0.17928	0.643369	0.19154	0.44058	0.310344	0.508157	25.1338	25.6651	25.129	25.987	25.3795	26.098	25.6867	25.6379	26.3889	25.623	24.6938	23.723	23.6419	25.381	24.9835	24.6465	24.322	26.1032	25.1704	25.2804	25.2709	NaN	25.8108	25.4046	26.7557	24.8444
P06797	Cathepsin L1;Cathepsin L1 heavy chain;Cathepsin L1 light chain	Ctsl	0.2023	0.579516	0.236934	-0.47058	0.0343909	1.46356	0.0214	0.919169	0.0366048	-0.17822	0.549113	0.260338	-0.2139	0.598541	0.222906	-0.2353	0.548265	0.261009	0.25668	0.502042	0.29926	27.1393	28.1316	27.8233	27.8027	27.6318	27.0993	28.2595	27.8318	28.8812	27.4684	27.2753	26.8969	27.2789	27.3946	27.3301	27.9786	27.4696	27.5669	28.0702	27.5504	27.9149	27.2454	27.0922	27.136	28.2491	27.5884
Q5SXY1;Q5SXY1-3;Q5SXY1-2	Cytospin-B	Specc1	-0.0607	0.703938	0.152465	-0.38624	0.0344957	1.46224	-0.27556	0.0514456	1.28865	0.11348	0.446976	0.349716	-0.29908	0.0929655	1.03168	-0.02352	0.88077	0.0551377	0.08716	0.63713	0.195772	26.3581	26.2463	26.4115	26.7024	26.1874	26.175	26.5763	25.9989	26.6521	26.1999	26.2918	25.6167	25.8112	26.1446	26.1102	25.9867	26.0362	26.4047	25.9629	26.1374	26.501	26.3017	26.2775	26.5009	26.892	25.7373
O35166	Golgi SNAP receptor complex member 2	Gosr2	0.55598	0.0897331	1.04705	-0.49442	0.034596	1.46097	-0.04696	0.82863	0.0816394	0.40358	0.280761	0.551663	0.023	0.929138	0.0319198	0.06996	0.752599	0.123437	0.51742	0.0318078	1.49747	26.2525	26.16	26.0575	26.8781	26.8368	26.6262	26.2915	27.1875	27.4778	27.3818	25.7057	26.0809	25.7633	26.0552	26.1077	26.5388	25.9469	26.4876	26.6005	26.3763	26.9745	26.3554	27.5625	25.9544	27.356	26.3633
Q62048;Q62048-2	Astrocytic phosphoprotein PEA-15	Pea15	0.17208	0.719752	0.142817	-1.00006	0.0346444	1.46037	-0.20094	0.640606	0.193409	0.1799	0.740177	0.130664	-0.87828	0.13949	0.855458	-0.67734	0.209739	0.678321	0.12178	0.805926	0.0937051	30.9774	30.4587	29.8838	31.7236	31.3532	30.2936	30.8855	30.4339	31.8141	31.83	30.0817	29.278	29.4201	30.3299	30.2867	30.2429	30.0117	30.8318	30.8297	31.4759	30.3365	30.3007	31.8587	30.5617	32.2386	29.2762
Q7TSJ2	Microtubule-associated protein 6	Map6	-0.90366	0.0686439	1.1634	-1.03082	0.0346689	1.46006	-0.67798	0.0678054	1.16874	-0.56078	0.253473	0.596068	-1.09026	0.0215976	1.66559	-0.41228	0.2793	0.553929	-0.05944	0.894244	0.0485437	32.1261	30.8325	31.4298	31.0585	31.949	29.7448	31.1192	29.7581	31.4385	30.817	30.9394	30.0141	29.5039	31.3042	30.4802	30.051	30.7137	31.0525	30.9913	31.1975	30.1333	31.025	31.1181	30.1246	32.191	29.9193
Q8BR63	Protein FAM177A1	Fam177a1	-0.03538	0.915184	0.0384914	-0.78362	0.0347227	1.45939	-0.51692	0.130796	0.883404	-0.08206	0.866211	0.0623763	-0.68662	0.0272923	1.56396	-0.1697	0.609087	0.215321	0.097	0.769747	0.113652	26.5432	27.035	26.1822	27.0777	26.8963	26.4376	26.8822	25.9083	27.5752	26.7542	26.1041	25.3083	25.8098	26.8599	25.7342	25.3153	26.2191	26.2392	26.5236	26.8526	26.6539	25.346	27.345	26.1347	27.8445	25.897
O70439	Syntaxin-7	Stx7	0.1445	0.655697	0.183297	-0.54502	0.0348098	1.4583	-0.24122	0.434692	0.361818	0.01592	0.96463	0.0156392	-0.65386	0.0476725	1.32173	-0.41264	0.247568	0.606305	-0.10884	0.690597	0.160776	28.4839	28.9485	28.4517	29.3514	28.7589	28.4705	28.7061	28.3948	29.6867	29.4588	28.452	27.9529	28.1011	28.6877	28.0756	28.0476	27.9606	28.9792	28.6336	29.1673	28.5779	28.0589	29.5453	28.3641	29.5278	27.9639
Q8BIQ5;Q8BIQ5-2	Cleavage stimulation factor subunit 2	Cstf2	0.41306	0.134181	0.87231	-0.41518	0.03533	1.45186	-0.01622	0.951936	0.0213924	0.3231	0.129045	0.889259	-0.097	0.707819	0.150078	-0.08078	0.809497	0.0917847	0.31818	0.244069	0.612488	27.1386	27.1289	27.0435	27.6777	27.264	27.3987	27.342	27.2106	28.3519	28.0148	26.8845	26.6808	26.6099	27.2787	26.7229	26.8943	26.6561	27.7812	27.0395	27.8005	27.5805	27.2004	27.7329	27.2964	28.058	26.6804
P42208	Septin-2	44076	-0.03554	0.75171	0.12395	0.23546	0.0353425	1.4517	-0.0034	0.977848	0.00972886	0.00076	0.995888	0.00178949	0.1879	0.13393	0.873122	0.1913	0.166976	0.777345	-0.04756	0.65376	0.184582	30.7685	30.593	30.6112	30.3845	30.3805	30.7155	30.4963	30.6646	30.3015	30.3821	30.8731	30.768	30.917	30.5894	30.7675	30.6886	30.5105	30.2532	30.7914	30.477	30.7419	30.9005	30.258	30.5225	30.3186	30.886
Q8VIK5-2;Q8VIK5;Q8VIK5-4;Q8VIK5-3	Platelet endothelial aggregation receptor 1	Pear1	0.51007	0.00647738	2.1886	0.33292	0.0354076	1.4509	-0.000713333	0.99821	0.000777923	0.50142	0.142927	0.844886	0.11526	0.492303	0.307767	0.115973	0.730741	0.136236	-0.21766	0.201683	0.69533	23.8421	23.9734	23.7382	24.0418	23.4754	24.5516	24.3173	24.1847	24.2434	NaN	NaN	24.154	24.3017	23.9676	24.1651	24.5367	23.2727	NaN	23.631	NaN	24.5753	23.5957	NaN	NaN	24.7758	23.5978
O35207;Q9CPY4	Cyclin-dependent kinase 2-associated protein 1;Cyclin-dependent kinase 2-associated protein 2	Cdk2ap1;Cdk2ap2	0.3814	0.295768	0.52905	-0.91076	0.0354466	1.45043	0.11074	0.79956	0.097149	0.27684	0.586513	0.231723	-0.1043	0.828277	0.0818245	-0.21504	0.720601	0.142305	0.80646	0.17183	0.764901	24.8476	25.1836	25.3097	25.8963	25.3764	25.1289	25.1974	25.4084	26.6418	26.1441	24.2537	23.5884	24.4884	25.5365	24.1928	25.1054	24.5898	25.7577	24.9357	26.7787	25.2873	24.0089	26.4755	25.7424	26.4837	24.5757
Q91YQ5	Dolichyl-diphosphooligosaccharide--protein glycosyltransferase subunit 1	Rpn1	-0.08854	0.579457	0.236979	0.32174	0.0354495	1.45039	-0.00108	0.993898	0.00265828	-0.05894	0.739306	0.131176	0.21796	0.236336	0.62647	0.21904	0.136359	0.865315	-0.10378	0.421151	0.375562	31.0832	31.2121	31.3318	30.6851	30.7921	31.1508	30.8659	31.0888	30.6304	30.9257	31.2192	31.3483	31.397	31.4052	31.3433	31.0157	31.1071	30.8339	31.183	30.9592	31.194	30.9063	30.9938	31.1766	30.5389	31.5612
Q9JI59	Junctional adhesion molecule B	Jam2	-0.09468	0.600697	0.221344	0.43762	0.0356052	1.44849	0.0285	0.877567	0.0567198	0.22308	0.256438	0.591018	0.25902	0.20494	0.688374	0.23052	0.154391	0.811379	-0.1786	0.236129	0.626851	25.8316	25.9408	25.8726	25.2135	25.3311	25.7144	25.5895	25.7265	25.3413	25.3445	25.8849	25.9896	26.3246	26.2247	25.9539	25.7451	25.6298	25.6525	25.3562	25.9485	25.8698	26.0851	25.7964	26.0406	25.5131	25.6586
Q9Z0X1	Apoptosis-inducing factor 1, mitochondrial	Aifm1	-0.03716	0.840897	0.0752571	0.34844	0.0356274	1.44822	-0.04418	0.785913	0.104625	-0.0664	0.714118	0.14623	0.32322	0.140222	0.853183	0.3674	0.0745107	1.12778	-0.02522	0.880613	0.0552151	29.4704	29.5647	30.0522	29.3002	29.5303	29.8192	29.5387	29.8476	29.2823	29.2442	29.8802	29.8921	30.1452	29.9359	29.8066	29.7688	29.6833	29.2769	29.6073	29.3606	29.8893	29.4402	29.4361	29.6572	29.163	30.1859
Q3V0K9	Plastin-1	Pls1	NaN	NaN	NaN	-0.852113	0.0356552	1.44788	-0.353333	NaN	NaN	-0.741233	NaN	NaN	-0.924067	0.0231989	1.63453	-0.570733	NaN	NaN	-0.0719533	0.821692	0.085291	22.917	NaN	22.4269	NaN	23.0883	NaN	NaN	NaN	NaN	NaN	22.1625	22.4935	22.1349	21.7344	21.2678	NaN	22.4574	NaN	NaN	NaN	NaN	22.4199	NaN	21.7191	NaN	21.701
Q5XF89-2;Q5XF89	Probable cation-transporting ATPase 13A3	Atp13a3	0.3945	0.0391165	1.40764	0.6621	0.0358203	1.44587	0.311675	0.0247096	1.60713	0.28505	0.0834997	1.07831	0.720475	0.0108113	1.96612	0.4088	0.0482865	1.31617	0.058375	0.83646	0.0775548	NaN	24.6605	25.1231	25.0331	25.023	25.5002	25.162	25.5842	NaN	25.1713	NaN	25.9096	25.7119	24.966	25.9006	25.1868	25.4422	25.2661	25.3338	25.1291	25.2809	25.2545	NaN	25.4445	25	25.6605
Q8BXV2	BRI3-binding protein	Bri3bp	-0.22674	0.217143	0.663253	-0.52052	0.0358757	1.4452	-0.3096	0.333945	0.476325	-0.06988	0.717776	0.144011	-0.5545	0.0359535	1.44426	-0.2449	0.483876	0.315266	-0.03398	0.895939	0.0477217	27.2827	27.343	27.1608	27.8168	27.2045	27.1722	26.8201	26.9156	27.2775	27.4887	27.0319	26.2138	26.8633	26.876	27.2202	26.722	26.5721	27.8013	26.52	27.6444	26.9685	27.0017	27.5423	27.2487	27.6972	26.6373
Q9DCM2	Glutathione S-transferase kappa 1	Gstk1	0.13824	0.452709	0.344181	0.27322	0.0363279	1.43976	0.0346	0.750901	0.124417	0.26456	0.177902	0.749819	0.3538	0.0238591	1.62235	0.3192	0.01316	1.88074	0.08058	0.462057	0.335304	29.5805	29.651	29.4883	29.1623	29.2725	29.8126	29.3649	29.9453	29.1233	29.5997	29.7991	29.482	29.7769	29.7444	29.7183	29.6343	29.3333	29.4061	29.4591	29.4948	29.8045	29.5674	30.2422	29.3878	29.4755	30.0026
Q2VLH6;Q2VLH6-2	Scavenger receptor cysteine-rich type 1 protein M130;Soluble CD163	Cd163	0.01826	0.938879	0.0273905	0.41238	0.036481	1.43793	0.08442	0.745231	0.127709	-0.06544	0.831375	0.0802032	-0.0231	0.930875	0.0311087	-0.10752	0.732393	0.135256	-0.43548	0.103621	0.984553	26.8826	27.2334	27.611	26.8888	27.0179	26.9198	27.4174	27.7098	26.6657	27.0123	27.2865	27.4002	27.8132	27.6262	27.5695	27.9526	27.3476	26.7461	26.9158	27.0937	27.5057	27.3193	26.0281	27.1588	27.2946	27.1019
P63024	Vesicle-associated membrane protein 3	Vamp3	0.39848	0.33955	0.469097	-0.87548	0.0366249	1.43622	-0.62224	0.33636	0.473196	0.09768	0.857172	0.0669319	-0.97546	0.0769303	1.1139	-0.35322	0.607229	0.216648	-0.09998	0.823384	0.0843977	26.852	27.4115	27.2353	28.4736	28.0014	28.238	27.3461	27.3573	28.5602	28.4646	26.9617	27.0821	26.3923	27.0564	26.1039	27.4373	25.4637	28.7095	26.6505	26.6016	27.007	26.4046	28.7744	27.8422	28.434	26.4014
Q9EQK5	Major vault protein	Mvp	0.06386	0.504092	0.29749	0.24568	0.036629	1.43618	0.1504	0.308273	0.511065	0.07276	0.608591	0.215674	0.24086	0.0899689	1.04591	0.09046	0.587449	0.23103	-0.00482	0.970652	0.0129365	28.8582	29.2438	29.1224	29.0275	28.943	29.2232	29.1113	29.1939	28.873	29.1128	29.1228	29.44	29.442	29.1229	29.2956	29.4405	29.2384	29.0022	29.4365	28.8293	29.2261	29.17	28.9415	29.4544	28.7667	29.3517
Q9R0E1	Procollagen-lysine,2-oxoglutarate 5-dioxygenase 3	Plod3	0.15736	0.337515	0.471707	0.32558	0.036697	1.43537	0.08598	0.604777	0.218405	0.47594	0.0129654	1.88721	0.47952	0.0225928	1.64603	0.39354	0.0436087	1.36043	0.15394	0.289979	0.537633	25.4172	25.9093	25.511	25.8075	25.2919	26.0307	25.8037	25.831	25.4396	25.6187	25.8378	25.9313	25.943	25.7581	26.0946	25.918	25.8551	25.6475	25.6486	25.2976	26.2771	26.1031	25.7596	26.216	25.9608	26.1364
P09535;P09535-2	Insulin-like growth factor II;Insulin-like growth factor II;Preptin	Igf2	-0.12472	0.373723	0.42745	0.4019	0.0369041	1.43293	0.13406	0.52512	0.279741	-0.05616	0.734534	0.133988	-0.02544	0.887227	0.0519654	-0.1595	0.457734	0.339386	-0.42734	0.0313703	1.50348	26.6826	26.7054	26.7818	26.1975	26.2787	26.5234	26.383	26.5294	26.2462	26.3404	27.256	26.8695	27.0436	26.8713	26.6151	26.6747	26.2828	27.1938	26.7871	26.3779	26.5441	26.6269	26.5895	26.5471	26.0576	26.6495
Q99J95;Q99J95-2;Q99J95-3	Cyclin-dependent kinase 9	Cdk9	0.0779333	0.656133	0.183008	0.366425	0.0369206	1.43273	0.088725	0.62877	0.201508	-0.00746667	0.982833	0.00752034	0.209967	0.352982	0.452247	0.121242	0.506463	0.295452	-0.156458	0.268912	0.570389	NaN	23.8811	24.3705	NaN	24.0439	24.0576	24.3152	24.1565	NaN	NaN	NaN	24.3908	24.5807	24.456	24.4322	24.2382	23.8938	24.3875	NaN	24.2294	23.7621	23.8361	NaN	NaN	24.6749	24.038
Q9ER00	Syntaxin-12	Stx12	-0.06286	0.807713	0.0927427	-0.75052	0.0369333	1.43258	-0.3005	0.261028	0.583312	0.01888	0.961347	0.01712	-0.57122	0.0920828	1.03582	-0.27072	0.423631	0.373012	0.1793	0.634244	0.197744	29.111	29.0375	28.7397	29.689	29.0652	28.9886	28.732	28.5724	29.5474	29.4877	28.7593	27.7496	27.7998	29.0244	28.5567	28.5586	28.2791	29.2267	28.777	29.2985	28.7365	28.2081	29.9359	28.9071	29.9492	28.1741
Q9JKK1-2;Q9JKK1	Syntaxin-6	Stx6	-0.07696	0.764081	0.11686	-0.61468	0.0370776	1.43089	-0.37034	0.193025	0.714387	-0.15922	0.723038	0.140839	-0.62616	0.0399054	1.39897	-0.25582	0.383581	0.416143	-0.01148	0.966378	0.0148528	27.1518	27.2211	26.8893	27.5457	27.8567	27.1186	27.0458	26.7682	27.582	27.7652	26.9148	26.411	26.2095	27.2095	26.8464	26.5941	26.5349	27.5368	26.8254	27.3217	27.1902	25.8438	28.0221	26.8571	27.9553	26.3375
Q8VC69	Solute carrier family 22 member 6	Slc22a6	0.00656	0.975379	0.0108265	0.39092	0.0370917	1.43072	-0.02016	0.905946	0.0428976	0.00498	0.978785	0.00931281	0.22016	0.344924	0.462277	0.24032	0.248364	0.604911	-0.17076	0.384361	0.415261	28.7379	29.3072	29.5603	29.2008	29.0178	29.5156	29.1596	29.4509	28.6616	29.0691	29.3287	29.5938	29.6746	29.7297	29.4518	29.274	29.2161	29.0354	28.8471	29.3506	29.4765	28.846	29.271	29.3072	28.9482	29.5013
P29788	Vitronectin	Vtn	0.03274	0.835297	0.0781589	0.39874	0.0372842	1.42848	0.24644	0.503398	0.298089	0.28236	0.134972	0.869757	0.20382	0.282038	0.549692	-0.04262	0.903143	0.0442433	-0.19492	0.172994	0.761968	27.6964	27.9959	28.0745	27.8012	27.272	27.7951	27.8134	27.835	27.9594	27.6008	28.2237	28.0108	28.3102	28.3233	27.9657	28.0028	27.7549	29.2233	27.7778	27.3134	28.0186	28.3683	28.0073	28.0792	27.7784	27.8784
Q8BKX6	Serine/threonine-protein kinase SMG1	Smg1	-0.125617	NaN	NaN	0.395033	0.0373091	1.42819	0.0416333	0.845052	0.0731165	0.0479333	0.840443	0.0754919	0.0609333	0.764416	0.11667	0.0193	0.933815	0.0297394	-0.3341	0.0824777	1.08366	24.2165	NaN	24.3301	NaN	24.0104	NaN	23.9496	24.1705	NaN	NaN	24.3712	24.7364	24.8843	24.4153	24.4963	24.447	24.3566	NaN	23.8783	NaN	NaN	24.3992	24.3277	24.5009	23.7066	24.1189
Q922Q1	Mitochondrial amidoxime reducing component 2	43892	0.20708	0.27508	0.560542	0.3972	0.037373	1.42744	0.04676	0.779768	0.108034	0.15574	0.41731	0.379541	0.45466	0.024347	1.61356	0.4079	0.0343148	1.46452	0.05746	0.725162	0.139565	30.364	30.7297	31.0472	30.4922	30.5865	31.1934	30.7951	31.0836	30.4483	30.7346	31.0251	31.1097	31.2914	30.645	31.1344	30.9651	30.8625	30.4631	30.7652	30.3975	31.2649	30.897	30.7152	30.7042	30.417	31.3971
Q8BMZ5;Q8BMZ5-2	tRNA-splicing endonuclease subunit Sen34	Tsen34	-0.0948333	NaN	NaN	0.281592	0.037376	1.42741	-0.0157	0.866507	0.0622278	-0.0306667	0.84946	0.070857	-0.150983	NaN	NaN	-0.135283	NaN	NaN	-0.432575	NaN	NaN	23.188	22.9797	23.0436	NaN	NaN	NaN	NaN	23.042	NaN	22.9092	NaN	23.4885	23.4609	23.2646	23.1941	23.0568	23.1616	NaN	22.9458	NaN	22.9391	NaN	22.8668	23.3134	NaN	NaN
Q02788	Collagen alpha-2(VI) chain	Col6a2	-0.02742	0.891002	0.0501212	0.3519	0.0373912	1.42723	0.01224	0.945857	0.0241745	-0.05996	0.791409	0.101599	0.32972	0.1362	0.865824	0.31748	0.137829	0.860659	-0.02218	0.895002	0.0481759	32.4052	32.4885	32.6158	31.9817	32.0122	32.7396	32.0915	32.4876	32.0193	32.0283	32.69	32.5186	32.751	32.5116	32.7917	32.4186	32.342	31.9626	32.6675	32.1739	32.0901	32.633	32.2674	32.5635	31.6496	33.0568
Q99KY4;Q99KY4-2	Cyclin-G-associated kinase	Gak	-0.00576	0.958054	0.0186098	-0.41596	0.0374253	1.42683	-0.10248	0.218268	0.66101	0.07324	0.57037	0.243844	-0.04992	0.677928	0.168816	0.05256	0.572019	0.24259	0.36604	0.0673202	1.17185	26.1497	26.3015	26.4055	26.3984	26.6113	26.1932	26.3154	26.2684	26.441	26.6196	25.7254	26.3649	26.0982	25.5215	26.0766	26.303	26.2903	26.2287	26.2879	26.2441	26.4238	26.2772	26.3453	26.3581	26.8282	26.2302
Q8K221	Arfaptin-2	Arfip2	-0.49288	0.14178	0.848385	-0.70132	0.0374949	1.42603	-0.33708	0.216556	0.664429	-0.22682	0.595827	0.22488	-0.6433	0.0381111	1.41895	-0.30622	0.31225	0.505497	0.05802	0.8567	0.0671712	26.636	25.96	25.8369	26.5547	26.205	25.1749	25.7188	25.1769	26.3068	26.3508	25.8201	25.4681	24.6544	25.8642	25.8792	25.7548	25.4102	26.5995	25.7918	25.9509	25.1662	25.7931	26.6811	25.3184	27.0997	25.067
Q99MR6-3;Q99MR6-4;Q99MR6-2;Q99MR6	Serrate RNA effector molecule homolog	Srrt	-0.15192	0.203151	0.692182	0.1962	0.0375084	1.42587	-0.08744	0.180181	0.744292	-0.0771	0.564874	0.248049	-0.0106	0.909271	0.0413069	0.07684	0.335113	0.474808	-0.2068	0.0526204	1.27885	28.0304	27.8874	28.1147	27.7975	27.9563	27.7794	27.8952	27.9785	27.4492	27.9244	28.3296	28.1622	28.0762	28.2015	27.9978	27.8795	27.8789	27.8361	27.8104	27.9442	28.0626	27.482	27.8983	28.1487	27.8092	28.0857
Q14DH7;Q14DH7-2	Acyl-CoA synthetase short-chain family member 3, mitochondrial	Acss3	0.40876	0.0818149	1.08717	0.50786	0.0376699	1.42401	0.13362	0.551242	0.258658	0.39804	0.0829299	1.08129	0.58128	0.0395869	1.40245	0.44766	0.0851552	1.06979	0.07342	0.744882	0.127913	26.4359	26.9793	27.403	26.7694	27.0112	27.4499	27.0987	27.7394	27.0043	27.3503	27.2691	27.543	27.7055	27.0034	27.6171	27.4736	27.3195	26.7954	26.926	26.7524	27.7662	27.1658	27.4049	27.1204	27.1317	27.8485
O88746	Target of Myb protein 1	Tom1	0.00672	0.97364	0.0116018	-0.51392	0.0377126	1.42351	-0.39186	0.0110205	1.9578	-0.14486	0.567014	0.246406	-0.56324	0.00794823	2.09973	-0.17138	0.215611	0.666329	-0.04932	0.821539	0.085372	28.0617	27.9379	27.5293	27.9752	28.1684	27.4546	28.064	27.7395	28.4336	28.0144	27.7274	27.1355	26.9488	27.8887	27.4025	27.6361	27.5419	27.6619	27.4644	27.4089	27.5841	27.3428	28.2683	27.3997	28.3533	27.2366
Q9Z0F7	Gamma-synuclein	Sncg	0.2633	0.510878	0.291683	-0.9629	0.0378887	1.42149	-0.01868	0.969971	0.0132413	-0.45656	0.42764	0.368922	-1.03418	0.0968833	1.01375	-1.0155	0.139101	0.856668	-0.07128	0.899867	0.0458217	31.4145	32.0735	30.7714	32.3233	31.9116	31.5648	31.9566	31.2027	32.5117	32.575	30.7404	29.8601	30.5754	31.5382	30.9657	30.9374	30.688	32.6602	31.6524	32.4629	30.1453	30.108	32.3056	31.5509	32.1017	30.0938
P05622	Platelet-derived growth factor receptor beta	Pdgfrb	0.09166	0.518836	0.28497	0.32656	0.0379808	1.42044	0.02626	0.808278	0.0924394	-0.04614	0.752356	0.123577	0.19958	0.137514	0.861654	0.17332	0.165115	0.782214	-0.12698	0.386463	0.412892	27.9026	27.8419	27.8564	27.6333	27.4841	28.2112	27.7137	27.9146	27.5593	27.7778	28.3694	27.9803	28.2086	27.7518	28.041	27.8843	27.7655	27.5107	27.8622	27.8269	27.8938	27.6542	27.8905	27.7839	27.2652	28.1249
Q7TN79;O55074	A-kinase anchor protein 7 isoform gamma;A-kinase anchor protein 7 isoform alpha	Akap7	-0.27122	0.370001	0.431797	-0.74094	0.0382113	1.41781	-0.39722	0.268222	0.571505	0.1281	0.707435	0.150313	-0.76512	0.068194	1.16625	-0.3679	0.46229	0.335086	-0.02418	0.95872	0.018308	27.1466	27.21	27.2761	27.3239	27.664	27.3112	26.7959	26.1575	27.241	27.7589	26.6427	25.7087	26.4697	27.5019	26.5929	26.8154	26.1234	27.5423	26.3749	27.7785	26.9563	26.6373	28.1489	27.2996	28.219	25.7961
Q91VC9	Growth hormone-inducible transmembrane protein	Ghitm	-0.15864	0.624997	0.204122	0.57498	0.0382165	1.41775	0.08096	0.746006	0.127258	-0.51366	0.126561	0.8977	0.16548	0.588463	0.230281	0.08452	0.750194	0.124826	-0.4095	0.13676	0.864041	24.8689	25.2654	25.6951	24.5175	24.9557	25.3602	24.213	24.4647	25.0588	25.4127	25.744	25.286	25.5556	25.5751	26.0168	25.163	25.0193	25.4416	25.3976	24.6859	24.0898	24.991	25.1164	24.0019	24.5352	25.1347
Q99KQ4	Nicotinamide phosphoribosyltransferase	Nampt	0.26422	0.0600744	1.22131	0.31836	0.0382672	1.41717	0.13892	0.231972	0.634564	0.22238	0.129513	0.887685	0.20016	0.0572284	1.24239	0.06124	0.599713	0.222057	-0.1182	0.398186	0.399914	29.1425	29.0982	28.827	28.9006	29.0362	29.4148	29.1486	29.3581	28.9123	29.4918	29.4854	29.4838	29.4093	28.8766	29.3412	29.4104	29.1566	28.9185	29.2391	28.9745	29.524	29.4088	29.1782	29.1625	28.8429	29.3262
P62702	40S ribosomal protein S4, X isoform	Rps4x	-0.01656	0.930153	0.0314456	0.34468	0.0383119	1.41667	-0.06606	0.671151	0.17318	-0.03632	0.831987	0.0798835	0.20442	0.353264	0.451901	0.27048	0.175568	0.755554	-0.14026	0.441621	0.35495	31.0333	30.842	30.3789	30.5176	30.4275	30.8851	30.5462	30.5744	30.1945	30.9163	31.1316	31.0479	30.8537	31.0387	30.8508	30.6651	30.4966	30.5506	30.8138	30.3429	30.7121	30.9291	30.5769	30.5089	30.2907	31.3291
Q8C8T8	Pre-rRNA-processing protein TSR2 homolog	Tsr2	-0.26984	0.520858	0.283281	-1.11234	0.0384639	1.41495	-0.64268	0.179119	0.746858	-0.5664	0.276734	0.557937	-1.32754	0.0654652	1.18399	-0.68486	0.309723	0.509027	-0.2152	0.745565	0.127514	27.4521	27.2301	26.0523	27.7213	27.5702	26.3794	26.8197	26.3605	27.6298	27.4874	26.7341	25.4499	25.332	27.0024	25.9459	25.9883	26.1715	26.8001	26.1466	27.7061	25.5187	26.4145	27.4317	26.269	27.5601	24.9725
Q9DCN2-2;Q9DCN2	NADH-cytochrome b5 reductase 3;NADH-cytochrome b5 reductase 3 membrane-bound form;NADH-cytochrome b5 reductase 3 soluble form	Cyb5r3	0.03396	0.796813	0.0986434	0.22598	0.0384993	1.41455	0.01026	0.936066	0.0286935	0.0377	0.754644	0.122258	0.41612	0.0306192	1.51401	0.40586	0.0415191	1.38175	0.19014	0.225794	0.646287	31.8934	31.9161	31.7954	31.5266	31.5896	32.1323	31.6712	31.8397	31.5479	31.6998	32.0472	31.8072	32.0515	31.9399	32.0052	31.8574	31.7559	31.6543	32.0361	31.4687	31.9315	31.8727	31.8695	31.7822	31.4537	32.5616
O70591	Prefoldin subunit 2	Pfdn2	0.08234	0.847643	0.0717868	-0.9412	0.0385011	1.41453	-0.39906	0.41251	0.384565	-0.24634	0.648011	0.188417	-1.00286	0.0989634	1.00453	-0.6038	0.298429	0.525159	-0.06166	0.900115	0.0457018	28.4415	28.26	27.3433	29.3112	28.7212	28.0445	28.4998	27.8003	28.9693	29.175	27.7421	26.8932	27.2695	28.0798	27.3866	27.4877	27.1685	28.8981	27.8806	28.647	27.7127	27.3024	29.0718	27.5238	29.2348	26.5244
P10639	Thioredoxin	Txn	0.2396	0.45381	0.343126	-0.56402	0.0385353	1.41414	-0.08822	0.812956	0.0899327	-0.30852	0.386783	0.412532	-0.607	0.0735508	1.13341	-0.51878	0.224667	0.64846	-0.04298	0.880989	0.0550296	31.2818	31.0941	30.4167	31.4479	31.0099	30.8666	31.0849	30.7402	31.978	31.7787	30.7951	30.3016	30.1306	30.8672	30.3358	30.5228	29.9321	31.5418	31.3801	31.4325	30.2999	29.95	31.0709	30.7954	31.5916	30.3743
Q9CPW0	Contactin-associated protein-like 2	Cntnap2	-0.7595	0.0261033	1.5833	-0.78602	0.0386708	1.41262	-0.28698	0.458974	0.338212	-0.446	0.181337	0.741513	-0.5282	0.365329	0.437316	-0.24122	0.675663	0.17027	0.25782	0.635492	0.19689	25.6925	24.8009	25.314	24.2628	25.4401	24.3075	24.5383	24.1053	24.658	24.1037	24.1455	24.5789	23.8705	24.067	24.9183	24.4216	25.5993	24.7348	25.2049	24.1148	24.5963	24.9485	24.8234	24.0341	24.878	24.2924
P39876	Metalloproteinase inhibitor 3	Timp3	0.60732	0.0338924	1.4699	0.53302	0.0387972	1.4112	0.42076	0.178572	0.748186	0.60022	0.0449571	1.3472	0.86288	0.00183091	2.73733	0.44212	0.163589	0.786245	0.32986	0.171655	0.765344	25.934	26.504	26.2598	26.2574	26.7083	27.2663	26.6509	26.6393	27.5587	26.5849	26.2543	26.8254	27.2643	26.8789	27.1057	27.7013	26.2878	26.8033	26.6077	26.3672	26.9107	27.4497	26.2221	27.3073	26.7748	27.2134
P54071	Isocitrate dehydrogenase [NADP], mitochondrial	Idh2	0.1635	0.296989	0.527259	0.24734	0.0387995	1.41117	-0.01806	0.873035	0.0589682	0.04354	0.779627	0.108113	0.26722	0.101033	0.995538	0.28528	0.116593	0.933327	0.01988	0.901784	0.0448976	32.1302	32.1572	32.3539	32.0178	32.0768	32.6359	32.2534	32.5724	31.8926	32.1991	32.4322	32.3524	32.6307	32.1203	32.437	32.4039	32.1455	31.8259	32.1943	32.076	32.5257	32.4465	32.175	32.0526	31.7538	32.727
Q9DBL1	Short/branched chain specific acyl-CoA dehydrogenase, mitochondrial	Acadsb	0.13622	0.388311	0.41082	0.3927	0.0388228	1.41091	0.05698	0.712016	0.14751	0.10324	0.60069	0.22135	0.45734	0.0301445	1.52079	0.40036	0.0517505	1.28609	0.06464	0.734437	0.134045	29.3549	29.4961	29.7588	29.1174	29.3968	29.759	29.4336	29.858	29.2824	29.4721	29.529	29.9923	30.1846	29.6243	29.7573	29.6858	29.5019	29.1465	29.7194	29.3553	29.7527	29.991	29.3821	29.4421	29.0723	30.0995
A2AGT5-2;A2AGT5-3;A2AGT5	Cytoskeleton-associated protein 5	Ckap5	-0.30632	0.0114023	1.94301	-0.21448	0.0388393	1.41073	-0.07912	0.508972	0.293306	-0.11008	0.24707	0.60718	-0.06466	0.441711	0.354862	0.01446	0.878648	0.0561848	0.14982	0.023253	1.63352	28.5585	28.1033	28.344	28.2516	28.3608	27.8741	28.2193	28.0224	27.956	28.0148	28.1962	28.1791	28.094	27.9444	28.1321	28.1756	28.423	28.2828	28.3968	27.9444	28.299	28.3308	28.0653	28.1969	28.1758	28.2523
Q3UV70	[Pyruvate dehydrogenase [acetyl-transferring]]-phosphatase 1, mitochondrial	Pdp1	0.1915	0.284608	0.545753	0.27422	0.0389329	1.40968	-0.02994	0.799669	0.09709	0.23786	0.114865	0.939813	0.50428	0.00719653	2.14288	0.53422	0.00932935	2.03015	0.23006	0.175797	0.754989	26.6175	26.7474	26.671	26.6674	26.3726	27.216	26.6422	27.1253	26.4233	26.6266	26.827	26.6546	27.0055	26.7848	27.1751	26.8014	26.7473	26.3997	26.6506	26.3272	27.0985	27.1517	26.7496	26.738	26.5274	27.0993
Q791T5-2;Q791T5	Mitochondrial carrier homolog 1	Mtch1	0.09076	0.553837	0.256618	0.40412	0.0390215	1.4087	0.04806	0.816616	0.0879823	-0.0321	0.810614	0.0911858	0.36852	0.0741269	1.13002	0.32046	0.202919	0.692678	-0.0356	0.863259	0.0638591	28.6232	28.8969	29.0282	28.4767	28.7272	28.9362	28.8145	29.1865	28.5187	28.7501	28.7348	29.1436	29.5491	29.0869	29.2584	28.895	29.0665	28.3908	29.2477	28.3925	28.9595	28.7905	28.671	28.7348	28.4359	29.4589
Q921X9	Protein disulfide-isomerase A5	Pdia5	0.36934	0.00752471	2.12351	0.46862	0.0391624	1.40713	0.3236	0.203667	0.691079	0.19812	0.309033	0.509995	0.54184	0.0112618	1.94839	0.21824	0.41682	0.380052	0.07322	0.74305	0.128982	25.1905	25.2723	25.6619	25.3234	25.1344	25.6913	25.8491	25.628	25.5592	25.7016	25.8439	25.9301	25.9721	25.1325	26.047	25.6084	25.7121	25.7474	26.2349	24.8977	25.4676	25.9493	25.7116	25.4393	25.0053	26.0641
P17095	High mobility group protein HMG-I/HMG-Y	Hmga1	-0.00576	0.984946	0.00658775	-0.63644	0.0392691	1.40595	-0.7784	0.108984	0.962636	-0.32028	0.39766	0.400488	-1.2287	0.0220174	1.65723	-0.4503	0.448057	0.348667	-0.59226	0.221157	0.655299	28.71	29.5409	28.9098	29.5427	29.209	29.0703	29.0758	28.3921	29.8535	29.4919	28.5322	28.242	28.1824	29.2894	28.4842	28.2777	27.7754	29.1781	27.3556	29.4336	28.8788	27.7399	29.5833	28.7722	29.3368	27.745
P21956-2;P21956	Lactadherin	Mfge8	0.33452	0.162613	0.788845	0.46862	0.0393089	1.40551	0.31018	0.0913398	1.03934	0.26452	0.275426	0.559995	0.5452	0.023624	1.62665	0.23502	0.115135	0.938791	0.07658	0.658376	0.181526	30.5932	31.3341	31.0196	30.649	30.5331	31.7044	31.1353	31.1365	31.085	30.7404	31.0051	31.1535	31.3831	31.2543	31.6761	31.0211	31.0163	31.1383	31.2257	31.2785	30.8143	31.3348	31.2107	31.493	30.5988	31.8189
Q9D081	UDP-N-acetylglucosamine transferase subunit ALG14 homolog	Alg14	-0.0826	0.611647	0.213499	0.394247	0.0393498	1.40506	0.202607	0.539669	0.267873	0.0418467	0.860945	0.0650245	0.360427	0.0338825	1.47002	0.15782	0.526465	0.27863	-0.03382	0.788557	0.103167	24.4301	24.781	24.7516	NaN	NaN	NaN	24.4072	24.7514	NaN	24.5563	24.6836	25.1841	25.1872	25.0537	25.1338	24.9872	24.426	25.2703	24.2361	25.3646	24.8066	24.2815	24.5979	25.2428	24.5516	24.8703
Q9JLB0-2	MAGUK p55 subfamily member 6	Mpp6	-0.11612	0.451522	0.345321	0.27534	0.0394561	1.40389	0.11108	0.5026	0.298778	0.08552	0.598626	0.222844	0.19434	0.211454	0.674785	0.08326	0.651838	0.18586	-0.081	0.573741	0.241284	30.7732	30.6427	30.6106	30.382	30.3282	30.7031	30.4882	30.6359	30.0426	30.2863	30.8355	31.0668	30.816	30.5965	30.7986	30.871	30.5028	30.3048	31.0546	30.5589	30.8895	30.851	30.6792	30.5916	30.153	31.1138
P09470;P09470-2	Angiotensin-converting enzyme;Angiotensin-converting enzyme, soluble form	Ace	0.1312	0.424439	0.372184	0.38334	0.0395015	1.40339	0.08804	0.549926	0.259695	0.15604	0.402026	0.395746	0.36904	0.0271151	1.56679	0.281	0.152884	0.815639	-0.0143	0.941849	0.0260188	28.9985	28.995	29.2351	28.9325	28.8986	29.2764	29.257	29.5335	28.7013	28.9475	29.5405	29.6321	29.6553	28.8919	29.2566	29.5135	29.2281	28.8555	29.0878	28.815	29.543	29.5047	29.1986	28.9016	28.692	29.49
Q8VE70	Programmed cell death protein 10	Pdcd10	0.44024	0.214939	0.667684	-0.83106	0.0397193	1.401	0.02032	0.956099	0.0194971	0.0045	0.992286	0.00336304	-0.63704	0.194509	0.71106	-0.65736	0.203725	0.690955	0.19402	0.684792	0.164442	28.018	28.1499	27.4187	28.8039	28.4124	28.4729	28.1919	28.0553	29.0375	29.2465	27.8068	26.5459	27.0038	27.4232	27.8679	28.103	27.5284	28.9373	27.6642	28.6716	27.8218	27.1508	29.1644	27.7064	28.982	27.4905
O88271	Craniofacial development protein 1	Cfdp1	-0.11126	0.786143	0.104499	-0.8088	0.0398834	1.39921	-0.5828	0.144718	0.839476	-0.34506	0.450919	0.345902	-1.10938	0.0176638	1.75292	-0.52658	0.19487	0.710255	-0.30058	0.405943	0.391534	27.2427	26.9055	26.3369	27.8601	27.4132	26.7371	26.6879	26.2704	27.8422	27.6645	26.7954	26.0924	25.7211	26.8105	26.295	26.9844	25.8973	26.1102	26.6036	27.2489	26.6716	25.578	27.5859	26.7966	27.401	25.5945
P28653	Biglycan	Bgn	-0.02018	0.931788	0.0306831	0.4806	0.0401561	1.39625	-0.03586	0.867455	0.0617532	0.12394	0.604069	0.218913	0.26066	0.350948	0.454757	0.29652	0.248537	0.604608	-0.21994	0.363309	0.439724	31.6942	31.4701	31.2051	31.1111	30.7101	31.7095	31.0991	31.4143	30.8112	31.0556	31.9458	31.4741	31.5814	31.9855	31.6068	31.2814	31.0695	31.2375	31.5875	30.8354	31.3284	31.6185	31.5037	31.5942	30.7655	32.1033
Q5SV85	Synergin gamma	Synrg	-0.20624	0.571004	0.243361	-0.69918	0.0402004	1.39577	-0.02072	0.95151	0.0215869	0.00256	0.994242	0.00250771	-0.49668	0.199602	0.699835	-0.47596	0.157169	0.803634	0.2025	0.452128	0.344739	26.4638	24.9492	25.1243	25.7599	25.6423	24.7959	25.4462	24.9477	25.9673	25.7512	24.7425	25.1332	24.5738	25.0605	24.9336	25.2039	25.2052	25.9375	25.3604	26.1289	25.4175	25.5284	25.7817	24.9524	26.2723	24.8946
Q8BGD9	Eukaryotic translation initiation factor 4B	Eif4b	0.18022	0.662111	0.179069	-0.77232	0.0402924	1.39478	-0.27696	0.535299	0.271403	0.00584	0.989385	0.00463482	-0.87692	0.0991821	1.00357	-0.59996	0.274902	0.560821	-0.1046	0.810979	0.0909905	29.7126	30.3398	29.7671	31.1253	30.6292	29.9751	30.2675	29.8522	31.3229	31.0574	29.5249	29.1911	29.3183	30.1765	29.5016	29.6239	29.3488	30.5279	29.5816	31.107	29.8742	29.3508	30.6959	30.4059	31.2764	28.6574
Q9QZM0	Ubiquilin-2	Ubqln2	-0.14658	0.703355	0.152826	-0.84802	0.040535	1.39217	-0.40476	0.293242	0.532775	-0.16226	0.695725	0.157562	-0.88694	0.0574416	1.24077	-0.48218	0.295189	0.529901	-0.03892	0.928489	0.0322234	28.5859	28.4289	27.6274	28.798	28.9273	27.5823	28.3362	27.7638	29.0032	28.9491	27.9029	27.1893	27.1543	28.5259	27.355	27.5758	27.4648	28.6374	27.8445	28.8212	27.7988	27.8294	28.7497	27.7771	29.4012	26.7943
P35831	Tyrosine-protein phosphatase non-receptor type 12	Ptpn12	0.865392	0.091371	1.03919	-0.401293	0.0406507	1.39093	0.3195	0.369472	0.432418	0.350767	0.370822	0.430834	0.0346917	0.841269	0.0750651	-0.284808	0.368665	0.433368	0.435985	0.0270302	1.56815	NaN	24.2508	24.4933	24.5847	NaN	24.9268	24.5801	NaN	26.1123	25.6141	23.8987	23.9684	23.7817	24.3088	24.2506	24.1625	NaN	NaN	25.0459	25.0789	25.0408	23.9802	24.9782	24.4413	25.528	24.2622
Q60876	Eukaryotic translation initiation factor 4E-binding protein 1	Eif4ebp1	0.46868	0.295131	0.529985	-0.88712	0.0408479	1.38883	-0.33852	0.587688	0.230853	0.42348	0.36621	0.43627	-0.880395	0.155891	0.80718	-0.541875	0.487248	0.31225	0.006725	0.989185	0.00472235	24.36	25.4056	24.3669	25.9292	25.3534	25.1495	25.3294	24.8672	26.34	26.0724	23.8742	24.0252	24.0453	24.9432	24.0916	NaN	23.5491	25.2791	24.1637	25.9861	25.2307	NaN	25.181	25.2165	26.3978	23.4288
Q5SWT3	Solute carrier family 25 member 35	Slc25a35	0.17988	0.386365	0.413002	0.42194	0.0409746	1.38748	-0.0233	0.903813	0.0439214	0.15034	0.444909	0.351729	0.40512	0.0236477	1.62621	0.42842	0.0360235	1.44341	-0.01682	0.91649	0.0378723	26.2698	26.4193	26.7589	26.0436	26.3792	26.8083	26.5504	26.9943	26.251	26.1662	26.4299	26.7852	27.1595	26.9827	26.6232	26.8105	26.4387	25.9224	26.3862	26.1965	26.9282	26.7371	26.5335	26.3263	26.0974	26.9221
Q8CHX7;Q8CHX7-2	Raftlin-2	Rftn2	-0.29006	0.151669	0.819104	-0.65262	0.0409749	1.38748	0.01668	0.950759	0.0219294	-0.40714	0.173466	0.760786	-0.3326	0.202998	0.692508	-0.34928	0.206339	0.685419	0.32002	0.254282	0.594684	25.8257	25.293	25.2743	24.7181	25.2281	25.1102	24.8607	25.025	25.0436	24.8494	24.2484	24.7651	24.0317	24.9664	25.0645	24.8549	25.936	25.1652	25.4847	24.9818	24.8769	25.1561	25.4009	24.6868	24.1828	25.0882
Q9D8Y0	EF-hand domain-containing protein D2	Efhd2	-0.1315	0.746027	0.127245	-0.8433	0.040992	1.3873	-0.11242	0.78848	0.103209	-0.16496	0.645932	0.189813	-0.97378	0.0477515	1.32101	-0.86136	0.0863209	1.06388	-0.13048	0.74489	0.127908	30.3916	30.0241	29.2595	30.8748	30.3807	29.3217	30.1199	29.4866	30.6037	30.7413	30.0009	28.7388	29.0185	29.586	29.37	29.7196	29.279	30.3765	29.9319	31.0616	29.7407	29.3811	30.4991	29.9825	30.5025	28.5524
P28843	Dipeptidyl peptidase 4;Dipeptidyl peptidase 4 membrane form;Dipeptidyl peptidase 4 soluble form	Dpp4	-0.23896	0.122092	0.913314	0.33434	0.0414082	1.38291	-0.08916	0.718462	0.143596	-0.20172	0.216769	0.664003	0.2544	0.2413	0.617443	0.34356	0.23345	0.631806	-0.07994	0.671789	0.172767	30.3648	30.901	30.6736	30.263	30.4491	30.3564	30.2657	30.5502	30.1082	30.1762	30.7839	30.6057	31.0225	30.9801	30.931	30.9574	30.5002	29.8015	30.7855	30.1611	30.5965	30.1541	30.36	30.4639	30.0684	31.1735
P61961	Ubiquitin-fold modifier 1	Ufm1	-0.11746	0.673496	0.171665	-0.62814	0.0418098	1.37872	0.32938	0.270143	0.568407	-0.06622	0.875537	0.0577256	-0.39966	0.17104	0.766902	-0.72904	0.0524471	1.28028	0.22848	0.45869	0.338481	25.3938	26.1769	25.6708	25.8321	26.3002	25.278	25.313	25.7279	26.318	26.1496	24.6253	25.4119	25.3328	25.8256	25.0375	25.8006	25.92	26.5739	25.8301	26.8961	25.0887	25.7212	27.2158	25.2634	25.7536	NaN
Q61739-2;Q61739	Integrin alpha-6;Integrin alpha-6 heavy chain;Integrin alpha-6 light chain	Itga6	0.03766	0.781971	0.106809	0.28146	0.0423102	1.37356	0.10258	0.584518	0.233202	0.17012	0.161468	0.791915	0.1467	0.279215	0.554061	0.04412	0.804857	0.0942815	-0.13476	0.235289	0.628398	28.005	27.8541	28.1677	27.6462	27.7013	28.0489	28.1372	27.9708	27.6909	27.7148	28.1458	28.156	28.3523	27.9394	28.1881	28.0655	28.5241	27.6631	27.7617	27.8728	28.027	28.1212	28.1557	28.0723	27.8487	28.2895
P21126	Ubiquitin-like protein 4A	Ubl4a	0.02452	0.946905	0.0236937	-0.78876	0.0423256	1.3734	-0.35308	0.416994	0.379871	-0.05058	0.913029	0.0395156	-0.6089	0.141129	0.850384	-0.25582	0.553611	0.256795	0.17986	0.598916	0.222634	27.6118	27.5589	26.8782	28.5259	27.7428	27.7993	27.4536	26.8751	28.1635	28.1487	27.3748	26.3015	26.7236	27.2423	26.7316	26.7196	26.3759	27.9391	27.7133	27.8043	27.4484	26.5174	28.541	27.2775	28.2804	26.8118
Q91YH5;Q91YH5-2	Atlastin-3	Atl3	0.0113	0.944549	0.0247754	0.24948	0.0423438	1.37321	0.106	0.294145	0.531438	0.13102	0.298412	0.525184	0.31154	0.0699965	1.15492	0.20554	0.199395	0.700285	0.06206	0.695397	0.157767	29.844	30.0243	30.1383	29.7771	29.8166	30.3182	29.9421	30.151	29.5455	29.7	30.1888	30.215	30.3457	29.8818	30.2164	30.186	30.0588	29.8902	30.1321	29.8632	30.2393	30.2856	29.8413	30.0566	29.8326	30.5767
Q7TQF7	Amphiphysin	Amph	-0.38664	0.336841	0.472574	-0.88508	0.0423808	1.37283	-0.17124	0.628928	0.201399	-0.206	0.680352	0.167266	-0.86292	0.103851	0.98359	-0.69168	0.189579	0.722209	0.02216	0.965821	0.0151033	29.5272	28.5399	28.2853	29.0815	29.2437	27.8576	28.8954	27.7988	28.9248	29.2678	28.3643	27.4689	27.2714	28.4063	28.7413	28.1061	28.4465	29.6182	28.8849	28.7657	28.0875	29.2292	28.942	27.4922	29.8967	27.0958
Q9R1V7-4;Q9R1V7-3;Q9R1V7-2;Q9R1V7	Disintegrin and metalloproteinase domain-containing protein 23	Adam23	-0.73005	0.0358222	1.44585	-0.796975	0.0424716	1.3719	-0.0043	0.990156	0.00429628	-0.13144	0.677738	0.168938	-0.21034	0.682372	0.165979	-0.20604	0.660592	0.180066	0.586635	0.254936	0.593568	24.751	24.4268	24.0794	NaN	25.2364	23.6902	24.1065	23.7049	24.0718	NaN	NaN	23.4801	23.7795	23.6839	24.3622	24.0195	25.2493	24.2015	24.6962	24.929	24.0862	25.0205	24.3758	24.1377	24.8396	24.0367
Q9CR95	Adaptin ear-binding coat-associated protein 1	Necap1	-0.79858	0.0321816	1.49239	-0.77584	0.0424949	1.37166	-0.53704	0.08163	1.08815	-0.49192	0.229075	0.640022	-0.84366	0.0375051	1.42591	-0.30662	0.385374	0.414118	-0.06782	0.861835	0.0645758	28.5355	27.5151	27.5751	27.5145	27.8763	26.3383	27.2688	26.5194	27.4531	27.444	27.2921	26.8919	26.2715	27.8184	26.8634	26.8544	27.0635	27.9329	27.3789	27.1016	26.6162	27.9824	27.333	26.5511	28.0742	26.4808
P18581-2;P18581	Cationic amino acid transporter 2	Slc7a2	0.13036	0.451564	0.345281	0.28668	0.0425508	1.37109	0.0321	0.821035	0.0856386	-0.10476	0.547564	0.261565	0.1378	0.401194	0.396645	0.1057	0.447742	0.348972	-0.14888	0.225209	0.647414	26.9448	27.4956	27.0388	27.164	26.8422	27.5186	27.3162	27.3923	26.8559	27.0542	27.4128	27.2583	27.4636	27.4431	27.341	27.2122	27.3547	27.0178	26.9028	27.1584	27.4105	26.9038	26.7524	27.1171	26.7778	27.4656
Q91WK2	Eukaryotic translation initiation factor 3 subunit H	Eif3h	-0.00302	0.976412	0.0103667	0.2301	0.0426209	1.37038	-0.02252	0.894348	0.0484936	0.0255	0.879916	0.0555588	0.20616	0.176637	0.752918	0.22868	0.258103	0.588207	-0.02394	0.860585	0.065206	27.9897	27.8364	27.6585	27.582	27.8795	27.7609	27.7396	28.0184	27.617	27.7951	27.8798	28.0725	28.217	27.9167	28.0106	28.0122	27.8275	27.4761	28.1334	27.3843	28.1096	28.1338	27.829	27.6378	27.3634	28.1765
P26645	Myristoylated alanine-rich C-kinase substrate	Marcks	0.08644	0.853328	0.0688839	-0.95078	0.0426573	1.37001	-0.06934	0.898189	0.0466324	-0.0111	0.983338	0.00729718	-0.93468	0.129918	0.886332	-0.86534	0.197463	0.704514	0.0161	0.975551	0.0107499	31.4708	32.2125	31.3277	32.9085	32.7148	31.3101	32.3152	31.7063	33.1192	32.6157	31.0169	30.7052	30.8004	31.9885	31.3694	31.3724	31.3369	32.7203	31.4867	33.3713	31.7181	30.8215	32.7863	32.1413	33.1116	30.0513
O88909	Solute carrier family 22 member 8	Slc22a8	-0.09744	0.555618	0.255223	0.2692	0.0426665	1.36991	-0.06926	0.603904	0.219032	-0.20344	0.174863	0.757303	0.22838	0.148923	0.827038	0.29764	0.0900363	1.04558	-0.04082	0.779607	0.108124	28.2985	28.6127	28.8034	28.5593	28.5436	28.8411	28.4543	28.6617	28.0522	28.321	28.7089	28.63	29.0757	28.859	28.8899	28.6213	28.5876	28.2638	28.2539	28.7446	28.7325	28.1794	28.3588	28.4281	28.1015	28.8879
Q08879	Fibulin-1	Fbln1	0.2318	0.0180325	1.74394	0.38762	0.0426968	1.36961	0.0994	0.493212	0.306966	0.39598	0.00281872	2.54995	0.34814	0.0424896	1.37172	0.24874	0.226663	0.644619	-0.03948	0.853466	0.0688135	25.7454	25.7687	25.9039	25.6437	25.6849	26.2024	25.9335	26.0213	25.9334	25.815	26.1614	26.3398	26.5372	25.623	26.0233	26.3026	25.7744	25.5534	25.6626	25.9506	26.1434	26.1227	26.0426	26.449	25.9688	25.9472
P63248	cAMP-dependent protein kinase inhibitor alpha	Pkia	0.19198	0.720997	0.142067	-1.14528	0.042712	1.36945	-0.48768	0.462157	0.33521	-0.24776	0.663809	0.177957	-1.02896	0.163931	0.785338	-0.54128	0.503907	0.297649	0.11632	0.862975	0.0640019	27.1026	26.8061	25.951	27.5792	28.0362	26.8506	27.2624	26.1243	28.1736	28.0241	26.2418	25.4412	24.9979	26.7379	26.3299	25.4936	25.8032	27.5285	26.0496	28.1618	26.266	25.7618	27.6524	26.5774	27.9787	24.8025
O35658	Complement component 1 Q subcomponent-binding protein, mitochondrial	C1qbp	-0.02216	0.903156	0.044237	-0.49216	0.0428261	1.36829	-0.22742	0.48565	0.313677	0.07666	0.750847	0.124449	-0.66544	0.0131115	1.88235	-0.43802	0.22203	0.653589	-0.17328	0.479148	0.319531	29.5003	29.8052	29.2013	29.8935	29.7418	29.4162	29.4174	29.3784	29.8808	29.9385	29.2772	28.6286	29.206	29.5991	28.9704	29.0542	28.8673	29.9713	28.9064	30.2058	29.3896	29.5301	29.9557	29.2991	30.3509	28.5932
Q9CWM4	Prefoldin subunit 1	Pfdn1	0.78678	0.149484	0.825405	-1.28672	0.0431073	1.36545	-0.13278	0.822253	0.0849945	0.05504	0.934159	0.0295791	-0.356	0.523243	0.281297	-0.22322	0.698267	0.155979	0.93072	0.110194	0.957841	27.3638	26.8994	25.6697	27.441	27.9742	27.3824	27.4429	27.2988	28.3702	28.7877	26.6186	25.1148	25.2333	26.7461	25.2017	26.4762	25.5098	27.7558	27.5738	27.3686	26.308	26.0275	28.4605	26.5524	28.2749	25.9624
P98203-2;P98203;P98203-4;P98203-5	Armadillo repeat protein deleted in velo-cardio-facial syndrome homolog	Arvcf	0.13506	0.208312	0.681285	0.31666	0.0431393	1.36513	0.1492	0.271356	0.566461	0.14048	0.308686	0.510483	0.33804	0.0966983	1.01458	0.18884	0.379721	0.420535	0.02138	0.920149	0.0361419	26.9741	27.1013	27.1652	26.8216	26.9867	27.3887	27.0849	27.2078	27.1387	26.9041	27.142	27.5845	27.6232	27.0388	27.2437	27.3206	27.4126	26.8611	27.278	26.9226	27.3899	27.4546	27.0705	26.9256	26.9107	27.7075
Q9Z2N8	Actin-like protein 6A	Actl6a	0.32528	0.0533272	1.27305	0.34658	0.0434907	1.3616	0.15436	0.468289	0.329486	0.49768	0.0068403	2.16492	0.61752	0.00301131	2.52125	0.46316	0.0898658	1.04641	0.27094	0.199238	0.700627	26.2315	26.3793	26.4848	26.2804	26.4729	26.6706	26.7186	27.1487	26.3073	26.6301	26.3087	26.8867	26.962	26.4755	26.9489	26.8662	26.6551	25.9698	26.9687	26.1609	27.174	27.1323	26.7786	26.7672	26.4852	27.2689
Q8JZM7	Parafibromin	Cdc73	0.02048	0.9003	0.0456127	0.35376	0.0435247	1.36126	-0.01232	0.947892	0.023241	-0.00458	0.975543	0.0107534	0.22702	0.313533	0.503716	0.23934	0.261469	0.58258	-0.12674	0.46807	0.329689	25.182	25.1243	25.0584	24.4122	24.9933	24.9608	25.012	25.2289	24.7659	24.905	25.2684	25.3073	25.4608	25.3463	25.1562	25.039	25.0388	24.8706	25.233	24.5272	24.8462	25.0704	25.0001	24.9486	24.882	25.1257
O54782	Epididymis-specific alpha-mannosidase	Man2b2	0.010925	0.970047	0.0132073	0.41938	0.0435476	1.36104	0.07785	0.724168	0.140161	0.222075	0.409604	0.387636	-0.11438	0.574292	0.240867	-0.19223	0.38067	0.419452	-0.53376	0.0137999	1.86012	24.8462	24.8251	24.6472	NaN	24.2479	25.1451	24.0757	24.4443	NaN	24.945	25.218	24.7553	25.1989	24.8604	25.2723	25.0462	24.4588	NaN	24.9355	24.4373	24.8287	25.0876	25.2455	24.2929	NaN	24.6655
P24452	Macrophage-capping protein	Capg	0.35082	0.0711958	1.14755	0.27492	0.0436108	1.36041	0.17056	0.401222	0.396615	0.26612	0.176247	0.753878	0.22226	0.164638	0.783471	0.0517	0.785355	0.104934	-0.05266	0.610402	0.214384	28.4402	28.6421	28.134	28.7784	28.6057	28.8271	28.5643	28.6411	29.0981	29.2239	28.747	28.8171	28.7837	28.7246	28.9026	28.7702	28.3214	28.782	29.1931	28.3865	29.2522	28.3903	28.8859	28.7237	28.6789	29.0351
P47941	Crk-like protein	Crkl	0.04502	0.901513	0.045028	-0.6232	0.0436418	1.3601	-0.19898	0.539012	0.268402	-0.0953	0.78583	0.104672	-0.72388	0.0576932	1.23888	-0.5249	0.133555	0.874341	-0.10068	0.714432	0.146039	28.4947	28.3804	27.8582	29.25	28.7535	28.0261	28.6597	27.9358	29.267	29.0733	28.0759	27.7308	27.5665	28.2762	27.9714	28.0842	27.8865	28.8611	28.0598	28.8503	28.1435	27.9009	28.5944	28.2714	29.3501	27.5433
Q8R317	Ubiquilin-1	Ubqln1	0.29242	0.484768	0.314466	-0.98386	0.0436552	1.35996	-0.24928	0.58812	0.230534	0.0311	0.952808	0.0209945	-0.56334	0.249942	0.602161	-0.31406	0.501786	0.299481	0.42052	0.341821	0.466201	28.9379	28.5618	27.6205	29.4588	29.165	28.5594	28.869	28.5516	29.6862	29.5399	28.0826	27.1905	27.0827	28.3407	28.1282	27.9431	27.5815	29.0583	28.9489	28.9658	28.5266	27.7687	29.5153	28.2079	29.881	28.0896
Q8VBV7	COP9 signalosome complex subunit 8	Cops8	-0.2362	0.346623	0.460143	-0.60138	0.0437462	1.35906	-0.10256	0.64095	0.193176	-0.154	0.715028	0.145677	-0.55264	0.040053	1.39736	-0.45008	0.0559159	1.25246	0.04874	0.845992	0.0726339	28.0269	27.6414	27.2352	27.949	28.166	27.1739	27.1814	28.0221	27.711	27.7491	27.3743	26.8959	26.8834	27.8677	26.9903	27.5702	27.338	27.8006	27.6668	28.1301	27.1573	27.3926	28.7633	26.7103	28.225	26.9315
Q9EQN3	TSC22 domain family protein 4	Tsc22d4	-0.04948	0.727279	0.138299	-0.3757	0.0438649	1.35788	-0.05764	0.768391	0.114418	-0.1471	0.512462	0.290339	-0.1009	0.310071	0.508539	-0.04326	0.8615	0.064745	0.2748	0.191332	0.718212	24.1609	23.9099	23.8052	23.8001	23.8774	23.5229	24.1635	23.7725	24.1062	23.741	23.9232	NaN	23.2075	23.599	23.4103	23.6273	23.5948	23.9988	23.5571	24.4873	23.2279	23.5472	24.0981	NaN	24.1812	NaN
Q7TNG5;Q7TNG5-2	Echinoderm microtubule-associated protein-like 2	Eml2	0.4071	0.0339707	1.4689	0.50832	0.0439864	1.35668	0.42156	0.0836426	1.07757	0.2449	0.264044	0.578324	0.56658	0.00980665	2.00848	0.14502	0.543182	0.265054	0.05826	0.804662	0.0943866	29.2391	29.5663	29.2715	29.2199	29.7383	29.9787	30.1069	29.9147	29.4547	29.6156	29.8345	30.3533	30.0911	29.25	30.0478	30.2241	29.7624	29.3594	30.288	29.509	29.8205	30.0231	29.7263	29.7015	28.9882	30.3049
Q9D0E1;Q9D0E1-2	Heterogeneous nuclear ribonucleoprotein M	Hnrnpm	0.1992	0.0172887	1.76224	0.18614	0.0439939	1.35661	0.00034	0.996883	0.00135569	0.1564	0.177433	0.750967	0.3717	0.0630179	1.20054	0.37136	0.062851	1.20169	0.18556	0.303937	0.517216	31.3529	31.2499	31.344	31.0238	31.195	31.4709	31.3564	31.5208	31.4134	31.4001	31.4425	31.2714	31.3406	31.5271	31.5147	31.364	31.1685	31.1743	31.3809	31.0796	31.7268	31.2649	31.379	31.3173	31.2596	32.0659
Q9ESM3	Hyaluronan and proteoglycan link protein 2	Hapln2	-1.28655	0.0250503	1.60119	-0.550465	0.0440268	1.35628	0.310442	0.364807	0.437937	-0.916825	0.033063	1.48066	-0.811945	0.041919	1.37759	-1.12239	0.0381968	1.41797	-0.26148	0.429557	0.366979	25.685	25.4693	26.1219	NaN	25.6227	24.495	25.8882	23.9768	24.1305	23.7004	25.7466	24.8298	25.1323	24.8761	25.2865	NaN	26.1605	NaN	26.508	25.437	24.5959	24.3541	25.9277	24.6873	24.4745	25.7427
Q91VR2	ATP synthase subunit gamma, mitochondrial	Atp5c1	-0.06264	0.804912	0.0942519	0.45646	0.0440968	1.35559	-0.03972	0.868297	0.0613315	-0.02486	0.919268	0.0365578	0.28584	0.258705	0.587194	0.32556	0.132877	0.876551	-0.17062	0.269073	0.57013	32.1959	31.63	31.8906	31.0707	31.5064	31.848	31.5179	32.0371	31.1498	31.4276	32.1748	32.0774	32.0421	32.2037	32.0779	31.9049	31.5106	31.1674	31.8767	31.6354	31.5359	32.136	31.5687	31.6813	31.2474	32.0141
O09118	Netrin-1	Ntn1	-0.10468	0.527244	0.277989	0.44922	0.0441124	1.35544	0.02682	0.830562	0.080628	0.36144	0.150588	0.822208	0.18176	0.250746	0.600766	0.15494	0.233018	0.632611	-0.26746	0.191508	0.717813	25.8034	26.3336	26.1954	25.9921	25.8152	26.2771	25.9945	25.9637	25.8372	25.5438	25.9825	26.3772	26.4464	26.6499	26.9298	26.1392	26.1792	26.0577	25.8247	26.073	26.3624	26.7452	25.8853	26.9346	26.0194	26.2106
Q8C3W1	Uncharacterized protein C1orf198 homolog		0.0786	0.840645	0.0753872	-0.81876	0.0446043	1.35062	-0.20636	0.632856	0.198695	-0.21056	0.578073	0.238018	-0.76984	0.0986844	1.00575	-0.56348	0.230757	0.636846	0.04892	0.897158	0.0471311	28.7665	29.1176	28.1358	29.8513	29.0206	28.5402	29.0439	28.58	29.9631	29.1576	28.3215	27.8262	27.7539	28.8737	28.0227	28.1243	28.2953	29.3162	28.4277	29.6965	28.6125	28.077	28.8428	28.7684	29.5383	27.6264
Q8VEB4	Group XV phospholipase A2	Pla2g15	-0.01704	0.904359	0.0436593	0.33242	0.0446893	1.3498	-0.0025	0.988781	0.00489975	-0.0599	0.747268	0.126524	0.34514	0.106329	0.973347	0.34764	0.0995117	1.00213	0.01272	0.937446	0.0280539	24.8981	25.5241	25.2943	24.9438	24.9341	25.192	25.192	25.2012	25.0056	24.9184	25.6152	25.3689	25.2484	25.5203	25.5037	25.0541	25.2678	24.9899	25.4829	24.7872	25.528	24.9963	24.8772	25.1113	24.7821	25.6308
Q8BT60	Copine-3	Cpne3	0.18036	0.198012	0.703309	0.47438	0.0447554	1.34915	0.27176	0.191843	0.717054	0.10336	0.481143	0.317726	0.45878	0.0265938	1.57522	0.18702	0.399935	0.39801	-0.0156	0.944833	0.0246449	27.7705	28.2765	28.1409	27.8096	28.165	28.2659	28.2724	28.2881	27.9029	28.335	28.3703	28.9086	28.8192	27.9488	28.4875	28.5904	28.6004	27.8967	28.5074	27.9264	28.2704	28.0295	28.2291	28.3386	27.8117	28.8535
Q8CCS6-2;Q8CCS6	Polyadenylate-binding protein 2	Pabpn1	0.0459	0.869725	0.0606179	-0.58194	0.0449148	1.34761	-0.36212	0.180792	0.742822	-0.16846	0.478723	0.319916	-0.58466	0.0436524	1.35999	-0.22254	0.478739	0.319901	-0.00272	0.992939	0.00307736	27.5898	27.7796	27.6588	28.2978	27.8747	27.631	27.5146	27.3547	28.5082	28.4217	27.5511	26.7205	26.8557	27.8509	27.3128	27.2851	26.8457	27.9803	27.349	27.93	27.8213	27.0642	28.054	27.4113	28.0076	27.5826
P55284	Cadherin-5	Cdh5	-0.03992	0.749	0.125518	0.32238	0.0450677	1.34613	-0.1027	0.456994	0.340089	0.05924	0.645714	0.18996	0.08088	0.611915	0.213309	0.18358	0.257004	0.59006	-0.2415	0.156248	0.806185	28.9479	29.0994	29.387	28.9833	28.8256	29.218	28.8595	28.9157	29.1557	28.8947	29.3446	29.1217	29.6017	29.5819	29.2052	29.1669	29.0871	28.6407	28.9002	28.9348	28.9972	29.2349	29.3109	29.1263	28.8701	29.2079
Q6P9Z1	SWI/SNF-related matrix-associated actin-dependent regulator of chromatin subfamily D member 3	Smarcd3	-0.42486	0.0102582	1.98893	-0.20402	0.0451262	1.34557	-0.36438	0.0597378	1.22375	-0.21798	0.220357	0.656872	-0.24708	0.0466628	1.33103	0.1173	0.504212	0.297387	-0.04306	0.641166	0.193029	25.2082	25.2797	25.1703	25.577	25.2438	25.1256	24.7823	25.093	24.7798	24.574	25.0746	25.0009	25.0017	25.2467	25.135	25.0824	25.1699	25.1042	24.3506	24.95	25.5861	24.8917	24.7942	25.2289	24.8882	25.1813
A2APY7	NADH dehydrogenase [ubiquinone] 1 alpha subcomplex assembly factor 5	Ndufaf5	-0.02218	0.890754	0.0502421	0.43084	0.0452648	1.34424	-0.21386	0.193612	0.713069	0.04158	0.820704	0.0858137	0.12696	0.502034	0.299267	0.34082	0.0371834	1.42965	-0.30388	0.112155	0.95018	25.0486	24.7435	24.5705	24.5098	24.2285	24.5581	24.6845	24.5633	NaN	24.5861	25.4746	24.8347	24.7931	25.0876	25.0651	24.4531	24.3117	24.2415	24.6276	24.3977	24.3192	24.6003	24.5696	24.9834	24.8363	24.9221
Q9JKS5	Intracellular hyaluronan-binding protein 4	Habp4	-0.05992	0.902873	0.0443733	-0.98824	0.0456498	1.34056	-0.55282	0.166747	0.777941	-0.16376	0.653699	0.184622	-0.76398	0.038724	1.41202	-0.21116	0.518072	0.28561	0.22426	0.565745	0.247379	26.5606	25.6905	25.3146	26.6536	25.9596	24.9548	26.0323	25.2525	27.1591	26.4806	25.6438	24.2808	24.2356	25.7697	25.3078	25.0889	24.7752	26.1221	26.0041	25.4245	25.4631	25.4962	26.6366	25.5111	26.2531	24.8605
Q62393-2;Q62393-3;Q62393	Tumor protein D52	Tpd52	0.32358	0.420046	0.376703	-0.77182	0.045684	1.34024	-0.12876	0.776603	0.109801	0.10004	0.828778	0.0815618	-0.84662	0.0547347	1.26174	-0.71786	0.179489	0.745962	-0.0748	0.852778	0.0691641	28.5363	28.5333	27.947	29.2538	28.9268	28.2588	28.6886	28.4805	29.8747	29.5125	28.2767	27.2628	27.574	28.5769	27.6477	27.772	27.5557	29.3952	28.5151	29.3154	28.0766	27.679	29.489	28.7536	29.6992	27.3611
Q9WV32	Actin-related protein 2/3 complex subunit 1B	Arpc1b	0.32562	0.0608706	1.21559	0.44352	0.0458102	1.33904	0.37652	0.0188239	1.72529	0.09802	0.546201	0.262648	0.47998	0.0113109	1.9465	0.10346	0.428028	0.368528	0.03646	0.848556	0.0713194	29.2282	29.7447	29.8588	29.612	29.5966	30.1357	30.0076	29.9414	29.5333	30.0504	29.891	30.3633	30.3977	29.5655	30.0404	30.07	29.9224	29.8494	30.2239	29.8572	29.8884	29.8742	29.4834	29.9056	29.3788	30.293
Q6P9K8-2	Caskin-1	Caskin1	-0.4046	0.12663	0.897462	-0.45822	0.0461021	1.33628	-0.19832	0.374112	0.426998	-0.25418	0.399524	0.398457	-0.37886	0.289427	0.538461	-0.18054	0.554736	0.255914	0.07936	0.785037	0.10511	28.0718	26.9408	27.2651	27.452	27.5999	26.7065	27.3783	26.7448	27.3724	27.1046	27.0835	27.0231	26.8049	27.0808	27.0462	27.1274	27.041	27.3377	27.2335	27.5984	26.8423	27.5826	27.0087	26.7671	27.858	26.388
Q9R069	Basal cell adhesion molecule	Bcam	0.28362	0.10983	0.959279	0.2656	0.0461318	1.336	0.14092	0.23974	0.62026	-0.04778	0.729087	0.137221	0.33816	0.0121348	1.91597	0.19724	0.0854301	1.06839	0.07256	0.4988	0.302074	31.6159	31.7944	31.7469	31.4084	31.4111	32.2154	32.039	32.0205	31.5998	31.5201	31.7903	31.7342	32.028	31.6857	32.0665	31.7209	31.6806	31.6104	32.0293	31.6401	31.3663	31.7582	31.3056	31.8335	31.4742	32.1967
Q9JJZ4	Ubiquitin-conjugating enzyme E2 J1	Ube2j1	-0.242367	0.138221	0.859427	-0.2513	0.0462094	1.33527	-0.03454	0.788233	0.103346	-0.1165	0.420459	0.376276	-0.1572	0.305662	0.514759	-0.12266	0.359834	0.443898	0.0941	0.412647	0.384421	24.3755	23.9158	23.8244	24.2274	24.0664	23.7188	23.9371	23.8627	NaN	NaN	23.7573	23.944	23.8761	23.8192	23.7564	24.1351	23.7655	24.0992	24.0561	24.1809	23.8601	24.1492	24.2308	23.8088	23.7781	23.8113
Q06890	Clusterin;Clusterin beta chain;Clusterin alpha chain	Clu	0.41862	0.14753	0.831121	0.57556	0.0462302	1.33507	0.1898	0.534038	0.272428	1.4115	0.00169178	2.77166	-0.13514	0.573314	0.241608	-0.32494	0.322051	0.492076	-0.7107	0.0269496	1.56945	29.7867	29.7959	29.603	30.4453	29.7269	30.2793	29.9629	29.6806	30.7768	30.7513	30.6783	29.844	30.1954	30.9629	30.555	29.816	29.2498	30.6915	30.0955	30.454	30.8424	30.625	32.1099	31.2226	31.6154	29.5165
Q61503	5-nucleotidase	Nt5e	-0.12028	0.549799	0.259796	0.39222	0.0467942	1.32981	-0.0857	0.730879	0.136154	-0.11186	0.512129	0.29062	0.2452	0.230304	0.637698	0.3309	0.209184	0.679472	-0.14702	0.410927	0.386235	28.0129	28.6058	28.488	27.9249	28.3233	28.1947	27.9955	28.6799	27.9248	27.9586	28.4969	28.559	28.9709	28.8391	28.4501	28.8327	28.3334	27.6063	28.1457	28.0083	28.5302	28.1134	28.062	28.1093	27.9807	28.753
Q9CR98	Protein FAM136A	Fam136a	0.62358	0.12108	0.916928	-0.78468	0.0469089	1.32874	-0.02318	0.958386	0.0184596	0.28204	0.550655	0.25912	0.0039	0.992635	0.00321028	0.02708	0.955554	0.0197449	0.78858	0.0746628	1.1269	27.6771	27.9438	27.2526	28.7441	28.3081	28.2607	28.2773	28.1697	29.5017	28.8342	27.5143	26.5818	26.8633	27.7677	27.2752	27.6703	26.7659	28.6782	28.1633	28.5321	28.1236	27.2474	28.2829	28.1107	29.5713	28.1426
Q9QZ85	Interferon-inducible GTPase 1	Iigp1	-0.0379	0.895259	0.0480511	0.45434	0.0469172	1.32867	0.19478	0.366891	0.435463	0.11482	0.711591	0.14777	0.59854	0.0768963	1.11409	0.40376	0.178281	0.748895	0.1442	0.602797	0.219829	25.0985	25.1081	25.3788	24.5542	25.5053	25.0355	25.1023	25.7279	25.2615	24.3282	25.8453	25.729	25.5745	25.2349	25.5329	25.496	25.4639	24.9654	25.5866	25.1069	25.8265	25.7737	25.1024	25.0306	24.4858	25.7661
Q9CX86	Heterogeneous nuclear ribonucleoprotein A0	Hnrnpa0	0.0921	0.381912	0.418036	0.229	0.0469493	1.32837	0.02346	0.849168	0.0710065	-0.08094	0.504218	0.297382	0.14576	0.307031	0.512818	0.1223	0.324763	0.488434	-0.08324	0.402079	0.395688	30.0111	29.6547	29.657	29.6345	29.4106	29.688	29.8341	29.8021	29.7358	29.7684	29.9514	29.851	29.9123	29.8916	29.9066	29.5915	29.4967	29.7254	29.9045	29.7671	29.4839	29.4026	29.731	29.7102	29.6355	30.1184
O35639	Annexin A3	Anxa3	-0.03276	0.842012	0.0746817	0.43942	0.0476318	1.3221	0.01014	0.965474	0.0152593	0.07056	0.695879	0.157466	0.0634	0.693152	0.159171	0.05326	0.811811	0.090545	-0.37602	0.0639502	1.19416	31.2957	31.1614	30.7087	30.8741	30.707	31.0612	30.8761	31.2219	30.6131	30.8108	31.8361	31.5944	31.3244	31.1029	31.0862	31.5911	30.8017	30.497	31.1842	30.7236	30.9863	31.1463	31.3074	31.1009	30.5588	31.3722
P47738	Aldehyde dehydrogenase, mitochondrial	Aldh2	0.16118	0.377658	0.422902	0.3835	0.0477401	1.32112	0.03906	0.810543	0.0912239	0.1459	0.392122	0.406579	0.46522	0.0347687	1.45881	0.42616	0.0547807	1.26137	0.08172	0.686338	0.163462	32.7143	32.9943	33.1514	32.5448	32.8081	33.2975	32.7376	33.3618	32.7358	32.8861	33.2607	33.34	33.5314	32.771	33.2273	33.2491	32.8942	32.5555	32.9757	32.7337	33.191	33.1341	32.9904	33.1068	32.5201	33.6464
Q62421	Endophilin-A3	Sh3gl3	-0.831065	0.0951823	1.02144	-0.8621	0.0477573	1.32096	-0.3961	0.264609	0.577396	-0.52218	0.186654	0.728964	-0.87174	0.0451311	1.34552	-0.47564	0.130893	0.883083	-0.00964	0.977224	0.0100057	27.1103	25.615	25.5168	25.8972	26.2019	NaN	25.3475	24.2986	25.7263	25.5763	25.517	25.1019	24.4468	25.8332	25.1318	25.4052	25.4109	26.016	25.4015	26.1271	25.163	25.7317	25.5589	25.0165	26.2602	24.6634
Q9Z0P4	Paralemmin-1	Palm	0.1468	0.638291	0.194981	-0.6234	0.0477866	1.32069	-0.12676	0.749787	0.125062	0.0367	0.930114	0.0314638	-0.45358	0.167298	0.77651	-0.32682	0.43323	0.363282	0.16982	0.566588	0.246733	30.5373	31.0398	30.4256	31.5232	31.0882	30.7639	30.9499	30.4728	31.686	31.4755	30.1998	29.8019	30.2327	30.9015	30.3612	30.1774	30.0002	31.4712	30.7151	31.6164	30.5191	30.0262	31.8115	30.6891	31.7517	30.0833
Q9Z0K8	Pantetheinase	Vnn1	-0.36048	0.177352	0.751165	0.5962	0.0478731	1.31991	0.2785	0.30978	0.508947	-0.12332	0.671706	0.172821	0.1559	0.485704	0.313628	-0.1226	0.469137	0.3287	-0.4403	0.0244353	1.61198	24.4626	25.4791	24.6678	24.386	24.3939	24.2741	24.2401	24.7894	24.2852	23.9982	25.0041	25.1886	25.8016	25.3851	24.991	24.8266	25.4356	24.5681	25.1587	24.7929	24.9114	24.9422	24.3801	24.6214	23.9177	24.9159
A2AG50;A2AG50-2	MAP7 domain-containing protein 2	Map7d2	-0.49676	0.402662	0.395059	-0.93856	0.0480114	1.31866	-0.74212	0.0879868	1.05558	-0.25732	0.580798	0.235975	-1.20424	0.0436669	1.35985	-0.46212	0.361734	0.441611	-0.26568	0.605527	0.217867	29.0949	27.8315	29.0268	28.9207	29.6167	27.4319	29.1288	27.2853	29.7783	28.3825	28.1633	27.1816	27.5477	28.7897	28.1155	27.2388	28.1017	28.3931	28.3839	28.6625	28.3942	28.158	29.0196	27.87	29.7622	27.1339
P70295	Ancient ubiquitous protein 1	Aup1	0.27478	0.265341	0.576195	0.37666	0.0480811	1.31803	-0.11394	0.629782	0.200809	0.13184	0.53298	0.273289	0.19726	0.213599	0.6704	0.3112	0.162196	0.789961	-0.1794	0.184523	0.73395	24.7869	24.4053	24.9011	25.1478	24.6015	24.8472	25.2838	25.6222	24.9614	24.5019	24.8645	25.2565	25.1024	25.045	25.4575	25.0734	24.7958	24.7471	24.7127	23.9439	25.3386	25.024	24.3976	24.7375	25.0041	24.9853
Q80X50;Q80X50-4;Q80X50-3	Ubiquitin-associated protein 2-like	Ubap2l	0.31668	0.202465	0.69365	-0.34988	0.0482681	1.31634	0.06096	0.822457	0.0848867	0.21182	0.277128	0.55732	-0.19788	0.231637	0.635192	-0.25884	0.381444	0.418569	0.152	0.417125	0.379734	28.0912	28.2601	27.9046	28.3979	28.0679	28.0764	28.2724	28.0788	29.174	28.7035	27.7623	27.4639	27.8142	28.2288	27.7031	27.9316	27.4452	28.6254	28.1797	28.8446	28.2389	28.1149	28.4881	28.0217	28.9172	27.608
Q9D3D9	ATP synthase subunit delta, mitochondrial	Atp5d	0.41088	0.170612	0.767991	-0.74438	0.0483085	1.31598	-0.0629	0.873213	0.05888	-0.11504	0.780296	0.107741	-0.54188	0.117796	0.92887	-0.47898	0.286805	0.542413	0.2025	0.593456	0.226611	30.7966	31.1752	30.2946	31.2089	31.235	31.093	31.0047	30.9676	31.9092	31.7902	30.4851	29.3081	30.0356	30.8966	30.263	30.252	30.0457	31.6722	30.811	31.6149	30.4587	29.7747	31.8837	30.7827	31.2353	29.8744
P70452	Syntaxin-4	Stx4	0.39762	0.0702506	1.15335	-0.27676	0.0486377	1.31303	-0.01992	0.928222	0.0323483	0.14918	0.632072	0.199234	-0.32464	0.19563	0.708565	-0.30472	0.315619	0.500837	-0.04788	0.834649	0.0784959	27.9143	28.2053	27.9617	28.3833	28.3211	28.6807	27.9547	28.4587	28.8315	28.8482	27.8313	27.6825	27.9143	28.1297	27.8441	27.7399	27.7586	28.4738	28.0179	28.6959	28.3355	27.4203	28.7712	27.9825	29.0221	27.6792
Q6P9J9	Anoctamin-6	Ano6	0.05126	0.787243	0.103891	0.38072	0.0487183	1.31231	0.17326	0.21154	0.674608	0.11438	0.534575	0.271991	0.31552	0.0576828	1.23895	0.14226	0.130701	0.883721	-0.0652	0.637491	0.195526	27.5964	27.9393	28.2957	27.7068	27.786	28.332	27.8902	28.0814	27.5266	27.7503	28.0089	28.3249	28.6336	28.0887	28.1717	28.0308	28.0264	27.931	28.1771	28.0252	28.3854	27.9341	27.7345	28.137	27.7051	28.2852
Q9DAM7	Transmembrane protein 263	Tmem263	0.1667	0.662032	0.179121	-0.64356	0.0487441	1.31208	0.09118	0.797609	0.0982101	0.2017	0.623842	0.204926	-0.243125	0.543578	0.264738	-0.334305	0.418854	0.377938	0.400435	0.242028	0.616134	23.7378	23.6352	23.6795	24.8473	24.3502	23.7122	24.2615	23.7885	25.2657	24.0556	23.3741	22.9902	23.2728	23.8419	23.5532	23.7493	23.8347	24.743	23.6334	24.7455	NaN	23.6908	24.513	23.7512	25.0518	NaN
P28667	MARCKS-related protein	Marcksl1	-0.01276	0.982966	0.00746163	-1.20376	0.0489757	1.31002	-0.20322	0.748084	0.12605	0.09034	0.889043	0.0510772	-1.2667	0.0662377	1.1789	-1.06348	0.146813	0.833235	-0.06294	0.915951	0.0381279	28.0907	28.3349	27.2375	29.292	29.2151	27.3469	28.0767	27.8679	29.7826	29.0323	26.8832	26.5272	26.7665	28.4904	27.4841	27.1288	27.5611	28.9964	27.7821	29.6857	28.0685	27.253	29.1308	28.0496	30.12	26.2076
Q80U23-2;Q80U23;Q80U23-3	Syntaphilin	Snph	-0.37695	0.194967	0.710039	-0.563325	0.0490228	1.3096	-0.20315	0.476222	0.322191	-0.388645	0.266452	0.574381	-0.281785	0.499511	0.301455	-0.078635	0.834287	0.0786844	0.28154	0.405345	0.392175	24.9287	23.8471	24.4513	NaN	24.6394	NaN	24.4396	23.8975	24.0445	23.9771	23.8368	23.715	23.6387	24.1442	24.1818	24.1591	24.619	24.3138	23.962	NaN	23.6579	24.7477	23.6984	23.8216	24.4643	24.5136
P97927	Laminin subunit alpha-4	Lama4	0.26926	0.0338613	1.4703	0.21488	0.0490396	1.30945	0.15002	0.146048	0.835504	0.16242	0.143823	0.84217	0.29544	0.0212642	1.67235	0.14542	0.159875	0.796221	0.08056	0.41334	0.383692	30.6586	30.717	30.9516	30.8527	30.5372	31.2696	31.0349	30.9981	30.9657	30.7951	31.0686	30.7814	31.061	30.8646	31.0159	30.9824	30.9925	30.8958	30.6716	30.9249	30.9368	30.9799	30.8483	31.0875	30.6767	31.2063
Q9Z1M0	P2X purinoceptor 7	P2rx7	0.500767	0.00892392	2.04944	0.312367	0.0490708	1.30918	0.433433	0.122179	0.913004	0.3036	0.0719042	1.14325	0.35444	0.0881239	1.05491	-0.0789933	0.782409	0.106566	0.0420733	0.848447	0.0713755	NaN	23.6835	23.6015	23.4218	23.754	NaN	24.2736	24.1514	NaN	23.9229	NaN	23.8661	24.1284	NaN	23.7882	23.777	24.5678	NaN	23.8011	NaN	23.5966	24.1664	23.9175	NaN	23.9947	24.1635
Q64519	Syndecan-3	Sdc3	-0.150765	0.595566	0.22507	-0.72344	0.0490895	1.30901	-0.214365	0.508117	0.294037	-0.3844	0.27902	0.554365	-0.0995733	0.856543	0.0672508	0.114792	0.851984	0.0695683	0.623867	0.300035	0.522828	26.0097	25.2664	24.9257	25.9247	25.6797	NaN	25.5175	25.0344	25.7867	25.3033	24.6339	24.3452	24.6162	25.7185	24.8752	24.8827	25.0232	25.7131	NaN	25.7685	24.9582	24.7381	25.8856	24.5991	25.7032	24.5206
Q9D136	2-oxoglutarate and iron-dependent oxygenase domain-containing protein 3	Ogfod3	0.09546	0.550928	0.258905	0.42408	0.0492393	1.30769	-0.06898	0.693252	0.159109	-0.07224	0.732008	0.135484	0.22013	0.356439	0.448015	0.28911	0.217019	0.663503	-0.20395	0.400662	0.397222	24.6246	24.4583	25.0102	24.8682	24.3283	25.0535	24.6317	24.8215	24.709	24.5512	25.4754	25.0509	25.2282	24.6755	24.98	24.465	24.934	24.6189	24.6684	24.2584	24.7491	25.1301	24.4646	24.3233	24.2613	25.3655
Q9CQ92	Mitochondrial fission 1 protein	Fis1	0.15166	0.651803	0.185884	-0.66802	0.0492475	1.30762	-0.16224	0.715068	0.145653	0.20476	0.629598	0.200937	-0.65546	0.133919	0.873157	-0.49322	0.347914	0.458528	0.01256	0.974402	0.0112618	30.4192	30.7291	30.4729	31.6143	30.9569	30.6136	30.4072	30.816	31.5224	31.5915	30.4399	29.6303	29.94	30.7243	30.1178	30.1793	29.9007	31.5615	30.1506	31.5891	30.7726	29.9015	31.7618	31.0266	31.7537	29.6668
Q8K157	Aldose 1-epimerase	Galm	0.01142	0.935326	0.029037	0.43154	0.049434	1.30597	0.34404	0.131293	0.881758	0.21298	0.274249	0.561855	0.16178	0.322822	0.491037	-0.18226	0.415781	0.381136	-0.26976	0.203874	0.690639	24.1881	24.2098	23.9266	23.7928	24.3442	23.8819	23.9247	24.3222	24.0881	24.3017	24.9779	24.6493	24.6388	24.0868	24.2664	24.9741	24.6229	23.9844	24.4858	24.1145	24.4707	24.7107	24.4344	23.9277	23.9829	24.3334
Q6PGH2	Hematological and neurological expressed 1-like protein	Hn1l	0.00558	0.992015	0.0034817	-1.07188	0.0495787	1.3047	-0.47704	0.486496	0.312921	0.12324	0.833995	0.0788364	-0.99366	0.165072	0.782327	-0.51662	0.534194	0.272301	0.07822	0.898724	0.0463738	26.0542	26.3887	25.8303	27.8078	27.0748	25.7188	26.5391	25.8178	27.4491	27.6589	25.7892	24.779	25.0595	26.4188	25.7499	25.219	24.8641	27.2768	25.8304	27.5803	26.0307	NaN	27.0712	26.0437	27.872	24.5983
Q91VN4	MICOS complex subunit Mic25	Chchd6	-0.04626	0.779876	0.107974	-0.36896	0.0496058	1.30447	-0.3792	0.0297603	1.52636	-0.09922	0.576714	0.239039	-0.15448	0.157401	0.802993	0.22472	0.168425	0.773594	0.21448	0.227017	0.643943	29.8815	29.7826	29.7381	29.933	29.559	29.7834	29.5467	29.2889	30.1369	29.907	29.4052	29.1302	29.057	29.8276	29.6294	29.1261	29.0913	29.7023	29.6579	29.4206	29.5756	29.3288	29.6582	29.5645	30.271	29.5371
Q8K1R7	Serine/threonine-protein kinase Nek9	Nek9	0.48426	0.00953213	2.02081	0.4084	0.049709	1.30357	0.25112	0.256169	0.591473	0.29794	0.150345	0.822911	0.49902	0.0192976	1.7145	0.2479	0.23955	0.620604	0.09062	0.597404	0.223732	25.2049	26.0142	25.5825	25.6432	25.6804	26.2436	26.0835	25.929	26.2494	26.041	25.9492	26.3732	25.907	25.6994	26.2384	26.1797	25.6889	25.7337	26.3149	25.4636	26.4206	25.6986	26.0062	25.7499	25.7396	26.4926
Q60854	Serpin B6	Serpinb6	-0.04332	0.808001	0.0925878	0.32934	0.0499817	1.30119	0.18706	0.324123	0.489291	0.06064	0.716673	0.144679	0.33732	0.0359111	1.44477	0.15026	0.400534	0.397361	0.00798	0.953159	0.0208346	30.5395	30.6392	30.164	30.1123	30.3757	30.5736	30.2853	30.6794	29.9133	30.1625	30.747	30.9979	30.7537	30.4016	30.5772	30.9158	30.5347	30.0618	30.768	30.4857	30.7634	30.5193	30.3403	30.5025	30.0084	30.9758
Q8QZT1	Acetyl-CoA acetyltransferase, mitochondrial	Acat1	0.03068	0.875534	0.0577268	0.35262	0.0501898	1.29938	-0.10694	0.520716	0.283399	0.02234	0.911919	0.0400436	0.37652	0.113556	0.944789	0.48346	0.0265337	1.5762	0.0239	0.893374	0.0489669	32.1846	31.9777	32.3872	31.5744	31.8601	32.2222	32.0545	32.3851	31.7492	31.7264	32.4691	32.279	32.4283	32.1276	32.4431	32.1287	31.9471	31.6891	31.9335	31.7509	32.0176	32.2499	31.834	32.3793	31.6149	32.6277
Q4VAA2;Q4VAA2-2	Protein CDV3	Cdv3	0.09124	0.853481	0.0688062	-0.94898	0.0501984	1.29931	-0.18702	0.743765	0.128564	-0.13896	0.801913	0.0958729	-0.95912	0.0934987	1.02919	-0.7721	0.231809	0.63487	-0.01014	0.983297	0.00731535	28.7965	29.397	28.2147	30.0583	29.5518	28.643	29.0393	28.519	30.2675	30.0057	28.4312	27.7679	27.6907	29.1353	28.2483	28.4035	27.7351	29.9153	28.9008	30.1285	28.7549	27.6918	29.9238	28.9061	30.0469	27.4947
Q91VN0	Low-density lipoprotein receptor-related protein 5	Lrp5	0.0631	0.882445	0.0543121	-0.64522	0.0502927	1.29849	-0.3101	0.461044	0.336257	-0.110375	0.757471	0.120634	-0.414133	0.192717	0.715079	-0.104033	0.812381	0.0902405	0.231087	0.439891	0.356655	25.8252	25.9478	25.8298	26.648	NaN	25.3331	NaN	NaN	26.5428	26.5015	25.732	24.9126	25.0949	25.9044	25.4435	NaN	NaN	26.1071	25.01	26.1407	25.3393	NaN	26.0993	25.7235	26.6472	25.3294
Q9DAS9	Guanine nucleotide-binding protein G(I)/G(S)/G(O) subunit gamma-12	Gng12	0.30202	0.540096	0.267529	-0.55532	0.0503566	1.29794	0.87904	0.0213621	1.67036	-0.03062	0.938222	0.0276942	-0.02454	0.927372	0.0327461	-0.90358	0.0112406	1.94921	0.53078	0.0281296	1.55084	27.9442	29.255	28.5557	28.4771	28.5694	29.6532	27.2231	28.9976	29.2332	29.2044	27.841	27.9174	27.8728	28.488	27.9056	28.8782	28.9713	29.5507	29.7232	30.0732	28.4493	27.5135	29.5119	28.4251	28.7485	28.3872
Q9CZR2	N-acetylated-alpha-linked acidic dipeptidase 2	Naalad2	-0.42386	0.0411492	1.38564	0.38628	0.0503592	1.29792	-0.30378	0.0757011	1.1209	-0.09634	0.538023	0.2692	-0.0619	0.694362	0.158414	0.24188	0.0587393	1.23107	-0.44818	0.010293	1.98746	25.4552	25.8292	26.0374	25.3381	25.5258	25.3045	25.5052	25.3823	24.9096	24.9648	25.8108	25.8162	26.2109	26.341	25.9382	25.1138	25.468	25.5262	25.3128	25.246	25.7169	25.5088	25.4059	25.7182	25.3542	25.6823
E9Q8I9;E9Q8I9-2	Protein furry homolog	Fry	0.4594	0.0182769	1.7381	0.369905	0.0505349	1.29641	0.2515	0.252846	0.597143	0.22142	0.278162	0.555702	0.43794	0.0628227	1.20188	0.18644	0.428957	0.367587	0.068035	0.728514	0.137562	25.0003	25.4531	25.5551	25.1361	25.6775	26.1631	25.6634	25.7091	25.7801	25.8034	25.6438	25.6387	25.9308	NaN	25.724	25.5409	25.9007	25.7528	25.8553	25.0299	25.8601	25.8604	25.6946	25.3539	25.1602	25.7537
P97797-2	Tyrosine-protein phosphatase non-receptor type substrate 1	Sirpa	-0.2627	0.223741	0.650254	-0.69664	0.050603	1.29582	-0.24872	0.295132	0.529983	-0.09868	0.707292	0.150401	-0.33192	0.30915	0.509831	-0.0832	0.770576	0.113185	0.36472	0.320551	0.494103	28.7197	28.0279	27.5871	28.0876	28.2399	27.7373	27.8614	27.6572	28.0751	28.0177	27.6043	26.9273	26.8339	28.1041	27.7094	27.593	27.5754	28.1924	28.0621	27.9957	27.8014	28.3027	27.944	27.5688	28.5519	27.4927
P14824	Annexin A6	Anxa6	-0.00648	0.964848	0.0155412	0.34898	0.0508674	1.29356	0.09194	0.514348	0.288743	0.01834	0.910861	0.0405481	0.17246	0.171246	0.766378	0.08052	0.479821	0.318921	-0.17652	0.209941	0.677903	32.461	32.2112	32.0152	31.9136	31.9894	32.4202	32.1899	32.0687	31.7837	32.0955	32.7518	32.4363	32.6676	32.0954	32.3842	32.3221	32.388	31.9903	32.3659	31.9838	32.0523	32.2252	32.3705	32.3414	31.6927	32.4939
Q62000	Mimecan	Ogn	0.0188	0.933367	0.0299476	0.5082	0.0514401	1.2887	-0.04736	0.834314	0.0786706	0.08012	0.748909	0.125571	0.22058	0.42539	0.371213	0.26794	0.292019	0.534589	-0.28762	0.265588	0.575791	28.6756	28.7617	28.435	28.4463	27.7697	28.7337	28.3018	28.7613	28.2733	28.1122	29.2532	28.4579	29.0863	29.0362	28.7957	28.5226	28.6334	28.4785	28.3467	27.8703	28.5007	28.9975	28.64	28.3824	27.9683	29.027
Q69ZC8	GPALPP motifs-containing protein 1	Gpalpp1	0.148	0.757772	0.120461	-0.85395	0.0515442	1.28782	-0.446217	0.322313	0.491722	0.212775	0.639714	0.194014	-0.07955	NaN	NaN	0.366667	NaN	NaN	0.7744	NaN	NaN	23.9054	24.4032	NaN	25.1763	23.9973	NaN	23.8846	23.9785	25.3637	24.8474	23.6632	22.9236	NaN	23.8101	23.6695	23.431	NaN	24.021	NaN	24.321	23.8479	NaN	24.9183	24.2843	25.2828	NaN
Q9EQ20	Methylmalonate-semialdehyde dehydrogenase [acylating], mitochondrial	Aldh6a1	0.01372	0.929038	0.0319667	0.28872	0.0516003	1.28735	0.0213	0.905222	0.0432449	0.06726	0.646218	0.189621	0.44358	0.0532043	1.27405	0.42228	0.0977719	1.00979	0.15486	0.44213	0.35445	31.533	31.5945	31.814	31.2288	31.5079	31.7593	31.4734	31.8724	31.2458	31.3959	31.7193	31.8657	32.0125	31.5532	31.9711	31.8559	31.6011	31.2084	31.8853	31.234	31.8235	31.8435	31.4733	31.5849	31.2893	32.3969
P12787	Cytochrome c oxidase subunit 5A, mitochondrial	Cox5a	0.34244	0.22168	0.654274	-0.58812	0.0516352	1.28705	-0.25692	0.436767	0.359751	0.10688	0.799667	0.0970909	-0.35436	0.251248	0.599897	-0.09744	0.784244	0.105549	0.23376	0.448684	0.34806	32.6943	32.8808	32.4411	33.4771	33.0929	33.1833	32.7804	32.9565	33.5968	33.7814	32.7296	31.8166	31.9824	32.7227	32.3943	32.2956	31.982	33.2252	32.4982	33.3006	32.744	31.9786	34.0091	32.6959	33.693	32.3074
Q99JR5	Tubulointerstitial nephritis antigen-like	Tinagl1	0.62648	0.00341477	2.46664	0.41766	0.0517294	1.28626	0.304	0.0599451	1.22225	0.38944	0.0656332	1.18288	0.5921	0.00236675	2.62585	0.2881	0.0796082	1.09904	0.17444	0.37683	0.423855	31.8	31.966	32.2421	32.291	32.174	33.1122	32.6161	32.8512	32.6321	32.3939	32.4326	32.5386	32.7087	31.9702	32.9113	32.5154	32.4313	32.354	32.6571	32.0353	32.6613	32.8418	31.9128	32.5772	32.4272	32.9864
Q9CR29;Q9CR29-2	Coiled-coil domain-containing protein 43	Ccdc43	0.29168	0.55195	0.2581	-1.21234	0.0518834	1.28497	-0.40034	0.484819	0.31442	-0.24138	0.736507	0.132823	-0.88914	0.119235	0.923596	-0.4888	0.411636	0.385487	0.3232	0.572592	0.242155	25.4082	26.7199	25.555	27.0835	26.8114	26.2087	26.3658	25.7698	27.3844	27.3077	25.5889	24.2684	24.1948	26.3209	25.1433	25.3825	24.7717	26.9973	25.6486	26.7762	25.5113	24.1844	27.1953	25.9766	27.5035	24.7775
Q0VBL3-2;Q0VBL3		Rbm15	0.03994	0.789738	0.102517	0.28798	0.0521245	1.28296	0.16472	0.249483	0.602959	-0.1767	0.282232	0.549393	0.0156	0.912247	0.0398874	-0.14912	0.086956	1.0607	-0.27238	0.00301283	2.52103	25.6405	25.7255	25.9568	25.2145	25.4885	25.5669	25.4579	25.8531	25.792	25.5556	25.8766	25.9451	25.7998	25.9102	25.934	25.9207	25.6977	25.6819	25.7019	25.8472	25.5444	25.2928	25.3254	25.7288	25.2509	25.665
Q80XN0	D-beta-hydroxybutyrate dehydrogenase, mitochondrial	Bdh1	0.15982	0.443807	0.352806	0.4008	0.0523342	1.28121	0.0902	0.640594	0.193417	0.12022	0.620803	0.207046	0.52108	0.0211721	1.67424	0.43088	0.0355573	1.44907	0.12028	0.473315	0.32485	29.719	29.6311	29.8386	29.0344	29.6101	30.0334	29.7717	30.0279	29.4063	29.393	30.0081	29.7636	30.3304	29.729	30.0061	29.9004	29.7969	29.3581	29.8724	29.3564	29.8903	30.3119	29.4213	29.5544	29.2564	30.1874
P47955	60S acidic ribosomal protein P1	Rplp1	0.23202	0.412515	0.384561	-0.67718	0.0523823	1.28082	-0.59382	0.139392	0.855761	-0.15268	0.67352	0.17165	-0.58954	0.187093	0.727942	0.00428	0.992662	0.00319868	0.08764	0.832603	0.0795621	30.8391	31.2972	30.712	31.9108	31.4675	31.3549	31.0859	31.3478	32.0276	31.5705	30.7934	29.9137	30.3521	31.1052	30.6763	30.9239	30.3096	29.961	30.4326	31.6304	31.32	30.2547	30.7104	31.3634	31.8147	30.7636
Q9CQE8	UPF0568 protein C14orf166 homolog		0.43606	0.258264	0.587937	-0.55372	0.0524652	1.28013	-0.13468	0.674277	0.171162	0.08204	0.844458	0.073422	-0.45556	0.232133	0.634264	-0.32088	0.370335	0.431405	0.09816	0.734574	0.133964	29.4869	29.3532	28.8608	30.2599	29.7271	29.5521	29.5553	29.4716	30.7155	30.5737	29.0521	28.754	28.831	29.1732	29.109	29.113	28.8288	30.0241	29.6384	29.4102	29.4478	28.7754	30.4523	29.0897	30.3329	28.8077
Q923S9	Ras-related protein Rab-30	Rab30	-0.077475	NaN	NaN	-0.512725	0.052481	1.28	-0.576925	NaN	NaN	-0.340992	0.157646	0.802316	0.061875	NaN	NaN	0.6388	NaN	NaN	0.5746	NaN	NaN	23.8713	24.2441	24.4711	24.45	NaN	NaN	24.5436	NaN	NaN	23.8197	NaN	23.9179	23.4661	23.8552	NaN	23.7304	NaN	NaN	23.634	NaN	23.7008	24.1978	NaN	23.8558	NaN	NaN
P11835	Integrin beta-2	Itgb2	-0.21066	0.221539	0.65455	0.41998	0.0525404	1.27951	-0.17152	0.471403	0.326608	-0.0052	0.983918	0.00704121	-0.09468	0.692703	0.159453	0.07684	0.75332	0.123021	-0.51466	0.0303733	1.51751	26.041	26.2039	26.6476	25.6913	26.2956	25.8705	25.9862	26.0346	25.9596	25.9752	26.323	26.5346	26.8017	26.8369	26.4831	26.0738	26.6181	25.8144	25.7584	25.7571	26.4518	26.1067	25.7872	26.7617	25.746	25.7741
P56375	Acylphosphatase-2	Acyp2	-0.46466	0.134151	0.872406	-0.56746	0.0528439	1.277	0.0905	0.758937	0.119794	-0.17516	0.578719	0.237532	-0.87406	0.0365504	1.43711	-0.96456	0.0332795	1.47782	-0.3066	0.406446	0.390997	27.2018	27.1216	26.2965	26.8997	27.256	25.8001	26.6133	26.2038	26.9208	26.9143	26.4251	26.2491	26.0742	27.0578	26.1321	26.995	26.4241	27.339	26.7546	27.7154	25.9231	26.6224	27.2075	26.8472	27.2996	25.3513
Q99KJ8	Dynactin subunit 2	Dctn2	-0.02896	0.91252	0.0397578	-0.57614	0.053069	1.27516	-0.18822	0.515242	0.287988	-0.0758	0.816791	0.087889	-0.5665	0.0714014	1.14629	-0.37828	0.245256	0.61038	0.00964	0.973497	0.0116655	30.7155	30.3569	29.8842	30.8371	30.6957	30.2103	30.1607	30.1187	30.8987	30.9562	30.3547	29.5065	29.4889	30.3016	29.957	29.9024	29.74	30.7807	30.3497	30.7755	30.1842	29.7993	31.0952	30.0202	31.0115	29.7458
P43135;Q60632	COUP transcription factor 2;COUP transcription factor 1	Nr2f2;Nr2f1	0.16104	0.304345	0.516633	0.37434	0.0534649	1.27193	0.10948	0.554457	0.256132	0.15448	0.445466	0.351186	0.43112	0.0363303	1.43973	0.32164	0.156171	0.8064	0.05678	0.778513	0.108734	25.0638	25.5569	25.3211	25.6103	25.3894	25.7935	25.6431	25.7115	25.1913	25.4073	25.3532	25.871	26.1774	25.736	25.6756	25.7606	25.6901	25.2581	25.7476	25.0325	25.8689	25.7202	25.6954	25.5124	24.917	25.9744
O55100-2;O55100	Synaptogyrin-1	Syngr1	-0.62758	0.0547001	1.26201	-0.68458	0.0535633	1.27113	-0.07572	0.815397	0.0886307	-0.08736	0.828701	0.0816021	-0.7982	0.117575	0.929686	-0.72248	0.194439	0.711216	-0.11362	0.827074	0.0824556	27.9092	27.2339	27.1862	27.5207	27.8539	26.3599	26.7397	26.9795	26.7213	27.7656	27.1556	26.4198	26.051	27.2742	27.3804	26.8023	27.0669	28.3407	27.2991	27.8163	26.8636	27.8513	27.8921	26.3629	28.2972	25.7968
P62075	Mitochondrial import inner membrane translocase subunit Tim13	Timm13	0.36618	0.357469	0.446761	-0.84158	0.0536381	1.27053	-0.11378	0.801419	0.0961405	0.08844	0.866399	0.0622819	-0.48996	0.325445	0.487523	-0.37618	0.465421	0.332154	0.35162	0.440794	0.355764	28.0794	28.8323	28.0397	29.6234	28.7795	28.7557	28.413	28.8382	29.6198	29.5585	27.997	27.1472	27.6179	28.5637	27.8206	28.2082	27.5119	29.3396	28.615	29.1107	28.7207	27.3608	29.49	28.5004	29.7246	27.9649
Q9R1Q8	Transgelin-3	Tagln3	-0.09644	0.793561	0.10042	-0.80088	0.0536851	1.27015	-0.05398	0.867632	0.0616644	-0.1781	0.65712	0.182355	-0.71082	0.138848	0.85746	-0.65684	0.169639	0.770474	0.09006	0.851358	0.0698879	30.1062	29.1044	28.8842	29.577	29.7299	28.6225	29.7035	28.8784	30.1694	29.5457	29.0047	27.9083	28.1134	29.2793	29.0916	28.8137	29.1158	30.1173	29.4173	29.6677	28.8177	29.3769	29.4039	28.5269	30.3858	28.1487
Q8BXZ1	Protein disulfide-isomerase TMX3	Tmx3	-0.03518	0.80578	0.0937835	0.165	0.0537102	1.26994	-0.03334	0.691568	0.160165	0.07122	0.608901	0.215453	0.0655	0.610415	0.214375	0.09884	0.479905	0.318845	-0.0995	0.461598	0.335736	28.2912	28.1338	28.3051	28.0747	28.2355	28.4069	28.2025	28.5038	27.8967	27.8545	28.4482	28.2545	28.2189	28.512	28.4317	28.3447	28.2276	27.9451	28.2352	28.121	28.6493	27.9784	28.4986	28.1481	28.122	28.5148
Q61160	FAS-associated death domain protein	Fadd	0.47962	0.280514	0.552045	-0.6601	0.053872	1.26864	-0.11716	0.768421	0.114401	-0.04834	0.928201	0.0323581	-0.64662	0.197241	0.705003	-0.52946	0.300163	0.522643	0.01348	0.974416	0.0112558	25.6035	26.0282	25.5855	26.9517	26.3587	25.9386	26.2279	26.0179	27.4819	27.2594	25.5179	25.346	25.1044	25.9466	25.3122	25.4732	25.2976	26.621	25.8611	26.6889	25.6123	24.9613	27.2746	25.4562	26.9815	24.8561
P43406	Integrin alpha-V;Integrin alpha-V heavy chain;Integrin alpha-V light chain	Itgav	-0.10424	0.5251	0.279758	0.27524	0.0540185	1.26746	0.00376	0.975904	0.0105928	-0.07606	0.600393	0.221564	0.0165	0.897542	0.0469454	0.01274	0.837331	0.0771026	-0.25874	0.00330375	2.48099	29.0797	29.1946	29.1159	28.7409	28.6098	29.2093	28.8163	28.7905	28.5419	28.8617	29.2138	29.0888	29.2053	29.338	29.2712	28.9129	28.9797	29.0667	28.9583	28.8421	28.6699	29.0737	28.9851	28.9274	28.7045	28.9566
P29351;P29351-2;P29351-3	Tyrosine-protein phosphatase non-receptor type 6	Ptpn6	-0.14936	0.339005	0.469794	0.37248	0.0541983	1.26601	0.06072	0.67339	0.171733	-0.26202	0.0400931	1.39693	0.22598	0.136916	0.863545	0.16526	0.35315	0.45204	-0.1465	0.463066	0.334358	25.4554	25.6232	25.7107	25.556	25.8683	25.154	25.7752	25.7983	25.2835	25.4558	26.0036	26.5088	26.1187	25.6185	25.8264	25.7102	26.0449	25.2967	25.7723	25.6931	25.6728	25.3928	25.3214	25.1816	25.3349	25.8215
Q9CPQ3	Mitochondrial import receptor subunit TOM22 homolog	Tomm22	0.03538	0.891774	0.0497452	-0.55194	0.0542781	1.26538	-0.22228	0.372333	0.429068	0.17748	0.616015	0.210409	-0.24056	0.364748	0.438007	-0.01828	0.933986	0.0296598	0.31138	0.202875	0.692772	27.8093	27.8909	27.6388	28.306	28.6873	28.4134	27.8082	27.7745	28.5791	27.934	27.5612	27.0799	27.3964	27.4991	28.036	28.1798	27.558	28.175	27.5922	27.7159	28.7196	27.765	28.5678	27.3836	28.7837	27.5902
P62908	40S ribosomal protein S3	Rps3	0.073	0.702	0.153663	0.30946	0.0547858	1.26133	0.05302	0.738944	0.131388	-0.0681	0.723529	0.140544	0.24404	0.174808	0.757438	0.19102	0.202963	0.692584	-0.06542	0.599596	0.222141	31.0793	30.8136	30.59	30.4174	30.432	30.9481	30.6731	30.9411	30.2398	30.8952	31.115	30.9956	30.8052	31.0694	30.8944	30.9093	30.766	30.5413	30.8973	30.4835	30.7711	30.769	30.6902	30.7076	30.0539	31.1861
Q8CBW3-3;Q8CBW3;Q8CBW3-5	Abl interactor 1	Abi1	0.11394	0.51409	0.288961	-0.36272	0.054941	1.2601	-0.0847	0.57268	0.242088	0.13528	0.501891	0.29939	-0.24842	0.0594767	1.22565	-0.16372	0.324317	0.48903	0.1143	0.525495	0.279431	28.7972	28.5743	28.3875	28.6673	28.6721	28.3784	28.764	28.439	28.8718	29.2149	28.5008	28.0273	27.7995	28.5478	28.4094	28.5127	28.1012	28.5212	28.6624	28.8774	28.5806	28.7126	29.0556	28.2023	29.2237	28.2889
Q9D1Q4	Dolichol-phosphate mannosyltransferase subunit 3	Dpm3	-0.0697583	0.847824	0.0716941	-0.5627	0.055183	1.25819	0.341015	0.456904	0.340175	-0.280025	NaN	NaN	-0.226425	NaN	NaN	-0.56744	NaN	NaN	0.336275	NaN	NaN	NaN	25.6234	25.6642	25.8251	26.259	26.2568	NaN	25.988	25.0747	NaN	25.1427	24.8648	NaN	25.7516	25.3618	25.9355	25.9318	27.0294	25.0721	26.9509	NaN	NaN	25.8614	NaN	25.2644	NaN
Q9CXI5	Mesencephalic astrocyte-derived neurotrophic factor	Manf	0.15086	0.61618	0.210293	-0.63306	0.0553403	1.25696	-0.43778	0.258401	0.587706	-0.16228	0.602752	0.219861	-0.61584	0.0926844	1.03299	-0.17806	0.672517	0.172297	0.01722	0.960765	0.0173828	29.6535	29.783	29.3858	30.4932	29.6822	29.9724	29.5747	29.4485	30.7149	30.0415	29.6622	28.5098	29.0488	29.6047	29.0069	28.9784	28.4503	30.1755	29.3321	29.8725	29.6981	28.8951	29.6137	29.6002	30.3792	29.008
O09174	Alpha-methylacyl-CoA racemase	Amacr	-0.4592	0.0308311	1.51101	0.23136	0.0554009	1.25648	-0.17558	0.157383	0.803041	-0.27692	0.054129	1.26657	-0.07518	0.547844	0.261343	0.1004	0.40985	0.387375	-0.30654	0.0205045	1.68815	26.3096	26.0252	26.4101	26.2774	25.9896	26.2147	25.8337	25.8623	25.3672	25.438	26.2945	26.4218	26.5399	26.6055	26.307	26.2165	25.8165	26.1789	25.914	26.0081	25.9201	26.0076	25.6715	26.2111	25.817	26.0269
O09106	Histone deacetylase 1	Hdac1	0.1575	0.353886	0.451137	0.35246	0.0556985	1.25416	0.08792	0.481213	0.317663	0.07764	0.667652	0.17545	0.49366	0.011945	1.92281	0.40574	0.0282632	1.54878	0.1412	0.463993	0.333489	27.1023	27.4315	27.6092	27.2977	27.2713	27.5757	27.4399	27.9517	27.115	27.4172	27.5347	27.6062	27.9851	27.332	28.0163	27.6444	27.6076	27.3519	27.3336	27.2141	27.873	27.5503	27.0255	27.5095	27.1419	28.1207
Q52KI8;Q52KI8-2	Serine/arginine repetitive matrix protein 1	Srrm1	0.47026	0.212781	0.672066	-0.74212	0.0557514	1.25374	-0.55736	0.109688	0.959841	0.10918	0.835406	0.0781023	-0.51252	0.20326	0.691949	0.04484	0.90257	0.0445191	0.2296	0.556643	0.254423	26.8649	26.9021	26.0631	27.5143	26.7516	26.607	27.0327	27.0423	28.0377	27.7276	26.4574	25.5191	25.9168	26.7917	25.7004	25.961	25.8717	26.5229	26.0037	26.9499	26.1929	25.6887	27.566	26.9943	28.2	25.8821
Q9CZ42-3;Q9CZ42	ATP-dependent (S)-NAD(P)H-hydrate dehydratase	Carkd	-0.1058	0.585323	0.232604	0.27232	0.0559763	1.252	-0.16624	0.354366	0.450548	-0.0434	0.76348	0.117202	0.1773	0.22142	0.654782	0.34354	0.0936509	1.02849	-0.09502	0.50885	0.29341	28.9574	28.8201	28.9116	28.482	28.792	28.8654	28.6656	29.2067	28.2426	28.4538	29.2877	29.0043	29.1708	28.7602	29.1017	28.8931	28.8745	28.2816	28.8306	28.2521	28.9149	29.0719	28.6337	28.6962	28.4294	29.2104
Q9WVA4	Transgelin-2	Tagln2	0.22218	0.504451	0.297181	-0.67118	0.0559965	1.25184	-0.08918	0.859537	0.0657353	-0.2238	0.57341	0.241535	-0.75534	0.0686528	1.16334	-0.66616	0.229765	0.638716	-0.08416	0.810029	0.0914995	32.775	33.3239	32.6162	33.9036	32.9863	33.3485	33.0208	32.7113	33.9218	33.7135	32.7847	31.8795	32.2379	32.9714	32.3756	32.3446	32.1065	34.1447	32.566	33.9973	32.4989	31.9779	33.575	32.9062	33.528	32.0931
Q9R0A0	Peroxisomal membrane protein PEX14	Pex14	0.10956	0.640747	0.193314	-0.60336	0.0561773	1.25044	-0.53434	0.104719	0.979973	-0.06356	0.871519	0.0597231	-0.24728	0.382223	0.417683	0.28706	0.352701	0.452593	0.35608	0.222444	0.652779	26.7182	26.946	26.0275	27.0845	26.9704	26.8226	26.5506	26.6501	27.1907	27.0804	26.1035	25.6207	26.2251	26.8008	25.9797	26.2449	25.3853	26.2585	26.5335	26.6527	26.8311	25.762	27.4013	26.0899	27.3445	26.6422
Q9R0P5	Destrin	Dstn	0.41996	0.0223298	1.65112	0.32596	0.0562325	1.25001	0.17794	0.0858338	1.06634	0.1199	0.358346	0.445698	0.21614	0.24792	0.605688	0.0382	0.824731	0.0836876	-0.10982	0.602183	0.220272	32.6337	32.5744	32.3996	32.4134	32.2229	33.3648	32.6902	32.6997	32.8942	32.6949	33.1893	32.4956	32.5265	32.8791	32.7833	32.712	32.419	32.618	32.667	32.7177	32.3132	32.8669	32.4022	32.6958	32.5654	33.0278
Q9D7E4	UPF0449 protein C19orf25 homolog		0.41106	0.3664	0.436044	-0.85734	0.0562999	1.24949	-0.01888	0.976602	0.0102822	0.04336	0.936457	0.0285121	-0.68536	0.313135	0.504268	-0.66648	0.416928	0.379939	0.17198	0.783067	0.106201	25.267	26.2371	25.405	26.7661	26.6047	25.7405	26.3302	25.9557	27.3116	26.9972	25.3883	24.7458	24.7738	25.9974	25.0879	25.1497	24.9242	27.0234	25.4511	27.6371	25.9028	24.6292	26.5058	26.2232	27.2357	24.172
Q921Z5	Tumor necrosis factor alpha-induced protein 8	Tnfaip8	0.23204	0.567395	0.246114	-0.6593	0.056612	1.24709	-0.24922	0.463318	0.334121	-0.10362	0.8149	0.0888955	-0.6266	0.139071	0.856763	-0.37738	0.322042	0.492087	0.0327	0.92417	0.0342482	26.041	26.7452	26.4496	27.4909	27.036	26.3801	26.6725	26.4519	27.7689	27.6495	26.2963	25.9359	25.9939	26.5959	25.6442	26.0342	26.0095	27.0083	26.5796	26.885	26.7161	25.8998	27.6335	25.8405	27.1547	25.7079
Q8BJF9	Charged multivesicular body protein 2b	Chmp2b	0.52832	0.289756	0.537967	-0.65706	0.0568211	1.24549	-0.05104	0.881461	0.0547971	0.1126	0.781209	0.107233	-0.37072	0.407613	0.389752	-0.31968	0.43602	0.360493	0.28634	0.448988	0.347765	26.523	27.3187	25.9111	26.9805	27.258	26.6733	27.1453	26.439	28.5304	27.8449	26.2499	25.7301	25.9198	26.3901	26.4161	26.7864	25.9759	27.058	26.8197	27.0961	26.4282	26.243	27.6003	26.6756	27.6072	26.2158
Q99K41	EMILIN-1	Emilin1	0.52726	0.00351777	2.45373	0.28688	0.0568404	1.24534	0.2335	0.139225	0.856283	0.59178	0.000237371	3.62457	0.56586	0.000925468	3.03364	0.33236	0.0665422	1.1769	0.27898	0.0899683	1.04591	29.6855	29.7869	29.6902	30.0197	29.7056	30.4899	30.0792	30.1449	30.6527	30.1575	30.2279	29.6924	29.9338	30.3149	30.1533	30.4009	29.7369	30.2098	29.789	29.9188	30.3598	30.2186	30.5148	30.5402	30.2134	30.4087
Q91YN9	BAG family molecular chaperone regulator 2	Bag2	-0.04938	0.816515	0.0880358	-0.4107	0.0570003	1.24412	-0.412	0.0165752	1.78054	-0.19354	0.29546	0.529502	-0.6099	0.0158794	1.79917	-0.1979	0.399117	0.3989	-0.1992	0.456827	0.340248	25.7899	25.8991	25.484	25.7452	25.7229	25.3552	25.6437	25.188	26.2574	25.9499	25.2926	25.3001	24.9789	25.9564	25.0596	24.9963	25.2268	25.6279	25.1818	25.5483	25.6733	25.4178	25.6928	24.9806	25.9089	25.1859
Q80UW8	DNA-directed RNA polymerases I, II, and III subunit RPABC1	Polr2e	0.2616	0.264313	0.577882	0.5408	0.0570286	1.24391	0.494175	0.0927813	1.03254	0.34684	0.10293	0.987458	0.65586	0.0122059	1.91343	0.161685	0.302184	0.519728	0.11506	0.475303	0.32303	25.2534	24.3329	24.541	NaN	24.4931	24.602	25.1141	24.9234	24.7748	25.1692	25.337	25.4355	25.3743	24.6794	25.1533	25.4005	25.0143	24.8214	25.3609	NaN	25.125	25.0323	24.9678	25.0012	24.8834	25.2345
Q8K4M5	COMM domain-containing protein 1	Commd1	0.32482	0.348111	0.458283	-0.52036	0.0570627	1.24365	0.00398	0.99071	0.00405329	0.23078	0.565485	0.247579	-0.34884	0.286963	0.542174	-0.35282	0.349612	0.456414	0.17152	0.538426	0.268874	25.743	25.7499	25.3385	26.5268	26.0358	25.967	25.6822	25.7216	26.9324	26.7149	25.7842	25.0206	25.3602	25.4288	25.1984	25.314	25.2129	26.6016	26.1513	26.1341	25.5872	25.5828	27.1088	25.5675	26.7016	25.0804
P29758	Ornithine aminotransferase, mitochondrial	Oat	-0.09774	0.597104	0.22395	0.29926	0.0570727	1.24357	-0.07466	0.641919	0.19252	-0.08362	0.715409	0.145445	0.23654	0.091025	1.04084	0.3112	0.052384	1.2808	-0.06272	0.596827	0.224151	31.8204	31.6484	31.9782	31.4157	31.5249	31.974	31.5344	31.8516	31.2287	31.3102	32.0505	32.0604	32.227	31.7463	31.7997	31.959	31.5676	31.2518	31.7234	31.5125	31.7372	32.1573	31.6746	31.447	30.9534	32.082
P84075	Neuron-specific calcium-binding protein hippocalcin	Hpca	-0.03776	0.945696	0.0242483	-1.4197	0.0574191	1.24094	-0.34908	0.569612	0.244421	-0.35026	0.590416	0.228842	-0.81498	0.278003	0.555951	-0.4659	0.564477	0.248354	0.60472	0.479325	0.31937	27.4842	27.1564	26.1821	28.0735	27.9989	26.4644	27.3563	26.4971	27.706	28.6825	26.9163	25.929	23.9138	26.7557	26.2818	25.7756	26.2185	28.2698	26.962	27.9238	26.5318	26.4237	26.9441	26.1863	29.0579	25.1867
Q9QYR9	Acyl-coenzyme A thioesterase 2, mitochondrial	Acot2	-0.0636	0.722539	0.141139	0.3093	0.0574591	1.24064	-0.15384	0.497901	0.302857	-0.07506	0.701043	0.154255	0.35204	0.125112	0.9027	0.50588	0.0736689	1.13272	0.04274	0.81984	0.0862706	29.6447	29.6755	29.7529	29.0974	29.3975	29.6374	29.3703	29.8345	29.1964	29.2114	29.6999	29.8858	30.0697	29.7771	29.682	29.5503	29.4449	28.8754	29.8835	29.0447	29.6479	29.7391	29.5537	29.3275	28.9245	30.2815
Q91YL3	Uridine-cytidine kinase-like 1	Uckl1	-0.394825	0.204646	0.688997	0.343935	0.0575117	1.24024	0.106435	0.527116	0.278094	-0.006975	NaN	NaN	0.23585	0.429961	0.366571	0.129415	0.616515	0.210056	-0.108085	0.668186	0.175103	24.8578	NaN	24.579	24.2677	24.716	24.7495	23.9707	NaN	NaN	23.9107	24.8451	25.0912	25.1414	25.0235	24.6441	24.6232	24.7525	24.6543	25.0714	24.4564	24.3244	24.8719	NaN	NaN	NaN	NaN
Q9DBS5	Kinesin light chain 4	Klc4	-0.16785	0.143631	0.842752	-0.38927	0.0575404	1.24003	-0.29165	0.172934	0.76212	-0.0487	0.721236	0.141923	-0.36709	0.00451809	2.34505	-0.07544	0.690733	0.16069	0.02218	0.897065	0.0471759	25.4896	25.584	25.4231	NaN	25.4475	25.5166	25.2684	25.4883	25.2707	25.047	25.3155	24.7711	24.8551	25.5623	24.9799	25.1199	25.4012	24.9441	24.7835	25.7233	25.1747	25.2949	25.7322	NaN	25.5476	25.2539
A2ARA8	Integrin alpha-8;Integrin alpha-8 heavy chain;Integrin alpha-8 light chain	Itga8	0.45236	0.0638279	1.19499	0.45518	0.0576518	1.23919	0.07464	0.64222	0.192317	0.47858	0.0266478	1.57434	0.39802	0.0338966	1.46984	0.32338	0.0222402	1.65286	-0.05716	0.755338	0.121859	28.7367	28.836	28.4009	28.5757	28.0875	29.5435	28.9335	29.0513	28.8198	28.5505	28.9732	28.5142	28.867	29.4855	29.0728	28.5256	28.5469	28.8188	28.7434	28.3753	28.6881	29.272	29.2151	29.0769	28.7776	29.2494
Q8VD04	GRIP1-associated protein 1	Gripap1	-0.28336	0.117124	0.931352	-0.4011	0.0578064	1.23802	-0.50688	0.00419214	2.37756	-0.17382	0.252608	0.597554	-0.51464	0.0145305	1.83772	-0.00776	0.960693	0.0174156	-0.11354	0.584584	0.233153	27.4199	26.9301	26.8548	26.9167	27.017	26.6921	27.0567	26.3697	26.9857	26.6175	26.475	26.6158	26.1564	27.0022	26.8836	26.379	26.666	26.7391	26.3428	26.4772	26.7213	26.8243	27.0116	26.5836	27.1286	26.1217
Q9D6S7	Ribosome-recycling factor, mitochondrial	Mrrf	0.1735	0.736125	0.133049	-0.77632	0.0578933	1.23737	-0.04474	0.927586	0.0326458	0.10268	0.834923	0.0783535	-0.49438	0.269658	0.569186	-0.44964	0.366756	0.435622	0.28194	0.432739	0.363773	27.2856	27.6132	26.9778	28.7271	27.9205	27.2016	27.7323	26.8924	28.9448	28.6206	26.9007	26.4258	26.7938	27.5493	26.973	26.8545	26.6795	28.2475	28.0684	28.4506	27.4992	27.1345	28.2189	27.1268	29.0582	26.8989
Q9ES97-2;Q9ES97;Q9ES97-5	Reticulon-3	Rtn3	-0.11678	0.527059	0.278141	-0.4831	0.0579962	1.2366	-0.14636	0.513178	0.289732	-0.01052	0.969982	0.0132362	-0.56222	0.0236861	1.62551	-0.41586	0.0893497	1.04891	-0.07912	0.728117	0.137799	30.6296	29.8934	29.939	30.4089	30.3434	30.1011	30.1455	29.7585	30.4033	30.222	30.0646	29.2718	29.5094	30.1575	29.7955	29.706	29.8827	30.6224	30.0022	30.2692	29.9207	29.9087	30.8388	29.7484	30.7451	29.5875
Q9WVA2	Mitochondrial import inner membrane translocase subunit Tim8 A	Timm8a1	0.49866	0.271011	0.567013	-0.87054	0.0580084	1.23651	-0.24562	0.656724	0.182617	-0.1949	0.726349	0.138855	-0.51852	0.251863	0.598836	-0.2729	0.633748	0.198084	0.35202	0.425093	0.371516	27.6951	28.1506	27.2623	28.8133	28.5268	28.5126	28.131	27.7088	29.3751	29.2139	27.4345	26.5024	26.6674	27.9942	27.4969	26.8977	26.9123	28.9091	27.5879	28.913	27.7858	26.313	28.6652	27.7669	28.9427	27.4792
Q9EP71	Ankycorbin	Rai14	0.24682	0.0181037	1.74223	0.20778	0.0580619	1.23611	0.09944	0.296904	0.527384	0.1734	0.343012	0.46469	0.14028	0.182314	0.739179	0.04084	0.642534	0.192104	-0.0675	0.473844	0.324365	27.5237	27.8785	27.9136	27.7749	27.6796	28.0015	27.9817	27.9618	28.1627	27.8967	28.1783	27.9941	27.8234	27.9493	27.8641	27.8846	27.6703	27.8863	27.8233	28.003	28.2149	27.3265	28.1334	27.9832	27.9793	27.8586
A2ASQ1-3;A2ASQ1-2	Agrin;Agrin N-terminal 110 kDa subunit;Agrin C-terminal 110 kDa subunit;Agrin C-terminal 90 kDa fragment;Agrin C-terminal 22 kDa fragment	Agrn	0.51328	0.00448434	2.3483	0.35932	0.0581649	1.23534	0.24864	0.106052	0.974479	0.3348	0.158421	0.800186	0.4411	0.00887483	2.05184	0.19246	0.179526	0.745872	0.08178	0.618573	0.208609	30.3557	30.4468	30.8743	30.4608	30.6902	31.2214	31.2457	31.119	31.0682	30.7399	30.8641	30.7975	31.1609	30.5319	31.27	31.0804	30.9853	30.543	30.7827	30.6796	31.078	31.0326	30.1403	31.2214	31.0295	31.3209
P52503	NADH dehydrogenase [ubiquinone] iron-sulfur protein 6, mitochondrial	Ndufs6	0.494	0.234438	0.629971	-0.76962	0.0582467	1.23473	0.04882	0.92514	0.0337926	0.08612	0.850744	0.0702014	-0.42676	0.312215	0.505547	-0.47558	0.391806	0.406929	0.34286	0.392664	0.405979	30.5388	30.7734	30.7521	31.7798	31.6792	31.2026	31.1558	31.0534	32.3305	32.251	30.5558	29.4892	30.222	30.5627	30.8455	30.4987	29.9295	31.8166	31.2026	32.32	31.1051	30.049	31.9049	30.8844	32.0105	30.248
Q8VHE0	Translocation protein SEC63 homolog	Sec63	0.12756	0.436485	0.360031	0.29374	0.0583591	1.23389	-0.06294	0.703657	0.152639	0.09336	0.503938	0.297623	0.26236	0.0628693	1.20156	0.3253	0.0612857	1.21264	-0.03138	0.801611	0.0960363	27.252	27.0849	27.217	26.7442	26.9252	27.26	27.464	27.2767	26.7236	27.1368	27.5462	27.0971	27.2624	27.2167	27.5696	27.3646	27.0776	26.5782	27.0122	26.876	27.3382	26.9012	27.2567	27.2753	26.9187	27.3331
Q61699;Q61699-2	Heat shock protein 105 kDa	Hsph1	-0.509	0.0147058	1.83251	-0.311	0.0585336	1.23259	-0.15242	0.332849	0.477753	-0.19274	0.313572	0.503662	-0.08946	0.639247	0.194331	0.06296	0.665182	0.17706	0.22154	0.134098	0.872579	30.1133	29.4275	29.6005	29.3597	29.5072	29.0242	29.155	29.2292	28.7586	29.2962	29.3048	29.4536	29.2092	29.2303	29.2553	29.5003	29.5273	29.257	29.6036	29.3579	29.305	29.866	29.2261	29.2364	29.411	29.7041
P21447	Multidrug resistance protein 1A	Abcb1a	0.083	0.661613	0.179396	0.34788	0.058616	1.23198	0.12702	0.402577	0.395151	0.09014	0.6529	0.185153	0.35382	0.0592393	1.22739	0.2268	0.109122	0.962088	0.00594	0.967596	0.0143058	31.0247	31.6055	31.7678	31.4121	31.461	31.7787	31.5916	31.8589	31.182	31.2749	31.557	31.9531	32.0084	31.5743	31.9177	31.8023	31.5364	31.3596	31.6516	31.5563	31.9065	31.3778	31.4016	31.8762	31.1597	32.0092
Q9JM99-4;Q9JM99-3;Q9JM99-2;Q9JM99;Q9JM99-5	Proteoglycan 4;Proteoglycan 4 C-terminal part	Prg4	0.13386	0.496633	0.303964	0.65504	0.0586736	1.23156	0.09486	0.728972	0.137289	0.30654	0.124557	0.904633	0.45376	0.340303	0.468134	0.3589	0.471442	0.326572	-0.20128	0.694345	0.158425	26.7206	27.4276	26.9235	26.7791	26.5496	27.0956	27.1727	26.9616	27.2423	26.5975	26.6999	27.1783	28.0038	27.9826	27.811	27.4905	26.8557	26.5275	27.4849	26.5161	27.3046	27.3454	27.3308	26.8288	27.1235	27.8221
O08585	Clathrin light chain A	Clta	0.26692	0.494365	0.305952	-0.7204	0.0587452	1.23103	-0.26062	0.536656	0.270304	0.09438	0.833274	0.0792123	-0.78034	0.158646	0.799571	-0.51972	0.379273	0.421048	-0.05994	0.908591	0.0416318	30.9126	31.1936	30.5144	31.8071	31.5314	30.9025	31.2597	30.813	32.1859	32.1326	30.7855	30.0519	29.8033	31.0683	30.6481	30.503	29.9795	31.6713	30.8108	31.6914	30.747	30.2866	32.087	31.1394	32.171	29.5698
Q99L88	Beta-1-syntrophin	Sntb1	0.36352	0.034176	1.46628	0.17902	0.0589216	1.22973	0.39372	0.00535544	2.2712	0.32908	0.00280453	2.55214	0.34124	0.00296961	2.5273	-0.05248	0.596463	0.224416	0.16222	0.0482621	1.31639	27.1608	27.4458	27.4779	27.4568	27.5254	27.9267	28.121	27.8533	27.5741	27.4092	27.5097	27.6537	27.5555	27.4887	27.7542	28.0363	27.9315	27.604	27.6529	27.8106	27.7725	27.7056	27.664	27.8957	27.6743	27.8877
P63213	Guanine nucleotide-binding protein G(I)/G(S)/G(O) subunit gamma-2	Gng2	-1.47245	0.0430272	1.36626	-1.34621	0.0589802	1.22929	0.875835	0.205704	0.686757	0.653325	NaN	NaN	-1.30819	0.181829	0.740338	-2.18403	0.0282136	1.54954	0.0380133	0.959884	0.0177813	26.4072	25.7696	25.7516	NaN	27.8365	24.9094	NaN	25.8013	24.3518	24.8126	25.1425	24.3896	25.1303	26.403	24.4097	26.7227	26.5147	28.8104	27.1546	27.3829	NaN	NaN	28.8406	NaN	25.3485	NaN
Q61490	CD166 antigen	Alcam	-0.08886	0.529817	0.275874	0.3035	0.059037	1.22888	-0.18556	0.136323	0.865431	-0.09576	0.412054	0.385046	0.10596	0.384462	0.415146	0.29152	0.00764002	2.11691	-0.19754	0.124739	0.903997	32.8136	32.9804	33.0212	32.6081	32.5312	32.9877	32.5019	32.857	32.5563	32.6073	33.3199	32.9528	33.037	33.3219	32.8404	32.7742	32.6127	32.4264	32.5963	32.6171	32.7925	32.6211	32.8128	32.7137	32.5356	33.0478
O54692	Centromere/kinetochore protein zw10 homolog	Zw10	0.01526	0.888492	0.0513467	0.19444	0.0593263	1.22675	0.18022	0.0500352	1.30072	-0.03366	0.602895	0.219759	0.14274	0.305166	0.515463	-0.03748	0.796047	0.0990615	-0.0517	0.732892	0.13496	25.2128	25.1539	25.3059	25.2158	25.0549	25.4683	25.0557	25.1559	25.3839	24.9558	25.2092	25.5814	25.4896	25.4463	25.189	25.1864	25.3372	25.6003	25.3562	25.3643	25.199	25.2499	NaN	25.1338	25.0373	25.519
P60904	DnaJ homolog subfamily C member 5	Dnajc5	-0.30106	0.300349	0.522373	-0.93102	0.0593601	1.22651	-0.2138	0.518421	0.285317	-0.13518	0.612033	0.213225	-0.75934	0.0936773	1.02837	-0.54554	0.245105	0.610648	0.17168	0.749001	0.125518	28.9907	28.1253	28.3001	28.7094	29.0828	28.1901	28.4777	27.7818	28.985	28.2684	27.9721	26.7343	26.9098	28.27	28.667	27.8824	28.0712	29.1255	28.1017	28.9585	28.1937	28.3863	28.549	28.2446	29.1588	27.2846
P30681	High mobility group protein B2	Hmgb2	0.49094	0.203399	0.691652	-0.72038	0.0593969	1.22624	-0.14002	0.782713	0.106398	0.03166	0.951738	0.0214826	-0.34228	0.443144	0.353455	-0.20226	0.699152	0.155428	0.3781	0.309638	0.509146	28.4323	29.0642	27.8362	29.4228	29.1753	28.9178	29.114	28.8168	29.7573	29.7796	28.6079	27.9597	27.7904	28.2061	27.7648	28.4328	27.4341	28.6565	28.787	29.9203	28.6093	27.285	29.3057	29.2681	29.621	28.0996
Q62442-2;Q62442	Vesicle-associated membrane protein 1	Vamp1	-0.35712	0.350343	0.455506	-0.83835	0.0595592	1.22505	-0.4603	0.300036	0.522827	-0.27524	0.53405	0.272418	-0.64245	0.286871	0.542314	-0.18215	0.771936	0.112419	0.1959	0.743512	0.128712	25.381	25.2422	NaN	25.413	26.255	24.9972	25.4338	24.994	26.0933	24.5601	25.3811	NaN	24.0275	24.8421	24.6871	24.443	24.6604	25.844	NaN	25.5026	24.5678	25.2083	26.4799	24.8767	25.3551	23.7371
Q61103	Zinc finger protein ubi-d4	Dpf2	0.17012	0.285492	0.544406	0.32708	0.0595672	1.22499	0.27388	0.187658	0.726633	0.0775	0.631081	0.199915	0.08036	0.603625	0.219233	-0.19352	0.264455	0.577647	-0.24672	0.0551073	1.25879	25.1738	24.8702	24.506	24.6109	24.5256	25.0792	24.9965	24.6282	24.873	24.9602	24.9047	25.1098	25.039	25.3393	24.9291	24.8377	24.6224	25.1812	24.9693	25.4453	24.8611	24.4894	24.7776	24.9812	24.9647	24.7058
Q9ESE1;Q9ESE1-2;Q9ESE1-3	Lipopolysaccharide-responsive and beige-like anchor protein	Lrba	0.3237	0.140273	0.853027	0.330325	0.0596987	1.22403	0.12556	0.60154	0.220736	0.3314	0.164471	0.783912	0.2495	0.281051	0.551215	0.12394	0.629777	0.200813	-0.080825	0.703655	0.15264	NaN	24.4302	24.9264	24.8137	24.5681	24.7366	25.3272	24.9824	24.6374	25.3579	24.798	25.1921	24.9598	NaN	25.1098	25.2031	25.1305	24.7237	24.1758	24.8177	25.4336	24.8011	24.4959	25.258	25.0914	24.8959
Q9R0N0	Galactokinase	Galk1	-0.21206	0.237845	0.623707	0.31482	0.0597111	1.22394	0.0329	0.88023	0.055404	-0.02874	0.873458	0.058758	0.08142	0.567775	0.245824	0.04852	0.831422	0.0801784	-0.2334	0.174733	0.757625	27.6082	27.5916	27.7098	27.2457	27.3634	27.2078	27.3802	27.7603	26.8836	27.2265	28.0225	28.0764	27.8812	27.4681	27.6446	28.0012	27.6497	27.0109	27.8577	27.1637	27.7657	27.7494	27.3721	27.5491	26.9387	27.9562
Q8R344	Coiled-coil domain-containing protein 12	Ccdc12	-0.0154	0.977157	0.0100355	-1.046	0.0597191	1.22389	-0.38478	0.484373	0.31482	-0.00974	0.987776	0.00534142	-1.00508	0.173666	0.760284	-0.6203	0.363218	0.439833	0.04092	0.947747	0.0233076	25.3679	26.9174	25.9425	27.5769	26.9839	26.1452	26.2222	25.6697	27.2819	27.3926	25.5811	24.96	25.3485	26.4923	25.1767	25.9455	25.6715	27.0434	25.2979	26.9064	26.4839	24.8258	27.2378	26.6469	27.5455	24.5671
Q9QYH6	Melanoma-associated antigen D1	Maged1	-0.12538	0.71026	0.148583	-0.9413	0.0597631	1.22357	-0.28996	0.520325	0.283726	-0.13434	0.786956	0.10405	-1.11992	0.0173375	1.76101	-0.82996	0.118348	0.926839	-0.17862	0.715412	0.145444	26.5113	25.8935	25.2193	26.3603	26.0121	25.4709	25.7627	25.3957	26.6963	26.044	25.2833	24.8042	23.8631	26.1088	25.2306	25.3123	25.0543	26.631	24.9798	26.5693	25.1505	24.8925	26.4722	25.63	27.1796	24.3936
Q9D6J6;Q9D6J6-2	NADH dehydrogenase [ubiquinone] flavoprotein 2, mitochondrial	Ndufv2	0.28552	0.115753	0.936467	-0.33228	0.059859	1.22287	-0.033	0.895896	0.0477422	0.12922	0.595304	0.225261	-0.06346	0.732715	0.135065	-0.03046	0.911711	0.0401429	0.26882	0.183894	0.735432	30.2154	30.1107	30.0076	30.6125	30.2581	30.4679	30.2699	30.2759	30.9135	30.7047	30.0661	29.4691	29.9521	30.0547	30.0009	29.8292	29.7017	30.887	30.0854	30.536	30.2934	29.7529	30.6618	30.1659	30.9764	29.9999
P22315	Ferrochelatase, mitochondrial	Fech	-0.02478	0.874308	0.0583357	0.37432	0.059871	1.22278	0.06112	0.753439	0.122952	0.12046	0.510193	0.292266	0.45462	0.0322375	1.49164	0.3935	0.100712	0.99692	0.0803	0.694431	0.158371	29.0513	29.1332	29.4395	28.8347	28.942	29.2697	29.0433	29.3424	28.8155	28.8059	29.3197	29.6254	29.7065	28.9791	29.6416	29.24	29.1184	28.8731	29.6813	28.7935	29.2863	29.5532	29.2659	29.2097	28.6879	29.7972
Q9D051	Pyruvate dehydrogenase E1 component subunit beta, mitochondrial	Pdhb	0.1609	0.38451	0.415093	0.28018	0.0599089	1.22251	0.01316	0.951622	0.0215354	0.05388	0.711571	0.147782	0.57538	0.0101327	1.99427	0.56222	0.0387173	1.4121	0.2952	0.093084	1.03112	31.5015	31.1924	31.3576	30.8722	31.2333	31.5487	31.472	31.7843	31.0052	31.1513	31.5484	31.388	31.5313	31.3346	31.7556	31.4307	31.3108	30.8538	31.795	30.8325	31.3755	31.5969	31.1293	31.2524	31.0723	32.0984
Q8VHI6	Wiskott-Aldrich syndrome protein family member 3	Wasf3	-0.79292	0.0487304	1.3122	-0.67712	0.0601194	1.22099	-0.62186	0.0322843	1.49101	-0.409	0.308951	0.510111	-0.89062	0.0448357	1.34838	-0.26876	0.414083	0.382912	-0.2135	0.577639	0.238344	27.4199	26.5047	26.0876	26.4604	26.8625	25.3233	25.7818	25.3403	26.5891	26.336	26.2676	25.8067	25.4109	26.646	25.8183	26.0402	26.2917	26.0627	25.7551	26.0761	25.9303	26.9724	26.4074	25.2685	26.7115	25.1652
P63054	Purkinje cell protein 4	Pcp4	0.23702	0.717881	0.143948	-1.25454	0.0601378	1.22085	-0.13796	0.811476	0.0907245	-0.42964	0.51719	0.28635	-1.11242	0.159622	0.796908	-0.97446	0.243188	0.614059	0.14212	0.860569	0.0652144	29.1638	28.6059	27.7142	29.5219	29.4905	27.8608	29.5114	27.8777	30.0772	30.3543	28.4089	26.5774	26.4483	28.3791	28.4099	27.5001	28.1586	29.1949	28.8438	30.1091	27.9044	28.2686	28.9451	27.0155	30.2145	26.9583
O35144;O35144-2	Telomeric repeat-binding factor 2	Terf2	-0.038055	0.775124	0.110629	-0.342775	0.0603372	1.21942	-0.074115	0.664995	0.177181	-0.032935	0.863541	0.0637169	-0.095215	0.38047	0.41968	-0.0211	0.869968	0.0604966	0.24756	0.0610875	1.21405	24.7525	24.3516	NaN	24.3964	24.277	24.5841	24.2005	24.3787	24.5847	24.2836	24.0044	23.7546	24.1647	24.4037	24.1806	24.4802	24.1152	24.7819	24.2023	24.2717	24.5666	24.0306	24.8088	24.1595	24.4917	24.4927
Q8R1V4	Transmembrane emp24 domain-containing protein 4	Tmed4	0.01096	0.945902	0.0241539	0.26904	0.0604585	1.21854	-0.20358	0.366007	0.43651	0.04284	0.85196	0.0695806	0.1908	0.210229	0.677308	0.39438	0.115708	0.936637	-0.07824	0.595291	0.225271	28.1986	28.1261	28.0309	27.9951	27.6968	28.1058	27.7887	28.3336	27.6461	28.2281	28.3853	28.0367	28.2311	28.5526	28.187	28.0443	27.8035	27.2148	28.3614	27.6056	28.2358	28.097	28.6842	27.7556	27.4891	28.507
P61211	ADP-ribosylation factor-like protein 1	Arl1	-0.1059	0.537697	0.269463	0.30518	0.060463	1.21851	-0.10532	0.569029	0.244866	-0.04108	0.815707	0.0884657	0.16418	0.374792	0.42621	0.2695	0.175955	0.754597	-0.141	0.359284	0.444562	27.1328	27.054	26.9197	26.441	26.8387	27.0147	26.5654	27.0247	26.4796	26.7723	27.1983	27.2229	27.2639	27.3163	26.9107	26.971	26.9131	26.4436	27.0588	26.4731	27.256	26.77	26.9318	26.5914	26.6316	27.3241
Q9WVK4	EH domain-containing protein 1	Ehd1	0.13064	0.387979	0.411192	0.26958	0.0606869	1.2169	0.11034	0.549982	0.259652	0.13428	0.451625	0.345222	0.22314	0.119813	0.921497	0.1128	0.4931	0.307065	-0.04644	0.631427	0.199677	31.0855	30.7206	30.4278	30.6787	30.6178	31.0837	30.7426	30.9587	30.5306	30.868	31.2135	30.8818	30.9404	30.885	30.9576	31.1812	30.651	30.6842	31.1107	30.455	30.9185	31.1235	31.0492	30.7188	30.3918	31.179
Q61644	Protein kinase C and casein kinase substrate in neurons protein 1	Pacsin1	-0.19674	0.662602	0.178747	-0.89676	0.0607266	1.21662	-0.0613	0.872057	0.059455	-0.06802	0.891896	0.049686	-0.6016	0.239406	0.620864	-0.5403	0.26332	0.579516	0.29516	0.559311	0.252347	31.1072	30.1622	29.4968	30.634	30.8043	29.4297	30.5992	29.4609	30.9537	30.7773	29.8101	29.1715	28.5611	29.971	30.207	29.7571	29.9936	31.086	30.6957	30.3656	29.7597	30.8454	30.4996	29.261	31.4987	29.0932
P17665	Cytochrome c oxidase subunit 7C, mitochondrial	Cox7c	0.785992	0.322869	0.490974	1.20136	0.0611509	1.2136	3.06916	0.000247785	3.60592	1.69367	NaN	NaN	0.550475	NaN	NaN	-2.51869	NaN	NaN	-0.650883	NaN	NaN	23.9792	25.04	NaN	25.6	25.7123	27.1567	NaN	NaN	25.0955	25.3544	NaN	26.0034	26.165	26.6843	NaN	27.3096	28.1725	28.893	28.2129	28.1722	NaN	NaN	27.8608	NaN	25.6923	24.6308
Q6PCP5;Q6PCP5-4	Mitochondrial fission factor	Mff	-0.23064	0.0228697	1.64074	-0.38134	0.0611519	1.21359	-0.38146	0.0337235	1.47207	-0.08936	0.663926	0.17788	-0.4245	0.0265744	1.57554	-0.04304	0.83574	0.0779288	-0.04316	0.850008	0.0705768	29.0868	29.1543	28.8667	29.1733	28.9978	28.887	28.6984	28.7564	29.0292	28.7547	28.9902	28.2787	28.564	29.1326	28.4067	28.572	28.4308	29.1741	28.4399	28.7548	28.6116	28.9388	29.3326	28.4947	29.4544	28.304
Q8K3K7	1-acyl-sn-glycerol-3-phosphate acyltransferase beta	Agpat2	-0.088625	0.672445	0.172343	0.476555	0.0612495	1.2129	0.008275	0.961838	0.0168982	0.096675	0.595777	0.224916	0.048975	0.817784	0.0873613	0.0407	0.757201	0.120789	-0.42758	0.06097	1.21488	23.0313	23.6576	23.7087	NaN	23.2529	NaN	23.3576	23.3913	NaN	23.2231	23.4702	23.7311	24.2475	23.8555	24.1416	23.4418	23.4986	23.3848	23.3584	NaN	23.4024	23.5231	23.6634	23.4483	NaN	23.7879
Q9CXZ1	NADH dehydrogenase [ubiquinone] iron-sulfur protein 4, mitochondrial	Ndufs4	0.33802	0.342354	0.465525	-0.64088	0.0612745	1.21272	0.25362	0.584113	0.233503	0.26438	0.520606	0.283491	-0.37294	0.341103	0.467114	-0.62656	0.212816	0.671997	0.26794	0.428514	0.368035	30.1972	30.4918	30.2944	31.5208	30.9434	30.5065	30.8194	30.6617	31.5457	31.6044	30.1472	29.5014	29.8684	30.401	30.3252	30.282	29.9636	31.8312	30.9364	31.7025	30.6588	29.9979	31.4938	30.8861	31.7329	29.9054
P50136	2-oxoisovalerate dehydrogenase subunit alpha, mitochondrial	Bckdha	-0.08412	0.639153	0.194395	0.30238	0.0612801	1.21268	0.0155	0.920786	0.0358411	0.02002	0.898705	0.0463828	0.34586	0.0690582	1.16078	0.33036	0.0345626	1.46139	0.04348	0.716824	0.144587	27.176	27.3062	27.322	26.6207	27.0382	27.1256	26.9778	27.3558	26.6576	26.9257	27.242	27.3825	27.5728	27.3997	27.378	27.1887	27.2649	27.0227	27.2264	26.8379	27.3453	27.0874	27.1601	27.1334	26.837	27.5336
Q9R0Q3	Transmembrane emp24 domain-containing protein 2	Tmed2	0.38046	0.0247161	1.60702	0.31282	0.0613597	1.21212	0.158	0.307724	0.511839	0.3464	0.0295453	1.52951	0.5766	0.0189643	1.72206	0.4186	0.112644	0.948291	0.26378	0.292676	0.533613	28.1677	28.4118	28.1906	28.1488	28.2099	28.7935	28.4356	28.9997	28.275	28.5273	28.3621	28.2321	28.8719	28.3674	28.8594	28.3702	28.337	28.2937	28.8794	28.0385	28.8482	28.6146	28.7594	28.4882	28.1504	28.9525
P56960	Exosome component 10	Exosc10	-0.0862583	0.643017	0.191777	-0.4843	0.0615916	1.21048	0.0614667	NaN	NaN	-0.332608	0.331903	0.478988	-0.0208333	0.912175	0.039922	-0.0823	NaN	NaN	0.463467	0.0176419	1.75346	NaN	24.2252	24.6753	NaN	24.7841	24.5138	24.494	24.651	NaN	24.2423	NaN	24.2322	24.015	23.9845	NaN	24.6159	NaN	NaN	24.6301	NaN	24.6989	24.2307	24.3895	NaN	23.5966	24.4143
O70480	Vesicle-associated membrane protein 4	Vamp4	0.10512	0.702669	0.153249	-0.7795	0.0616091	1.21035	-0.44584	0.188535	0.724608	0.13694	0.709335	0.149149	-0.29316	0.429374	0.367164	0.15268	0.633157	0.198489	0.48634	0.228052	0.641966	25.5932	25.2311	24.9095	26.3024	25.8811	25.6076	25.4493	25.5054	25.9817	25.8989	24.8895	23.7902	25.029	25.3269	24.9842	24.7957	24.7836	25.2257	25.0508	25.8323	25.6935	24.8957	26.3807	25.5046	26.1275	25.0304
Q9EQU5;Q9EQU5-3	Protein SET	Set	-0.57882	0.247362	0.606666	-0.86962	0.0617532	1.20934	-0.95555	0.0759767	1.11932	-0.79844	0.242136	0.61594	-1.3355	0.037316	1.4281	-0.37995	0.232649	0.633299	-0.46588	0.104128	0.982433	24.964	25.256	NaN	26.7343	25.8213	25.0762	24.6357	24.4277	25.6219	25.8139	24.9358	24.5577	24.8944	25.3509	24.3826	24.4546	24.2903	NaN	25.013	25.1955	24.7361	23.3704	26.132	24.7506	25.4882	24.1061
Q8K0D7	Tail-anchored protein insertion receptor WRB	Wrb	-0.2129	0.155311	0.808798	-0.29746	0.0619067	1.20826	-0.32752	0.00268089	2.57172	-0.47885	0.000613554	3.21215	-0.110325	0.442872	0.353722	0.217195	0.122305	0.912557	0.187135	0.329822	0.48172	23.6709	23.4871	23.5999	23.3097	23.6194	23.2857	23.2106	23.6916	NaN	23.1101	23.2894	22.8018	23.5086	23.3987	23.2012	23.182	23.3189	23.2935	23.1494	23.1056	23.1038	23.135	NaN	23.0484	22.947	23.1389
O08807	Peroxiredoxin-4	Prdx4	0.1779	0.289106	0.538943	0.31152	0.062331	1.2053	-0.01964	0.92532	0.0337079	0.14578	0.35706	0.447258	0.27446	0.183058	0.737412	0.2941	0.209944	0.677896	-0.03706	0.824083	0.0840289	29.6225	29.5431	29.5339	28.982	29.1957	29.6998	29.665	29.7648	29.2983	29.3388	29.946	29.5841	29.7099	29.501	29.6938	29.856	29.5148	28.9348	29.3817	29.0917	29.4856	29.6723	29.7091	29.5079	29.2312	29.9349
Q14C51	Pentatricopeptide repeat domain-containing protein 3, mitochondrial	Ptcd3	0.05858	0.583327	0.234088	0.2407	0.0626473	1.2031	0.01886	0.905429	0.0431455	0.07072	0.699024	0.155508	0.23394	0.0196885	1.70579	0.21508	0.220929	0.655746	-0.00676	0.957323	0.0189416	25.7819	25.5801	25.8389	25.6842	25.7121	25.6552	26.0257	25.9387	25.754	25.5165	26.0211	25.703	26.3152	25.8982	25.8632	26.0303	26.1458	25.4852	25.6131	25.4171	26.3277	25.9783	25.733	25.3283	25.5835	26.1736
Q9CR41;Q9CR41-2	Huntingtin-interacting protein K	Hypk	0.69214	0.222834	0.652018	-0.98156	0.0627385	1.20247	0.28318	0.640759	0.193305	0.2728	0.706287	0.151019	-0.52588	0.347577	0.458948	-0.80906	0.159566	0.797061	0.45568	0.25408	0.59503	25.835	26.6998	25.659	27.9009	27.1527	26.5627	27.0282	26.9397	27.9543	28.2232	25.3803	25.3216	25.4281	26.2046	26.005	26.2877	25.659	27.6793	27.3277	27.7096	26.0181	25.4649	28.0938	26.7213	28.3133	25.8544
Q8BMG8	Mitochondrial folate transporter/carrier	Slc25a32	0.0792	0.487151	0.312336	0.28574	0.063115	1.19987	-0.17125	0.164455	0.783953	0.13766	0.344071	0.463352	0.44936	0.0859752	1.06563	0.62061	0.0502018	1.29928	0.16362	0.52888	0.276643	23.1723	23.1091	23.1957	22.9154	22.886	23.0412	23.0957	23.3985	23.0042	NaN	23.1455	23.3477	23.3965	23.7374	23.0801	22.7901	23.1469	22.8804	NaN	22.7204	22.9292	23.5823	23.3468	22.9951	23.1134	24.1884
Q9WUK2	Eukaryotic translation initiation factor 4H	Eif4h	0.2711	0.57872	0.237532	-0.8525	0.0631243	1.1998	-0.04378	0.938553	0.027541	0.0349	0.947017	0.0236421	-0.78738	0.170931	0.767178	-0.7436	0.2421	0.616005	0.06512	0.887797	0.0516861	30.0774	30.3639	29.4299	31.4283	30.8521	30.1442	30.5237	29.9333	31.5623	31.3436	29.726	29.0618	29.2027	30.1908	29.7078	29.7052	29.3654	31.2089	30.0571	31.5961	30.1374	29.2396	31.1807	30.4341	31.3343	28.9663
Q9Z2D8-2;Q9Z2D8	Methyl-CpG-binding domain protein 3	Mbd3	-0.10272	0.593628	0.226485	-0.32084	0.0632147	1.19918	-0.26316	0.130098	0.88573	-0.00358	0.987696	0.00537672	-0.35924	0.071999	1.14267	-0.09608	0.662747	0.178652	-0.0384	0.857448	0.066792	24.6356	24.8305	24.4596	24.7748	24.5551	24.3723	24.3151	24.2381	25.1813	24.6352	24.2182	24.1131	24.418	24.8066	24.0955	24.2198	23.9406	24.7526	24.5021	24.5247	24.6313	24.2977	24.8115	24.1366	25.3606	24.0413
Q9DC33;Q9DC33-2	High mobility group protein 20A	Hmg20a	0.15832	0.593277	0.226742	-0.53586	0.0633552	1.19822	-0.33356	0.251007	0.600314	0.160765	0.608273	0.215901	-0.45616	0.144382	0.840487	-0.1226	0.655661	0.183321	0.0797	0.751879	0.123852	24.7359	24.762	24.6032	25.6328	25.3724	24.9313	24.5884	25.1434	25.6614	25.5734	24.5103	24.1649	24.2237	24.9758	24.5523	24.4894	24.2105	25.2871	24.6853	24.7662	25.1867	NaN	25.4205	24.5655	25.5554	24.1253
P28738	Kinesin heavy chain isoform 5C	Kif5c	-0.5205	0.138891	0.857325	-0.69264	0.0633834	1.19802	-0.23948	0.490854	0.309047	-0.28152	0.457067	0.34002	-0.2619	0.525448	0.27947	-0.02242	0.949412	0.0225454	0.43074	0.231535	0.635383	28.1586	26.6633	27.6505	26.8606	27.5254	27.1865	27.0947	26.7196	26.969	26.2861	26.9609	26.6717	26.2117	26.4094	27.1415	26.6979	27.4793	27.3011	27.5248	26.6579	26.6155	27.6419	27.0826	26.5168	27.594	26.7498
O08919	Numb-like protein	Numbl	-0.49946	0.012657	1.89767	-0.32148	0.0634864	1.19732	-0.36952	0.0521359	1.28286	-0.10665	0.66654	0.176174	-0.14894	0.546702	0.262249	0.22058	0.35538	0.449307	0.17254	0.44713	0.349566	25.7836	25.2818	25.0805	25.1589	25.4752	24.8958	25.1478	24.6362	24.9232	24.6797	25.3154	25.026	24.9968	24.8154	25.019	24.907	24.9178	24.7194	25.3352	25.053	24.6751	25.5772	NaN	25.5848	25.1603	24.9806
Q921F2	TAR DNA-binding protein 43	Tardbp	0.18506	0.220609	0.656377	0.29408	0.0635696	1.19675	0.0997	0.575326	0.240086	0.0261	0.884659	0.0532239	0.24198	0.199865	0.699264	0.14228	0.377192	0.423437	-0.0521	0.656003	0.183094	29.9906	29.7109	29.4092	29.2074	29.4926	29.8022	29.7415	29.8026	29.786	29.6037	29.78	29.8783	29.8517	29.9387	29.8324	29.707	29.6024	29.7537	29.9441	29.302	29.9837	29.6715	29.4986	29.376	29.4114	30.0969
Q9D7H3	RNA 3-terminal phosphate cyclase	RtcA	-0.05904	0.655771	0.183248	0.27312	0.0635698	1.19675	0.11994	0.521163	0.283027	0.00674	0.977733	0.0097798	0.1588	0.342555	0.465269	0.03886	0.863685	0.0636444	-0.11432	0.541815	0.266149	25.4713	25.3752	25.2762	25.0927	25.2013	25.5784	25.333	25.2105	24.9882	25.0114	25.462	25.6943	25.891	25.258	25.477	25.333	25.7988	25.1375	25.7726	24.9745	25.5256	25.9893	25.158	24.6389	25.1386	25.7661
P26618;P26618-2	Platelet-derived growth factor receptor alpha	Pdgfra	0.12026	0.493006	0.307147	0.15514	0.0636175	1.19642	0.0664	0.728167	0.137769	0.16992	0.39432	0.404151	0.20152	0.338175	0.470859	0.13512	0.614624	0.21139	0.04638	0.817275	0.0876315	26.7474	26.8094	26.6544	26.5953	26.4813	26.8312	26.6764	27.27	26.8208	26.2907	26.7917	26.6878	26.9546	26.844	26.7854	27.0849	26.99	26.2451	26.944	26.3558	27.0495	27.1993	26.6308	27.0421	26.2157	27.065
O35074	Prostacyclin synthase	Ptgis	0.33734	0.0860996	1.065	0.24422	0.0639126	1.19441	0.12856	0.476276	0.322141	0.18424	0.306865	0.513053	0.42384	0.056918	1.24475	0.29528	0.223011	0.651674	0.17962	0.353672	0.4514	31.1375	31.1512	30.9721	30.8395	30.6821	31.7453	31.2787	31.4809	30.9579	31.0063	31.3643	31.0997	31.0562	31.1051	31.3782	31.2234	31.0645	31.0099	31.5142	30.6132	31.3328	31.5339	31.2089	30.8281	30.7999	31.9279
P15089	Mast cell carboxypeptidase A	Cpa3	1.11422	0.0145199	1.83804	0.88098	0.0639528	1.19414	0.27998	0.410875	0.38629	0.76058	0.151609	0.819274	0.52282	0.339974	0.468554	0.24284	0.57955	0.236909	-0.35816	0.486396	0.31301	25.6061	26.891	26.8775	26.0401	25.4134	27.6736	27.2153	27.1911	26.6857	27.6335	27.0011	27.3689	27.6299	27.1733	26.0598	26.5714	26.3739	26.4943	26.6457	26.1427	27.7466	27.8929	26.3872	26.3152	26.2891	26.7778
Q80VP5;Q80VP5-2	Probable peptide chain release factor C12orf65 homolog, mitochondrial		0.35768	0.491326	0.30863	-0.7614	0.0639968	1.19384	-0.13236	0.773138	0.111743	0.0959	0.852854	0.0691255	-0.35544	0.521847	0.282457	-0.22308	0.661532	0.179449	0.40596	0.324242	0.489131	24.0424	24.2696	24.5188	25.9713	24.8221	24.3871	24.8394	24.5811	26.4389	25.1661	24.2223	23.6891	23.7622	24.1916	23.952	24.6296	24.1083	25.5888	23.9423	24.6934	24.9286	23.6809	25.318	24.3696	25.8066	23.7553
P12658	Calbindin	Calb1	-1.4413	0.0285511	1.54438	-1.17178	0.0640136	1.19373	-0.931	0.132309	0.878412	-0.9682	0.167493	0.776004	-1.46844	0.0446721	1.34996	-0.53744	0.308314	0.511006	-0.29666	0.55598	0.254941	29.9879	27.581	27.7512	28.5486	29.4928	26.6063	26.8621	27.1446	27.4029	28.1391	27.8207	27.1105	26.6756	28.2307	27.6651	27.1598	26.9352	28.4118	28.0007	28.199	26.7682	28.3521	27.7136	26.761	28.9256	26.4409
Q9D024;Q9D024-2;Q9D024-3	Coiled-coil domain-containing protein 47	Ccdc47	0.02766	0.843517	0.073906	0.23846	0.0640387	1.19356	-0.1322	0.481312	0.317573	-0.00074	0.995204	0.00208802	0.152	0.389395	0.409609	0.2842	0.211191	0.675325	-0.08646	0.592154	0.227566	28.357	28.2814	28.1717	27.8354	28.099	28.0251	28.0652	28.5632	28.0329	28.1964	28.6066	28.2367	28.3057	28.4529	28.3349	28.3956	28.1456	27.4641	28.1172	27.961	28.133	28.1656	28.4197	27.9376	28.0849	28.5844
Q62470;Q62470-2;Q62470-3	Integrin alpha-3;Integrin alpha-3 heavy chain;Integrin alpha-3 light chain	Itga3	0.15862	0.362676	0.440481	0.27954	0.0641122	1.19306	0.1508	0.343401	0.464199	0.05652	0.637362	0.195614	0.39686	0.0395984	1.40232	0.24606	0.175433	0.755889	0.11732	0.451085	0.345741	30.5406	30.5153	30.881	30.3066	30.3321	31.0841	30.5732	30.851	30.4271	30.4333	30.5429	30.7853	31.0321	30.7451	30.8679	30.7082	30.8167	30.529	30.9478	30.3279	30.4899	30.7133	30.6043	30.6317	30.419	31.2719
Q8C3X8	Lipase maturation factor 2	Lmf2	0.16956	0.262109	0.581518	0.41838	0.0642861	1.19188	0.09722	0.643765	0.191273	0.27734	0.149507	0.825338	0.37506	0.089431	1.04851	0.27784	0.212507	0.672627	-0.04332	0.832207	0.0797687	26.7396	27.0615	27.0235	26.4026	27.1346	27.0092	26.9697	27.1269	26.9634	27.1404	26.7305	27.4465	27.4062	27.4032	27.4673	27.2379	27.1935	26.7376	27.1883	26.4906	27.4393	26.8797	27.3734	27.067	26.9891	27.638
Q9JHI5	Isovaleryl-CoA dehydrogenase, mitochondrial	Ivd	0.19166	0.339032	0.469759	0.45108	0.0643145	1.19169	0.02032	0.936307	0.0285819	0.14626	0.512078	0.290664	0.53998	0.0317313	1.49851	0.51966	0.0768294	1.11447	0.0889	0.69858	0.155784	31.2369	31.2889	31.5232	30.6828	31.1112	31.5319	31.2921	31.7411	30.9955	31.2407	31.4936	31.7881	31.9557	31.0618	31.7992	31.6814	31.245	30.6159	31.5589	30.8434	31.4381	31.7896	31.3792	31.1581	30.8093	32.0486
Q8C3X2;Q8C3X2-2	Coiled-coil domain-containing protein 90B, mitochondrial	Ccdc90b	0.60566	0.14143	0.849458	-0.71624	0.0643576	1.1914	0.04034	0.925064	0.0338284	0.38262	0.463909	0.333568	-0.2347	0.582927	0.234386	-0.27504	0.518666	0.285112	0.48154	0.175303	0.756212	28.3705	28.9986	28.5386	30.0092	29.3729	29.3191	29.1562	29.4946	30.3746	29.9736	28.3332	27.7593	28.415	28.6401	28.561	28.7621	28.1476	29.6163	29.2339	29.7316	28.9667	28.3001	30.2743	29.2502	30.4116	28.5295
Q8JZS9	39S ribosomal protein L48, mitochondrial	Mrpl48	-0.1366	NaN	NaN	0.71122	0.0644073	1.19107	-0.048425	0.831684	0.0800418	-0.0590333	0.727666	0.138068	0.16116	0.384366	0.415255	0.209585	0.325253	0.487778	-0.55006	0.0939397	1.02715	23.9287	23.6607	23.465	NaN	23.308	NaN	NaN	NaN	NaN	23.454	25.0174	23.5066	24.3521	24.6867	23.9463	23.3017	NaN	24.0503	23.3619	23.4548	23.4763	23.5774	23.541	NaN	NaN	23.976
Q91W50	Cold shock domain-containing protein E1	Csde1	0.09584	0.481336	0.317552	0.2337	0.064555	1.19007	0.18414	0.117818	0.928787	0.0475	0.668289	0.175035	0.2595	0.0312485	1.50517	0.07536	0.521744	0.282542	0.0258	0.829907	0.0809705	27.7075	27.5171	27.5501	27.3076	27.4737	27.5382	27.8078	27.6842	27.2016	27.8034	27.6343	27.8479	27.9517	27.4587	27.8319	27.8751	27.7951	27.601	27.7893	27.4162	27.7347	27.6863	27.3748	27.6676	27.3301	27.8339
Q9D7V9	N-acylethanolamine-hydrolyzing acid amidase;N-acylethanolamine-hydrolyzing acid amidase subunit alpha;N-acylethanolamine-hydrolyzing acid amidase subunit beta	Naaa	0.12956	0.656049	0.183064	-0.42102	0.0647959	1.18845	-0.24396	0.442351	0.354233	0.16762	0.628556	0.201656	-0.2138	0.461191	0.336119	0.03016	0.925501	0.033623	0.20722	0.358686	0.445286	25.7569	26.2461	25.891	26.6101	26.6929	26.0315	26.0583	26.5956	27.0904	26.069	25.9057	25.8784	25.6178	25.9547	25.7353	25.6948	25.566	26.8976	25.8055	26.0133	26.5725	25.7273	26.7586	25.8183	27.1584	26.0582
Q00PI9	Heterogeneous nuclear ribonucleoprotein U-like protein 2	Hnrnpul2	-0.0814	0.604631	0.218509	0.22318	0.065035	1.18685	-0.08826	0.396876	0.401345	-0.06838	0.616709	0.209919	0.12952	0.295326	0.529699	0.21778	0.0252766	1.59728	-0.09366	0.310283	0.508241	29.5834	29.4671	29.5428	29.1866	29.1448	29.1787	29.464	29.6569	28.9567	29.2614	29.4727	29.5245	29.6483	29.7569	29.6382	29.4043	29.2973	29.2413	29.1983	29.3422	29.3785	29.5201	29.2448	29.4518	28.9876	29.7258
Q9CQB5	CDGSH iron-sulfur domain-containing protein 2	Cisd2	-0.17866	0.390672	0.408187	-0.51034	0.0653692	1.18463	-0.34136	0.309654	0.509123	-0.2076	0.555677	0.255177	-0.66908	0.0299263	1.52395	-0.32772	0.357641	0.446552	-0.15874	0.567519	0.246019	27.8828	28.499	27.8185	28.3942	27.7232	27.8492	27.5921	27.6868	28.1104	28.1859	27.5614	27.0506	27.5023	28.1666	27.4851	27.2419	27.0212	28.4453	27.7029	28.1996	27.95	26.8868	28.6859	27.6197	28.1373	27.3684
Q9DBF1-2;Q9DBF1	Alpha-aminoadipic semialdehyde dehydrogenase	Aldh7a1	0.14424	0.409235	0.388027	0.3708	0.0654553	1.18406	0.16306	0.408586	0.388717	0.18096	0.343586	0.463964	0.56932	0.00326799	2.48572	0.40626	0.0783083	1.10619	0.19852	0.324616	0.48863	31.0792	31.1064	31.1979	30.735	31.1428	31.33	31.0959	31.6783	30.8331	31.0452	31.377	31.5712	31.6842	30.8463	31.6366	31.5183	31.2104	30.6697	31.6087	31.0695	31.4817	31.6797	31.2287	30.9691	30.8069	31.8318
P15306	Thrombomodulin	Thbd	0.08498	0.639421	0.194213	0.32098	0.0655384	1.1835	0.00194	0.990496	0.00414747	0.05284	0.731891	0.135554	0.1449	0.401127	0.396718	0.14296	0.367028	0.435301	-0.17608	0.249371	0.603154	28.58	28.2318	28.6838	28.0715	28.1578	28.8485	28.2917	28.5892	28.2251	28.1953	28.9982	28.6457	28.5539	28.6585	28.4735	28.4575	28.1764	28.0626	28.4088	28.6293	28.3955	28.5219	28.2745	28.6438	28.1534	28.6319
Q91XU3	Phosphatidylinositol 5-phosphate 4-kinase type-2 gamma	Pip4k2c	0.07476	0.698797	0.155649	0.37888	0.0657006	1.18243	0.31422	0.331078	0.48007	0.0363	0.877807	0.0566012	0.59118	0.0314172	1.50283	0.27696	0.411242	0.385902	0.2123	0.327581	0.484681	26.2313	26.0014	25.4371	25.5641	25.8727	25.9058	25.915	26.2828	25.5446	25.8322	26.4026	26.0686	26.1408	25.9175	26.4715	26.4677	26.1019	26.0954	26.8067	25.206	25.9719	26.4429	25.8898	25.4442	25.5393	26.8261
Q64516-1;Q64516-2;Q64516	Glycerol kinase	Gk	-0.0413	0.766431	0.115527	0.17962	0.0657792	1.18191	0.13026	0.344234	0.463147	0.06934	0.685493	0.163997	0.0674	0.56637	0.2469	-0.06286	0.646618	0.189352	-0.11222	0.237834	0.623726	27.1903	27.5107	27.4926	27.2164	27.5502	27.2701	27.6096	27.4581	26.9686	27.4473	27.4774	27.6439	27.5936	27.5131	27.6303	27.704	27.6735	27.4145	27.657	27.1625	27.5798	27.9249	27.4829	27.2396	27.0797	27.464
P18872-2	Guanine nucleotide-binding protein G(o) subunit alpha	Gnao1	-0.55838	0.133524	0.874439	-0.42432	0.0658589	1.18139	0.01606	0.961072	0.0172441	0.00323	0.990707	0.00405464	0.1371	0.562	0.250264	0.12104	0.685524	0.163977	0.56142	0.00474157	2.32408	25.4537	24.9928	25.5705	25.6439	26.1602	24.2507	25.694	25.5463	24.9793	24.5589	24.9393	25.2062	25.1273	25.075	25.3517	25.6681	26.3572	24.9968	25.8535	25.0258	25.5573	25.9976	NaN	25.0924	25.6225	25.5909
Q9D1C8	Vacuolar protein sorting-associated protein 28 homolog	Vps28	0.28466	0.287336	0.54161	-0.40346	0.0659611	1.18071	-0.07804	0.759225	0.11963	0.31794	0.28929	0.538667	-0.48918	0.176728	0.752695	-0.41114	0.253052	0.596791	-0.08572	0.778522	0.108729	26.7588	26.8502	26.3622	27.4065	27.0225	26.7734	27.0527	26.8235	27.7043	27.4696	26.5491	26.3292	26.241	26.5734	26.6902	26.4526	26.5127	27.3209	26.5905	27.1333	27.1362	26.6231	27.5466	26.8464	27.8376	26.1816
Q8BP92	Reticulocalbin-2	Rcn2	0.45858	0.255413	0.592757	-0.6951	0.0660034	1.18043	0.16864	0.717586	0.144126	0.10826	0.833859	0.0789074	-0.53324	0.283895	0.546842	-0.70188	0.212876	0.671873	0.16186	0.707386	0.150343	30.2545	30.6244	30.3242	31.5241	31.4468	30.8375	30.94	30.8515	31.9006	31.9373	30.2466	29.6223	29.863	30.6427	30.3239	30.4279	30.1006	31.6108	30.8627	32.0152	30.3628	29.9463	31.8987	30.5246	31.9829	29.7775
Q78IK4	MICOS complex subunit Mic27	Apool	-0.22802	0.0637332	1.19563	0.27612	0.0660673	1.18001	-0.05566	0.66721	0.175737	0.206	0.342712	0.46507	0.15554	0.310608	0.507788	0.2112	0.115645	0.936874	-0.12058	0.362901	0.440212	28.2756	28.3627	28.473	27.8551	28.2383	27.9995	27.9864	28.0759	28.0237	27.9791	28.5931	28.3176	28.6001	28.7174	28.3571	28.3922	28.258	27.9992	28.1895	28.0875	28.3315	28.7288	28.9755	28.0681	28.1308	28.5823
Q5SSZ5	Tensin-3	Tns3	0.08058	0.427395	0.369171	0.34852	0.0660839	1.1799	0.28718	0.187972	0.725906	0.2349	0.26075	0.583776	0.30942	0.0143201	1.84405	0.02224	0.91869	0.0368309	-0.0391	0.831433	0.0801726	26.4875	26.5013	26.2346	26.4082	26.4938	26.3983	26.712	26.5129	26.6462	26.2589	26.7922	26.9017	27.1827	26.2243	26.7671	27.2568	27.0745	26.2708	26.5637	26.3955	26.6633	27.3805	26.4636	26.4496	26.3429	26.7082
Q62433	Protein NDRG1	Ndrg1	0.34434	0.0456218	1.34083	0.28812	0.0661871	1.17923	0.11542	0.592299	0.227459	0.37208	0.0469117	1.32872	0.34878	0.045223	1.34464	0.23336	0.289672	0.538094	0.06066	0.66222	0.178998	30.4383	30.1765	29.8952	29.8714	30.0029	30.5419	30.2352	30.7615	30.2787	30.2887	30.5271	30.4491	30.3763	30.037	30.4354	30.4521	30.3764	29.7005	30.5976	29.8348	30.5934	30.7073	30.6103	30.101	30.2327	30.6443
Q91WE1	Sorting nexin-15	Snx15	0.13452	0.769256	0.113929	-0.5899	0.0663325	1.17827	0.07008	0.869712	0.0606246	-0.0093	0.983234	0.00734324	-0.130875	0.766078	0.115727	-0.200955	0.688183	0.162296	0.459025	0.208216	0.681485	24.7076	24.111	23.5574	24.9592	24.7323	23.9522	24.5141	23.6674	25.7195	24.8869	24.1796	23.5122	23.7629	23.8749	23.7884	23.847	23.63	25.3451	24.6561	24.9397	24.3613	23.5264	24.3564	24.1381	25.6388	NaN
Q6P9K9;Q6P9K9-2	Neurexin-3	Nrxn3	-1.07878	0.00785006	2.10513	-0.64732	0.0663746	1.178	-0.69832	0.171747	0.765112	-0.49426	0.244099	0.612435	-0.2725	0.673192	0.171861	0.42582	0.5472	0.261854	0.37482	0.535654	0.271115	26.7669	25.1008	25.7601	26.0044	25.7149	25.3246	24.7546	24.8237	24.5176	24.5327	25.5571	25.3025	24.7446	25.4236	25.0827	25.3408	25.7146	25.5351	25.5921	23.6729	24.7823	25.477	24.832	26.3659	25.4186	25.4563
Q91VR8	Protein BRICK1	Brk1	0.18762	0.666508	0.176195	-0.86266	0.0663876	1.17791	-0.0334	0.949959	0.0222952	0.03056	0.945248	0.0244544	-0.57966	0.303087	0.518433	-0.54626	0.341664	0.466401	0.283	0.53529	0.271411	27.8144	28.7466	27.4555	29.3654	28.8922	28.6719	27.9568	28.3521	29.1366	29.0948	27.7749	27.0688	27.3375	28.2324	27.5472	27.9626	27.3431	29.5214	28.3872	28.8928	28.239	27.7687	29.0517	28.3434	29.0241	27.2451
P39061-1;P39061;P39061-2	Collagen alpha-1(XVIII) chain;Endostatin	Col18a1	0.4482	0.00208567	2.68076	0.14012	0.0665656	1.17675	0.23506	0.016261	1.78885	0.29858	0.00347796	2.45868	0.37494	0.00040918	3.38809	0.13988	0.161344	0.792246	0.23482	0.0199366	1.70035	30.4753	30.589	30.5203	30.6499	30.5062	31.2713	31.024	31.1146	30.8203	30.7515	30.7662	30.6809	30.6287	30.5131	30.8524	30.8256	30.6959	30.9993	30.576	30.8192	30.6664	30.9532	30.901	30.9973	30.7157	31.0238
Q9D8B1-2;Q9D8B1	Androgen-induced gene 1 protein	Aig1	-0.0365	NaN	NaN	0.35502	0.0666469	1.17622	0.1092	NaN	NaN	-0.1863	NaN	NaN	-0.69565	NaN	NaN	-0.80485	NaN	NaN	-1.05067	NaN	NaN	24.0673	23.7926	NaN	23.3749	23.3088	NaN	NaN	23.7501	23.4487	NaN	24.0859	23.9771	24.0576	23.8617	23.9723	NaN	NaN	NaN	23.7451	NaN	23.4496	NaN	NaN	NaN	NaN	NaN
P51175	Protoporphyrinogen oxidase	Ppox	-0.05528	0.740219	0.13064	0.2971	0.0667363	1.17564	0.00116	0.995399	0.0020029	0.0621	0.731717	0.135657	0.42132	0.0357887	1.44625	0.42016	0.0921155	1.03567	0.12422	0.492619	0.307489	26.9268	27.0405	27.1611	26.6197	26.798	27.184	26.7757	27.1392	26.6046	26.5662	27.1933	27.2428	27.5541	26.9113	27.1301	27.2071	27.0699	26.612	27.2605	26.4024	27.3624	27.1764	26.8625	26.9611	26.4942	27.4858
Q9EPJ9;Q9EPJ9-2	ADP-ribosylation factor GTPase-activating protein 1	Arfgap1	-0.38394	0.128652	0.890584	-0.47738	0.0669046	1.17454	-0.0814	0.797781	0.0981166	-0.04726	0.883494	0.0537963	-0.32678	0.324679	0.488545	-0.24538	0.496681	0.303923	0.1506	0.597591	0.223596	27.4105	26.5694	26.7221	27.5003	27.3131	26.455	26.9879	26.4039	26.8003	26.9486	26.8532	26.5418	26.1942	26.8017	26.7376	26.4222	26.5712	27.5196	26.9819	27.6135	26.4767	27.4525	27.0385	26.5589	27.7525	26.1729
Q9DCT5	Stromal cell-derived factor 2	Sdf2	0.26446	0.154986	0.809707	0.3813	0.0669428	1.1743	-0.17344	0.486638	0.312794	0.16136	0.435988	0.360526	0.42272	0.0177766	1.75015	0.59616	0.0167971	1.77477	0.04142	0.744187	0.128318	26.0257	26.7046	26.6603	26.3005	26.7125	26.7576	26.369	26.8338	26.929	26.8365	26.5577	26.6224	27.1445	26.9293	27.0562	26.7679	26.2106	25.7778	26.0436	26.7365	26.8313	26.6779	26.982	26.5678	26.1514	26.8768
Q9QX60;Q9QX60-2	Deoxyguanosine kinase, mitochondrial	Dguok	0.31138	0.270314	0.568132	0.43746	0.067089	1.17335	0.11326	0.766451	0.115515	0.20438	0.458906	0.338277	0.74548	0.0384168	1.41548	0.63222	0.153115	0.814984	0.30802	0.26909	0.570102	27.2222	26.9579	27.3432	26.312	26.7791	27.2637	26.966	27.9274	26.8269	27.1873	27.2009	27.2792	27.7414	27.3412	27.239	27.5573	27.3628	26.3665	27.7257	26.1684	27.2557	27.7584	27.1395	26.7948	26.6879	28.1003
Q9D7P6	Iron-sulfur cluster assembly enzyme ISCU, mitochondrial	Iscu	0.21062	0.650728	0.1866	-0.80026	0.0671722	1.17281	-0.30582	0.56449	0.248344	-0.0442	0.916442	0.0378951	-0.65836	0.177609	0.750536	-0.35254	0.494854	0.305523	0.1419	0.700912	0.154337	27.7645	27.8083	27.4051	29.3103	28.0408	27.9604	27.9789	27.5154	29.2437	28.6837	27.4805	26.6686	27.1122	27.8038	27.2626	27.0625	26.7672	28.6462	27.6849	28.6391	27.9581	27.3274	28.1406	27.8482	28.8337	26.8733
Q9D7M1	Glucose-induced degradation protein 8 homolog	Gid8	0.6048	0.128876	0.889829	-0.70558	0.0671817	1.17275	0.0799	0.836185	0.0776978	0.21232	0.732608	0.135128	-0.03036	0.937396	0.0280768	-0.11026	0.753862	0.122708	0.67522	0.0509788	1.29261	25.4428	25.7201	25.135	26.6596	26.3984	26.0224	26.1237	26.333	26.7229	27.1779	25.2421	24.6205	25.3622	25.6147	24.9885	25.5247	25.2436	26.3876	26.1694	26.4301	25.5486	24.6051	27.2486	25.6816	27.3336	25.4995
Q8VCI5;Q8VCI5-2	Peroxisomal biogenesis factor 19	Pex19	0.36352	0.452759	0.344133	-0.79714	0.0672495	1.17231	-0.18506	0.690121	0.161075	0.19988	0.667152	0.175775	-0.5034	0.319746	0.495195	-0.31834	0.504092	0.29749	0.29374	0.468135	0.329629	27.4328	27.6278	26.7642	28.7278	28.1259	27.6634	28.0504	27.2059	29.0333	28.5431	27.1355	26.4807	26.5389	27.3882	27.1495	27.3751	26.7173	28.1468	27.1839	28.3301	27.8125	27.2076	28.2521	27.4824	28.9233	26.6089
Q5F2E8	Serine/threonine-protein kinase TAO1	Taok1	-0.02488	0.87824	0.0563869	0.28918	0.0672576	1.17226	0.03616	0.855459	0.0678007	0.0105	0.953362	0.0207421	0.10256	0.541432	0.266456	0.0664	0.721719	0.141632	-0.18662	0.154939	0.809839	25.5989	24.8674	25.1148	25.0413	25.2667	25.4634	25.0639	24.924	25.0265	25.2869	25.4899	25.6472	25.3886	25.2986	25.5107	25.3346	25.4586	24.8027	25.5453	24.9287	25.2358	25.6258	24.9029	25.0322	25.1449	25.464
P58659;P58659-3;P58659-2	Protein eva-1 homolog C	Eva1c	0.09546	0.704507	0.152115	0.4112	0.0674475	1.17103	-0.20946	0.484971	0.314284	0.22974	0.460257	0.337	0.41244	0.0762365	1.11784	0.6219	0.031878	1.49651	0.00124	0.991726	0.00360848	24.9565	25.3159	25.8326	24.8462	25.5169	25.6134	25.5611	25.7422	25.1544	24.8743	25.7676	25.5619	25.9388	25.5536	25.7022	25.4675	25.6226	24.8377	25.1047	24.3883	25.9123	25.827	24.6649	25.8361	25.3765	25.9423
Q05816	Fatty acid-binding protein, epidermal	Fabp5	-0.0344	0.948723	0.0228606	-0.83556	0.0675685	1.17026	-0.2218	0.576686	0.23906	-0.267	0.57599	0.239585	-0.74984	0.227769	0.642506	-0.52804	0.306695	0.513293	0.08572	0.866805	0.0620788	29.6792	29.1472	28.2169	30.0153	30.1031	28.3628	30.0947	28.5631	30.0933	29.8758	28.5347	28.3336	28.1223	28.7726	29.2207	28.8966	28.8121	29.6487	29.2771	29.4182	28.5216	28.9964	29.5934	28.6207	30.0946	27.6046
Q9DAU1;Q9DAU1-2	Protein canopy homolog 3	Cnpy3	0.28476	0.447325	0.349377	-0.52128	0.0679258	1.16797	-0.31052	0.426793	0.369782	-0.06462	0.87916	0.0559322	-0.53598	0.131359	0.881539	-0.22546	0.587126	0.231269	-0.0147	0.9604	0.0175477	27.7943	28.2544	27.8734	28.9233	28.3082	28.315	28.0964	27.7627	29.2772	29.1261	27.8989	27.3751	27.3493	28.0394	27.8845	27.6632	27.1766	28.7619	27.4487	28.5506	27.8131	26.9625	28.925	28.3222	28.8077	27.3253
Q62230	Sialoadhesin	Siglec1	-0.16136	0.368352	0.433737	0.33944	0.0682124	1.16614	-0.03706	0.832507	0.079612	0.05946	0.788007	0.10347	0.39026	0.029536	1.52965	0.42732	0.00414492	2.38248	0.05082	0.602831	0.219805	28.1626	28.3801	28.7008	27.8455	28.2756	28.4387	27.9708	28.198	27.8975	28.0528	28.3537	28.5225	28.8253	28.6907	28.6696	28.3914	28.5304	28.0378	28.1544	28.0653	28.4535	28.0213	28.2016	28.9081	28.0774	28.6982
Q8CCJ3;Q8CCJ3-1	E3 UFM1-protein ligase 1	Ufl1	-0.16802	0.217517	0.662506	0.22294	0.0682275	1.16604	-0.02864	0.798631	0.0976536	-0.06882	0.590165	0.229027	0.02808	0.800446	0.0966682	0.05672	0.631237	0.199807	-0.19486	0.117379	0.930409	27.2132	27.2186	27.3441	26.9098	27.1226	27.1503	26.7939	27.2386	26.7108	27.0746	27.3355	27.4436	27.64	27.3342	27.1697	27.334	27.208	26.8654	27.2125	27.0452	27.2539	27.2857	27.0131	27.1676	26.7439	27.3483
Q99M51	Cytoplasmic protein NCK1	Nck1	0.32304	0.107445	0.968815	-0.33238	0.0682885	1.16565	0.03124	0.857044	0.0669969	0.04468	0.86478	0.0630945	-0.14222	0.516052	0.287307	-0.17346	0.369968	0.431836	0.19016	0.304607	0.51626	26.2897	26.2982	26.1148	26.9249	26.5038	26.7128	26.6665	26.5858	27.1853	26.5962	25.9072	25.9328	26.1273	26.2574	26.2448	26.4383	26.2507	26.7725	26.5374	26.2887	26.8086	26.0146	26.4832	25.9874	27.061	26.2115
P62858	40S ribosomal protein S28	Rps28	0.29252	0.479867	0.318879	-0.63858	0.0683881	1.16502	-0.12476	0.776569	0.10982	-0.21466	0.590895	0.22849	-0.67478	0.0864714	1.06313	-0.55002	0.25125	0.599894	-0.0362	0.915459	0.0383612	29.4138	30.0557	29.3787	30.5821	29.6619	29.6616	29.794	29.3396	30.7905	30.9691	29.5236	28.8446	28.8353	29.8026	28.8932	29.1052	28.6837	30.3402	29.749	30.5903	29.3926	28.5148	30.3256	29.8818	29.9041	28.9137
Q9R1W5	Calcitonin gene-related peptide type 1 receptor	Calcrl	0.2475	0.156135	0.806499	0.35794	0.0684482	1.16464	0.208715	0.187649	0.726654	0.613	0.0122374	1.91231	0.48448	0.0223542	1.65064	0.275765	0.0993012	1.00305	0.12654	0.481804	0.31713	23.5012	24.1337	23.684	24.0043	24.0466	23.9451	24.2278	24.4686	23.9144	24.0514	23.9285	24.0409	24.1672	24.5011	24.5218	24.0397	24.0689	23.9994	NaN	24.2227	24.341	24.1082	24.325	24.8964	24.7642	24.7289
Q60902;Q60902-2;Q60902-3	Epidermal growth factor receptor substrate 15-like 1	Eps15l1	-0.02606	0.859862	0.0655712	-0.27214	0.0684748	1.16447	-0.14886	0.450125	0.346667	0.0284	0.879157	0.0559337	-0.30378	0.104273	0.981827	-0.15492	0.477544	0.320986	-0.03164	0.845797	0.072734	29.0023	28.7112	28.9497	29.3238	28.9323	28.8065	28.8944	28.7017	29.268	29.1184	28.7575	28.6043	28.6291	29.0179	28.5498	28.7076	28.3637	29.2206	28.7188	29.1643	28.8561	28.7366	28.9927	28.8788	29.5971	28.4126
O08583;O08583-2;Q9JJW6-2	THO complex subunit 4;Aly/REF export factor 2	Alyref;Alyref2	0.24468	0.292275	0.534208	-0.45138	0.0685702	1.16386	-0.0083	0.982208	0.0077967	0.15782	0.581769	0.235249	-0.30394	0.108893	0.962999	-0.29564	0.458304	0.338847	0.14744	0.563495	0.24911	29.3748	29.7882	29.5601	29.8547	29.6784	29.4857	29.8473	29.4918	30.5398	30.115	29.43	28.6605	29.0918	29.8164	29.0006	29.1934	28.6925	30.5101	29.4309	30.3878	29.8813	28.9521	30.4264	29.5523	30.2332	29.4763
Q9JKZ2	Sodium/myo-inositol cotransporter	Slc5a3	0.0654	0.683115	0.165506	0.26222	0.068787	1.16249	0.02016	0.891579	0.0498404	0.20054	0.439419	0.357121	0.02066	0.895858	0.0477608	0.0005	0.997362	0.00114708	-0.24156	0.0971224	1.01268	24.7707	24.2174	24.6488	24.2991	24.3748	24.5694	24.4228	24.9342	24.267	24.4444	24.6647	24.5625	24.9638	24.7176	24.7133	24.7569	24.6698	24.3601	24.3522	24.2726	25.1262	24.9397	NaN	24.0267	24.5582	24.5879
P32020;P32020-2	Non-specific lipid-transfer protein	Scp2	0.38858	0.304818	0.515959	-0.70814	0.068798	1.16242	-0.18712	0.640802	0.193276	0.1004	0.805766	0.0937913	-0.49758	0.257234	0.589671	-0.31046	0.531611	0.274406	0.21056	0.642106	0.192393	29.2087	29.6141	29.0627	30.2805	29.6329	29.4992	29.8178	29.2221	30.6885	30.5142	29.2976	28.0119	28.4593	29.301	29.1884	28.9813	28.4687	29.9987	29.2098	30.2048	29.4164	28.524	30.2154	29.7382	30.4069	28.7809
Q8VEE1	LIM and cysteine-rich domains protein 1	Lmcd1	0.41578	0.00986458	2.00592	0.29788	0.0688165	1.16231	0.13214	0.442028	0.354551	0.30176	0.0618401	1.20873	0.22834	0.107184	0.96987	0.0962	0.58561	0.232391	-0.06954	0.652343	0.185524	28.1394	28.1165	28.0361	28.1509	27.7069	28.6166	28.6698	28.2513	28.4672	28.2238	28.558	28.5482	28.2708	27.9295	28.3327	28.3514	27.7437	28.5272	28.2389	27.9493	28.5495	28.5688	27.9665	28.3473	28.2265	28.5237
Q9D8B3	Charged multivesicular body protein 4b	Chmp4b	0.27954	0.575228	0.24016	-0.8994	0.0690473	1.16085	-0.14344	0.789988	0.102379	0.12156	0.835597	0.078003	-0.88288	0.185276	0.73218	-0.73944	0.278211	0.555625	0.01652	0.977287	0.00997771	29.4919	30.0596	28.8734	30.8379	30.4138	29.8655	29.8757	29.3513	31.0605	30.9213	29.0604	28.4181	28.6221	29.8772	29.2018	29.1237	28.74	30.6674	29.7863	30.642	29.7493	28.5308	30.9969	30.0918	30.9156	28.4586
P30412	Peptidyl-prolyl cis-trans isomerase C	Ppic	0.24468	0.187755	0.726408	0.3494	0.0691579	1.16016	0.09657	0.696654	0.156983	-0.01708	0.941759	0.0260603	0.31456	0.1963	0.707079	0.21799	0.423014	0.373645	-0.03484	0.856609	0.0672173	26.489	26.4584	26.1451	25.7316	25.9458	26.3308	26.4625	26.7044	26.2103	26.2853	26.6503	26.5533	26.6364	26.4646	26.2123	26.0257	26.2267	25.9448	26.805	NaN	26.605	26.5098	25.9116	25.856	25.8021	26.9805
Q99JY0	Trifunctional enzyme subunit beta, mitochondrial;3-ketoacyl-CoA thiolase	Hadhb	0.14484	0.45091	0.34591	0.32638	0.0693733	1.15881	0.0445	0.823995	0.0840753	0.01022	0.954893	0.0200453	0.51078	0.0381577	1.41842	0.46628	0.0515752	1.28756	0.1844	0.305371	0.515172	31.5757	31.5346	31.8472	31.0097	31.3514	31.8625	31.5333	31.9173	31.3514	31.3783	31.7617	31.5648	31.9592	31.7379	31.9269	31.8225	31.5521	31.1236	31.7638	31.2791	31.6498	31.6137	31.4749	31.57	31.0613	32.334
P47740	Fatty aldehyde dehydrogenase	Aldh3a2	0.01078	0.935885	0.0287776	0.2299	0.0694421	1.15838	0.10338	0.330562	0.480747	0.0152	0.921547	0.0354826	0.26212	0.107831	0.967258	0.15874	0.203282	0.691902	0.03222	0.800459	0.0966608	29.8792	29.837	30.1793	29.8522	29.5856	30.1397	29.9167	29.9624	29.6246	29.7438	30.1564	30.0981	30.1074	29.8924	30.2285	30.0077	29.9979	29.8929	30.0565	29.8952	29.9592	30.2864	29.7632	29.7994	29.6011	30.3295
O70152	Dolichol-phosphate mannosyltransferase subunit 1	Dpm1	-0.33164	0.229163	0.639856	0.44172	0.0696599	1.15702	-0.25746	0.198169	0.702964	-0.22628	0.349594	0.456436	0.10066	0.615963	0.210446	0.35812	0.0424968	1.37164	-0.34106	0.097023	1.01313	26.7391	26.186	26.5606	25.9793	25.9646	26.1659	26.0575	26.4844	25.7728	25.2908	27.1656	26.3209	26.8852	26.6693	26.5972	26.31	26.1673	25.8599	26.0179	25.7872	26.3941	26.5165	25.8283	25.8763	25.683	26.42
Q8K0V2	DCN1-like protein 3	Dcun1d3	-0.514725	0.0486293	1.3131	-0.246675	0.0697288	1.15659	-0.432325	0.0829022	1.08143	-0.00899167	0.967121	0.014519	-0.344925	0.0699255	1.15536	0.0874	0.711934	0.14756	-0.09825	0.509965	0.292459	24.0584	23.6952	23.7919	23.637	NaN	NaN	23.1189	23.0505	23.6733	NaN	23.7022	NaN	23.5613	23.532	23.4003	23.2521	23.0875	23.7503	NaN	NaN	23.6379	23.5206	NaN	NaN	24.2014	23.5539
Q62418-3;Q62418-2;Q62418	Drebrin-like protein	Dbnl	0.2529	0.421873	0.374819	-0.47352	0.0697816	1.15626	-0.11654	0.714792	0.14582	0.0334	0.906769	0.0425032	-0.46096	0.113439	0.945238	-0.34442	0.331866	0.479037	0.01256	0.962681	0.0165177	29.3369	29.0913	28.6894	29.5325	29.5365	28.9887	29.4958	28.9573	30.3304	29.6789	29.0787	28.4006	28.365	29.1021	28.8726	28.8345	28.371	29.6489	28.9659	29.7836	29.0232	28.9335	29.1465	29.088	30.1624	28.2042
Q91WE4	UPF0729 protein C18orf32 homolog		0.0686167	NaN	NaN	-0.228333	0.0699226	1.15538	0.0584667	0.661098	0.179734	0.134267	NaN	NaN	NaN	NaN	NaN	NaN	NaN	NaN	NaN	NaN	NaN	NaN	23.9875	23.8938	NaN	23.889	23.8941	NaN	NaN	24.09	NaN	NaN	NaN	23.5679	23.8621	23.6553	23.8515	NaN	24.2205	NaN	23.8737	NaN	NaN	NaN	24.0577	NaN	NaN
Q9WVA3	Mitotic checkpoint protein BUB3	Bub3	0.00308	0.981915	0.00792625	0.29118	0.0699571	1.15517	0.3304	0.033002	1.48146	0.053	0.772413	0.112151	0.38932	0.0793988	1.10019	0.05892	0.776077	0.110095	0.09814	0.648685	0.187966	26.8962	27.1952	27.2531	26.8424	27.1609	27.3044	27.1168	27.2695	26.8113	26.8612	27.2044	27.3593	27.5152	27.046	27.6788	27.4888	27.6391	27.4241	27.4011	27.0467	27.3691	27.0612	26.8664	27.5796	26.7365	27.6389
Q91Y63	Solute carrier family 13 member 3	Slc13a3	0.07294	0.731652	0.135695	0.43586	0.0699946	1.15494	0.10906	0.484154	0.315017	0.0014	0.993126	0.00299572	0.34752	0.111451	0.952915	0.23846	0.187893	0.726089	-0.08834	0.699729	0.15507	29.1487	29.4936	29.8517	29.3273	29.1927	29.6951	29.4007	29.8708	28.9196	29.4925	29.3423	29.8822	30.3619	29.9058	29.7011	29.7315	29.4132	29.6479	29.4481	29.3186	29.599	29.3833	29.3914	29.5691	29.0782	29.8128
Q04857	Collagen alpha-1(VI) chain	Col6a1	-0.07952	0.69145	0.16024	0.3248	0.0700871	1.15436	-0.15526	0.392687	0.405954	-0.23232	0.324504	0.48878	0.20258	0.373888	0.427259	0.35784	0.0885431	1.05285	-0.12222	0.49122	0.308724	32.8237	32.962	32.954	32.3689	32.2988	32.9448	32.5462	32.8428	32.4129	32.2631	32.9735	32.9288	33.2302	32.9155	32.9834	32.7623	32.6022	32.2863	32.6509	32.3294	32.4572	32.7344	32.3533	32.8259	31.875	33.3678
Q9R233-2;Q9R233	Tapasin	Tapbp	0.00522	0.980387	0.00860232	0.3833	0.0703669	1.15263	-0.18642	0.41943	0.37734	0.05206	0.8148	0.0889492	0.3979	0.0466919	1.33076	0.58432	0.0301546	1.52065	0.0146	0.939807	0.0269612	27.0242	27.2786	27.616	26.9478	27.1954	27.444	27.1312	27.6666	27.1882	26.6581	27.5527	27.9265	27.8986	27.4105	27.1902	27.3313	26.6385	26.9369	27.5701	26.6531	27.0532	27.4155	27.1576	27.8767	26.8193	27.627
Q6DID7;Q6DID7-2	Protein wntless homolog	Wls	-0.03682	0.806922	0.0931684	0.29888	0.0704725	1.15198	0.05486	0.746739	0.126831	-0.16648	0.387339	0.411908	0.33668	0.146696	0.833583	0.28182	0.240824	0.6183	0.0378	0.86003	0.0654863	25.6086	26.0713	25.903	25.5139	25.6453	25.9788	25.7812	25.7902	25.3576	25.6502	25.8406	26.4087	25.9429	26.099	25.9453	26.1021	26.0593	25.5304	25.8299	25.4947	26.147	25.4799	25.5663	25.458	25.2585	26.5395
Q3UBG2-2;Q3UBG2	PTB-containing, cubilin and LRP1-interacting protein	Pid1	0.043	NaN	NaN	0.36124	0.0704809	1.15193	0.2473	0.179886	0.745003	0.442233	0.302153	0.519773	0.69118	0.0343066	1.46462	0.44388	0.0662159	1.17904	0.32994	0.123971	0.906679	24.0227	23.674	23.493	NaN	NaN	23.9178	NaN	NaN	NaN	23.628	24.1525	23.9901	24.2726	23.7939	24.2466	23.9515	23.9211	NaN	24.1966	23.8396	24.1152	24.7871	NaN	23.6141	NaN	24.7883
P15116	Cadherin-2	Cdh2	-1.00524	0.00343497	2.46408	-0.65962	0.0705489	1.15151	-1.0629	0.0048872	2.31094	-0.69278	0.0515116	1.2881	-1.15238	0.00809706	2.09167	-0.08948	0.806364	0.0934686	-0.49276	0.236859	0.625511	28.3698	27.5776	28.1029	27.4739	27.6196	26.2334	26.6967	26.8963	27.2556	27.0356	27.3986	26.7958	26.548	28.0666	27.0367	26.6153	27.6017	26.6979	26.3924	26.522	26.8915	27.5238	27.3365	26.2839	27.6442	26.4567
O35127	Protein C10	Grcc10	-0.1767	0.792229	0.101149	-1.07466	0.0706277	1.15102	0.94138	0.118365	0.926777	0.02134	0.975482	0.0107809	-0.48856	0.487852	0.311712	-1.42994	0.0411938	1.38517	0.5861	0.332185	0.47862	25.1005	25.2688	24.6717	26.2091	27.145	25.988	23.654	26.1276	26.1487	25.5933	24.0847	24.8836	23.8693	25.1386	25.0456	26.0973	25.9413	27.0916	26.4289	27.5429	25.0868	24.4393	27.3396	25.3545	26.2816	23.806
P62627	Dynein light chain roadblock-type 1	Dynlrb1	-0.18466	0.412629	0.38444	-0.58124	0.0706602	1.15083	-0.27878	0.124684	0.90419	-0.09594	0.72516	0.139566	-0.58018	0.0241262	1.61751	-0.3014	0.258949	0.586786	0.00106	0.99756	0.00106101	28.7138	28.5426	28.3432	28.6201	28.4334	28.3421	27.7988	27.9966	28.8009	28.7914	28.3025	27.3716	27.4156	28.7967	27.8605	28.0901	27.9857	28.7356	28.458	27.9898	28.243	27.9515	29.2823	27.9622	28.7344	27.8341
Q921H8	3-ketoacyl-CoA thiolase A, peroxisomal	Acaa1a	-0.18454	0.244237	0.612188	0.2299	0.070825	1.14981	-0.2077	0.14873	0.827601	-0.07946	0.595744	0.22494	0.07726	0.658046	0.181744	0.28496	0.101429	0.993839	-0.15264	0.300417	0.522275	29.2834	29.1461	29.4428	28.8153	29.1417	29.0913	29.1041	29.2312	28.667	28.813	29.4271	29.2609	29.4866	29.3718	29.4324	29.1532	29.1272	28.8129	28.9258	28.7717	29.2495	29.1977	29.1013	29.185	28.6985	29.4685
Q8VD33	Small glutamine-rich tetratricopeptide repeat-containing protein beta	Sgtb	0.14078	0.802762	0.0954134	-0.991485	0.070937	1.14913	-0.17194	0.723424	0.140607	-0.13022	0.8509	0.0701215	-0.732385	0.261493	0.582539	-0.560445	0.359371	0.444457	0.2591	0.67156	0.172915	26.1325	25.2939	24.5535	25.6907	26.5952	24.7969	26.4224	24.7613	26.6543	26.3348	25.0405	23.8681	NaN	25.0457	24.6924	24.5577	25.0377	26.2862	25.5537	25.9708	24.3841	25.1182	26.2047	24.4972	27.4105	23.5523
P01887	Beta-2-microglobulin	B2m	0.47704	0.0472859	1.32527	0.31786	0.0710168	1.14864	0.1097	0.602002	0.220402	0.41676	0.0203524	1.69138	0.53538	0.0507349	1.29469	0.42568	0.12848	0.891165	0.21752	0.337972	0.471119	27.7633	27.7237	27.4281	27.1087	27.7396	27.7637	27.8809	28.6374	28.0516	27.815	27.8402	27.7129	27.693	28.1567	27.9499	27.7772	27.6151	27.3935	28.2032	27.3229	28.1917	28.0679	27.9051	27.8361	27.8464	28.2261
P99027	60S acidic ribosomal protein P2	Rplp2	0.29642	0.453616	0.343311	-0.74058	0.0710267	1.14858	-0.40442	0.384009	0.415659	0.05732	0.910747	0.0406021	-0.58034	0.252642	0.597494	-0.17592	0.735432	0.133458	0.16024	0.720293	0.142491	31.2781	32.0413	31.1645	32.7299	31.9525	31.7023	31.9768	31.5497	32.7227	32.6969	31.3314	30.3769	30.8637	31.5966	31.2948	31.3412	30.9007	31.0645	31.1003	32.7375	31.2359	30.677	32.687	32.1245	32.7285	30.9328
Q9QUH0	Glutaredoxin-1	Glrx	-0.34092	0.232501	0.633576	-0.61054	0.0710438	1.14847	-0.00278	0.994526	0.00238402	-0.35484	0.307855	0.511654	-0.697	0.0690009	1.16115	-0.69422	0.127403	0.894821	-0.08646	0.789891	0.102433	27.0944	26.6594	25.9906	27.2699	26.6756	26.3429	26.1747	26.0238	26.7981	26.6458	26.6613	25.8928	25.8585	26.5189	25.7057	26.4869	26.1308	27.369	26.0529	27.6364	26.0156	26.4512	27.2675	25.9297	26.2517	25.4289
Q9JJ00	Phospholipid scramblase 1	Plscr1	0.12372	0.595557	0.225077	0.36558	0.0710473	1.14845	-0.2374	0.242938	0.614505	-0.0644	0.778315	0.108845	0.06456	0.778055	0.10899	0.30196	0.222085	0.653481	-0.30102	0.204271	0.689793	26.7441	27.1994	27.2073	26.6787	26.6399	27.4471	27.1848	27.2936	26.6439	26.5186	27.2453	27.4456	27.53	27.2464	26.83	26.7737	27.1499	26.4416	26.4952	26.422	26.6241	27.1584	26.7744	27.2941	26.2964	27.1764
Q8JZN5	Acyl-CoA dehydrogenase family member 9, mitochondrial	Acad9	-0.0369	0.790541	0.102075	0.28708	0.0711866	1.1476	0.02872	0.822886	0.0846604	-0.01024	0.943424	0.0252932	0.29756	0.0598247	1.22312	0.26884	0.0895539	1.04792	0.01048	0.94663	0.0238197	29.0141	29.1284	29.2073	28.722	29.125	29.1881	29.0025	29.2568	28.6819	28.883	29.1528	29.4342	29.6932	29.0898	29.2622	29.2466	29.2429	28.8161	29.1448	28.89	29.1809	29.3113	29.0287	28.9699	28.6548	29.5386
Q62520	Zinc finger protein ZIC 2	Zic2	0.6945	0.00215609	2.66633	0.450275	0.0711919	1.14757	0.717575	NaN	NaN	0.272835	0.196569	0.706486	0.465675	0.0811158	1.09089	-0.2519	NaN	NaN	0.0154	0.95116	0.0217463	23.5264	23.4104	23.5399	NaN	22.987	23.9764	24.0267	24.1592	24.0794	NaN	24.2061	23.9423	23.6092	23.5072	NaN	24.0482	24.1188	NaN	NaN	NaN	23.4588	23.4174	23.5422	23.6118	24.1636	23.2985
P50518	V-type proton ATPase subunit E 1	Atp6v1e1	-0.3305	0.388455	0.410659	-0.72752	0.071195	1.14755	-0.13322	0.704346	0.152214	-0.1956	0.655778	0.183243	-0.64598	0.0968299	1.01399	-0.51276	0.147325	0.831723	0.08154	0.811879	0.0905088	31.206	30.128	29.8106	30.6637	30.9209	29.6176	30.0247	29.7851	30.8179	30.8314	30.2324	29.3284	29.1529	30.2724	30.1055	29.9439	29.8524	30.9394	30.8243	30.5031	29.8188	30.2	30.9274	29.5019	31.3031	29.6214
Q8CHP5-2	Partner of Y14 and mago	Wibg	0.17928	0.712342	0.147311	-0.86994	0.0712046	1.14749	-0.09224	0.87506	0.0579621	-0.04476	0.934124	0.0295956	-0.92654	0.0878493	1.05626	-0.8343	0.164265	0.784455	-0.0566	0.887103	0.0520259	26.6565	27.5222	26.0983	28.1587	27.3114	26.6782	27.3135	26.6554	28.2198	27.7766	26.3589	25.7932	25.9475	27.0634	26.2344	26.4203	25.9119	27.8831	26.8045	28.2661	26.9969	25.9219	27.4943	26.8452	28.265	25.6093
Q8C166	Copine-1	Cpne1	0.05972	0.733995	0.134307	0.41866	0.0713642	1.14652	0.12174	0.642549	0.192094	0.10488	0.610417	0.214373	0.22606	0.141868	0.848114	0.10432	0.694964	0.158038	-0.1926	0.378579	0.421844	27.7766	27.565	27.2805	27.3057	27.5694	27.6448	27.4447	27.9971	27.1216	27.5876	27.7896	28.4564	28.1433	27.3982	27.803	27.8863	27.8585	27.179	28.2152	26.9669	27.963	27.5744	27.7368	27.7967	26.9507	28.0353
Q8R0A5	Transcription elongation factor A protein-like 3	Tceal3	-0.58914	0.449951	0.346835	-1.42476	0.0715735	1.14525	-0.6464	0.454505	0.342461	-0.54548	0.476319	0.322102	-1.07955	0.160122	0.795549	-0.433155	0.608652	0.215631	0.345205	0.597411	0.223727	27.9409	26.8565	25.5351	28.3631	28.0133	25.8058	26.6756	25.3815	27.9408	27.9595	25.5775	25.13	25.2726	27.6243	25.9807	25.4292	25.0026	27.2984	27.3415	28.4052	26.0963	26.1452	27.3848	25.8074	28.5478	NaN
Q9JHU2	Palmdelphin	Palmd	0.40686	0.365159	0.437518	-0.56278	0.071579	1.14521	0.14102	0.659652	0.180685	0.37622	0.242188	0.615848	-0.25628	0.439134	0.357403	-0.3973	0.21163	0.674422	0.3065	0.260337	0.584464	26.1416	26.7753	26.0065	27.2853	26.7526	26.3117	26.9976	26.225	28.1575	27.3038	25.8565	25.7618	26.0708	26.5464	25.9119	26.7737	25.9578	27.1157	26.8588	26.9604	26.947	26.4189	27.2395	26.7523	27.4847	26.2248
P97825	Hematological and neurological expressed 1 protein;Hematological and neurological expressed 1 protein, N-terminally processed	Hn1	-0.20716	0.714437	0.146036	-0.98576	0.0716272	1.14492	-0.73396	0.292342	0.534108	-0.200545	0.762097	0.117989	-1.321	0.0318561	1.49681	-0.58704	0.414534	0.38244	-0.33524	0.534626	0.27195	27.3053	27.229	25.8108	27.7382	27.3258	26.0795	26.7706	25.8079	28.0568	27.6585	26.5745	25.689	25.1706	27.1226	25.9236	24.6791	25.4643	27.289	26.6274	27.6795	26.0887	NaN	27.379	25.7605	28.2969	25.1906
Q8C5P7	Testis development-related protein	Tdrp	0.28756	0.524986	0.279852	-0.72686	0.0716831	1.14458	0.1632	0.758535	0.120024	0.03846	0.930257	0.0313971	-0.63824	0.185771	0.731021	-0.80144	0.167135	0.776934	0.08862	0.817287	0.0876253	25.4974	25.8714	25.3421	26.892	26.5483	25.6628	26.6415	25.5451	27.1939	26.5457	25.3443	24.7073	25.1816	25.8147	25.469	25.5248	25.1161	26.9999	26.0426	27.2838	25.8533	25.1112	26.2725	26.1297	26.9768	24.8483
Q8BSY0	Aspartyl/asparaginyl beta-hydroxylase	Asph	-0.03586	0.810127	0.0914469	0.23082	0.0717237	1.14434	-0.04358	0.682333	0.166003	-0.05922	0.686273	0.163503	0.09904	0.569735	0.244327	0.14262	0.3157	0.500725	-0.13178	0.374103	0.427009	28.6379	28.8248	29.0535	28.5833	28.4761	28.9841	28.6144	28.8415	28.4249	28.5314	29.0137	28.7833	28.9115	29.0093	29.0119	28.6308	28.6611	28.7109	28.6902	28.6647	28.8862	28.7021	28.556	28.8041	28.3311	28.9406
Q921C5;Q921C5-2;Q921C5-3	Protein bicaudal D homolog 2	Bicd2	-0.18866	0.380979	0.419099	-0.412105	0.0718183	1.14376	-0.37358	0.0746051	1.12723	-0.33402	0.115179	0.938626	-0.48253	0.023803	1.62337	-0.10895	0.504454	0.297178	-0.070425	0.704352	0.15221	25.3295	24.9321	25.4656	25.0313	24.7739	25.0708	24.8825	24.4684	24.7512	25.4162	NaN	24.3488	24.6772	25.0725	24.679	24.9427	24.9314	24.5693	24.4882	NaN	24.49	24.6694	25.0567	25.1493	24.4969	24.6455
P19426-2;P19426	Negative elongation factor E	Nelfe	0.23432	0.45168	0.345169	-0.62072	0.0718787	1.1434	-0.4506	0.205039	0.688163	-0.06119	0.846942	0.0721465	-0.92528	0.0166454	1.7787	-0.47468	0.175315	0.756182	-0.30456	0.326366	0.486295	24.8373	25.1356	24.6105	25.9256	25.1147	25.032	25.2568	24.966	26.0493	25.4912	24.5376	23.9201	24.4784	25.1765	24.4075	24.7424	24.2257	24.9953	24.0578	25.3495	24.6834	NaN	25.2237	24.807	25.5401	23.8838
Q3UHX2	28 kDa heat- and acid-stable phosphoprotein	Pdap1	0.35632	0.491646	0.308348	-0.87778	0.0719236	1.14313	-0.62324	0.214252	0.669075	-0.0121	0.982045	0.00786873	-0.92792	0.135506	0.868043	-0.30468	0.582019	0.235063	-0.05014	0.922294	0.0351307	27.9079	28.7634	28.0637	29.7891	29.1718	28.6131	28.9687	28.1308	30.0131	29.7518	27.9322	27.1273	27.5659	28.512	28.1696	28.1148	27.4726	28.1566	27.6326	29.2031	28.4213	27.4115	29.4844	28.825	29.4932	26.9189
Q9CQ02	COMM domain-containing protein 4	Commd4	-0.27222	0.293295	0.532696	-0.35392	0.0719976	1.14268	0.01998	0.917471	0.0374075	-0.0973	0.698513	0.155825	-0.27834	0.197466	0.704509	-0.29832	0.149334	0.825841	0.07558	0.670194	0.173799	25.0519	24.978	25.2609	24.4202	24.8492	24.7664	24.2201	25.3267	24.5817	24.3042	24.6369	24.623	24.85	24.3124	24.3683	25.133	25.1163	25.1473	24.5785	24.685	24.359	25.5284	24.8986	24.655	24.6327	24.5757
P20040;P18468;P04231	H-2 class II histocompatibility antigen, E-Q beta chain;H-2 class II histocompatibility antigen, I-A beta chain;H-2 class II histocompatibility antigen, E-S beta chain	H2-Eb1	-0.249792	0.0791361	1.10163	0.498625	0.0721732	1.14162	0.172875	0.203574	0.691278	0.09115	0.745989	0.127268	0.130215	0.472682	0.325431	-0.04266	0.836982	0.077284	-0.36841	0.180049	0.744609	23.8696	24.1362	23.8302	NaN	23.8201	23.4951	23.7338	23.7638	NaN	NaN	24.318	25.0411	24.0595	24.232	NaN	NaN	24.1768	NaN	24.1843	23.8996	23.7071	24.1765	NaN	24.6486	23.4885	24.5427
O70378	ER membrane protein complex subunit 8	Emc8	-0.02808	0.901865	0.0448586	0.47154	0.0722103	1.1414	0.22168	0.348332	0.458006	0.1018	0.717482	0.144189	0.30918	0.332691	0.477959	0.0875	0.746054	0.12723	-0.16236	0.557804	0.253518	26.6875	26.7094	26.6632	25.7269	26.6099	26.4606	26.3568	26.8341	26.1287	26.4763	26.7095	26.969	27.3351	26.6411	27.0999	26.7725	26.7763	26.3056	27.0242	26.6267	26.4973	27.2725	26.6414	26.4054	26.0893	27.0251
P10833	Ras-related protein R-Ras	Rras	0.02796	0.885808	0.0526603	0.35964	0.0724259	1.14011	-0.00398	0.981381	0.0081622	-0.0563	0.80184	0.0959122	0.0615	0.738929	0.131397	0.06548	0.608069	0.216047	-0.29814	0.0567902	1.24573	29.8493	30.1937	29.9496	29.6345	29.3165	30.1645	29.7803	29.99	29.5983	29.5503	30.3216	30.1066	30.1569	30.3261	29.8306	29.8249	29.8412	29.7717	29.964	29.5219	29.5588	30.1885	29.8078	29.8646	29.2424	30.1363
Q9WUB3	Glycogen phosphorylase, muscle form	Pygm	0.12742	0.444925	0.351714	0.38928	0.0727919	1.13792	0.21868	0.315569	0.500906	0.0977	0.662254	0.178976	0.38062	0.00481664	2.31726	0.16194	0.420495	0.376239	-0.00866	0.961471	0.0170638	30.9443	31.3072	31.1833	31.1006	31.4525	31.4975	31.4233	31.5357	30.8081	31.3604	31.5179	31.8292	31.6691	30.981	31.9371	31.8018	31.3642	30.9664	31.8764	31.0725	31.6678	31.5146	31.4229	31.3328	30.5383	31.6613
P35505	Fumarylacetoacetase	Fah	0.1378	0.517728	0.285898	0.43374	0.0729542	1.13695	0.35104	0.26152	0.582495	0.40388	0.0440314	1.35624	0.25892	0.133196	0.87551	-0.09212	0.739265	0.1312	-0.17482	0.35127	0.454359	28.6633	28.434	27.87	28.3986	28.5419	28.5688	28.7873	28.8655	28.0367	28.3385	29.0116	29.2234	28.7607	28.2624	28.8184	29.4003	28.7246	27.9257	29.1311	28.4813	28.9845	28.9954	28.7682	28.7341	28.445	28.8732
P51660	Peroxisomal multifunctional enzyme type 2;(3R)-hydroxyacyl-CoA dehydrogenase;Enoyl-CoA hydratase 2	Hsd17b4	-0.02864	0.807465	0.0928765	0.22294	0.0731986	1.1355	0.04048	0.752453	0.123521	0.02254	0.882388	0.0543404	0.3303	0.0250056	1.60196	0.28982	0.0945339	1.02441	0.10736	0.466117	0.331505	29.0853	29.2225	29.4062	29.1266	29.2722	29.2728	29.3078	29.3872	28.8231	29.1787	29.2447	29.6103	29.6335	29.2032	29.5358	29.5413	29.3621	29.0034	29.4063	29.0021	29.3534	29.6558	29.0849	29.2903	28.8411	29.6125
Q8BFW9	Solute carrier family 2, facilitated glucose transporter member 12	Slc2a12	NaN	NaN	NaN	0.40267	0.0734856	1.1338	-0.071025	0.579854	0.236681	-0.0774	NaN	NaN	-0.1895	0.395587	0.402758	-0.118475	0.514679	0.288463	-0.59217	0.0303507	1.51783	22.9111	23.2849	23.4858	NaN	23.22	NaN	NaN	NaN	NaN	NaN	23.6186	24.1571	23.4558	23.577	23.3321	23.0853	23.1733	23.1921	23.167	NaN	23.1904	23.1057	NaN	NaN	NaN	23.1233
P97807-2	Fumarate hydratase, mitochondrial	Fh	0.11944	0.586758	0.231541	0.35056	0.0735876	1.1332	-0.04654	0.855552	0.0677534	0.0884	0.693429	0.158998	0.41606	0.108407	0.964943	0.4626	0.104853	0.979421	0.0655	0.722638	0.141079	31.9686	31.5048	31.5888	30.9976	31.3416	31.9224	31.3892	31.9516	31.309	31.4264	31.9677	31.7995	31.9289	31.6124	31.8457	31.6957	31.4759	31.0458	31.9747	30.9766	31.6335	31.8788	31.879	31.2058	31.2463	32.241
Q8K003	Translation machinery-associated protein 7	Tma7	0.57276	0.286465	0.542928	-0.83038	0.0736099	1.13306	-0.07276	0.893933	0.0486952	-0.01018	0.982154	0.0078205	-1.25852	0.0825158	1.08346	-1.18576	0.121575	0.915155	-0.42814	0.491216	0.308727	26.9498	27.4334	26.0846	28.0232	27.5004	27.1005	27.5687	26.8657	28.5887	28.7316	26.601	25.6729	25.9679	26.9703	26.6274	26.5303	25.9628	27.8518	27.052	28.2307	26.9916	26.5918	27.9271	26.5743	27.8557	25.5052
Q9QZ23	NFU1 iron-sulfur cluster scaffold homolog, mitochondrial	Nfu1	0.1446	0.714633	0.145917	-0.9238	0.0737141	1.13245	-0.12842	0.803354	0.0950929	-0.10554	0.832793	0.0794628	-0.77856	0.144522	0.840067	-0.65014	0.287767	0.540958	0.14524	0.790235	0.102244	27.9559	28.1072	27.6915	29.2843	28.5311	28.2279	28.2237	27.7297	28.9756	29.1361	28.0077	26.4031	26.6626	27.9317	27.9459	27.8303	27.1329	28.8659	27.6925	29.4063	27.5507	27.0769	28.7524	28.4124	29.2499	26.8124
Q9EP69	Phosphatidylinositide phosphatase SAC1	Sacm1l	0.27212	0.189506	0.722378	0.42048	0.073738	1.13231	0.1863	0.258604	0.587366	0.2392	0.202625	0.693308	0.56386	0.00750295	2.12477	0.37756	0.0070618	2.15108	0.14338	0.427131	0.369439	29.5733	30.0621	30.29	29.886	30.3104	30.6408	30.2832	30.5014	29.8879	30.1691	30.1946	30.6777	30.7244	29.9745	30.653	30.3226	30.1774	30.0508	30.4101	30.0924	30.5486	30.1679	30.3592	30.318	29.9241	30.7096
Q3V3R4	Integrin alpha-1	Itga1	0.0742	0.666534	0.176178	0.28682	0.0737417	1.13229	-0.02904	0.817758	0.0873751	-0.17542	0.219591	0.658385	0.09338	0.545684	0.263059	0.12242	0.292263	0.534226	-0.19344	0.169011	0.772085	29.8836	30.2691	30.231	29.881	29.6889	30.3779	30.094	30.275	29.8398	29.7379	30.4106	30.0182	30.2388	30.4998	30.2203	30.0285	30.0962	29.9349	29.9417	29.8071	29.8611	29.9299	29.8035	29.929	29.553	30.3664
Q9QXX0	Protein jagged-1	Jag1	0.099925	0.606249	0.217349	0.391515	0.0741431	1.12993	0.0389417	0.854737	0.0681675	0.166508	0.524186	0.280515	0.06565	0.717043	0.144455	0.0267083	0.772493	0.112106	-0.325865	0.0391462	1.40731	22.728	23.0156	22.8358	NaN	22.2499	22.6579	22.7078	22.8292	23.0341	NaN	22.9861	22.9771	23.2188	23.4496	22.8626	22.6369	22.8741	NaN	NaN	22.7278	22.8569	NaN	NaN	23.1871	22.5775	22.8579
Q8BUY8	G-protein coupled receptor-associated sorting protein 2	Gprasp2	-1.04785	0.136175	0.865904	-1.06762	0.0741526	1.12987	-1.17012	0.0954313	1.02031	-1.35867	0.109999	0.958612	-0.623833	0.492112	0.307936	0.546292	0.296012	0.528691	0.443787	0.314836	0.501915	25.1848	NaN	22.9562	NaN	23.9094	23.5228	22.5736	22.9701	NaN	22.8093	23.146	22.6587	23.2666	22.8181	22.8565	23.0572	23.0325	22.3937	22.9033	NaN	22.5546	22.4597	22.9601	NaN	NaN	22.7062
O88351	Inhibitor of nuclear factor kappa-B kinase subunit beta	Ikbkb	-0.0091	0.965519	0.015239	0.302907	0.0742764	1.12915	0.398067	0.0812977	1.08992	0.135417	NaN	NaN	0.185817	0.451935	0.344924	-0.21225	0.320751	0.493831	-0.11709	0.468337	0.329441	25.4244	25.0596	25.6	NaN	NaN	25.1229	25.4222	25.5116	NaN	NaN	25.8959	25.6064	25.5664	25.6166	25.6359	25.8374	25.6315	NaN	25.8093	NaN	NaN	25.426	25.5675	NaN	NaN	25.8571
Q9CR51	V-type proton ATPase subunit G 1	Atp6v1g1	0.16516	0.623851	0.204919	-0.72742	0.0742932	1.12905	-0.324	0.347549	0.458984	0.00122	0.997387	0.00113629	-0.77342	0.0946797	1.02374	-0.44942	0.319444	0.495605	-0.046	0.920509	0.0359719	28.5267	28.6335	28.6359	29.4908	29.4568	28.5477	29.0626	28.6309	29.599	29.7293	28.831	27.4451	27.6514	28.6793	28.4998	28.5996	27.8917	29.1775	28.3297	29.1252	28.3712	28.3145	29.2256	28.9581	29.8804	28.0228
Q9CR27	WASH complex subunit CCDC53	Ccdc53	0.18028	0.504449	0.297182	-0.5567	0.0747687	1.12628	-0.38094	0.0787066	1.10399	-0.02854	0.944701	0.0247055	-0.52306	0.0866401	1.06228	-0.14212	0.57628	0.239366	0.03364	0.916938	0.0376603	25.359	25.6889	25.0127	25.5984	25.9224	25.336	25.3102	25.5742	26.4304	25.832	25.0583	24.1964	24.83	25.5491	25.1641	25.0042	25.008	24.8904	25.474	25.3001	25.1046	25.0129	26.8488	24.8183	25.6541	24.9719
Q8VE95	UPF0598 protein C8orf82 homolog		-0.1113	0.602551	0.220006	0.31092	0.0749307	1.12534	-0.04138	0.813269	0.0897656	-0.13532	0.600186	0.221714	0.1113	0.499876	0.301138	0.15268	0.353994	0.451004	-0.19962	0.179738	0.745361	25.7354	26.0021	26.4169	25.9521	25.7734	25.9197	25.9655	26.2856	25.8861	25.2665	26.2207	26.1026	26.5162	26.4924	26.1026	25.8464	26.2579	25.6105	25.8078	26.1504	25.6273	26.1105	26.254	26.1234	25.0881	26.2739
Q61550	Double-strand-break repair protein rad21 homolog	Rad21	0.05804	0.471693	0.32634	0.24442	0.0749652	1.12514	0.00222	0.975739	0.0106661	0.17444	0.235493	0.628022	0.21206	0.0375372	1.42554	0.20984	0.0103255	1.98609	-0.03236	0.785555	0.104823	27.1281	27.1353	27.2166	27.0031	26.8476	27.1893	27.2172	27.1582	26.9922	27.064	27.2082	27.2373	27.5239	27.5566	27.0268	27.025	27.0967	27.1705	27.0355	27.0141	27.5162	26.9131	27.5196	27.1279	27.1261	27.3815
Q6PH08;Q6PH08-3;Q6PH08-2	ERC protein 2	Erc2	-0.68885	NaN	NaN	-0.62746	0.0749792	1.12506	-0.594333	0.142277	0.846865	-0.07965	0.881157	0.0549467	-0.454267	0.378791	0.4216	0.140067	0.737288	0.132363	0.173193	0.630214	0.200512	26.2471	24.9083	25.6696	NaN	25.2574	NaN	NaN	24.8209	NaN	24.8426	25.2907	24.6745	24.4953	24.9029	25.1023	24.9003	24.8923	NaN	24.9862	NaN	24.3657	26.036	NaN	25.1766	26.1855	24.4238
Q9D1N9;Q9D1N9-2	39S ribosomal protein L21, mitochondrial	Mrpl21	-0.76794	0.00402938	2.39476	0.42424	0.0750681	1.12454	-0.39204	0.181549	0.741007	-0.4242	0.167919	0.7749	-0.0726	0.760001	0.119186	0.31944	0.238931	0.621727	-0.49684	0.0277486	1.55676	25.0706	25.2617	25.4851	24.5012	24.7578	24.3754	24.2515	24.4596	24.1324	24.0178	25.398	25.1674	25.6591	25.7285	25.2446	25.0264	25.0501	24.3029	24.7172	24.0196	25.162	24.9476	24.4972	24.4398	23.9088	24.9501
Q9Z0U1	Tight junction protein ZO-2	Tjp2	0.03378	0.504837	0.296848	0.1148	0.0751858	1.12386	-0.08322	0.487867	0.311698	0.02386	0.667955	0.175253	0.08402	0.130389	0.884758	0.16724	0.203351	0.691754	-0.03078	0.663011	0.178479	29.3902	29.4066	29.5104	29.4562	29.4008	29.3499	29.419	29.5566	29.4332	29.5744	29.5122	29.5789	29.712	29.3937	29.5414	29.4267	29.5074	28.9076	29.4074	29.499	29.4856	29.2835	29.5698	29.5125	29.4321	29.5654
Q8K297	Procollagen galactosyltransferase 1	Colgalt1	-8e-05	0.999684	0.000137394	0.43272	0.0752043	1.12376	-0.02486	0.911371	0.0403046	0.04818	0.796344	0.0988995	0.43246	0.124805	0.903769	0.45732	0.135817	0.867046	-0.00026	0.999261	0.000321084	24.8016	25.036	24.8624	24.6178	24.265	25.1322	24.898	24.6977	24.273	24.5815	25.0113	25.0569	25.7137	24.7082	25.2563	24.4868	25.0743	24.5621	25.107	24.2283	24.9378	24.7932	24.5374	25.1131	24.4422	25.6649
P45377	Aldose reductase-related protein 2	Akr1b8	-0.08248	0.653247	0.184923	0.3553	0.0752214	1.12366	-0.20038	0.585396	0.23255	-0.02066	0.929945	0.0315426	0.14608	0.403814	0.393818	0.34646	0.332212	0.478585	-0.20922	0.163536	0.786388	28.5178	28.4069	27.8049	27.9792	28.4126	27.8494	28.2807	28.3626	27.9103	28.306	28.8646	28.7253	28.3395	28.3516	28.6169	28.8399	27.8663	27.2633	28.7156	27.4344	28.5471	28.4301	28.2737	28.2492	27.518	28.4967
Q9Z1D1	Eukaryotic translation initiation factor 3 subunit G	Eif3g	0.10834	0.653744	0.184592	-0.31674	0.0753365	1.12299	-0.07876	0.69806	0.156107	0.0535	0.814388	0.0891684	-0.3694	0.0969098	1.01363	-0.29064	0.192284	0.716056	-0.05266	0.758351	0.12013	28.2106	28.0839	27.6713	28.497	28.1117	27.8321	28.0817	27.8463	28.6766	28.6795	27.8905	27.6267	27.6845	28.0655	27.7236	28.1084	27.6354	28.5156	27.902	28.0193	28.1907	27.5524	28.3789	28.1133	28.6067	27.5555
P16332	Methylmalonyl-CoA mutase, mitochondrial	Mut	-0.02524	0.875692	0.0576487	0.2919	0.0753391	1.12298	0.09604	0.50413	0.297458	0.14046	0.468492	0.329298	0.4836	0.0617987	1.20902	0.38756	0.133326	0.875086	0.1917	0.438844	0.35769	28.9234	28.9562	29.2995	28.8241	28.8484	29.0108	28.829	29.4188	28.6642	28.8026	29.0398	29.3383	29.5676	28.9589	29.4065	29.1925	29.0972	28.746	29.3686	28.9275	29.1154	29.7083	28.9995	29.0144	28.7163	29.8778
Q8C437;Q8C437-3;Q8C437-4	PEX5-related protein	Pex5l	-0.484075	NaN	NaN	-0.45235	0.0755843	1.12157	-0.398425	NaN	NaN	0.199775	NaN	NaN	0.409325	NaN	NaN	0.80775	NaN	NaN	0.861675	NaN	NaN	24.6487	24.2233	24.2227	NaN	24.728	NaN	23.9716	NaN	NaN	NaN	24.2023	23.5272	NaN	24.2093	24.0745	NaN	24.007	24.1075	NaN	NaN	NaN	24.7064	NaN	NaN	24.6045	NaN
Q9DCL8	Protein phosphatase inhibitor 2	Ppp1r2	0.37268	0.484588	0.314628	-0.96854	0.0758922	1.1198	-0.35412	0.460669	0.336611	0.11178	0.845285	0.0729967	-0.83984	0.154054	0.812327	-0.48572	0.362756	0.440385	0.1287	0.810718	0.0911299	28.5096	29.1008	28.0439	29.9966	29.4974	28.7494	29.0378	28.626	30.32	30.2785	28.4371	27.0853	27.5287	28.8479	28.4066	28.5253	27.7251	29.0986	28.5448	29.4839	28.4831	28.1902	30.2036	28.6624	30.1679	27.4579
Q8BUE4;Q8BUE4-2	Apoptosis-inducing factor 2	Aifm2	0.0745	0.716809	0.144596	0.45816	0.0762339	1.11785	0.23432	0.322178	0.491904	0.15082	0.574428	0.240764	0.45622	0.135411	0.868347	0.2219	0.482987	0.316065	-0.00194	0.995063	0.00214941	24.8612	25.2525	24.8147	24.4424	24.9476	25.0047	24.8176	25.4882	24.7307	24.6497	24.6269	25.5374	25.4537	25.3109	25.6803	25.3979	25.3523	24.4369	25.3109	24.992	25.6713	25.0059	24.8329	NaN	24.5479	26.1159
Q9D6G9;Q9D6G9-2	CKLF-like MARVEL transmembrane domain-containing protein 5	Cmtm5	-0.4581	0.137651	0.861221	-0.583785	0.0764342	1.11671	-0.287625	0.422552	0.374119	-0.033125	0.95514	0.0199329	-0.5831	0.0973557	1.01164	-0.295475	0.330958	0.480227	0.000685	0.997513	0.00108135	25.1289	24.4403	23.8856	NaN	24.6417	24.2733	23.935	24.0542	24.0016	NaN	23.5413	23.62	24.1711	24.1954	24.1739	23.9299	24.5684	24.8894	23.6532	24.1416	23.7725	24.4709	26.27	23.9206	24.021	23.5873
Q8K273	Membrane magnesium transporter 1	Mmgt1	0.43656	0.0330073	1.48139	0.25772	0.0764623	1.11655	-0.0542	0.718079	0.143828	0.45518	0.11512	0.938848	0.14712	0.332085	0.47875	0.20132	0.219407	0.65875	-0.1106	0.432359	0.364155	26.6828	26.7739	26.7387	26.4353	26.2792	27.249	26.4911	27.233	26.987	27.1326	27.0429	26.7479	26.8181	26.9977	26.5919	26.8942	26.267	26.5828	26.5395	26.3554	27.0164	26.6098	27.836	26.502	27.2216	26.8972
Q9JIH2	Nuclear pore complex protein Nup50	Nup50	0.13536	0.248223	0.605159	-0.25824	0.0765321	1.11616	-0.0635	0.803958	0.0947667	0.15172	0.594669	0.225725	-0.0576	0.629005	0.201346	0.0059	0.981509	0.00810573	0.20064	0.14895	0.826961	24.8386	24.9482	24.7855	25.2265	24.7951	25.2129	25.0382	24.8442	25.209	24.9664	24.3291	24.5684	24.8735	24.7964	24.7353	25.1392	24.3193	25.231	24.2582	25.3287	25.2592	24.0397	25.4926	25.2831	25.2779	24.7439
Q9CQ89;Q9CQ89-3	Protein CutA	Cuta	0.3137	0.25097	0.600378	-0.46076	0.076556	1.11602	0.24036	0.434635	0.361875	0.1286	0.779806	0.108014	-0.2948	0.362681	0.440476	-0.53516	0.116819	0.932487	0.16596	0.512576	0.290242	26.4229	26.9879	26.0381	27.0383	27.0858	27.2256	26.6826	26.8254	27.4901	26.9178	26.2109	26.3738	25.9155	26.4228	26.3462	26.6776	26.4247	27.5161	26.8092	27.3472	26.6481	25.8104	28.138	26.4147	27.2048	26.3666
Q9D898	Actin-related protein 2/3 complex subunit 5-like protein	Arpc5l	0.06278	0.781585	0.107024	-0.52242	0.0765952	1.1158	-0.10438	0.664457	0.177533	-0.00638	0.985623	0.006289	-0.49696	0.113905	0.943456	-0.39258	0.264379	0.577773	0.02546	0.943058	0.0254618	28.8128	28.478	28.1163	28.5647	28.4393	28.1111	28.4146	28.2649	28.7848	29.1496	28.5865	27.4466	27.4715	28.3764	27.918	27.9546	28.0255	29.0975	28.4133	28.3983	28.0653	27.8773	29.4442	27.9312	29.0612	27.8933
O08795-2;O08795	Glucosidase 2 subunit beta	Prkcsh	-0.06462	0.469683	0.328196	0.20936	0.0766539	1.11547	-0.0672	0.551982	0.258075	0.01684	0.873252	0.0588602	0.07456	0.469999	0.327903	0.14176	0.150424	0.822684	-0.1348	0.141972	0.847797	30.0757	30.086	29.8116	29.9864	29.6621	29.8277	29.8248	29.9413	29.8239	29.881	30.1161	30.065	30.0758	30.3779	30.0338	29.8967	29.741	29.8165	30.1112	29.7204	30.1283	29.9591	29.792	29.8252	30.0014	30.0789
P0DN34			0.04756	0.910084	0.0409184	-0.52544	0.0766948	1.11523	0.43284	0.156915	0.804337	0.16762	0.608841	0.215496	-0.16806	0.610352	0.214419	-0.6009	0.104974	0.978917	0.35738	0.287061	0.542026	27.8241	28.232	27.7172	28.3441	28.7471	29.1542	26.9963	28.6328	28.3719	27.9471	27.6612	27.2521	27.3519	28.2803	27.6918	28.5858	28.0396	28.5881	28.495	29.3202	28.1552	28.1544	29.3323	27.8807	28.18	27.399
Q9D172	ES1 protein homolog, mitochondrial	D10Jhu81e	0.17146	0.183485	0.736399	0.24068	0.0768059	1.11461	-0.03244	0.786503	0.1043	0.19606	0.0775904	1.11019	0.44902	0.0261117	1.58316	0.48146	0.022869	1.64075	0.20834	0.263498	0.579223	31.2338	30.9387	30.9249	30.7942	30.8682	31.3869	30.8462	31.1715	31.017	31.1955	31.3696	30.9376	31.1976	31.0425	31.4159	31.1036	30.7425	30.7502	31.1571	30.8442	31.0534	31.3906	31.0944	31.1135	31.0882	31.7096
P01901	H-2 class I histocompatibility antigen, K-B alpha chain	H2-K1	-0.13758	0.552649	0.25755	0.2829	0.0768396	1.11441	-0.03068	0.862505	0.0642383	0.12258	0.58423	0.233416	0.21498	0.403018	0.394676	0.24566	0.309262	0.509674	-0.06792	0.746497	0.126972	27.4324	27.7299	28.2735	27.6898	27.7717	27.8394	27.6026	28.201	27.2843	27.2821	28.0055	28.0196	28.0877	28.0504	28.1486	27.9028	27.9968	27.4101	27.793	27.6412	28.0228	27.8151	27.7949	28.4452	27.4322	28.1156
Q921K9	B-cell CLL/lymphoma 7 protein family member B	Bcl7b	-0.028355	0.952496	0.0211366	-0.954575	0.0769794	1.11363	-0.823795	0.100707	0.996942	0.119	0.832583	0.0795725	-0.857	0.0972349	1.01218	-0.033205	0.941946	0.0259738	0.097575	0.836509	0.0775295	24.2025	25.2998	NaN	25.6241	25.1295	25.0968	24.8074	24.0675	26.117	25.0894	24.6144	23.4067	23.6978	24.7187	NaN	23.4633	23.747	25.0313	24.1241	24.8352	24.9257	NaN	26.1576	24.0837	25.5649	23.6621
Q8BKY8	Transcription termination factor 2, mitochondrial	Mterf2	-0.511133	0.178155	0.749201	-0.560067	0.0771996	1.11239	-0.7858	0.109781	0.959472	-1.0029	0.138961	0.857107	-0.308267	NaN	NaN	0.477533	NaN	NaN	0.2518	NaN	NaN	23.5275	24.3192	NaN	NaN	23.2961	23.2017	23.1222	23.2855	NaN	NaN	23.2215	23.0936	23.3067	22.7936	23.3556	NaN	23.3665	22.8062	NaN	22.6127	23.4641	NaN	21.9171	NaN	22.7529	NaN
Q9WTX5	S-phase kinase-associated protein 1	Skp1	0.29558	0.525869	0.279123	-0.79202	0.0774306	1.11109	-0.18018	0.674099	0.171276	0.18088	0.711128	0.148053	-0.57294	0.280221	0.552499	-0.39276	0.423739	0.372901	0.21908	0.637	0.195861	30.0182	30.4753	29.679	31.3797	31.0503	30.1495	30.6064	30.1984	31.618	31.5081	29.7462	29.2265	29.242	30.4561	29.9716	29.9728	29.643	30.8947	30.1658	31.0253	30.2054	29.7711	31.464	30.5099	31.5565	29.3803
Q8K3A9	7SK snRNA methylphosphate capping enzyme	Mepce	0.246125	0.204649	0.688991	0.317985	0.0774782	1.11082	0.02075	0.843958	0.0736792	0.367492	0.0511286	1.29134	0.195225	0.170669	0.767846	0.174475	0.225912	0.646061	-0.12276	0.465884	0.331723	NaN	24.1733	23.9102	24.1914	24.0142	24.4237	24.2407	23.7954	24.6508	24.4814	24.4495	24.3397	24.0344	24.318	24.8097	24.172	24.112	23.8754	24.2127	NaN	24.2501	NaN	24.3479	NaN	24.7213	24.5249
Q9CWZ7	Gamma-soluble NSF attachment protein	Napg	-0.07752	0.852318	0.0693981	-0.68392	0.0775627	1.11035	-0.26652	0.471344	0.326662	-0.03722	0.928912	0.0320253	-0.60936	0.114208	0.942304	-0.34284	0.335204	0.474691	0.07456	0.820987	0.0856637	30.1745	29.1742	28.6816	29.7704	29.575	28.8188	29.5635	28.5796	30.2916	29.7346	29.0578	28.3998	28.1324	29.2587	29.1074	28.6374	28.8553	29.9622	29.5641	29.0241	28.9305	29.3301	29.9524	28.6446	30.332	28.3979
P50608	Fibromodulin	Fmod	0.58972	0.0950593	1.02201	0.50292	0.0777027	1.10956	0.59686	0.0569491	1.24451	0.54618	0.0821783	1.08524	0.69814	0.0813985	1.08938	0.10128	0.741835	0.129693	0.19522	0.504017	0.297554	30.941	30.8059	29.6646	30.7882	30.4535	31.6353	30.7748	31.6253	30.8489	30.7175	30.855	30.8185	31.0129	31.1894	31.292	31.3175	31.0943	30.9104	31.5382	30.7771	31.5106	31.1351	30.9902	31.1602	30.588	31.8591
P0C0A3	Charged multivesicular body protein 6	Chmp6	0.41956	0.292134	0.534418	-0.67578	0.077753	1.10928	-0.02666	0.951183	0.0217361	0.10418	0.813081	0.0898661	-0.63566	0.211547	0.674594	-0.609	0.228454	0.641202	0.04012	0.92046	0.0359949	26.7647	27.299	26.3177	27.952	27.6989	27.3315	27.6786	27.0485	28.3657	27.7058	26.5868	26.1788	26.2074	26.9345	26.7459	26.4508	26.5005	27.7123	27.3825	27.8529	27.1744	26.6092	27.6655	26.814	28.2901	25.8588
P47713	Cytosolic phospholipase A2;Phospholipase A2;Lysophospholipase	Pla2g4a	0.43572	0.0422875	1.37379	0.42158	0.0778269	1.10887	0.3024	0.205765	0.686629	0.30544	0.198607	0.702005	0.52824	0.0348262	1.45809	0.22584	0.368504	0.433557	0.10666	0.650649	0.186654	27.0703	27.8093	27.7066	27.4312	27.3236	28.1266	27.8683	28.2278	27.5714	27.7255	27.8087	27.9732	28.3115	27.3354	28.0201	27.9692	28.07	27.4147	28.1147	27.2844	28.3249	27.6901	27.9635	27.573	27.3167	28.4417
Q8R164	Valacyclovir hydrolase	Bphl	-0.19772	0.390058	0.408871	0.37588	0.0778382	1.10881	-0.09468	0.667961	0.175249	-0.01192	0.955597	0.0197251	0.37964	0.168398	0.773663	0.47432	0.0689781	1.16129	0.00376	0.985528	0.00633083	29.8195	29.3489	29.4998	28.8446	29.0715	29.3761	28.923	29.4859	28.7536	29.0571	29.8559	29.6408	29.8937	29.5016	29.5717	29.4005	29.1734	28.9027	29.617	29.0173	29.404	29.561	29.0691	29.5215	28.9691	30.0987
O54879	High mobility group protein B3	Hmgb3	0.09328	0.826304	0.0828604	-0.92578	0.0779681	1.10808	-0.4859	0.179537	0.745845	-0.23758	0.615122	0.211038	-0.63516	0.102648	0.98865	-0.14926	0.66025	0.180292	0.29062	0.541512	0.266392	27.6036	27.7127	27.2247	27.3731	28.6318	27.3552	27.4238	27.0506	28.4886	28.6941	27.4221	25.7079	25.977	27.4002	27.4098	27.2889	26.8237	27.2915	26.7362	27.9761	27.4898	26.362	28.4298	26.9226	28.1538	26.4224
Q9JJG0-4;Q9JJG0-3;Q9JJG0-2;Q9JJG0	Transforming acidic coiled-coil-containing protein 2	Tacc2	0.116245	0.604672	0.21848	-0.40088	0.0780064	1.10787	-0.37024	0.158827	0.799077	-0.060055	0.830478	0.0806716	-0.360805	0.300295	0.522452	0.009435	0.978923	0.00925145	0.040075	0.900925	0.0453112	24.7014	25.1238	24.9079	25.5352	25.3671	25.0071	24.9944	NaN	25.6017	25.3701	24.839	24.3884	24.7271	25.1399	24.5366	25.123	24.1479	25.1343	24.5763	24.8027	25.0209	NaN	25.2661	24.4297	25.5514	24.617
Q99LR1	Monoacylglycerol lipase ABHD12	Abhd12	-0.06174	0.620009	0.207602	0.23792	0.0780841	1.10744	0.01764	0.897839	0.0468014	-0.0169	0.923247	0.0346822	0.28018	0.0705777	1.15133	0.26254	0.0942057	1.02592	0.04226	0.741295	0.130009	28.3038	28.0118	28.2673	27.8019	28.0741	28.0535	28.0983	28.2718	27.8421	27.8845	28.2453	28.397	28.3725	28.0964	28.5373	28.1742	28.363	27.805	28.2177	27.9872	28.3031	28.5237	27.8879	27.8671	27.7926	28.4673
O35245-3;O35245;O35245-5;O35245-4;O35245-2	Polycystin-2	Pkd2	-0.15592	0.347737	0.45875	0.31328	0.0782312	1.10662	-0.18592	0.169166	0.771688	-0.0445	0.778826	0.10856	-0.06592	0.712203	0.147396	0.12	0.379596	0.420679	-0.3792	0.0452554	1.34433	26.076	26.5547	26.5189	26.0457	26.0377	26.2803	26.2705	26.2047	25.7844	25.9135	26.2931	26.5092	26.8933	26.6371	26.4667	26.0982	26.0557	25.9551	26.1485	26.0459	26.2205	25.9433	26.0993	26.5324	26.215	25.9442
Q9D0B6;Q9D0B6-2	Protein PBDC1	Pbdc1	-0.44694	0.204334	0.68966	-0.62728	0.0783378	1.10603	-0.5301	0.0657272	1.18225	-0.49116	0.15205	0.818015	-0.66635	0.0776081	1.11009	-0.13625	0.632462	0.198966	-0.03907	0.912991	0.0395334	26.0299	26.0478	24.9774	26.0159	25.9115	25.4503	24.7463	24.7949	25.8523	25.904	25.6421	24.749	24.592	25.7572	25.1058	25.138	25.313	25.5535	24.7991	25.5284	24.8629	24.7546	25.9754	25.2734	25.6604	24.5039
Q9CR00	26S proteasome non-ATPase regulatory subunit 9	Psmd9	0.27992	0.587589	0.230927	-0.82138	0.0783587	1.10591	-0.33524	0.421874	0.374817	0.08378	0.861764	0.0646117	-0.67358	0.200984	0.69684	-0.33834	0.512217	0.290546	0.1478	0.776057	0.110106	27.3681	27.5238	26.8129	28.4402	27.8941	27.0362	27.7349	26.971	28.802	28.8946	27.4408	26.002	26.1078	27.2703	27.1113	26.8546	26.4512	27.6897	27.2937	28.0737	27.4987	26.4394	28.381	27.5674	28.5715	26.4869
P60766	Cell division control protein 42 homolog	Cdc42	-0.11956	0.226402	0.64512	0.19628	0.07867	1.10419	-0.21142	0.255019	0.593428	-0.25552	0.125258	0.902194	0.02252	0.892358	0.0494611	0.23394	0.290543	0.53679	-0.17376	0.279995	0.55285	30.7968	30.7761	30.6913	30.3488	30.6625	30.6693	30.4377	30.5761	30.4497	30.5449	31.0301	30.6856	30.8574	30.8311	30.8527	30.5337	30.6885	30.3365	30.7537	29.906	30.7214	30.64	30.1776	30.3829	30.076	31.2175
Q9JHQ5	Leucine zipper transcription factor-like protein 1	Lztfl1	-0.23104	0.163916	0.785379	-0.38338	0.0787048	1.104	-0.40292	0.0112986	1.94698	-0.10604	0.69311	0.159198	-0.57404	0.0132714	1.87708	-0.17112	0.416353	0.380538	-0.19066	0.462067	0.335295	26.5601	26.6659	26.3086	26.4627	26.6239	25.9134	26.3335	26.0652	26.4931	26.6608	26.4231	25.8296	25.6425	26.6029	26.2062	26.4204	26.0016	25.9206	25.9356	26.3284	26.0321	25.8095	27.1982	26.2908	26.7604	25.4453
Q8R3V6	CUE domain-containing protein 1	Cuedc1	-0.0055	0.986592	0.00586228	-0.54766	0.0788809	1.10303	-0.75564	0.00162041	2.79037	0.21048	0.379139	0.421202	-0.483545	0.0454485	1.34248	0.272095	0.13246	0.877916	0.064115	0.834028	0.0788196	24.6512	25.0316	24.7391	25.4205	24.8442	24.6052	24.3359	24.5293	25.8579	25.3308	24.7775	23.7642	24.195	25.0721	24.1395	24.3426	24.0011	24.4377	24.0899	24.0371	25.0997	24.5115	25.6013	25.1899	25.3366	24.1524
Q3UZP4	Small VCP/p97-interacting protein	Svip	NaN	NaN	NaN	-0.37275	0.0789667	1.10256	0.16555	NaN	NaN	0.2085	NaN	NaN	-0.1591	NaN	NaN	-0.32465	NaN	NaN	0.21365	NaN	NaN	25.4737	25.8457	25.7086	25.6078	NaN	NaN	NaN	NaN	NaN	NaN	25.1485	NaN	25.0876	NaN	25.6225	NaN	NaN	25.959	25.69	NaN	NaN	25.6091	26.1258	NaN	NaN	25.2934
Q9CYG7	Mitochondrial import receptor subunit TOM34	Tomm34	-0.0355	0.900046	0.0457351	-0.45972	0.0789704	1.10254	-0.16884	0.546066	0.262755	-0.05116	0.857848	0.0665897	-0.64468	0.058726	1.23117	-0.47584	0.144146	0.841198	-0.18496	0.49467	0.305684	28.4791	27.87	27.5881	28.6056	28.1054	27.7739	28.0462	27.6438	28.7745	28.2323	27.8147	27.2778	27.5111	28.0331	27.7129	27.7031	27.5074	28.4875	27.7713	28.3347	27.729	27.7221	28.4233	27.8193	28.6987	26.9696
Q9CQ49	Nuclear cap-binding protein subunit 2	Ncbp2	-0.35015	0.332744	0.47789	-0.489065	0.0789979	1.10238	-0.246285	0.313142	0.504259	0.554725	NaN	NaN	-0.2578	0.320077	0.494745	-0.011515	0.947945	0.023217	0.231265	0.251692	0.59913	25.0764	NaN	24.27	24.3819	24.1566	23.7871	23.9955	NaN	24.8891	23.8126	24.4483	23.8845	23.9444	24.0227	23.6109	24.2785	23.9715	24.496	23.9228	24.4559	NaN	NaN	NaN	24.9413	25.1106	24.0035
P21812	Mast cell protease 4	Mcpt4	1.61112	0.00197712	2.70397	0.69996	0.0790681	1.102	0.40186	0.338056	0.471011	0.9588	0.0622478	1.20588	0.77926	0.103573	0.984755	0.3774	0.352168	0.45325	0.0793	0.818234	0.0871223	26.1313	28.0621	27.0936	26.9189	26.9483	29.0581	28.588	28.8372	27.9842	28.7423	27.9331	27.7912	28.0874	27.7056	27.1367	27.8161	27.7009	27.4037	27.7544	26.4884	28.904	28.3444	28.1134	27.4898	27.0966	28.4307
Q61702	Inter-alpha-trypsin inhibitor heavy chain H1	Itih1	-1.50545	NaN	NaN	-1.252	0.0798215	1.09788	-1.926	0.0221335	1.65495	-0.8485	0.342171	0.465757	-0.97335	NaN	NaN	0.95265	NaN	NaN	0.27865	NaN	NaN	25.3814	NaN	27.3007	NaN	27.2976	NaN	NaN	24.6715	25.6374	NaN	25.3057	NaN	24.9788	25.615	25.7321	NaN	24.2381	25.2536	24.7038	24.7401	NaN	24.8918	NaN	26.2213	26.3211	NaN
Q7TSC1	Protein PRRC2A	Prrc2a	0.04006	0.893506	0.0489027	-0.4427	0.0799612	1.09712	-0.21768	0.356095	0.448435	0.03588	0.899074	0.0462045	-0.29106	0.259175	0.586408	-0.07338	0.717659	0.144082	0.15164	0.457503	0.339607	26.4346	26.7466	26.1362	27.2523	26.5868	26.3301	26.5271	26.1352	27.3393	27.0251	26.2304	25.7736	26.1529	26.5195	26.2666	26.2167	26.0848	26.6572	26.3854	26.724	26.5344	26.0372	26.7549	26.7153	27.2941	26.0895
Q9CQX8	28S ribosomal protein S36, mitochondrial	Mrps36	0.76136	0.111293	0.953533	-0.87132	0.0800465	1.09666	-0.28186	0.542039	0.265969	0.28362	0.598352	0.223043	-0.0902	0.821365	0.0854638	0.19166	0.677694	0.168966	0.78112	0.111476	0.952817	29.3159	29.9382	28.983	30.4591	30.1564	30.4003	29.5915	30.1342	31.297	31.2364	29.2334	27.8231	28.5186	29.1005	29.8204	29.2265	28.3605	29.8632	29.5262	30.4669	29.8788	28.6794	31.159	29.7155	30.838	29.5279
Q9QUR7	Peptidyl-prolyl cis-trans isomerase NIMA-interacting 1	Pin1	0.00818	0.982654	0.00759923	-0.546	0.0800839	1.09645	-0.06886	0.823383	0.0843983	-0.0727	0.856265	0.0673916	-0.4486	0.137566	0.861489	-0.37974	0.185184	0.732396	0.0974	0.685449	0.164025	28.1471	27.002	27.255	27.996	27.479	27.2066	27.5423	26.7657	28.4636	27.9418	27.482	26.5465	26.7788	27.1759	27.1659	27.2201	26.866	28.002	27.6666	27.7801	27.0605	27.6072	27.7473	26.6002	28.5004	27.1564
P61264	Syntaxin-1B	Stx1b	-0.5841	0.137342	0.862198	-0.87374	0.0801391	1.09616	-0.63304	0.0810281	1.09136	-0.47592	0.244481	0.611755	-0.87984	0.0649416	1.18748	-0.2468	0.5401	0.267526	-0.0061	0.990338	0.00421642	31.5188	30.5606	30.204	30.5834	31.2903	29.7938	30.5511	29.5094	30.8573	30.525	30.5656	29.6814	28.6875	30.6441	30.2098	29.5448	30.1017	30.3349	30.7853	30.2252	29.9185	30.2005	30.8681	29.6277	31.1627	29.3497
Q07231;Q571J5;Q8C827-2;Q8C827-3;Q8C827	Zinc finger and SCAN domain-containing protein 21;Zinc finger protein 354C;Zinc finger protein 62	Zscan21;Znf354c;Zfp62	0.359285	0.0859353	1.06583	0.31602	0.0801664	1.09601	0.26186	0.169907	0.769789	0.41711	0.010048	1.99792	0.1675	0.325603	0.487311	-0.09436	0.671077	0.173227	-0.14852	0.464472	0.33304	25.4946	25.29	25.113	25.2554	25.5542	26.159	25.3306	25.5532	25.7601	NaN	25.2501	25.769	25.6494	25.5426	26.0762	25.311	25.3261	25.9013	25.8748	NaN	25.9341	25.5424	25.701	NaN	25.8567	25.9159
Q3U7R1;Q3U7R1-2	Extended synaptotagmin-1	Esyt1	0.18744	0.328342	0.483673	0.30818	0.0806778	1.09325	0.10388	0.549135	0.260321	0.05902	0.752463	0.123515	0.34854	0.12725	0.895344	0.24466	0.228011	0.642044	0.04036	0.825282	0.0833974	30.8262	31.3032	31.4057	30.7404	30.9621	31.5497	31.2633	31.4524	30.9539	30.9555	31.263	31.4944	31.5871	31.1416	31.2924	31.2626	31.3407	30.9101	31.3447	30.8989	31.3092	31.2163	31.0806	31.2909	30.6357	31.7867
Q8C0D4	Rho GTPase-activating protein 12	Arhgap12	0.01976	0.886473	0.0523344	-0.40574	0.0807088	1.09308	-0.206	0.284135	0.546475	-0.06356	0.724205	0.140139	-0.133715	0.551225	0.258671	0.072285	0.772569	0.112063	0.272025	0.33642	0.473118	24.2212	24.0283	23.8333	24.477	24.1349	NaN	24.1446	23.9896	24.2992	24.2014	24.0658	23.5005	23.1662	23.9327	24.0008	23.8828	23.5023	24.0459	23.844	24.3897	23.9162	23.7827	24.0158	24.0735	24.5887	23.4422
Q8BH97	Reticulocalbin-3	Rcn3	1.10294	0.0504795	1.29688	-0.78346	0.0807295	1.09297	0.32534	0.547031	0.261988	0.54998	0.396794	0.401435	0.01372	0.979939	0.00880102	-0.31162	0.565891	0.247267	0.79718	0.0789164	1.10283	28.4691	29.3879	28.5892	30.3551	29.9821	29.8825	30.0861	29.9682	31.3806	30.9807	28.6816	28.2042	28.3628	28.8605	28.757	29.2221	28.5466	30.2387	29.8558	30.5469	29.5299	28.4289	31.0985	29.599	30.877	29.1961
Q60598	Src substrate cortactin	Cttn	0.21908	0.568043	0.245619	-0.40232	0.0813547	1.08962	-0.00026	0.999434	0.000246033	0.08244	0.788436	0.103234	-0.46036	0.0985089	1.00652	-0.4601	0.239043	0.621524	-0.05804	0.792391	0.10106	30.278	30.2616	29.9432	30.9672	30.3814	30.0895	30.4712	29.7278	31.5162	31.1221	30.1646	29.6228	29.8159	30.2414	29.9751	29.8125	29.536	31.0982	30.3611	31.0223	30.0612	30.0001	30.6741	30.1985	31.3097	29.5982
P62500-2	TSC22 domain family protein 1	Tsc22d1	0.11738	0.828135	0.0818991	-0.91354	0.0813973	1.08939	0.85486	0.234865	0.629182	0.29064	0.709067	0.149313	-0.8103	0.235115	0.62872	-1.66516	0.0402197	1.39556	0.10324	0.835273	0.0781715	26.439	27.8291	26.3454	28.1025	28.4325	27.6594	26.6642	27.1824	28.3716	27.8578	26.4169	26.1981	26.4881	27.0677	26.41	27.7079	27.0518	28.8355	27.8809	29.9467	26.9892	26.4569	29.9362	27.1312	28.0882	25.7533
Q8R5H6	Wiskott-Aldrich syndrome protein family member 1	Wasf1	-0.5509	0.109722	0.959707	-0.65826	0.081621	1.0882	-0.341	0.418664	0.378134	-0.14486	0.780753	0.107486	-0.52908	0.332759	0.47787	-0.18808	0.722991	0.140867	0.12918	0.786006	0.104574	26.5513	25.1227	24.9813	25.1841	25.4781	24.815	24.9221	24.6594	24.8251	25.3414	24.7833	25.147	24.6883	24.2434	25.1642	24.3354	25.0737	25.4438	25.9845	24.7751	24.7028	26.666	24.8796	24.457	25.8878	23.9889
O09114;O09114-2	Prostaglandin-H2 D-isomerase	Ptgds	-0.17896	0.256622	0.590706	0.2567	0.0819813	1.08629	-0.297	0.0487816	1.31174	-0.05446	0.652229	0.1856	-0.05002	0.617209	0.209567	0.24698	0.131459	0.881208	-0.30672	0.072018	1.14256	32.723	32.972	32.9235	32.8006	32.8142	32.7797	32.1112	32.8418	32.8	32.8058	33.4137	32.7947	32.9558	33.3624	32.9902	32.8342	32.3494	32.4408	32.2845	32.8394	32.9908	32.6484	32.5109	33.0868	32.7241	32.7837
P49813	Tropomodulin-1	Tmod1	0.29544	0.25729	0.589577	-0.3312	0.0819835	1.08627	-0.12226	0.59818	0.223168	0.28524	0.298089	0.525654	-0.1504	0.399216	0.398792	-0.02814	0.909971	0.0409727	0.1808	0.370048	0.431742	26.0399	26.1707	26.0278	26.5653	26.0849	26.0236	26.5973	25.8916	26.9811	26.8722	26.001	25.4313	25.6956	26.2117	25.893	25.6951	25.7479	26.7998	25.9426	26.0919	26.2633	25.8766	26.6955	26.2285	27.2509	25.9989
Q6ZQH8	Nucleoporin NUP188 homolog	Nup188	0.235925	0.241164	0.617688	0.48965	0.0820766	1.08578	0.147865	0.449662	0.347114	0.24605	0.156487	0.805522	0.523925	0.0487704	1.31184	0.37606	0.158012	0.801311	0.034275	0.908848	0.0415088	NaN	23.0874	23.3568	23.162	23.3649	23.686	23.3795	23.9246	23.0223	23.3811	23.2852	24.0269	24.1989	NaN	23.4187	23.0779	23.5858	23.1187	23.8906	23.2802	23.8003	23.2055	23.6175	23.332	NaN	24.0951
Q8K1L5	Protein phosphatase 1 regulatory subunit 11	Ppp1r11	0.29392	0.662478	0.178829	-1.22348	0.0821332	1.08548	-0.98396	0.116743	0.932769	0.38326	0.505055	0.296662	-0.66142	0.320696	0.493906	0.32254	0.586401	0.231806	0.56206	0.394255	0.404222	26.3695	26.6644	25.5035	28.0172	27.4564	25.8532	27.3012	26.1923	28.472	27.6619	26.0595	24.2878	24.7944	26.3591	26.3928	26.0158	25.6694	25.2974	25.0488	27.0598	26.969	26.024	27.8906	27.2807	27.763	25.5234
Q9QXJ1;Q9QXJ1-2	Amyloid beta A4 precursor protein-binding family B member 1	Apbb1	-0.49145	NaN	NaN	-0.6323	0.0822157	1.08505	0.02675	NaN	NaN	0.46355	NaN	NaN	0.05055	NaN	NaN	0.0238	NaN	NaN	0.68285	NaN	NaN	NaN	23.9989	24.6322	NaN	23.7454	NaN	23.6232	23.6449	NaN	NaN	NaN	23.5511	23.3458	NaN	23.5827	23.8406	24.4639	NaN	NaN	NaN	NaN	24.7583	NaN	NaN	24.4198	24.0599
Q9CQ62	2,4-dienoyl-CoA reductase, mitochondrial	Decr1	-0.054	0.781776	0.106918	0.3086	0.0823445	1.08437	-0.0931	0.666922	0.175925	-0.03326	0.872731	0.0591194	0.3328	0.216493	0.664557	0.4259	0.119911	0.921142	0.0242	0.907347	0.0422265	30.2867	30.2412	30.4521	29.6105	29.9197	30.2045	29.9552	30.4119	29.797	29.8716	30.512	30.4576	30.4501	30.2992	30.3343	30.3355	30.0623	29.6156	30.2927	29.7386	30.2976	30.4028	29.961	30.0397	29.6428	30.9109
Q99KE1	NAD-dependent malic enzyme, mitochondrial	Me2	0.12558	0.510317	0.29216	0.44788	0.0823458	1.08436	-0.02066	0.921865	0.0353326	0.1459	0.554199	0.256334	0.71126	0.0231438	1.63557	0.73192	0.0318003	1.49757	0.26338	0.402302	0.395448	30.7142	31.1487	31.3947	30.8909	31.0612	31.5793	30.8178	31.3845	31.1283	30.9277	31.1444	31.6932	32.0149	30.9508	31.6458	31.1773	31.2436	30.6224	31.44	30.6231	31.5774	31.7342	31.123	30.8444	30.6602	32.1676
Q99LD8	N(G),N(G)-dimethylarginine dimethylaminohydrolase 2	Ddah2	-0.03462	0.817866	0.0873176	0.1885	0.0824211	1.08396	0.18418	0.173778	0.760006	0.1061	0.429705	0.36683	0.07252	0.706297	0.151013	-0.11166	0.604385	0.218686	-0.11598	0.561554	0.250608	29.0659	29.2255	28.908	28.961	28.9316	29.1769	28.993	29.3472	28.8139	28.5879	29.4797	29.2387	29.1669	29.0839	29.0653	29.5574	29.2935	28.9151	29.182	29.0649	29.2724	29.2058	28.9858	29.3998	28.7587	29.4828
E9Q5C9;E9Q5C9-2		Nolc1	-0.08718	0.785416	0.1049	-0.56396	0.082447	1.08383	-0.73948	0.0793384	1.10052	-0.12902	0.677738	0.168938	-0.7158	0.0133029	1.87606	0.02368	0.953932	0.0204826	-0.15184	0.649017	0.187744	27.2374	27.7234	27.3928	27.8181	27.2616	26.9322	27.2419	26.7144	28.2266	27.8823	26.9498	26.1947	27.0178	27.7752	26.676	26.7884	26.2407	26.8955	25.8833	27.928	26.7647	26.769	28.0841	27.2902	27.8802	26.1785
Q78JW9	Ubiquitin domain-containing protein UBFD1	Ubfd1	-0.08378	0.858607	0.0662058	-0.64774	0.0825349	1.08336	-0.20798	0.600892	0.221203	0.06754	0.870831	0.060066	-0.69426	0.119916	0.921125	-0.48628	0.252627	0.597521	-0.04652	0.894871	0.0482396	29.6828	29.0395	28.473	30.0292	29.5881	28.5404	29.0947	28.4946	30.0884	30.1756	28.6951	28.3797	28.3119	29.2889	28.8983	29.1754	28.167	29.3969	29.2648	29.7686	29.629	28.6545	29.7923	28.8489	30.2256	28.2121
Q9WTK3	Glycosylphosphatidylinositol anchor attachment 1 protein	Gpaa1	0.496233	NaN	NaN	0.183333	0.0825642	1.08321	0.0380583	0.702341	0.153452	-0.0354167	0.837739	0.0768914	0.206653	0.230527	0.637278	0.168595	0.247908	0.60571	0.02332	0.851227	0.0699544	23.4364	NaN	23.4635	NaN	23.2265	23.8717	NaN	NaN	NaN	NaN	23.4164	23.7324	23.5063	23.58	23.5589	23.5335	NaN	23.4957	23.2963	23.3286	23.4974	23.1756	NaN	23.6134	23.0738	23.4847
P41241	Tyrosine-protein kinase CSK	Csk	0.1927	0.280133	0.552636	0.34716	0.082736	1.08231	0.19302	0.268308	0.571367	0.0905	0.632515	0.198929	0.22028	0.270763	0.56741	0.02726	0.897867	0.046788	-0.12688	0.573194	0.241698	26.8642	26.8906	26.404	26.6006	26.8711	27.322	26.9427	26.5921	26.6542	27.083	27.513	27.015	27.0403	26.6091	27.1889	27.0454	27.1629	26.7384	27.1515	26.4974	27.1925	26.874	26.9373	26.8257	26.2535	27.4164
Q9WVL3;Q9WVL3-2	Solute carrier family 12 member 7	Slc12a7	-0.06168	0.76017	0.119089	0.33266	0.0829866	1.08099	0.1246	0.467972	0.32978	0.01754	0.932113	0.0305316	0.23024	0.256473	0.590959	0.10564	0.452035	0.344828	-0.10242	0.482362	0.316626	26.6745	27.493	27.413	27.2927	27.4093	27.3883	27.2568	27.5109	26.9933	26.8248	27.4802	27.6363	27.7042	27.3484	27.7767	27.4932	27.2772	27.2444	27.3026	27.5881	27.6877	27.0755	27.1191	27.4849	27.003	27.6847
Q61147	Ceruloplasmin	Cp	0.33424	0.0731234	1.13594	0.43178	0.0831722	1.08002	0.24222	0.243996	0.612617	0.23868	0.229263	0.639666	0.55264	0.0456738	1.34033	0.31042	0.245442	0.610051	0.12086	0.664019	0.17782	30.6969	31.18	31.422	30.8951	31.0339	31.6081	31.4565	31.5752	31.1288	31.1305	31.2728	31.7845	31.7673	30.8624	31.6998	31.5199	31.4599	30.9232	31.6001	30.9359	31.6098	31.3953	31.2005	31.4085	30.8072	32.1071
Q8BJD1	Inter-alpha-trypsin inhibitor heavy chain H5	Itih5	0.51856	0.0237159	1.62496	0.43564	0.0831934	1.07991	0.32052	0.140822	0.851329	0.49956	0.0248334	1.60496	0.53128	0.0227942	1.64218	0.21076	0.227719	0.642601	0.09564	0.627943	0.20208	27.6836	28.1535	28.6317	28.0353	28.2881	28.8993	28.8759	28.6933	28.3428	28.5737	28.4621	28.4369	28.9085	28.1652	28.9977	28.6925	28.8182	28.4086	28.2914	28.1841	28.8422	28.8696	28.6308	28.5928	28.3546	28.9832
Q3TBW2	39S ribosomal protein L10, mitochondrial	Mrpl10	-0.27686	0.254105	0.594987	0.42976	0.0834027	1.07882	-0.33304	0.285763	0.543993	-0.30956	0.33848	0.470467	0.11148	0.662567	0.17877	0.44452	0.113162	0.9463	-0.31828	0.078509	1.10508	25.3403	24.7585	25.0264	24.1082	24.8919	24.7522	24.696	24.6	24.4862	24.2066	25.1217	25.5508	25.1731	25.1949	25.2336	24.8017	24.7669	24.1315	24.8997	23.8603	25.1184	24.9032	24.2415	23.8614	24.453	24.7926
Q9ES89	Exostosin-like 2	Extl2	0.13602	0.382563	0.417297	0.3488	0.0834769	1.07843	0.096245	0.572233	0.242427	0.32602	0.135196	0.869035	0.05132	0.776757	0.109715	-0.044925	0.774287	0.111098	-0.29748	0.11482	0.939981	25.5081	25.195	24.9034	24.9975	24.7629	25.3199	25.1605	25.4019	25.1682	24.9965	25.2166	25.6133	25.1503	25.3483	25.7824	25.3338	24.9524	25.1846	25.2077	NaN	25.2472	25.3489	25.6021	NaN	NaN	25.383
Q9Z1N5	Spliceosome RNA helicase Ddx39b	Ddx39b	0.13612	0.308324	0.510993	0.25712	0.0835637	1.07798	0.03398	0.814083	0.0893312	-0.01544	0.911366	0.0403072	0.3919	0.0603693	1.21918	0.35792	0.101208	0.994786	0.13478	0.490243	0.309588	30.4614	30.1409	30.288	29.9614	30.1151	30.5044	30.3038	30.5129	30.006	30.3203	30.2781	30.4541	30.6369	30.1862	30.6971	30.4907	30.1982	30.0376	30.4699	29.9403	30.357	30.4543	30.1125	30.1032	29.8626	30.9496
Q9CR21	Acyl carrier protein, mitochondrial	Ndufab1	0.1462	0.777364	0.109376	-1.00794	0.0835917	1.07784	-0.47968	0.398547	0.39952	-0.14866	0.803092	0.0952345	-0.64684	0.319256	0.49586	-0.16716	0.754343	0.122431	0.3611	0.479726	0.319007	28.6678	29.4269	29.0033	31.2016	29.9651	29.4127	29.4977	29.4308	30.078	30.5765	28.684	27.706	28.6807	29.0158	29.1385	28.7779	28.4729	29.916	28.8082	29.8913	29.0717	28.4437	30.0535	29.4046	30.5479	28.5941
P26041	Moesin	Msn	-0.02996	0.79621	0.0989725	0.174	0.0836122	1.07773	-0.00528	0.96464	0.0156346	-0.05138	0.684161	0.164841	0.05814	0.673471	0.171681	0.06342	0.658191	0.181648	-0.11586	0.347721	0.458769	32.749	32.8327	32.9012	32.5359	32.5202	32.8739	32.6107	32.6853	32.4096	32.8097	33.0394	32.8178	32.8039	32.8908	32.8571	32.8599	32.6751	32.539	32.9364	32.5022	32.6864	32.6623	32.747	32.876	32.3104	33.1222
Q5EBJ4	Ermin	Ermn	-0.07938	0.890538	0.0503477	-1.11916	0.083646	1.07755	-0.11248	0.860671	0.0651627	0.0385	0.961492	0.0170542	-0.83258	0.159598	0.796972	-0.7201	0.341359	0.466789	0.28658	0.678033	0.168749	28.0308	27.9008	27.746	27.0767	28.8752	26.8347	28.5348	27.094	29.3681	27.401	27.6371	25.9755	25.32	27.718	27.3831	26.0035	27.7946	27.5029	28.4504	29.3157	27.2229	26.271	29.1123	27.0721	30.1437	26.714
Q6PGF7	Exocyst complex component 8	Exoc8	0.01368	0.931554	0.030792	0.30062	0.0836589	1.07749	0.19874	0.299749	0.523242	0.19966	0.350169	0.455722	0.26694	0.0979406	1.00904	0.0682	0.562951	0.24953	-0.03368	0.600108	0.221771	26.4567	26.2903	26.6203	25.9015	26.691	26.2958	26.5914	26.5103	26.2606	26.3701	26.6495	26.5914	26.6784	26.6273	26.9163	26.4275	26.8765	26.7792	26.599	26.2713	26.2327	27.0623	26.4136	26.7452	26.5043	26.6462
Q9Z315	U4/U6.U5 tri-snRNP-associated protein 1	Sart1	0.02874	0.856144	0.0674533	-0.33678	0.0836616	1.07747	-0.1719	0.432499	0.364015	0.01526	0.934387	0.0294734	-0.44678	0.0290552	1.53678	-0.27488	0.287893	0.540769	-0.11	0.614654	0.21137	27.0504	27.0774	27.17	27.4598	27.0039	26.9015	27.1845	26.9306	27.6159	27.2727	26.8252	26.4897	26.679	27.3744	26.7093	26.8251	26.5271	27.1734	26.7528	27.6236	27.1224	26.6253	27.2637	27.2053	27.6211	26.4759
P31651	Sodium- and chloride-dependent betaine transporter	Slc6a12	-0.03732	0.88355	0.053769	0.4666	0.0837117	1.07721	0.0216	0.922411	0.0350754	0.02398	0.928156	0.0323791	0.42368	0.0875491	1.05775	0.40208	0.0453919	1.34302	-0.04292	0.832274	0.0797338	27.0293	26.8646	27.873	26.9675	27.1897	27.6603	26.9472	27.4202	26.7501	26.9597	27.4206	27.7033	27.4761	27.4289	28.2282	27.5026	27.1077	26.9006	27.4596	27.0616	27.8113	26.933	27.3971	27.1433	26.7593	27.8173
Q8K2Q9;Q8K2Q9-2	Shootin-1	Kiaa1598	-0.15838	0.31859	0.496768	-0.33718	0.083788	1.07682	0.11594	0.624299	0.204607	-0.08508	0.590826	0.22854	-0.193267	0.478027	0.320547	-0.309207	0.315962	0.500365	0.143913	0.534694	0.271895	NaN	25.0072	24.7066	25.3656	24.9538	25.0353	24.6449	24.8306	25.0096	24.7292	24.7946	24.5143	24.3529	24.9216	24.7722	24.6164	24.9073	25.1136	25.4924	25.4915	24.8513	24.671	25.1684	24.938	24.9874	24.3526
Q922L6	Negative elongation factor D	Nelfcd	0.24221	0.389833	0.409121	0.33057	0.0839897	1.07577	0.15165	0.412221	0.384869	-0.18335	0.395997	0.402308	0.31433	0.0570738	1.24356	0.16268	0.389345	0.409666	-0.01624	0.922167	0.0351903	23.5289	23.2908	23.1212	NaN	23.1725	23.6796	23.3119	24.094	22.783	23.7343	23.5464	23.8176	23.3562	23.9813	23.3431	NaN	23.5046	23.1287	23.6567	NaN	23.5688	23.3359	23.0797	22.6628	22.8278	23.9016
P09803	Cadherin-1;E-Cad/CTF1;E-Cad/CTF2;E-Cad/CTF3	Cdh1	-0.17408	0.394929	0.403481	0.33684	0.0840969	1.07522	-0.39116	0.12888	0.889814	0.03058	0.875131	0.0579269	0.10176	0.57893	0.237374	0.49292	0.0525631	1.27932	-0.23508	0.158078	0.80113	28.4544	28.9357	28.9926	28.3289	28.4653	28.7204	28.2913	28.8383	28.3503	28.1062	28.8788	28.8589	29.2039	29.2192	28.7003	28.77	28.4196	27.6334	28.1296	28.2685	28.758	28.9066	28.7527	28.7522	28.1603	28.8607
P63141	Potassium voltage-gated channel subfamily A member 2	Kcna2	-0.7087	0.0402324	1.39542	-0.397455	0.084386	1.07373	-0.316815	0.203583	0.691258	-0.694515	0.0338226	1.47079	-0.678535	0.0799683	1.09708	-0.36172	0.320454	0.494235	-0.28108	0.415914	0.380996	25.4436	25.1185	25.0982	NaN	25.1004	24.2704	25.2536	24.168	24.2339	NaN	25.4183	24.5651	24.5479	24.6544	24.7779	24.4493	25.4416	24.6119	25.1871	24.6769	24.5693	24.9547	24.5892	23.6457	24.7194	24.6064
P60840-2;P60840;P60840-3	Alpha-endosulfine	Ensa	0.29872	0.569587	0.24444	-0.86602	0.0844806	1.07324	-0.42244	0.4662	0.331428	-0.11242	0.853557	0.0687673	-0.8341	0.12781	0.893434	-0.41166	0.463511	0.33394	0.03192	0.940968	0.0264249	28.3657	28.4823	27.2031	29.3149	28.9903	28.0185	28.8573	27.9209	29.6626	29.3906	27.6347	27.0957	26.9798	28.2117	28.1043	27.1044	27.3009	28.7548	27.8137	29.2703	28.1963	26.895	28.8274	28.133	29.7425	26.9682
Q9ET30	Transmembrane 9 superfamily member 3	Tm9sf3	-0.0925	0.396954	0.40126	0.24556	0.0846282	1.07248	-0.14114	0.303449	0.517914	0.0126	0.938375	0.0276234	0.172	0.234873	0.629166	0.31314	0.0862017	1.06448	-0.07356	0.652441	0.185459	27.66	27.8434	28.0278	27.7064	27.7236	27.9285	27.7941	27.5823	27.4748	27.719	27.9775	28.1228	28.3968	27.7738	27.9181	27.5924	27.7118	27.8717	27.8237	27.2559	28.1347	27.6544	28.1084	27.7518	27.3749	28.2055
Q3TY86-2;Q3TY86;Q3TY86-3	Apoptosis-inducing factor 3	Aifm3	0.2357	0.274073	0.562133	0.4222	0.0846765	1.07224	0.16228	0.299619	0.52343	0.15396	0.432873	0.363639	0.51054	0.00699185	2.15541	0.34826	0.00187778	2.72635	0.08834	0.626628	0.20299	27.7605	28.0566	28.5821	28.1975	28.2447	28.8475	28.2539	28.6721	28.1363	28.1101	28.2839	28.8656	28.9606	28.1047	28.7376	28.5217	28.2463	28.2023	28.2665	28.416	28.7089	28.2951	28.4868	28.1695	27.9509	28.6177
Q8BJ03-2;Q8BJ03	Cytochrome c oxidase assembly protein COX15 homolog	Cox15	0.10388	0.642572	0.192078	0.37316	0.0851627	1.06975	-0.12806	0.431661	0.364858	-0.01972	0.931589	0.0307754	0.32584	0.188926	0.723709	0.4539	0.0896323	1.04754	-0.04732	0.859971	0.0655163	24.2459	24.2111	24.755	24.3051	24.4828	24.2121	24.6947	25.1693	24.2612	24.182	24.6749	24.275	24.937	24.7223	25.2565	24.4585	24.5226	23.8576	24.3216	24.1993	24.377	25.145	24.1665	24.1745	24.0383	24.7682
P70353	Nuclear transcription factor Y subunit gamma	Nfyc	-0.135305	0.469077	0.328756	-0.37695	0.0851944	1.06959	-0.10625	0.596714	0.224234	-0.426992	0.101734	0.992536	-0.472725	0.0243698	1.61315	-0.366475	0.0657315	1.18223	-0.095775	0.558631	0.252875	24.5848	24.8989	NaN	24.2646	24.4898	24.3735	24.1236	24.5286	24.8162	24.2792	24.245	24.0219	23.9488	24.5146	NaN	24.1787	NaN	24.7939	24.2917	24.5488	NaN	23.8719	24.4635	NaN	24.0622	NaN
D3YZP9	Coiled-coil domain-containing protein 6	Ccdc6	-0.04356	0.877819	0.0565951	-0.39724	0.0853636	1.06873	-0.49156	0.0487297	1.31221	-0.06102	0.777838	0.109111	-0.66786	0.0166224	1.77931	-0.1763	0.411771	0.385344	-0.27062	0.20058	0.697712	27.0601	26.8258	26.1277	26.7892	26.4708	26.1284	26.4605	26.2311	27.304	26.9318	26.3579	26.0003	26.1676	26.6822	26.0794	26.5763	25.7175	26.2123	26.1346	26.1751	26.5756	26.429	26.5355	26.3326	27.0958	25.6206
Q91ZZ3	Beta-synuclein	Sncb	0.14808	0.819713	0.0863382	-1.29658	0.0854174	1.06845	0.34064	0.663702	0.178027	0.18818	0.804026	0.09473	-0.68338	0.40714	0.390256	-1.02402	0.227042	0.643893	0.6132	0.401803	0.395987	31.6393	30.3713	28.5818	30.4451	31.324	29.6048	30.9499	30.0597	31.2721	31.2154	29.7233	28.014	28.5115	29.5356	30.0942	29.6405	29.4739	32.1959	31.4019	31.3525	29.1488	31.2095	30.9888	29.9299	32.0254	28.9834
Q6PGL7;Q6PGL7-2	WASH complex subunit FAM21	Fam21	0.08256	0.768942	0.114107	-0.4637	0.0854564	1.06826	-0.24542	0.328301	0.483728	0.12742	0.679564	0.16777	-0.60594	0.100335	0.998547	-0.36052	0.255847	0.592019	-0.14224	0.642725	0.191975	27.5494	27.5391	27.3114	28.4402	27.7903	27.4812	27.6382	27.4143	28.3848	28.1247	27.3239	26.9506	27.0335	27.7225	27.2814	27.3679	27.0829	27.5813	27.4685	27.9027	27.6731	27.2494	28.2169	27.6181	28.51	26.8324
P29416	Beta-hexosaminidase subunit alpha	Hexa	-0.2446	0.341679	0.466381	0.4036	0.0855214	1.06793	0.2239	0.358925	0.444997	-0.14092	0.499187	0.301737	0.27432	0.21537	0.666814	0.05042	0.803167	0.0951941	-0.12928	0.459839	0.337395	27.2633	27.1498	27.4793	26.4865	26.9685	26.9879	27.1762	27.0498	26.1953	26.7152	27.4558	27.521	27.7931	27.0542	27.5413	27.6466	27.4344	26.7919	27.5209	27.0731	27.1154	26.9485	27.0915	26.5194	26.968	27.541
Q9D855	Cytochrome b-c1 complex subunit 7	Uqcrb	0.46944	0.218034	0.661476	-0.73174	0.085754	1.06675	-0.10372	0.817286	0.0876259	0.22372	0.644085	0.191057	-0.38114	0.411669	0.385452	-0.27742	0.545127	0.263502	0.3506	0.381884	0.418068	30.9855	31.5977	30.9507	32.5936	31.9317	31.8244	31.8184	31.8494	32.2346	32.6796	31.0795	30.19	30.6063	31.1892	31.3355	31.4137	30.5208	32.1276	31.2899	32.1886	31.6025	30.6984	32.6188	31.7316	32.5265	30.6661
O55126	Protein NipSnap homolog 2	Gbas	-0.12296	0.527342	0.277907	0.34318	0.0860233	1.06538	-0.21438	0.324668	0.48856	-0.07276	0.756922	0.120949	0.34068	0.151305	0.820147	0.55506	0.0351739	1.45378	-0.0025	0.98996	0.00438237	30.5185	29.8348	30.2242	29.7437	29.9606	30.2159	29.9258	30.1908	29.7267	29.6078	30.7341	30.2129	30.5478	30.204	30.2989	30.0816	29.9552	29.6371	30.1641	29.3719	30.0994	30.5685	29.915	29.86	29.4751	30.716
Q9D7S7-2;Q9D7S7	60S ribosomal protein L22-like 1	Rpl22l1	-0.34766	0.354577	0.450289	-0.80256	0.0861856	1.06457	-0.78422	0.0809422	1.09183	-0.55462	0.163439	0.786643	-0.7714	0.0352594	1.45273	0.01282	0.959257	0.018065	0.03116	0.909025	0.0414241	26.9534	25.4587	NaN	25.8252	26.2763	25.5826	25.477	26.031	26.3781	25.435	25.8366	24.5072	24.9742	25.6336	25.6776	25.7883	25.5276	24.6808	24.9213	25.8029	25.7338	25.0438	26.1975	25.4874	25.4064	25.4378
Q9DAI2	Intraflagellar transport protein 22 homolog	Ift22	-0.337567	0.183905	0.735406	-0.34652	0.0861967	1.06451	-0.36665	0.101642	0.992926	-0.22935	0.224957	0.647901	-0.35115	0.0795815	1.09919	0.0155	0.909918	0.0409979	-0.00463	0.971525	0.0125459	24.813	24.5245	24.0936	NaN	24.6277	24.28	23.8847	NaN	24.3667	NaN	24.36	24.3315	23.8146	24.1942	24.1406	24.2	23.9223	NaN	24.4405	24.0294	24.4694	24.318	NaN	24.2381	24.1159	24.2945
Q8BHG1	Nardilysin	Nrd1	0.11764	0.349735	0.456261	0.26368	0.0862749	1.06412	0.00642	0.978283	0.00953538	0.07128	0.465333	0.332236	0.24912	0.0181752	1.74052	0.2427	0.315148	0.501485	-0.01456	0.914381	0.0388728	26.1698	26.2499	25.9385	26.0779	26.2926	26.4088	26.2949	26.4932	25.9144	26.2056	26.7137	26.5845	26.2841	26.0305	26.4343	26.6581	26.0433	25.9762	26.6079	25.4753	26.2455	26.177	26.1353	26.065	26.4623	26.462
Q8BKG3	Inactive tyrosine-protein kinase 7	Ptk7	0.23032	0.111319	0.95343	0.26246	0.0862998	1.06399	0.0896	0.426318	0.370267	0.11054	0.433667	0.362844	0.30634	0.0420114	1.37663	0.21674	0.199663	0.699702	0.04388	0.808338	0.092407	27.5818	27.7221	27.8418	27.733	27.7419	28.1351	28.2296	28.0818	27.6958	27.6299	28.1552	28.036	28.1715	27.4854	28.0848	28.095	27.8796	27.4916	27.7439	27.8585	28.1784	27.7725	27.8368	27.9782	27.4074	28.179
Q8BTW9	Serine/threonine-protein kinase PAK 4	Pak4	0.205105	0.288145	0.54039	0.235785	0.0863249	1.06386	0.139525	0.39479	0.403634	0.313345	0.159187	0.798092	0.289665	0.0364819	1.43792	0.15014	0.174613	0.757923	0.05388	0.451974	0.344887	24.397	24.9362	24.5886	NaN	24.5201	24.5984	24.9518	25.2615	24.5892	24.677	24.9045	24.8079	24.8489	24.9962	24.6738	24.5045	NaN	24.8096	24.7074	24.9785	24.9718	24.4862	25.302	25.1727	24.6864	24.8991
Q8VDD8	WAS protein family homolog 1	Wash1	-0.16942	0.356868	0.447493	-0.49706	0.0864076	1.06345	-0.11446	0.712738	0.14707	-0.00452	0.980583	0.00851559	-0.55468	0.0509467	1.29288	-0.44022	0.213532	0.670538	-0.05762	0.844424	0.0734394	25.983	25.8296	25.2291	25.9549	25.5002	25.3494	25.4745	25.323	25.7667	25.7361	25.4849	24.879	24.6768	25.8385	25.1323	25.1289	25.0817	25.9113	25.3497	26.4529	25.5132	25.4106	25.9093	25.6917	25.9494	24.9745
Q6ZWY3	40S ribosomal protein S27-like	Rps27l	0.11922	0.596835	0.224146	0.49234	0.0867949	1.06151	0.44458	0.16481	0.783015	0.3461	0.294881	0.530354	0.58414	0.08002	1.0968	0.13956	0.667607	0.175479	0.0918	0.74948	0.12524	25.2203	24.6091	24.46	25.2704	24.3934	25.0884	24.7986	24.6556	24.7844	25.2223	25.3196	25.904	24.953	25.1847	25.0536	24.7687	24.6995	25.4327	25.8708	25.4044	24.7037	25.9869	25.3232	25.0152	24.6547	25.7872
Q99MS7-4;Q99MS7-5;Q99MS7-3;Q99MS7-2;Q99MS7	EH domain-binding protein 1-like protein 1	Ehbp1l1	0.1869	0.192505	0.715559	-0.30362	0.0870053	1.06045	-0.12214	0.429119	0.367422	0.17544	0.342112	0.465832	0.11344	0.510414	0.292078	0.23558	0.217854	0.661834	0.41706	0.0529082	1.27648	23.8497	23.9236	24.3715	24.1948	24.1099	24.4079	24.2186	24.5616	24.1382	24.0577	24.1696	23.8258	23.812	23.3901	23.7339	23.9595	24.2381	23.61	23.86	24.1712	24.2073	24.6805	23.7753	24.3694	24.2942	24.4262
Q91VC7	Protein phosphatase 1 regulatory subunit 14A	Ppp1r14a	0.51304	0.238651	0.622237	-0.64288	0.0871122	1.05992	-0.19146	0.687494	0.162731	0.11218	0.781065	0.107313	-0.65016	0.240101	0.619606	-0.4587	0.441233	0.355332	-0.00728	0.987961	0.00526024	29.2233	29.5926	28.8005	30.4759	29.4877	29.8348	29.7518	29.2039	30.8835	30.4712	29.107	28.3042	28.6857	29.3581	28.9106	28.6383	28.3728	29.948	29.3812	30.2824	29.3165	28.7805	29.9622	29.6857	30.396	28.39
Q8VD37-8;Q8VD37-6;Q8VD37;Q8VD37-3;Q8VD37-4;Q8VD37-2	SH3-containing GRB2-like protein 3-interacting protein 1	Sgip1	-0.85978	0.0767765	1.11477	-0.72872	0.0873355	1.05881	-0.78036	0.106676	0.971931	-0.09316	0.841275	0.0750622	-0.64726	0.317419	0.498367	0.1331	0.838751	0.0763671	0.08146	0.892853	0.0492198	27.6584	26.232	26.6043	26.0549	26.7932	24.7338	26.2542	25.5705	25.9026	26.5828	26.335	25.4001	25.2716	26.4149	26.2776	25.7424	26.6807	26.0792	26.2056	24.7331	25.7682	27.3209	26.1882	NaN	27.0243	25.3835
Q8K370	Acyl-CoA dehydrogenase family member 10	Acad10	-0.1008	0.424687	0.371931	0.26972	0.0875592	1.0577	-0.04992	0.677581	0.169039	0.06666	0.60568	0.217757	0.23306	0.16338	0.786802	0.28298	0.134468	0.87138	-0.03666	0.848906	0.0711402	27.5773	27.6031	27.5494	27.6281	27.289	27.6349	27.1755	27.6932	27.3944	27.2449	27.8255	27.8297	28.2195	27.4701	27.6507	27.499	27.4075	27.3333	27.8485	27.309	27.7584	27.8313	27.5409	27.6355	27.2141	27.9637
Q2KN98	Cytospin-A	Specc1l	-0.08946	0.558157	0.253244	-0.32042	0.0876511	1.05724	-0.48754	0.0146995	1.8327	-0.2098	0.366439	0.435999	-0.33024	0.0340048	1.46846	0.1573	0.171315	0.766204	-0.00982	0.934321	0.0295041	25.1943	25.4715	25.3475	25.8518	25.1735	25.2754	25.3434	25.1241	25.2498	25.5986	25.0676	24.6962	25.3582	25.1784	25.1361	24.7987	25.0732	25.2075	24.8564	24.6651	25.3005	24.7159	24.981	25.1899	25.8023	25.1873
O70305-2;O70305;O70305-3	Ataxin-2	Atxn2	0.27114	0.263838	0.578662	-0.29666	0.0879151	1.05594	-0.12204	0.644088	0.191055	0.11676	0.615641	0.210672	-0.02986	0.862825	0.0640771	0.09218	0.710475	0.148451	0.2668	0.0684504	1.16462	25.5877	25.5612	25.7452	26.2176	26.0839	25.9627	25.9062	25.6783	26.7352	26.2689	25.8076	25.4846	25.6006	25.3827	25.4368	25.5678	25.0559	25.9529	25.6436	26.3652	26.2091	25.6026	25.4963	26.023	26.4484	25.5023
Q7TPR4	Alpha-actinin-1	Actn1	0.44236	0.0205615	1.68694	0.17636	0.0880195	1.05542	0.20838	0.0394412	1.40405	0.17338	0.15225	0.817443	0.40684	0.0067273	2.17216	0.19846	0.0780237	1.10777	0.23048	0.0565212	1.24779	34.5748	34.9403	34.8028	34.6344	34.5848	35.6867	35.0405	35.0847	34.9474	34.9896	34.9546	34.8845	34.8797	34.6823	35.0178	34.8655	34.8626	34.9749	35.0657	34.8103	34.7508	35.0779	34.9577	34.9916	34.626	35.4213
P21844	Chymase	Cma1	0.99912	0.0173949	1.75958	0.61316	0.088249	1.05429	0.03184	0.929136	0.0319207	0.6953	0.181047	0.742208	0.54212	0.24319	0.614054	0.51028	0.274763	0.561042	-0.07104	0.867051	0.0619553	25.5838	26.8748	26.6	26.1127	25.8024	27.8535	26.9162	27.2773	26.4876	27.4347	26.6072	26.9872	27.3839	26.9033	26.1579	26.638	26.5983	25.9357	26.5861	25.3748	27.9269	27.7703	26.4039	26.5162	25.8329	27.1276
Q8BZF8	Phosphoglucomutase-like protein 5	Pgm5	0.47216	0.0343305	1.46432	0.3267	0.0882824	1.05413	0.295	0.12168	0.914782	0.29624	0.159043	0.798484	0.47922	0.0308885	1.5102	0.18422	0.298213	0.525474	0.15252	0.378117	0.422374	29.4273	30.2353	29.986	29.9414	29.8033	30.7391	30.3426	30.5174	30.0174	30.1376	30.0974	30.3599	30.2789	29.8566	30.434	30.3899	30.2712	29.916	30.3742	29.917	30.3753	30.5274	30.1192	30.132	29.7206	30.6798
P53395	Lipoamide acyltransferase component of branched-chain alpha-keto acid dehydrogenase complex, mitochondrial	Dbt	-0.04198	0.845677	0.0727957	0.34796	0.0883212	1.05393	-0.06242	0.727627	0.138091	-0.0394	0.866825	0.0620685	0.34108	0.12816	0.892248	0.4035	0.0310555	1.50786	-0.00688	0.967073	0.0145405	29.5973	29.9184	30.104	29.2304	29.5417	29.9445	29.3374	30.0072	29.365	29.5278	30.0173	29.9584	30.3905	29.8844	29.881	29.7743	29.7026	29.3395	29.7425	29.5208	29.9883	29.8627	29.7053	29.6273	29.0112	30.1709
Q07797	Galectin-3-binding protein	Lgals3bp	0.06748	0.524108	0.280579	0.18906	0.0883271	1.05391	0.08744	0.556218	0.254755	0.24538	0.140054	0.853703	0.19292	0.264727	0.577202	0.10548	0.566529	0.246778	0.00386	0.97908	0.00918195	28.3275	28.5723	28.689	28.2784	28.6752	28.5107	28.4569	28.7169	28.6868	28.5085	28.7953	28.624	28.562	28.7641	28.7423	28.8559	28.5607	28.5635	28.7887	28.2108	28.5985	28.7339	29.2207	28.5253	28.6909	28.5265
P84086	Complexin-2	Cplx2	0.15516	0.771343	0.112753	-1.06506	0.0884959	1.05308	-0.27938	0.629561	0.200962	0.0709	0.907497	0.0421549	-0.79736	0.278593	0.555029	-0.51798	0.502902	0.298517	0.2677	0.724251	0.140111	29.3524	29.8593	28.5138	30.5091	30.094	28.968	29.8062	28.9625	30.5959	30.7718	28.8568	27.459	27.8433	28.9831	29.8611	28.5308	28.4582	30.806	29.2718	29.8649	28.8204	29.8549	29.7284	28.8255	31.4539	27.57
Q8BHN3-2	Neutral alpha-glucosidase AB	Ganab	0.16348	0.343618	0.463924	0.3201	0.0885641	1.05274	0.13434	0.434471	0.36204	0.20628	0.254475	0.594355	0.4275	0.0219801	1.65797	0.29316	0.0925728	1.03352	0.1074	0.509276	0.293047	30.752	31.3255	31.3469	30.9775	31.2145	31.4191	31.2275	31.6161	30.9141	31.257	31.1444	31.6716	31.6729	31.1636	31.5644	31.5483	31.3547	31.0105	31.4218	30.9528	31.5775	31.4883	31.4625	31.2277	30.8918	31.608
Q9CQE2	Transmembrane protein 223	Tmem223	-0.05786	0.463054	0.334368	0.2388	0.0885883	1.05262	-0.0922333	0.612205	0.213103	-0.04015	NaN	NaN	0.14005	0.465539	0.332044	0.232283	0.40981	0.387418	-0.09875	0.615455	0.210804	23.0084	23.2232	23.0853	23.2155	NaN	23.0125	22.901	23.1749	23.1484	23.1394	22.9853	23.434	23.4449	23.4531	23.5422	23.074	22.6961	NaN	23.3525	NaN	23.4288	22.7571	NaN	NaN	NaN	23.5626
Q60631;Q60631-2	Growth factor receptor-bound protein 2	Grb2	0.38156	0.369663	0.432194	-0.73112	0.0885977	1.05258	-0.10548	0.801409	0.096146	0.1515	0.746876	0.126751	-0.49642	0.288429	0.539961	-0.39094	0.375718	0.425138	0.2347	0.563182	0.249352	29.1682	28.5825	28.3873	30.0871	29.3462	28.9922	29.2466	28.9709	30.1171	30.1523	28.8069	27.7951	27.9134	28.9058	28.4945	28.3185	28.4418	29.6105	29.111	29.5621	29.0277	28.5187	29.9174	28.6571	30.2079	28.4581
E9Q557	Desmoplakin	Dsp	0.93462	0.546249	0.262609	-1.98198	0.0886572	1.05229	0.09056	0.93687	0.0283207	-0.86022	0.504584	0.297066	-0.36516	0.762721	0.117634	-0.45572	0.58046	0.236228	1.61682	0.0415034	1.38192	26.144	26.2519	25.8306	30.9696	28.7223	27.389	26.2099	27.7149	28.6276	32.6501	25.8054	25.0115	25.2741	26.4544	25.4631	26.9928	26.549	28.3986	27.2069	29.2239	27.9386	25.0877	27.5399	24.8308	28.2203	28.8313
Q9CQ69	Cytochrome b-c1 complex subunit 8	Uqcrq	-0.0056	0.982527	0.00765531	0.40222	0.0888027	1.05157	-0.1247	0.586115	0.232017	0.00718	0.975272	0.0108741	0.17654	0.466352	0.331286	0.30124	0.190851	0.719306	-0.22568	0.287552	0.541284	30.3102	29.8624	29.9445	29.2703	29.7104	30.1622	29.6609	30.3247	29.4284	29.4936	30.6652	30.2059	30.017	30.2272	29.9936	30.1016	29.9459	29.3542	29.5335	29.5391	29.8743	30.0783	29.7961	30.1011	29.2839	30.0712
Q8C6E0	Cilia- and flagella-associated protein 36	Cfap36	0.20716	0.664469	0.177525	-0.77052	0.088868	1.05125	-0.34866	0.371319	0.430253	-0.0585	0.896502	0.047449	-0.7826	0.140771	0.851486	-0.43394	0.290688	0.536573	-0.01208	0.977342	0.00995334	26.2476	25.9986	24.686	26.4962	26.386	25.3245	26.1761	25.6069	27.0154	26.7273	25.7236	24.6321	24.7051	25.5609	25.3401	25.4835	25.259	26.1627	25.3729	25.793	25.7455	25.6463	26.2794	25.0927	26.758	24.5628
Q63844	Mitogen-activated protein kinase 3	Mapk3	-0.13786	0.490509	0.309353	0.33146	0.0889508	1.05085	-0.00722	0.973421	0.0116993	0.04584	0.830621	0.0805969	0.07508	0.680801	0.16698	0.0823	0.614879	0.21121	-0.25638	0.0329985	1.48151	29.9706	29.5507	29.1652	29.0994	29.2953	29.5192	29.3305	29.4284	28.9099	29.2039	29.9702	29.8081	29.628	29.6324	29.6998	29.6059	29.4205	28.9726	29.7716	29.2745	29.3322	29.7061	29.7163	29.55	29.0058	29.6527
Q8K1Z0	Ubiquinone biosynthesis protein COQ9, mitochondrial	Coq9	0.3432	0.287075	0.542004	-0.49646	0.0889585	1.05081	-0.07966	0.813739	0.0895148	0.47418	0.180398	0.743768	-0.24586	0.375104	0.425849	-0.1662	0.599187	0.222438	0.2506	0.299532	0.523557	27.5886	27.668	27.4488	28.4988	28.2469	28.2607	27.5244	28.0035	28.746	28.6325	27.3173	27.0105	27.1459	27.6513	27.8438	27.436	27.1195	28.2943	27.7231	28.4799	28.1715	27.6213	28.7704	28.2049	29.0539	27.3166
Q8R2Y2;Q8R2Y2-2	Cell surface glycoprotein MUC18	Mcam	0.33372	0.0783929	1.10572	0.27936	0.0891628	1.04982	0.1041	0.522227	0.282141	0.11268	0.537766	0.269407	0.32868	0.117949	0.928306	0.22458	0.261607	0.58235	0.04932	0.787278	0.103872	29.1517	29.1699	28.9223	28.7307	28.6094	29.6061	29.3835	29.2945	29.0588	28.9097	29.3488	28.8556	29.2855	29.337	29.1539	28.9948	28.9342	29.0174	29.4112	28.7469	28.7468	29.4365	29.246	28.9423	28.7758	29.8074
O70325-2;O70325;O70325-3	Phospholipid hydroperoxide glutathione peroxidase, mitochondrial	Gpx4	-0.0694	0.437492	0.35903	0.24866	0.0892416	1.04943	0.10114	0.565118	0.247861	-0.00086	0.994787	0.00226994	0.35044	0.0297695	1.52623	0.2493	0.258114	0.588189	0.10178	0.57333	0.241596	28.0163	27.9009	27.7959	27.8056	27.7701	27.9176	27.7698	27.9847	27.6471	27.6226	28.1363	28.0469	27.9659	27.8373	28.5457	28.2595	28.0648	27.6339	28.316	27.5203	27.8519	28.0913	27.846	28.0681	27.4272	28.5768
Q9DBV4	Matrix-remodeling-associated protein 8	Mxra8	0.23974	0.166039	0.77979	0.22006	0.0892871	1.04921	0.06664	0.65834	0.18155	0.30726	0.135656	0.867561	0.14604	0.300417	0.522275	0.0794	0.631738	0.199463	-0.07402	0.588936	0.229932	25.3844	25.8683	25.7527	25.6115	25.6291	26.223	26.2	25.7798	25.6063	25.6356	25.9254	25.7409	25.6261	26.0303	26.0236	25.9229	25.7044	25.6396	25.3136	25.9987	26.0667	26.0834	26.2152	26.119	25.298	26.0789
Q9ER58	Testican-2	Spock2	-0.446825	0.253362	0.596258	-0.56542	0.0894774	1.04829	-0.5795	0.101005	0.995656	-0.59318	0.0676106	1.16999	-0.8073	0.0556896	1.25423	-0.2278	0.462525	0.334865	-0.24188	0.402966	0.394732	25.3551	24.2119	24.8188	23.7952	24.4705	NaN	24.2763	23.5875	24.6006	23.8695	24.2671	23.6215	23.728	24.0871	24.1207	23.4884	23.8333	24.5124	24.0045	23.9154	24.0951	24.1514	23.6409	23.9564	23.8418	22.9064
Q99LB2	Dehydrogenase/reductase SDR family member 4	Dhrs4	-0.12434	0.457967	0.339166	0.16984	0.0895805	1.04779	-0.11668	0.379013	0.421345	-0.1789	0.29517	0.529927	0.1326	0.370291	0.431457	0.24928	0.132766	0.876912	-0.03724	0.762826	0.117575	28.2272	27.987	28.213	27.8508	27.8753	28.1755	27.8848	28.1936	27.4392	27.8385	28.1294	28.1846	28.3021	28.2592	28.1272	27.9642	28.0325	27.6232	28.1689	27.7811	27.8681	28.166	27.9336	27.9531	27.338	28.4494
Q80UP8	Sodium-dependent phosphate transporter 2	Slc20a2	0.03358	0.859411	0.0657993	0.3387	0.0896947	1.04723	0.0326	0.828765	0.0815685	0.07056	0.632216	0.199135	0.32244	0.0983196	1.00736	0.28984	0.0780768	1.10748	-0.01626	0.927639	0.0326211	28.3305	28.6594	29.0976	28.6784	28.7888	28.9187	28.6336	29.1876	28.4537	28.529	28.5907	29.0762	29.3455	29.1605	29.0753	28.874	28.9278	28.5228	28.6031	28.79	28.8805	28.7341	28.6418	29.0028	28.6483	29.1164
Q9ES74	Serine/threonine-protein kinase Nek7	Nek7	0.04254	0.830961	0.0804194	0.3009	0.089717	1.04713	0.09886	0.509918	0.2925	0.23476	0.10055	0.997617	0.30526	0.116985	0.931871	0.2064	0.243369	0.613734	0.00436	0.98073	0.00845037	26.3654	26.3419	25.8533	25.8779	26.1123	26.2776	26.2189	26.2643	25.5393	26.4634	26.8131	26.4267	26.4059	26.2181	26.1915	26.3764	26.3067	26.0078	26.3917	25.9625	26.5363	26.402	26.3693	26.2504	26.1666	26.7091
Q9CQV7;Q9CQV7-3;Q9CQV7-2	Mitochondrial import inner membrane translocase subunit TIM14	Dnajc19	-0.21456	0.238906	0.621772	-0.44866	0.0900131	1.04569	-0.354015	0.0869177	1.06089	-0.06794	0.741334	0.129986	-0.395315	0.060407	1.21891	-0.0413	0.825333	0.0833706	0.053345	0.837414	0.0770595	24.776	24.7356	24.8168	25.1939	24.4299	24.7098	24.668	24.7829	24.5926	24.1261	24.4272	24.0451	24.2745	25.0502	23.9119	24.1732	24.5051	24.7604	24.307	NaN	24.4162	24.4109	24.6515	24.8931	25.2408	24.0252
Q8K3E5;Q8K3E5-2	Jouberin	Ahi1	-2.93156	0.018054	1.74343	-2.09902	0.090063	1.04545	-2.15842	0.0858831	1.06609	-2.81052	0.0241693	1.61674	-1.83264	0.125601	0.901007	0.32578	0.69367	0.158847	0.26638	0.74128	0.130017	30.6718	25.1239	28.1946	26.4741	27.9366	23.5955	25.6134	24.6618	24.6637	25.2088	24.4421	26.1324	24.2886	27.3603	25.6825	24.2161	27.5351	24.4316	25.6533	25.7728	23.6006	25.5187	25.2031	24.2763	25.7497	26.1437
O70309;O70309-2	Integrin beta-5	Itgb5	0.03526	0.770908	0.112997	0.25228	0.0904451	1.04361	-0.04664	0.809341	0.0918684	0.01822	0.919445	0.0364741	0.30282	0.0515237	1.28799	0.34946	0.120101	0.920454	0.05054	0.745137	0.127764	27.475	27.4908	27.7645	27.3766	27.3072	27.7793	27.4101	27.673	27.3867	27.3413	27.8148	28.0122	27.7162	27.3644	27.7679	27.6573	27.803	27.3598	27.5394	26.8214	27.7091	27.771	27.2013	27.7766	27.0472	27.9656
Q8CCT4	Transcription elongation factor A protein-like 5	Tceal5	0.06262	0.925256	0.0337381	-1.16742	0.090524	1.04324	-0.32208	0.616389	0.210145	-0.44564	0.490298	0.30954	-0.89718	0.188424	0.724863	-0.5751	0.322488	0.491486	0.27024	0.625519	0.20376	29.6128	28.9099	27.5961	30.2839	30.0856	28.2965	29.5105	28.4567	30.3286	30.2091	28.4425	27.5076	27.067	28.996	28.6381	28.458	27.9184	29.5707	28.8817	30.0491	28.2826	27.9259	29.5297	28.5957	29.9262	27.6511
P48428	Tubulin-specific chaperone A	Tbca	0.3881	0.457912	0.339218	-0.83612	0.0906183	1.04278	-0.02256	0.967711	0.0142544	0.04278	0.940782	0.0265109	-0.64004	0.314886	0.501847	-0.61748	0.345795	0.461182	0.19608	0.719196	0.143153	28.987	29.4748	28.2915	30.2901	30.0989	29.2544	29.6603	28.9761	30.6647	30.5273	28.607	27.8686	28.3317	29.2097	28.9447	29.0255	28.1196	30.0274	29.4688	30.3882	28.8037	28.4144	30.3174	29.2456	30.5751	27.8832
Q8C165	Probable carboxypeptidase PM20D1	Pm20d1	0.00042	0.998688	0.000570246	0.299	0.0906743	1.04252	-0.05152	0.649689	0.187295	0.21146	0.104518	0.98081	0.35972	0.0889476	1.05087	0.41124	0.0802747	1.09542	0.06072	0.80126	0.0962268	26.0228	26.1542	26.1915	25.9357	26.0467	26.3666	25.7394	26.8927	25.6678	25.6865	25.9183	26.3457	26.8509	26.4148	26.3162	26.3183	26.018	25.7415	25.8873	26.1282	26.4713	26.5458	26.2261	26.2167	25.9483	26.571
Q9CQ54	NADH dehydrogenase [ubiquinone] 1 subunit C2	Ndufc2	-0.06084	0.872274	0.059347	-0.38996	0.0907204	1.04229	-0.13068	0.444854	0.351783	0.17366	0.443778	0.352834	-0.1446	0.409866	0.387358	-0.01392	0.938272	0.0276714	0.24536	0.280934	0.551395	29.8215	30.0229	29.5599	30.0724	30.1747	30.3795	28.5137	30.0242	30.005	30.4248	29.6965	28.9589	29.3537	29.8286	29.8639	29.58	29.4586	30.105	29.9044	29.95	30.3308	29.5068	30.5921	29.906	30.184	29.7993
Q91V16	LYR motif-containing protein 5	Lyrm5	0.156915	0.636934	0.195905	-0.71678	0.0907729	1.04204	0.122165	0.784407	0.105458	0.24914	0.608991	0.215389	-0.47346	0.250268	0.601595	-0.595625	0.230146	0.637997	0.24332	0.553888	0.256578	24.0297	24.6195	23.7951	25.1408	24.8937	24.7952	24.4218	24.3815	25.0122	NaN	24.2549	22.9642	23.6128	24.4989	23.5641	24.0048	NaN	25.3437	23.9848	25.1384	23.9422	NaN	25.5582	24.121	25.3582	23.6956
Q9EQX4	Allograft inflammatory factor 1-like	Aif1l	1.28038	0.0641751	1.19263	-0.98284	0.0908968	1.04145	0.50384	0.4477	0.349013	0.29778	0.701204	0.154155	-0.45394	0.453691	0.34324	-0.95778	0.221343	0.654935	0.5289	0.464044	0.333441	24.17	24.9925	24.3427	26.0073	25.0127	25.1408	26.3281	24.941	27.4392	27.078	NaN	NaN	23.5159	24.5413	23.7094	24.199	24.3291	26.5638	25.1803	26.7722	23.9653	23.729	26.4225	24.7624	27.1349	23.6582
Q8CGU1	Calcium-binding and coiled-coil domain-containing protein 1	Calcoco1	-0.455175	NaN	NaN	-0.289405	0.0911457	1.04026	-0.42375	0.0821882	1.08519	-0.330865	0.108792	0.963402	-0.422465	0.0442905	1.35369	0.001285	0.99492	0.00221173	-0.13306	0.392963	0.405649	24.363	NaN	23.8093	23.9087	24.1443	NaN	23.7229	23.4794	NaN	NaN	24.0922	23.6772	23.7488	23.7519	23.5645	23.5397	23.5347	24.0986	NaN	23.3573	23.2489	23.9106	23.778	23.7282	23.9616	23.6884
Q9D6N5	Dr1-associated corepressor	Drap1	-0.12764	0.664069	0.177787	-0.40782	0.091162	1.04019	-0.82308	0.00547705	2.26145	-0.3089	0.454164	0.342787	-0.7937	0.031669	1.49937	0.02938	0.919374	0.0365078	-0.38588	0.200565	0.697745	25.8802	25.9812	25.1796	26.243	25.82	25.1788	25.6546	25.355	26.4604	25.817	25.6219	25.2307	25.2583	25.7728	25.1812	25.3685	24.9967	24.5879	25.1385	24.897	25.7047	24.3058	26.4492	25.3353	25.7645	24.9123
Q8K4Z5	Splicing factor 3A subunit 1	Sf3a1	-0.00266	0.97366	0.0115927	0.17994	0.0911632	1.04018	0.02566	0.738229	0.131809	0.0693	0.454745	0.342232	0.07146	0.230843	0.636682	0.0458	0.448597	0.348143	-0.10848	0.218282	0.660983	28.822	28.7779	28.8632	28.6442	28.5993	28.887	28.7052	28.8671	28.6315	28.6025	28.9791	28.7562	28.9495	29.1716	28.7499	28.8857	28.5915	28.7888	28.708	28.8609	29.0354	28.6157	28.8502	28.8495	28.7023	28.7675
P55302	Alpha-2-macroglobulin receptor-associated protein	Lrpap1	0.58176	0.227949	0.642163	-0.69006	0.0913128	1.03947	-0.07562	0.869486	0.0607372	0.23	0.667917	0.175278	-0.42368	0.377391	0.423208	-0.34806	0.508529	0.293685	0.26638	0.551565	0.258403	30.3276	30.6819	29.9373	31.5409	30.9904	30.7937	30.8372	30.5065	32.1362	32.1133	30.0715	29.3531	29.6077	30.5318	30.4637	30.0878	29.5627	31.249	30.7817	31.4188	30.6534	29.5032	31.8467	30.7744	31.8504	29.8654
Q9DCB8	Iron-sulfur cluster assembly 2 homolog, mitochondrial	Isca2	0.0358	0.918706	0.0368233	-0.53888	0.0913507	1.03929	-0.12808	0.801781	0.0959443	0.03202	0.944983	0.0245761	-0.58102	0.205509	0.68717	-0.45294	0.489737	0.310037	-0.04214	0.922472	0.035047	26.4142	26.5716	26.147	27.3289	26.5079	26.141	26.7339	25.8754	27.3767	27.0216	26.1743	25.5347	26.1146	26.7008	25.7508	25.8573	25.3392	27.6942	26.0813	27.3572	26.485	25.2904	27.1182	26.5122	27.7239	25.1362
Q59J78	Mimitin, mitochondrial	Ndufaf2	0.09762	0.763568	0.117152	-0.588	0.0913937	1.03908	-0.1602	0.680523	0.167157	0.05684	0.896395	0.0475007	-0.60534	0.112067	0.95052	-0.44514	0.28016	0.552594	-0.01734	0.957832	0.0187105	27.1193	27.6869	27.2288	28.286	28.121	27.4191	27.4824	27.4704	28.4732	28.085	27.1806	26.5037	26.8247	27.6514	27.3416	27.1252	27.0435	28.1038	26.9928	28.3757	27.3765	26.9581	28.8579	27.2656	28.2681	26.47
Q9EPL9	Peroxisomal acyl-coenzyme A oxidase 3	Acox3	0.116345	0.53331	0.273021	0.389725	0.0914232	1.03894	0.225925	0.0442132	1.35445	0.199645	0.252269	0.598135	0.521985	0.109853	0.959189	0.29606	0.402675	0.395045	0.13226	0.693067	0.159225	24.3971	24.7016	24.5163	NaN	24.6389	24.4008	24.6206	25.2504	24.532	24.5953	24.5646	24.8923	25.4441	NaN	24.9118	24.7326	24.8473	24.7883	NaN	NaN	24.8309	25.1536	24.8515	24.3687	24.6109	25.4426
P08228	Superoxide dismutase [Cu-Zn]	Sod1	0.26108	0.441753	0.354821	-0.52406	0.0914905	1.03862	-0.39248	0.268269	0.571429	-0.15568	0.724002	0.14026	-0.70956	0.0974694	1.01113	-0.31708	0.471997	0.326061	-0.1855	0.636156	0.196436	33.0987	32.9797	32.1791	33.3141	33.039	32.8384	33.1402	32.438	33.8193	33.6801	32.749	32.2489	31.7806	32.8581	32.3537	32.4112	31.66	33.0955	32.3921	33.0894	32.3291	31.6218	33.667	32.7046	33.5097	31.715
Q91WG0;Q8BK48	Acylcarnitine hydrolase;Pyrethroid hydrolase Ces2e	Ces2c;Ces2e	-0.0244	NaN	NaN	0.438067	0.0915107	1.03853	0.3568	NaN	NaN	0.348733	0.237729	0.623918	0.482275	0.0777178	1.10948	0.125475	NaN	NaN	0.0442083	0.874054	0.0584618	23.2798	23.8628	NaN	23.7338	23.512	NaN	23.5727	NaN	NaN	NaN	23.7237	24.3246	NaN	24.0572	NaN	23.1255	NaN	NaN	24.7823	NaN	NaN	23.7545	NaN	24.4464	23.6366	24.112
Q4VA53	Sister chromatid cohesion protein PDS5 homolog B	Pds5b	0.34882	0.00121883	2.91406	0.21072	0.0920048	1.03619	0.14526	0.159463	0.79734	0.22368	0.0892918	1.04919	0.35552	0.0123825	1.90719	0.21026	0.0965873	1.01508	0.1448	0.283085	0.548083	28.0976	28.213	28.4916	28.2346	28.3154	28.6713	28.5157	28.6678	28.6414	28.6001	28.496	28.4688	28.6194	28.1581	28.6635	28.6163	28.3339	28.2268	28.4011	28.5004	28.6868	28.3425	28.5658	28.6731	28.2024	28.8643
Q9JKK7	Tropomodulin-2	Tmod2	0.28238	0.437173	0.359347	-0.56432	0.0920991	1.03574	0.11856	0.775574	0.110377	0.15634	0.704816	0.151924	-0.29708	0.40335	0.394318	-0.41564	0.31573	0.500684	0.26724	0.36138	0.442036	30.705	30.6124	29.9207	31.4107	31.0613	30.7529	30.7066	30.499	31.7701	31.3934	30.2247	29.8118	29.8794	30.69	30.2826	30.3704	30.0117	31.5511	30.7709	31.5988	30.6026	30.1701	31.5161	30.4509	31.7521	30.1672
O70324	Monocarboxylate transporter 8	Slc16a2	0.1945	0.466946	0.330733	0.33086	0.0921002	1.03574	0.05354	0.81592	0.0883525	0.16598	0.419997	0.376754	0.43848	0.113293	0.945799	0.38494	0.136103	0.866131	0.10762	0.577496	0.238451	23.8101	23.7162	24.0139	23.6181	24.5627	23.8329	24.2612	24.322	NaN	NaN	24.1882	24.1617	24.3645	24.3297	24.3312	24.0008	24.3242	23.7892	24.3042	23.5703	24.2512	23.7995	24.3864	24.0429	24.0709	24.6974
Q64282	Interferon-induced protein with tetratricopeptide repeats 1	Ifit1	0.24836	0.244687	0.611389	0.49126	0.0924288	1.03419	0.34052	0.310831	0.507476	0.37714	0.153787	0.813081	0.80608	0.0262312	1.58118	0.46556	0.22876	0.64062	0.31482	0.336141	0.473478	26.5383	27.5101	27.2166	27.1415	27.4433	27.5312	27.5565	27.5834	27.3593	27.0612	27.3607	28.0299	27.8282	27.0704	28.0169	27.8113	27.597	27.2175	28.2381	26.6885	27.9041	27.8526	27.3407	27.6242	27.0139	28.2728
Q8BGS2;Q8BGS2-2	BolA-like protein 2	Bola2	0.06504	0.887011	0.0520708	-0.66636	0.0924958	1.03388	-0.16158	0.708286	0.149791	-0.01166	0.980244	0.00866595	-0.70128	0.200624	0.697616	-0.5397	0.304574	0.516307	-0.03492	0.938137	0.0277338	27.9176	27.5425	26.6106	28.3338	28.1284	27.2838	27.4294	27.0497	28.6095	28.4857	27.2986	26.8496	26.5416	27.5251	26.9862	26.9459	26.797	28.2402	27.787	27.9549	27.3059	27.0828	28.6063	27.0465	28.4331	26.5629
Q8CEI1	BolA-like protein 3	Bola3	0.60948	0.239574	0.62056	-0.78848	0.0926012	1.03338	0.04974	0.934219	0.0295515	0.08454	0.871177	0.0598935	-0.39166	0.480786	0.318048	-0.4414	0.50063	0.300483	0.39682	0.423224	0.37343	26.2203	27.2929	26.3927	28.0871	27.2617	27.3198	27.1778	26.8618	28.4657	28.477	25.6934	25.9055	26.13	26.9933	26.5901	26.2611	25.695	27.9175	27.5382	28.0916	26.8658	25.9363	27.6555	27.0774	28.1424	26.4636
Q9CW03	Structural maintenance of chromosomes protein 3	Smc3	0.05036	0.639824	0.193939	0.21142	0.0926503	1.03315	0.1561	0.0251998	1.5986	0.11864	0.217591	0.662359	0.15672	0.13201	0.879394	0.00062	0.994402	0.00243791	-0.0547	0.680272	0.167317	28.2398	28.3573	28.4793	28.2071	28.34	28.4763	28.4525	28.5773	28.0457	28.3235	28.3974	28.6217	28.749	28.2171	28.6954	28.5229	28.4582	28.3734	28.5061	28.5434	28.5452	28.3988	28.4759	28.6146	28.1822	28.6018
O55057	Retinal rod rhodopsin-sensitive cGMP 3,5-cyclic phosphodiesterase subunit delta	Pde6d	-0.1595	0.409042	0.388232	-0.44616	0.092778	1.03255	-0.0382	0.803338	0.0951015	-0.36742	0.0284415	1.54605	-0.3952	0.0527944	1.27741	-0.357	0.0901138	1.04521	0.05096	0.848792	0.0711986	25.5008	25.0881	25.0059	24.9811	25.2126	25.1078	25.3611	25.1401	24.4283	24.9537	24.953	24.5073	23.9751	24.9457	25.1766	25.3611	25.1536	25.1077	25.2757	24.6994	24.9306	24.526	24.97	24.5674	24.9574	25.1365
Q8R3T5	Syntaxin-binding protein 6	Stxbp6	-0.323575	0.046539	1.33218	-0.37166	0.092819	1.03236	-0.36075	0.15535	0.808689	0.5265	0.179248	0.746546	-0.26828	0.303419	0.517957	0.09247	0.713077	0.146864	0.10338	0.638623	0.194756	24.5371	NaN	24.7147	NaN	24.8998	24.3428	24.3924	24.5929	24.2464	NaN	24.6563	24.0915	23.9983	24.4936	24.488	24.5384	24.7139	24.2025	23.971	NaN	NaN	25.8564	NaN	24.9307	24.944	24.5205
B1AZP2-2;B1AZP2;B1AZP2-3	Disks large-associated protein 4	Dlgap4	0.1244	0.706033	0.151175	-0.47212	0.0930552	1.03126	-0.13588	0.693218	0.15913	0.08662	0.769356	0.113872	-0.40314	0.203304	0.691855	-0.26726	0.454149	0.342801	0.06898	0.795742	0.0992278	26.1907	26.4491	26.0644	27.2137	26.4697	25.9113	26.7013	26.1935	27.2965	26.907	26.2205	25.637	25.6612	26.1962	26.3121	25.963	25.5816	26.7349	26.3556	27.0731	26.3187	26.0785	26.6449	26.4888	27.2898	25.8446
Q91ZW3	SWI/SNF-related matrix-associated actin-dependent regulator of chromatin subfamily A member 5	Smarca5	0.2183	0.215038	0.667485	0.28538	0.093321	1.03002	0.16474	0.154751	0.810366	0.11254	0.499984	0.301043	0.3939	0.0203149	1.69218	0.22916	0.0919012	1.03668	0.10852	0.518258	0.285454	27.5696	27.7594	28.0813	27.7979	27.9563	28.2949	28.1206	28.274	27.5431	28.0234	27.8391	28.2262	28.4368	27.8275	28.2618	28.0818	28.0579	27.8881	28.1279	27.8325	28.2761	27.7665	28.1663	27.9773	27.541	28.4819
Q9CYA0	Cysteine-rich with EGF-like domain protein 2	Creld2	-0.0418	0.906857	0.0424612	-0.42534	0.0933255	1.03	-0.19718	0.521245	0.282958	0.06506	0.826611	0.0826987	-0.31912	0.294689	0.530636	-0.12194	0.717046	0.144453	0.10622	0.696382	0.157152	26.7739	27.2845	27.0289	27.824	27.3659	27.2308	26.7264	26.498	28.2089	27.4041	26.8931	26.6126	26.6014	27.3388	26.7046	27.1301	26.3212	27.4945	26.7582	27.5873	26.9512	26.7798	27.3229	27.4642	28.0844	26.8266
P62077	Mitochondrial import inner membrane translocase subunit Tim8 B	Timm8b	0.2788	0.541431	0.266457	-0.77478	0.0933483	1.02989	0.01922	0.967854	0.0141899	0.19944	0.68397	0.164963	-0.49614	0.357114	0.447193	-0.51536	0.34279	0.464972	0.27864	0.562769	0.24967	25.8079	27.1118	26.268	27.3936	27.4214	26.9699	26.1837	26.8118	27.8234	27.6079	26.0559	25.6553	25.465	26.8941	26.0585	26.12	26.1563	27.7023	26.6438	27.4764	27.2076	25.7244	27.1252	27.1331	27.8096	25.854
Q60973	Histone-binding protein RBBP7	Rbbp7	0.24848	0.238148	0.623154	0.36636	0.0935066	1.02916	0.02062	0.93568	0.0288725	0.30328	0.216285	0.664973	0.43262	0.104837	0.979485	0.412	0.171197	0.766505	0.06626	0.776388	0.109921	27.47	27.2267	26.7622	26.6881	27.0692	27.4001	27.2696	27.7263	27.0037	27.0589	27.2418	27.6335	27.601	26.9909	27.5808	27.6867	27.1368	26.654	27.2392	26.6026	27.6171	27.7065	26.9261	27.5557	26.9272	28.0983
Q8BI72	CDKN2A-interacting protein	Cdkn2aip	-0.05078	0.879391	0.0558179	-0.50494	0.0936092	1.02868	-0.31194	0.366569	0.435845	0.03968	0.911137	0.0404164	-0.47932	0.243902	0.612785	-0.16738	0.675083	0.170643	0.02562	0.940933	0.0264412	26.3307	26.6566	26.1571	27.479	26.6991	26.0531	26.6717	26.1356	27.2464	26.9618	25.7846	26.2237	26.0932	26.6266	26.0697	26.0955	25.9107	26.8351	25.9252	26.9963	26.6157	25.9922	26.3465	27.168	27.3985	25.6708
Q80YA7	Dipeptidyl peptidase 8	Dpp8	-0.08656	0.567333	0.246162	0.23004	0.0936823	1.02834	0.00913	0.965225	0.0153715	-0.08662	0.555516	0.255303	0.11458	0.523131	0.28139	0.10545	0.638755	0.194666	-0.11546	0.424321	0.372305	24.6204	25.2571	24.7735	24.7428	24.9938	24.9506	25.0477	24.7581	24.6342	24.5642	25.046	25.1924	25.0694	25.2319	24.9981	25.2928	25.0724	24.6535	24.5279	NaN	NaN	24.842	24.8938	24.598	24.8298	24.9382
P56212;P56212-2	cAMP-regulated phosphoprotein 19	Arpp19	0.6375	0.266968	0.573541	-0.9777	0.0938625	1.02751	-0.39564	0.522992	0.281505	-0.26068	0.716048	0.145058	-0.82346	0.252122	0.59839	-0.42782	0.507129	0.294882	0.15424	0.783047	0.106212	27.3136	27.9795	26.4641	29.049	28.5594	28.027	28.5651	27.7418	29.1083	29.1109	27.136	26.3327	26.3198	27.2455	27.4431	26.9517	26.8025	27.8422	26.99	28.801	27.6009	25.7579	28.3674	27.5446	28.7914	26.4331
Q61189	Methylosome subunit pICln	Clns1a	-0.248217	0.472417	0.325675	-0.467467	0.0940333	1.02672	-0.359667	NaN	NaN	0.249733	NaN	NaN	-0.601617	NaN	NaN	-0.24195	NaN	NaN	-0.13415	NaN	NaN	24.5893	NaN	NaN	24.0147	23.9677	23.5058	23.6353	NaN	24.5069	24.1214	23.8361	NaN	NaN	23.7545	23.5787	23.6256	NaN	NaN	24.0362	NaN	NaN	NaN	24.9788	NaN	23.9018	23.3704
Q8BKT7	THO complex subunit 5 homolog	Thoc5	0.4947	0.128998	0.889417	0.55471	0.0946491	1.02388	0.766485	0.0443585	1.35302	0.38041	0.456007	0.341028	0.94042	0.0428715	1.36783	0.173935	0.673878	0.171418	0.38571	0.33886	0.469979	23.5111	23.8393	24.6984	23.3677	23.9342	24.3115	24.0791	25.0627	24.1739	24.197	NaN	24.578	24.3536	24.0855	24.6823	24.7528	24.8287	24.06	24.905	NaN	24.7898	24.8864	NaN	22.902	24.424	25.1296
Q921L3	Transmembrane and coiled-coil domain-containing protein 1	Tmco1	-0.10446	0.465638	0.331952	0.27696	0.0946712	1.02378	0.06586	0.609648	0.214921	-0.07994	0.610546	0.214282	-0.15514	0.251231	0.599927	-0.221	0.0902758	1.04443	-0.4321	0.0141876	1.84809	26.1896	26.0128	26.0392	25.8812	25.6255	25.8654	25.6146	26.1242	25.6395	25.9823	26.3112	26.138	26.16	26.598	25.9259	26.1265	25.7554	26.0984	26.1882	25.9091	25.7967	25.6019	26.2154	26.0663	25.6683	25.8701
Q6P4S6;Q6P4S6-2	Serine/threonine-protein kinase SIK3	Sik3	-0.41385	0.265941	0.575214	-0.56258	0.0947606	1.02337	-0.19664	0.548387	0.260913	-0.575975	0.151408	0.81985	-0.32126	0.30237	0.519462	-0.12462	0.411888	0.385221	0.24132	0.0510538	1.29197	25.9487	24.4538	24.857	NaN	25.1157	NaN	24.5948	24.9864	24.7168	24.4218	24.5874	24.5008	24.7946	24.4494	24.3239	24.4569	25.0602	24.8326	25.1966	24.9395	24.4167	24.8954	24.1722	NaN	24.587	24.6961
Q99KK7	Dipeptidyl peptidase 3	Dpp3	-0.00214	0.990994	0.00392886	0.26774	0.0947796	1.02328	0.26866	0.13107	0.882495	0.123	0.476988	0.321492	0.11022	0.443137	0.353462	-0.15844	0.309344	0.509559	-0.15752	0.245101	0.610655	28.0686	28.4021	28.2589	27.7652	28.0822	27.9882	28.4116	28.5091	27.7204	27.937	28.3329	28.6059	28.5031	28.0616	28.4122	28.6458	28.4286	28.2315	28.6038	28.0106	28.068	28.6754	28.0372	28.3674	28.044	27.9644
Q8VEK3;Q8VEK3-2	Heterogeneous nuclear ribonucleoprotein U	Hnrnpu	-0.12212	0.436601	0.359916	0.26656	0.0947812	1.02328	-0.06274	0.68861	0.162027	-0.17914	0.337935	0.471166	0.20646	0.302931	0.518657	0.2692	0.134125	0.872492	-0.0601	0.702851	0.153137	32.3011	32.1132	32.2488	31.6159	31.8922	31.9583	31.8822	32.0675	31.621	32.0316	32.2519	32.3954	32.493	32.1627	32.201	32.0789	31.994	31.7278	32.2004	31.8564	32.2136	31.9646	31.7285	31.8898	31.479	32.5804
Q8BHC1	Ras-related protein Rab-39B	Rab39b	-0.00243333	0.994486	0.00240124	-0.619675	0.0951961	1.02138	0.2019	NaN	NaN	-0.3536	0.354003	0.450993	-0.0245667	0.936709	0.0283954	-0.226467	NaN	NaN	0.595108	0.0868	1.06148	25.6404	24.8743	24.9347	NaN	24.5598	24.5703	25.0393	NaN	NaN	25.39	24.4998	23.7482	24.6025	24.68	NaN	NaN	25.197	NaN	25.2114	NaN	24.2631	25.1421	24.5409	NaN	NaN	25.1288
Q8R5J9	PRA1 family protein 3	Arl6ip5	0.04978	0.862499	0.0642412	-0.4956	0.0952502	1.02113	-0.22354	0.435126	0.361385	-0.07526	0.821086	0.0856113	-0.34646	0.193359	0.713635	-0.12292	0.634572	0.197519	0.14914	0.548031	0.261195	29.2452	29.9104	29.1703	30.1425	29.4737	29.4148	29.0922	29.5063	29.9138	30.2639	29.1145	28.6659	28.792	29.7052	29.1865	29.0431	28.7785	29.7343	29.5015	29.767	29.7628	28.6483	30.0916	29.2059	29.8572	29.002
Q9D1L9	Ragulator complex protein LAMTOR5	Lamtor5	0.85838	0.0543085	1.26513	-0.6996	0.0955928	1.01957	0.13758	0.752987	0.123213	0.60116	0.278659	0.554927	0.00766	0.98758	0.00542779	-0.12992	0.815891	0.088368	0.70726	0.195152	0.709627	27.0958	26.4043	26.5889	26.3413	27.6032	27.3003	27.3033	27.2339	28.8092	27.6787	26.938	25.2128	25.8639	26.2193	26.3015	26.6792	25.7221	27.5956	27.1543	27.5702	26.0175	27.2141	28.3181	26.9763	28.5133	26.8799
Q9CQM5	Thioredoxin domain-containing protein 17	Txndc17	-0.32584	0.138418	0.858808	-0.54556	0.0956151	1.01947	-0.2752	0.271448	0.566314	-0.34586	0.196371	0.706922	-0.6684	0.0322443	1.49155	-0.3932	0.11526	0.93832	-0.12284	0.673031	0.171965	28.7836	28.0143	27.7964	28.6833	28.2993	28.0138	27.8517	27.8893	28.1875	28.0054	28.4706	27.6241	27.1311	27.9343	27.689	28.4139	27.6395	28.1748	27.8336	28.1391	27.5754	28.1264	28.4659	27.9615	27.7184	27.4593
Q923Z3	Protein MTO1 homolog, mitochondrial	Mto1	-0.164625	0.41155	0.385578	0.571892	0.095659	1.01927	-0.19035	0.420086	0.376662	-0.017625	NaN	NaN	-0.0498	0.855341	0.0678605	0.14055	0.659092	0.181054	-0.621692	0.155834	0.807338	21.9532	NaN	22.3818	21.9778	22.3187	22.2112	21.5798	22.2132	21.9688	NaN	NaN	23.0276	23.0189	NaN	22.1428	21.7996	22.2278	NaN	22.3276	21.5151	22.4552	NaN	NaN	21.8253	NaN	22.2163
Q9EPB4	Apoptosis-associated speck-like protein containing a CARD	Pycard	0.36684	0.502345	0.298998	-0.78044	0.0957817	1.01872	-0.15418	0.754521	0.122328	0.30348	0.611639	0.213505	-0.60768	0.338198	0.470829	-0.4535	0.461022	0.336279	0.17276	0.755359	0.121847	26.1727	26.7575	25.4948	27.5227	26.947	26.3307	26.4076	26.1937	27.8356	27.9613	25.8935	25.1738	25.7801	26.5577	25.5874	25.9684	25.3585	26.8261	26.9298	27.041	26.664	25.4177	27.7997	26.6043	27.9264	24.6346
Q922J6	Tetraspanin-2	Tspan2	-0.672975	0.137454	0.861844	-0.63688	0.0962354	1.01667	-0.58585	0.311851	0.506053	-0.86426	0.163841	0.785578	-0.782225	0.100512	0.99778	-0.196375	0.748138	0.126018	-0.145345	0.723661	0.140465	26.207	26.5863	27.1155	NaN	27.1556	25.5698	26.9954	25.7132	26.0941	NaN	26.5195	26.3393	25.4606	25.6912	26.6355	NaN	27.2689	25.4882	25.2688	26.6951	26.715	24.2423	25.9922	25.7921	26.7676	26.5563
Q9DCX2	ATP synthase subunit d, mitochondrial	Atp5h	0.1874	0.306235	0.513946	-0.42764	0.0964398	1.01574	-0.21714	0.352979	0.452251	0.0005	0.998547	0.000631656	-0.33934	0.16355	0.786351	-0.1222	0.648495	0.188093	0.0883	0.746592	0.126916	32.8817	33.13	32.8265	33.5297	33.1162	33.3096	32.8674	33.2245	33.5042	33.5154	32.9747	32.0454	32.4051	32.9872	32.9335	32.7515	32.3983	33.2167	32.6535	33.3784	33.0307	32.4507	33.725	32.761	33.5192	32.673
P63040	Complexin-1	Cplx1	0.49952	0.401567	0.396242	-0.92868	0.0964961	1.01549	0.15712	0.788769	0.10305	0.2395	0.650018	0.187075	-0.40504	0.515117	0.288094	-0.56216	0.399954	0.39799	0.52364	0.382788	0.417042	27.1302	28.0344	26.3992	27.7738	28.5365	26.9	28.6157	27.1902	28.8282	28.8376	26.85	25.7523	26.2725	26.6465	27.7094	26.6285	27.2114	28.9111	27.363	28.5457	26.9366	27.3661	28.0157	27.758	28.9952	26.0694
Q8BRF7;Q8BRF7-3;Q8BRF7-2	Sec1 family domain-containing protein 1	Scfd1	-0.01486	0.915775	0.038211	0.1588	0.0966847	1.01464	0.00514	0.968347	0.0139691	0.0966	0.516823	0.286658	0.26414	0.0256866	1.59029	0.259	0.124533	0.904714	0.10534	0.401639	0.396165	27.8523	27.7354	27.9244	27.7587	27.7992	27.9439	27.8041	28.2105	27.5216	27.5156	27.9243	27.8359	28.1168	27.7977	28.1893	28.2448	27.8784	27.68	27.7652	27.5273	28.3393	28.1301	27.7089	27.7595	27.6152	28.1031
Q9CR80	Protein FAM32A	Fam32a	-0.1821	NaN	NaN	-0.315175	0.0967128	1.01452	-0.01105	NaN	NaN	0.09505	NaN	NaN	-0.6873	NaN	NaN	-0.67625	NaN	NaN	-0.372125	NaN	NaN	23.8361	23.887	NaN	24.3723	NaN	NaN	NaN	23.8497	NaN	NaN	23.8039	23.5767	NaN	23.7596	23.7263	NaN	NaN	24.1626	23.8789	NaN	NaN	NaN	24.0886	NaN	24.1651	23.3445
O35551-3;O35551;O35551-6;O35551-5;O35551-2;O35551-4	Rab GTPase-binding effector protein 1	Rabep1	-0.4642	0.0288478	1.53989	-0.34134	0.0968206	1.01403	-0.37342	0.0613553	1.21215	-0.00432	0.982108	0.00784073	-0.4897	0.0672594	1.17225	-0.11628	0.627203	0.202592	-0.14836	0.549878	0.259734	28.5264	28.0497	27.7784	28.0737	28.2292	27.6675	27.5399	27.3194	27.7327	28.0769	28.2985	27.6433	27.5574	27.8159	27.6356	27.8685	27.4785	28.0116	27.4597	27.972	27.7449	28.333	28.5494	27.9982	28.0103	27.0605
Q9D964	Glycine amidinotransferase, mitochondrial	Gatm	0.17892	0.409842	0.387384	0.26616	0.0968357	1.01396	-0.04242	0.895776	0.0478006	0.3022	0.240369	0.619121	0.22318	0.287327	0.541623	0.2656	0.429693	0.366842	-0.04298	0.78675	0.104163	25.9913	26.0854	26.6381	25.9342	26.3688	26.2024	26.8431	26.5193	25.9013	26.4463	26.5647	26.5229	26.4758	26.2718	26.5134	26.7186	26.7234	25.3938	26.3989	25.571	27.0569	26.8037	26.5184	25.9656	26.1842	26.7387
Q6IRU5-2	Clathrin light chain B	Cltb	0.24732	0.59738	0.22375	-0.75446	0.0968393	1.01395	-0.08056	0.884321	0.05339	0.05602	0.917028	0.0376173	-0.61634	0.272878	0.564032	-0.53578	0.399588	0.398388	0.13812	0.783372	0.106032	30.7045	31.7325	30.9174	32.384	31.9343	31.135	31.5738	31.1184	32.5356	32.5465	30.9417	30.0223	30.4401	31.4417	31.0546	30.896	30.2981	32.3164	31.1694	32.59	30.9946	30.4374	32.2877	31.5186	32.7145	30.0238
P52840	Sulfotransferase 1A1	Sult1a1	0.09746	0.702615	0.153283	0.36802	0.0968857	1.01374	-0.20904	0.375798	0.425045	0.06904	0.811337	0.0907986	0.05086	0.788627	0.103129	0.2599	0.114373	0.941677	-0.31716	0.0136188	1.86586	27.8581	27.7595	26.8553	27.397	27.4963	27.9014	27.2259	28.0405	27.1984	27.4873	28.0968	27.8397	27.8919	27.8189	27.559	27.6499	27.0821	27.0398	27.542	27.0072	27.9661	27.7096	27.8267	27.476	26.733	27.5597
Q6PDH4;Q6PDH4-2	Ran-binding protein 3-like	Ranbp3l	0.438408	0.0150029	1.82382	0.342735	0.0969396	1.0135	0.164275	0.379558	0.420722	0.380225	0.0794162	1.10009	0.376375	NaN	NaN	0.2121	NaN	NaN	0.03364	NaN	NaN	23.6027	23.9333	23.7245	NaN	24.05	NaN	24.2769	24.2977	24.2235	NaN	24.1406	24.4922	23.856	23.8878	24.4752	23.9171	23.5588	24.183	23.9559	24.3447	24.1183	23.8671	24.5831	24.2629	NaN	NaN
Q9CSB4;Q9CSB4-2	Partitioning defective 3 homolog B	Pard3b	0.2219	0.0948712	1.02287	0.2876	0.0969493	1.01346	0.2345	0.0445543	1.35111	0.0797083	0.449658	0.347117	0.199208	0.226177	0.645552	-0.0352917	0.813419	0.0896859	-0.0883917	0.669588	0.174192	22.9648	NaN	22.7601	23.0845	22.9679	23.086	23.1637	23.0001	23.4151	NaN	23.0155	23.0079	23.5167	NaN	23.3876	23.1	23.0449	NaN	23.2571	23.3133	23.1412	NaN	23.0197	22.9112	NaN	23.4282
P17225	Polypyrimidine tract-binding protein 1	Ptbp1	0.349	0.0467236	1.33046	0.24176	0.0969496	1.01345	0.21142	0.210122	0.677528	0.16262	0.368989	0.432987	0.46138	0.036931	1.43261	0.24996	0.205887	0.68637	0.21962	0.205765	0.686629	30.1407	30.6354	30.4241	30.0389	30.5053	30.764	30.5275	31.05	30.5459	30.602	30.3565	30.5696	30.6795	30.6406	30.707	30.8152	30.5538	30.3047	30.7869	30.3409	30.9723	30.475	30.3795	30.5359	30.1948	31.0539
P28798	Granulins;Acrogranin;Granulin-1;Granulin-2;Granulin-3;Granulin-4;Granulin-5;Granulin-6;Granulin-7	Grn	0.67772	0.195498	0.708858	-0.8218	0.0970689	1.01292	0.24746	0.672348	0.172406	0.09182	0.871491	0.059737	-0.34832	0.583715	0.233799	-0.59578	0.388192	0.410953	0.47348	0.412306	0.384781	28.9854	29.8009	29.6675	30.9798	30.7086	30.5089	30.1801	30.101	31.8188	30.922	29.1455	28.6587	28.7137	29.8884	29.6269	29.7749	29.148	31.2342	29.8853	31.3371	30.1855	29.0026	29.6657	30.2371	31.5104	28.8453
P61219	DNA-directed RNA polymerases I, II, and III subunit RPABC2	Polr2f	0.204	0.68625	0.163518	-0.85341	0.0971063	1.01275	-0.18666	0.721174	0.14196	-0.09808	0.842838	0.0742558	-0.569727	0.337645	0.471539	-0.383067	0.494341	0.305973	0.283683	0.568226	0.245479	24.0032	25.4471	24.1464	25.6867	25.0354	24.6461	24.7762	24.396	26.3791	25.1414	24.0696	23.6167	23.6417	24.7134	NaN	NaN	NaN	24.6089	24.2156	25.2068	25.0089	23.4726	25.1578	24.7918	25.3973	23.4684
P68037	Ubiquitin-conjugating enzyme E2 L3	Ube2l3	0.21632	0.598682	0.222804	-0.42002	0.0972642	1.01205	-0.0634	0.82386	0.0841464	0.04716	0.888511	0.0513373	-0.34062	0.252426	0.597865	-0.27722	0.328635	0.483286	0.0794	0.718145	0.143788	29.4591	29.5265	28.6656	29.8524	29.6286	29.2389	29.7053	28.685	30.7263	29.8583	29.1572	28.8352	28.8323	29.3126	28.8948	29.0969	28.816	29.8989	29.4253	29.5781	29.0858	29.0688	29.6334	29.1689	30.4111	28.8683
Q80WW9	DDRGK domain-containing protein 1	Ddrgk1	0.06062	0.860362	0.0653188	-0.53464	0.0974839	1.01107	-0.3847	0.261593	0.582374	0.09814	0.812879	0.0899741	-0.58634	0.0809132	1.09198	-0.20164	0.482395	0.316598	-0.0517	0.830588	0.0806142	27.3512	27.8763	27.4528	28.5533	28.3473	27.7504	27.5304	27.525	28.6185	28.4597	27.3841	26.9828	27.5675	27.8616	27.1117	27.1575	27.0497	28.1585	27.4111	27.8806	28.0084	26.8794	28.7399	27.9137	28.5302	27.0717
P97372	Proteasome activator complex subunit 2	Psme2	0.02608	0.922952	0.0348208	-0.40904	0.0974903	1.01104	-0.2286	0.319198	0.49594	0.00712	0.980662	0.00848047	-0.51964	0.151997	0.818166	-0.29104	0.3671	0.435216	-0.1106	0.727505	0.138164	29.5014	29.6849	29.1577	30.1618	29.9581	29.4447	29.3718	29.5693	30.4486	29.7599	29.6776	29.113	29.0012	29.5025	29.1244	29.5633	29.0721	29.7463	29.6566	29.2826	29.7314	28.9332	30.1284	29.5462	30.1603	29.0322
Q68FL4;Q68FL4-2	Putative adenosylhomocysteinase 3	Ahcyl2	0.26542	0.124118	0.906166	0.27776	0.0976495	1.01033	0.15582	0.463386	0.334057	0.1163	0.471263	0.326736	0.48224	0.0245736	1.60953	0.32642	0.196452	0.706744	0.20448	0.304005	0.51712	28.2488	28.0894	27.983	27.8721	28.4025	28.3011	28.222	28.8656	28.328	28.2062	28.1907	28.6336	28.5097	28.0609	28.5897	28.6573	28.2902	27.6265	28.5469	28.254	28.5598	28.464	28.1643	27.9021	28.0871	28.753
P50544	Very long-chain specific acyl-CoA dehydrogenase, mitochondrial	Acadvl	-0.014	0.933744	0.0297722	0.22424	0.0976739	1.01022	-0.04992	0.694218	0.158504	-0.04444	0.777125	0.109509	0.26256	0.113752	0.944042	0.31248	0.0406902	1.39051	0.03832	0.767807	0.114748	30.4919	30.5223	30.8197	30.1933	30.4084	30.685	30.3281	30.8554	30.161	30.3361	30.7951	30.6196	30.9163	30.5635	30.6623	30.5103	30.5432	30.1841	30.5521	30.3963	30.5776	30.6431	30.5178	30.4699	30.005	31.0173
P19783	Cytochrome c oxidase subunit 4 isoform 1, mitochondrial	Cox4i1	0.2911	0.161411	0.792066	-0.4016	0.0976972	1.01012	-0.1268	0.626789	0.202878	0.12752	0.675665	0.170269	-0.24458	0.348658	0.4576	-0.11778	0.704782	0.151945	0.15702	0.576961	0.238854	31.9674	32.194	32.0537	32.6519	32.478	32.5263	32.0995	32.5026	32.7663	32.9058	32.0828	31.4141	31.5482	32.3404	31.9515	31.8438	31.6268	32.5542	31.9433	32.7429	32.2387	31.6879	33.1311	32.0643	32.8606	31.9399
Q9JLQ0	CD2-associated protein	Cd2ap	0.33038	0.248002	0.605546	-0.3842	0.0978035	1.00965	-0.06606	0.828656	0.0816258	0.04858	0.878712	0.0561536	-0.3591	0.216398	0.664748	-0.29304	0.417023	0.37984	0.0251	0.927786	0.0325524	29.0361	29.1298	28.8057	29.6766	29.2576	29.3143	29.2282	28.9565	30.1446	29.9141	29.1857	28.3845	28.6909	29.0665	28.6572	28.8708	28.2668	29.5182	29.1861	29.7336	29.171	28.3535	29.6529	29.0361	29.9352	28.5947
Q9CXI3	DBH-like monooxygenase protein 1	Moxd1	-0.29824	0.283868	0.546884	0.57122	0.0978583	1.0094	0.10124	0.799265	0.0973089	-0.142	0.669303	0.174377	0.49718	0.291787	0.534934	0.39594	0.423156	0.373499	-0.07404	0.859779	0.0656129	24.2311	25.2165	24.2789	24.0401	23.7428	24.1516	24.0373	24.1325	23.9848	23.712	25.0779	25.2353	25.1708	24.4317	24.4498	23.9515	24.2976	24.2081	25.5559	24.0025	24.3496	24.794	24.1459	23.9323	23.5776	25.5211
Q08331	Calretinin	Calb2	-0.10264	0.869984	0.0604886	-1.0532	0.0979104	1.00917	-0.57262	0.289209	0.538788	-0.43462	0.481921	0.317024	-0.7741	0.304755	0.516049	-0.20148	0.722872	0.140939	0.2791	0.655258	0.183587	31.6531	29.996	28.7432	30.7007	30.4159	29.1021	30.575	29.517	31.075	30.7266	29.1464	28.4735	28.9008	29.4621	30.2601	29.313	29.5564	30.2242	29.5346	30.0176	28.8824	30.2113	30.5039	29.1863	30.5519	28.8478
Q9DCT6;Q9DCT6-2;Q9DCT6-3;Q9DCT6-4	Chromatin complexes subunit BAP18	Bap18	0.01215	0.980128	0.00871726	-0.7354	0.0979236	1.00911	-0.23055	0.645066	0.190396	-0.052325	0.901094	0.0452298	-0.521175	NaN	NaN	-0.290625	NaN	NaN	0.214225	NaN	NaN	25.2395	NaN	25.6171	26.6092	25.2813	25.5026	NaN	24.9581	25.731	26.604	25.2785	24.5664	24.6523	25.3083	NaN	25.1736	24.6278	26.2476	NaN	25.7759	NaN	25.4841	26.2664	25.0798	25.7075	NaN
Q8VEA4	Mitochondrial intermembrane space import and assembly protein 40	Chchd4	0.35738	0.220047	0.657485	-0.6218	0.0979343	1.00907	-0.03778	0.924951	0.0338815	-0.41688	0.447811	0.348905	-0.53182	0.189079	0.723356	-0.49404	0.319528	0.495491	0.08998	0.835463	0.0780728	27.77	28.0972	27.431	28.4868	28.308	27.9749	28.4165	27.9265	28.9119	28.6501	27.577	26.4535	27.3009	28.1323	27.5203	27.4979	27.1264	28.6269	27.7412	28.9117	27.5812	27.2022	26.1764	27.8743	29.1745	26.8638
Q8VDL4-3;Q8VDL4	ADP-dependent glucokinase	Adpgk	-0.07328	0.747504	0.126386	0.2754	0.098331	1.00731	0.0318	0.864306	0.0633326	-0.0443	0.780221	0.107782	0.23552	0.18459	0.733791	0.20372	0.271141	0.566804	-0.03988	0.779198	0.108352	27.4949	27.5278	27.927	27.1798	27.4244	27.7281	27.5042	27.9122	26.9324	27.1106	27.7152	27.8391	27.9241	27.4931	27.9594	27.8872	27.5824	27.1867	27.7641	27.2925	27.7954	27.5187	27.3301	27.4465	27.2417	27.8458
Q6P9S0	MTSS1-like protein	Mtss1l	-0.03114	0.897448	0.0469906	-0.38886	0.0984539	1.00677	-0.22516	0.32401	0.489442	-0.1145	0.647121	0.189015	-0.42622	0.189773	0.721766	-0.20106	0.487058	0.312419	-0.03736	0.89381	0.0487546	25.897	25.038	25.1327	24.9294	25.3	24.8125	25.6795	25.2492	25.46	24.9402	24.9014	24.4275	24.9252	25.1463	24.9524	25.1777	25.1734	24.5362	25.0308	25.2532	24.7775	25.1684	24.9792	25.0226	25.7769	23.9248
Q8CHT0	Delta-1-pyrroline-5-carboxylate dehydrogenase, mitochondrial	Aldh4a1	0.00078	0.996427	0.00155456	0.28718	0.0984567	1.00675	-0.00282	0.990141	0.00430317	-0.00106	0.995363	0.00201837	0.47204	0.112877	0.947394	0.47486	0.150268	0.823133	0.18486	0.484944	0.314308	31.0249	31.3805	31.6068	30.9722	31.0547	31.3488	31.0432	31.5874	30.9434	31.1202	31.4106	31.474	31.8124	31.2482	31.5298	31.6852	31.3228	30.6526	31.4337	30.9307	31.5625	31.3596	31.1737	31.1418	30.7962	32.117
Q8CH77-4;Q8CH77-3;Q8CH77-2;Q8CH77	Neuron navigator 1	Nav1	0.2396	0.235173	0.628613	-0.42194	0.0985932	1.00615	-0.01335	0.949036	0.0227175	0.02998	0.874755	0.0581134	0.0778	NaN	NaN	0.09115	NaN	NaN	0.49974	NaN	NaN	28.3017	28.7427	28.5634	28.6881	29.1246	NaN	NaN	29.0129	28.8994	28.8588	28.6534	28.3557	28.5134	28.1818	27.6065	28.8827	28.5071	28.9633	28.3299	NaN	28.6686	28.4484	28.7469	28.5308	29.1757	NaN
Q64669	NAD(P)H dehydrogenase [quinone] 1	Nqo1	0.29792	0.376014	0.424796	0.35618	0.0986443	1.00593	0.12476	0.68004	0.167465	-0.01042	0.963932	0.0159536	0.27518	0.167967	0.774776	0.15042	0.558091	0.253295	-0.081	0.479015	0.319651	28.2893	27.7828	27.2439	27.7249	27.939	28.0178	28.9337	28.4171	27.6925	27.4084	28.4031	28.3108	28.0043	27.9553	28.0873	28.589	27.6527	27.1827	28.1467	28.0326	28.2042	27.9064	27.7742	27.7387	27.3043	28.1408
Q8C878;Q8C878-2	NEDD8-activating enzyme E1 catalytic subunit	Uba3	-0.20632	0.0993879	1.00267	-0.25604	0.0986517	1.0059	-0.0115	0.92288	0.0348549	-0.35068	0.115654	0.93684	0.05612	0.574905	0.240404	0.06762	0.633177	0.198475	0.31216	0.0792241	1.10114	26.9181	26.6927	26.769	26.7674	26.9096	26.4199	26.7539	26.9292	26.4202	26.502	26.4571	26.7723	26.6356	26.0996	26.812	26.962	26.9991	26.6454	26.9361	26.4567	26.8658	26.9394	25.9308	26.1988	26.3686	26.7285
Q8R105	Vacuolar protein sorting-associated protein 37C	Vps37c	0.28618	0.370052	0.431737	-0.38474	0.0991699	1.00362	0.06204	0.803568	0.0949775	0.07552	0.830546	0.0806361	-0.27564	0.240408	0.619051	-0.33768	0.115521	0.93734	0.1091	0.47246	0.325635	24.9643	24.7599	24.304	24.9157	25.458	24.5548	24.6496	25.4033	25.7389	25.4862	24.4694	24.3898	24.2772	24.8149	24.5269	24.8996	24.5263	25.205	24.7147	25.3665	24.5312	24.9224	25.4252	24.1621	25.7386	24.6544
Q9D1H7;Q9D1H7-2	Golgi to ER traffic protein 4 homolog	Get4	0.08454	0.599296	0.222359	0.41436	0.0992041	1.00347	-0.17172	0.601809	0.220542	0.02886	0.909967	0.0409745	0.29194	0.156114	0.806559	0.46366	0.170198	0.769045	-0.12242	0.575875	0.239672	25.2341	24.8384	24.6829	24.4018	25.0103	25.0332	25.0066	24.9756	24.6916	24.8832	25.5429	25.4201	25.1257	24.6306	25.52	25.0321	25.081	23.8867	25.2395	24.0696	25.3588	24.9327	25.2166	24.5046	24.2991	25.5225
P27546-4	Microtubule-associated protein 4	Map4	-0.28166	0.587854	0.230731	-0.75166	0.0993528	1.00282	-0.0997	0.812832	0.0899994	-0.44218	0.456682	0.340386	-0.49558	0.395986	0.40232	-0.39588	0.439476	0.357065	0.25608	0.610536	0.214289	27.2499	25.3061	25.6594	25.8715	26.4835	25.2336	26.5611	24.96	26.7982	25.6092	25.6976	24.6369	25.1194	25.6095	25.7487	25.412	25.8477	26.2004	26.7414	25.8704	24.5954	26.3409	25.688	24.7802	26.955	25.5962
P20357	Microtubule-associated protein 2	Map2	-0.49724	0.342266	0.465636	-0.9077	0.0993572	1.0028	-0.3215	0.501306	0.299897	-0.38096	0.487316	0.312189	-0.59964	0.324505	0.488779	-0.27814	0.517137	0.286394	0.30806	0.507538	0.294532	32.5887	30.6493	30.0916	31.6063	31.4624	30.1039	31.0161	30.2949	31.217	31.2802	30.4889	30.3387	29.5208	30.9101	30.6013	30.5071	30.6491	31.3066	31.1375	31.1905	30.4218	31.48	30.8799	30.0674	31.6444	29.8216
Q3THE2	Myosin regulatory light chain 12B	Myl12b	0.36666	0.139866	0.854287	-0.5797	0.099529	1.00205	-0.11474	0.714689	0.145883	-0.22008	0.526291	0.278774	-0.57862	0.0729714	1.13685	-0.46388	0.234826	0.629253	0.00108	0.997731	0.000986651	30.2037	30.6522	30.1526	30.8718	30.6758	30.7106	30.5396	30.6264	31.0233	31.4895	30.5913	29.0675	29.6695	30.4629	29.8664	30.0972	29.5634	30.8616	30.4043	31.0559	29.7038	29.5088	31.0968	30.4283	30.718	30.1399
Q8CBY0	Glutamyl-tRNA(Gln) amidotransferase subunit C, mitochondrial	Gatc	0.490535	0.209531	0.678751	-0.645985	0.0995426	1.00199	-0.283965	0.578458	0.237728	0.609325	0.230456	0.637412	-0.234825	0.673057	0.171948	0.04914	0.938419	0.0276034	0.41116	0.442226	0.354356	24.4319	24.6269	NaN	25.4629	24.8952	24.8176	25.04	24.9203	26.068	25.8779	24.1136	24.4177	23.8515	25.0331	23.6253	24.1067	23.4176	25.7481	24.9722	24.6067	24.719	NaN	26.1301	24.8325	26.1726	NaN
Q8CI32	BAG family molecular chaperone regulator 5	Bag5	-0.21148	0.298378	0.525233	-0.29408	0.0996143	1.00168	-0.26162	0.0701592	1.15392	-0.15732	0.199172	0.700771	-0.34624	0.00988286	2.00512	-0.08462	0.461664	0.335674	-0.05216	0.729634	0.136895	27.1937	26.9652	26.748	27.1568	26.869	26.3886	26.6141	26.5878	27.3659	26.9189	26.9432	26.1884	26.7488	26.8811	26.7008	26.7115	26.6228	26.9944	26.8424	26.4535	26.9313	26.8976	26.8469	26.5396	26.9307	26.5574
Q8BLU0		Flrt2	0.15302	0.430169	0.366361	0.38624	0.0996706	1.00143	0.10756	0.415767	0.38115	0.275	0.0829298	1.08129	0.42334	0.025307	1.59676	0.31578	0.0179593	1.74571	0.0371	0.855041	0.068013	25.0519	25.3215	25.5476	25.0496	24.8735	25.699	25.1629	25.5197	24.8865	25.3411	25.4268	25.727	26.0607	25.029	25.5318	25.4025	25.172	25.3268	25.227	25.2536	25.506	25.4872	25.5994	25.4538	25.1727	25.838
Q8BJU0	Small glutamine-rich tetratricopeptide repeat-containing protein alpha	Sgta	-0.04448	0.902361	0.0446198	-0.57382	0.0997294	1.00118	-0.11966	0.722098	0.141404	0.13296	0.741424	0.129933	-0.6705	0.159837	0.796322	-0.55084	0.201399	0.695943	-0.09668	0.806735	0.0932694	28.6109	28.1267	27.71	29.2371	28.7103	27.9025	28.0991	28.2099	29.16	28.8011	28.2217	27.7052	27.3623	28.2019	28.0348	28.1057	27.8399	28.5823	28.3079	28.9609	28.2844	27.8448	28.9062	28.4805	29.5439	27.0059
P26043	Radixin	Rdx	-0.00094	0.992779	0.00314732	0.1551	0.0998433	1.00068	0.1591	0.0992518	1.00326	0.01032	0.941825	0.0260298	-0.06812	0.478089	0.320491	-0.22722	0.0149098	1.82653	-0.22322	0.0139608	1.85509	30.0778	29.728	30.0097	29.7332	29.9387	29.7634	29.7761	29.8111	30.026	30.1061	30.1496	30.1009	30.1115	29.9643	29.9366	30.094	29.8777	30.0924	30.1472	30.0716	29.8795	30.0981	30.243	29.6501	29.6683	29.8866
Q8VE38-2;Q8VE38	Oxidoreductase NAD-binding domain-containing protein 1	Oxnad1	-0.020275	0.905164	0.0432728	0.30484	0.0999423	1.00025	-0.0164	0.939167	0.0272573	0.0762333	0.633012	0.198588	0.2379	0.21867	0.66021	0.2543	0.23224	0.634064	-0.06694	0.685526	0.163976	23.69	23.7177	24.0674	NaN	23.4601	23.7246	23.5062	23.997	NaN	23.6263	24.3796	24.0512	24.0178	23.7274	24.0172	23.7309	24.2386	23.7619	23.567	23.2886	23.8599	23.8058	23.7644	NaN	NaN	23.8683
O35988	Syndecan-4	Sdc4	-0.12536	0.708492	0.149665	-0.78658	0.0999655	1.00015	-0.00374	0.992775	0.00314923	0.0035	0.994372	0.0024513	-0.70854	0.106941	0.970856	-0.7048	0.11452	0.941117	0.07804	0.857459	0.0667866	25.6082	27.1208	26.1358	26.9804	26.3969	25.9057	26.2802	26.0296	26.6472	26.7526	25.717	24.9061	25.1391	26.7428	25.8042	25.9607	26.069	26.9325	25.9301	27.3311	25.9587	25.5085	27.6448	26.0746	27.073	25.8542
Q8VEK0	Cell cycle control protein 50A	Tmem30a	-0.71278	0.00369874	2.43195	-0.4498	0.100004	0.999982	-0.65318	0.0270842	1.56728	-0.64608	0.0122266	1.9127	-0.62292	0.00946972	2.02366	0.03026	0.882407	0.0543308	-0.17312	0.407618	0.389747	27.7048	26.8588	27.2889	27.4229	26.875	26.5121	26.4973	26.2867	26.5999	26.6905	27.1925	26.5496	26.2922	27.1904	26.6767	26.4592	26.6064	26.0299	26.6444	27.1446	26.8856	26.7236	26.344	26.2753	26.6915	26.5633
Q9D6J5	NADH dehydrogenase [ubiquinone] 1 beta subcomplex subunit 8, mitochondrial	Ndufb8	0.19904	0.377595	0.422973	-0.4615	0.100064	0.999722	-0.05518	0.826489	0.0827628	0.2391	0.538193	0.269062	-0.0747	0.745453	0.12758	-0.01952	0.927607	0.032636	0.3868	0.107723	0.967691	29.1133	29.5142	29.2684	30.1505	29.6989	29.8137	29.3923	29.6989	29.7401	30.0955	29.0481	28.7468	28.6904	29.496	29.4565	29.3148	28.9761	29.8742	29.5143	29.79	29.8307	29.0693	30.4025	29.0403	30.598	29.2587
Q8VCD6	Receptor expression-enhancing protein 2	Reep2	-1.0732	0.0122482	1.91193	-0.810955	0.100108	0.999533	-0.703	0.0439774	1.35677	-0.62628	0.0828859	1.08152	-1.2265	0.0125854	1.90013	-0.523505	0.112093	0.950422	-0.41555	0.389643	0.409333	26.1811	24.8631	25.8219	25.0221	25.7827	23.7646	24.4958	24.7845	25.0165	24.2435	24.6489	NaN	24.3915	25.7565	24.096	24.6005	25.273	25.006	24.4103	24.8661	24.4778	25.4265	24.6488	24.6873	25.2991	NaN
Q9DC16	Endoplasmic reticulum-Golgi intermediate compartment protein 1	Ergic1	-0.09366	0.68555	0.163961	0.36828	0.100147	0.999363	-0.0447	0.84809	0.0715582	0.02976	0.906475	0.0426443	0.30634	0.212548	0.672543	0.35104	0.118995	0.92447	-0.06194	0.723935	0.140301	28.3112	28.0362	28.3908	27.4944	27.6637	27.9696	27.7955	28.3723	27.7148	27.5758	28.6739	28.288	28.329	28.1081	28.3387	28.3539	28.0845	27.7169	27.9776	27.5399	28.2875	28.3501	27.9696	28.0532	27.3847	28.3917
P62082	40S ribosomal protein S7	Rps7	-0.08884	0.684453	0.164656	0.32332	0.100319	0.998619	-0.15734	0.523128	0.281392	-0.10338	0.658186	0.181651	0.09878	0.7312	0.135964	0.25612	0.387436	0.4118	-0.22454	0.359198	0.444666	30.6154	30.1653	29.6713	29.8074	29.9743	29.96	29.6132	29.7646	30.0716	30.3801	30.4028	30.2247	30.4095	30.5456	30.2677	30.1988	29.8999	29.9304	30.1601	29.2578	30.2629	30.3475	29.8333	29.692	29.5811	30.5222
Q3UGS4	Protein FAM195B	Fam195b	0.26786	0.595869	0.224849	-0.91446	0.100335	0.998547	0.02314	0.969111	0.0136266	-0.19932	0.752971	0.123222	-0.99086	0.120204	0.920083	-1.014	0.146706	0.833553	-0.0764	0.893398	0.048955	26.097	26.7353	25.5094	27.6643	26.7867	26.1645	26.7705	26.0755	27.5297	27.5918	26.0054	24.5695	25.5623	26.5985	25.4847	26.124	25.2535	27.4608	26.3523	27.7178	26.079	24.6963	27.3945	26.2933	27.333	24.6299
Q9CRY7	Glycerophosphodiester phosphodiesterase domain-containing protein 1	Gdpd1	-0.30385	0.307853	0.511656	-0.57653	0.100487	0.99789	-0.08247	0.784061	0.10565	0.04537	0.910706	0.0406217	0.10153	0.731253	0.135932	0.184	0.396339	0.401933	0.67806	0.0156563	1.80531	25.2013	24.3709	24.7884	NaN	23.9596	24.4124	24.0743	24.6958	24.2249	23.9736	23.3823	24.0851	23.9482	24.3871	24.2149	24.2682	24.8484	24.6881	24.6465	24.0367	24.2187	25.7149	24.4041	24.3573	24.4321	24.8312
P42125	Enoyl-CoA delta isomerase 1, mitochondrial	Eci1	-0.20262	0.292339	0.534113	0.2545	0.100524	0.997732	-0.14678	0.460087	0.33716	-0.08238	0.601492	0.22077	0.18612	0.308256	0.511089	0.3329	0.164897	0.782787	-0.06838	0.705394	0.151568	30.2572	30.1459	30.1448	29.8021	29.8156	30.037	29.5716	30.3373	29.6178	29.5888	30.4687	30.2093	30.5629	30.1815	30.0157	30.2204	29.9207	29.383	30.2404	29.6672	29.933	30.1714	30.208	29.8968	29.5445	30.5933
Q9D820;Q9D820-2	Prolyl-tRNA synthetase associated domain-containing protein 1	Prorsd1	0.13474	0.488352	0.311267	-0.37648	0.10055	0.99762	-0.18902	0.365505	0.437107	0.05688	0.874401	0.0582894	-0.35634	0.126679	0.897295	-0.16732	0.435942	0.360571	0.02014	0.925832	0.0334679	25.9789	25.7067	25.3374	26.1826	25.9007	25.854	25.739	25.7113	26.2771	26.1986	25.6991	25.3332	24.9284	25.6455	25.6177	25.4839	25.1895	25.9674	25.8073	25.7131	25.5264	25.2246	26.9087	25.4144	26.3166	25.2385
Q9JKF7	39S ribosomal protein L39, mitochondrial	Mrpl39	-0.04558	0.733846	0.134395	0.27894	0.10063	0.997272	-0.12876	0.256409	0.591067	-0.04036	0.657381	0.182183	0.03252	0.734626	0.133934	0.16128	0.172248	0.763845	-0.24642	0.143437	0.843338	25.597	25.4478	25.3738	25.2053	25.3626	25.7399	25.3277	25.219	25.4069	25.0651	25.7505	25.3508	26.1545	25.6128	25.5126	25.4523	25.4863	25.0721	25.1735	25.1585	25.5427	25.3066	25.2509	25.4514	25.2331	25.6354
Q9JIX0	Transcription and mRNA export factor ENY2	Eny2	0.51524	0.249874	0.60228	-0.851385	0.10068	0.997058	-0.12416	0.794322	0.100004	0.409915	0.425392	0.371211	-0.06006	0.925248	0.0337417	0.0641	0.926153	0.0333171	0.791325	0.299852	0.523093	24.7958	25.909	24.8584	26.1968	25.7553	25.7821	25.1547	25.7498	26.6188	26.7861	24.9493	23.5915	NaN	25.151	24.9149	25.2425	24.4825	25.814	24.8329	26.5226	25.1709	NaN	26.1706	25.3521	26.9583	24.1586
Q8C0D5	Elongation factor Tu GTP-binding domain-containing protein 1	Eftud1	0.22278	0.0611271	1.21377	0.2974	0.100772	0.996661	0.35694	0.0164674	1.78338	0.20186	0.182746	0.738152	0.4097	0.0175318	1.75617	0.05276	0.719536	0.142947	0.1123	0.554376	0.256196	24.45	24.4037	24.3649	24.4191	24.8018	24.667	24.5726	24.9466	24.6368	24.7304	24.5456	25.0502	25.0282	NaN	24.5172	24.7606	24.9364	24.7608	25.1345	24.6319	24.9358	24.898	24.3026	24.6563	24.6561	24.9073
Q9CXL3	Uncharacterized protein C7orf50 homolog		0.48684	0.355921	0.448647	-0.67622	0.100799	0.996543	0.13534	0.792986	0.100734	0.42052	0.417882	0.378946	-0.40994	0.289253	0.538722	-0.54528	0.221413	0.654798	0.26628	0.282056	0.549664	24.6992	25.3047	24.7139	26.4819	25.3036	25.5126	NaN	24.9426	25.9891	26.7057	24.6686	24.0548	24.4947	24.9638	24.9403	24.9855	24.8316	26.1881	24.6671	26.5077	25.2253	24.6612	26.5218	25.6239	26.5737	24.9326
Q60865	Caprin-1	Caprin1	0.265	0.468032	0.329725	-0.4931	0.100905	0.996088	-0.1468	0.627181	0.202607	0.00482	0.988615	0.00497291	-0.43472	0.166099	0.779632	-0.28792	0.277566	0.556634	0.05838	0.795225	0.0995101	28.7728	28.92	28.3536	29.742	29.1506	28.7437	29.0101	28.8046	30.1104	29.5952	28.639	28.1149	28.3656	28.9206	28.4334	28.6491	28.3281	29.315	28.7436	29.1692	29.0288	28.2957	29.2804	28.7015	29.6567	28.3148
Q8CIG8	Protein arginine N-methyltransferase 5	Prmt5	-0.15302	0.288162	0.540364	-0.2598	0.100917	0.996034	-0.00858	0.966999	0.0145739	-0.1049	0.499358	0.301588	0.06544	0.696051	0.157359	0.07402	0.746585	0.12692	0.32524	0.0887857	1.05166	24.8499	24.6737	24.8766	24.9885	25.2417	24.5933	24.7071	24.8396	24.6085	25.1168	24.645	24.9722	24.506	24.392	24.8162	24.89	25.4045	24.7242	25.1856	24.3832	24.5115	25.1831	24.9496	24.6832	24.7785	25.3248
Q9D0Q7	39S ribosomal protein L45, mitochondrial	Mrpl45	-0.06748	0.773352	0.111623	0.3972	0.100972	0.9958	-0.15104	0.514721	0.288428	-0.044415	0.883539	0.0537744	0.16474	0.496753	0.303859	0.31578	0.0842186	1.07459	-0.23246	0.159829	0.796344	25.4523	24.8242	25.5016	24.728	24.5426	25.2553	24.8767	25.1084	24.5926	24.8783	25.2299	25.3806	25.718	25.2685	25.4377	25.2002	24.605	24.7883	24.9643	24.7357	25.3312	25.2297	24.9308	NaN	24.3696	25.4834
Q62086	Serum paraoxonase/arylesterase 2	Pon2	-0.19512	0.315865	0.500499	0.27562	0.10098	0.995765	-0.15966	0.442232	0.35435	-0.04632	0.7785	0.108741	0.0699	0.639756	0.193985	0.22956	0.206724	0.684609	-0.20572	0.0858167	1.06643	28.2518	28.2215	28.2542	27.6092	27.9428	27.9897	27.7418	28.314	27.5831	27.6753	28.2582	28.2359	28.5939	28.1484	28.4212	28.3325	28.1454	27.6187	27.8505	27.5341	28.2489	28.0758	27.9389	28.1104	27.6739	28.292
P04370-9;P04370-7	Myelin basic protein	Mbp	-0.9778	NaN	NaN	-1.3006	0.100995	0.995698	0.8963	NaN	NaN	-0.37965	0.660157	0.180353	-0.8869	NaN	NaN	-1.7832	NaN	NaN	0.4137	NaN	NaN	26.4722	23.9036	24.674	NaN	NaN	23.3167	24.7609	NaN	NaN	NaN	23.4167	23.8578	23.7674	23.8221	NaN	NaN	25.4933	NaN	NaN	26.3325	23.5591	NaN	24.5273	25.6254	24.836	24.0233
Q91WG2;Q91WG2-1;Q91WG2-2	Rab GTPase-binding effector protein 2	Rabep2	0.20866	0.364791	0.437955	-0.38276	0.101522	0.993441	-0.08446	0.698554	0.1558	0.33772	0.242053	0.61609	-0.30806	0.342383	0.465488	-0.2236	0.465992	0.331622	0.0747	0.803006	0.095281	28.065	28.6153	28.1738	28.9576	28.3341	28.5046	28.3621	28.4434	29.1729	28.7061	28.3205	27.8537	27.6711	28.3336	28.0531	28.5	27.9285	28.4722	28.1452	28.6776	28.7915	28.0711	29.1374	28.5698	29.2646	27.6178
Q9CQN7	39S ribosomal protein L41, mitochondrial	Mrpl41	0.13196	0.562902	0.249568	-0.40808	0.101755	0.992443	-0.06412	0.873841	0.0585674	0.00408	0.989221	0.00470681	-0.64974	0.0475127	1.32319	-0.58562	0.234829	0.629247	-0.24166	0.474196	0.324042	26.6088	26.5051	26.1957	26.8252	26.684	26.576	26.4479	26.1897	27.2304	27.0346	26.5327	25.7979	25.7273	26.6873	26.0332	26.2892	25.4681	27.5021	26.0305	27.2083	26.2373	25.7334	27.0067	26.5931	27.2687	25.5568
P70663	SPARC-like protein 1	Sparcl1	0.0129	0.939984	0.0268794	-0.37958	0.102059	0.991148	-0.07422	0.777891	0.109081	-0.0588	0.7234	0.140621	-0.45634	0.0367253	1.43503	-0.38212	0.170122	0.769239	-0.07676	0.717128	0.144403	29.1385	29.3418	28.7263	29.4012	28.8845	28.9944	28.9173	28.9663	29.4778	29.201	28.8509	28.1587	28.6797	29.1351	28.77	28.7062	28.6472	29.7538	28.7059	29.3081	28.9999	28.7457	29.2516	28.9639	29.2372	28.5528
P17918	Proliferating cell nuclear antigen	Pcna	0.1658	0.51473	0.288421	0.37994	0.102174	0.990658	0.23072	0.397231	0.400957	0.02242	0.929537	0.0317334	0.22604	0.318096	0.497442	-0.00468	0.981147	0.00826608	-0.1539	0.208943	0.679972	25.7498	25.7437	25.2575	24.7075	25.2402	25.4527	25.7926	25.7618	24.9735	25.5471	25.9708	25.6956	25.7049	25.6958	25.5313	26.0597	25.7175	25.0704	25.325	25.6797	25.5147	25.6783	25.137	25.5982	24.8826	25.744
P42128	Forkhead box protein K1	Foxk1	0.505033	0.0722765	1.141	0.255473	0.102236	0.990395	0.303108	0.12446	0.90497	0.306333	NaN	NaN	0.250733	0.143172	0.844143	-0.052375	0.730072	0.136634	-0.00474	0.969177	0.0135967	NaN	24.0005	23.6435	NaN	23.9749	24.4509	24.6354	24.0477	NaN	NaN	24.188	23.8637	24.1795	24.0825	24.3285	24.508	24.0072	24.1052	24.0839	NaN	NaN	23.9869	NaN	24.3717	NaN	24.311
Q80XC3;Q80XC3-2	USP6 N-terminal-like protein	Usp6nl	0.512425	0.0251143	1.60008	0.4003	0.102248	0.990346	0.41696	0.0628007	1.20204	0.3066	0.131462	0.8812	0.35942	0.163264	0.78711	-0.05754	0.788073	0.103434	-0.04088	0.860094	0.0654541	23.3784	23.9486	NaN	23.3543	23.3407	24.2028	23.9305	23.8122	24.1262	NaN	23.5808	24.3774	24.1118	23.657	23.802	23.8748	23.8787	23.6066	24.3545	23.8977	23.6716	24.2277	23.728	23.6137	23.8195	24.3365
Q3UGC7;Q66JS6	Eukaryotic translation initiation factor 3 subunit J-A;Eukaryotic translation initiation factor 3 subunit J-B	Eif3j1;Eif3j2	0.46578	0.300702	0.521864	-0.59682	0.102297	0.990136	-0.09724	0.813742	0.089513	0.14498	0.753318	0.123022	-0.50088	0.263171	0.579761	-0.40364	0.347981	0.458444	0.09594	0.778871	0.108535	28.4424	28.7803	27.6899	29.419	28.9895	28.6792	28.9281	28.3818	30.0201	29.6408	28.2407	27.6844	27.9047	28.5118	27.9954	28.2713	27.6749	28.7677	28.8469	29.2741	28.2262	28.085	29.7429	28.5061	29.4858	27.6676
P21300	Aldose reductase-related protein 1	Akr1b7	-0.03558	0.887857	0.0516569	0.2698	0.10231	0.990082	0.0229	0.892894	0.0492	-0.17376	0.646553	0.189396	0.06266	0.699899	0.154965	0.03976	0.755787	0.1216	-0.20714	0.066318	1.17837	26.6796	26.26	26.1476	25.863	26.0776	26.5742	26.011	25.9393	25.6205	26.7049	26.5511	26.4685	26.6371	26.4077	26.3124	26.2738	26.1883	26.2074	26.5313	25.9415	26.2827	26.5723	26.8287	25.088	25.3873	26.412
P55065	Phospholipid transfer protein	Pltp	0.19008	0.341529	0.466572	0.3609	0.102401	0.989697	-0.14134	0.480414	0.318384	0.3502	0.146646	0.833731	0.06142	0.667676	0.175434	0.20276	0.295206	0.529875	-0.29948	0.146058	0.835473	25.1312	25.7239	25.1853	25.2511	25.2412	25.5145	25.2251	26.0217	25.5767	25.1451	25.2188	25.7451	25.5995	26.2266	25.5472	25.12	25.5624	25.3199	25.2204	24.6033	25.8436	25.3367	26.2937	25.2429	25.5668	25.3389
P61028	Ras-related protein Rab-8B	Rab8b	-0.31302	0.162206	0.789933	0.27682	0.102503	0.989264	-0.10606	0.516074	0.287288	-0.05694	0.803024	0.0952713	0.01772	0.927524	0.0326747	0.12378	0.406079	0.39139	-0.2591	0.0902978	1.04432	27.0726	26.6865	27.0952	26.3998	26.5239	26.5979	26.2575	26.9447	26.1633	26.2495	26.9768	26.9213	27.1563	27.1498	26.9579	26.6146	26.8461	26.5655	26.7461	26.4754	26.6374	27.3381	26.4412	26.6866	26.39	26.8266
Q3UIU2	NADH dehydrogenase [ubiquinone] 1 beta subcomplex subunit 6	Ndufb6	0.07954	0.629521	0.200989	-0.3656	0.102554	0.989047	-0.23076	0.198069	0.703183	0.15254	0.518544	0.285214	-0.02288	0.852134	0.0694922	0.20788	0.159387	0.797546	0.34272	0.0843495	1.07392	28.9099	28.865	28.5385	29.2029	28.9911	28.933	28.624	29.3041	28.8925	29.1515	28.8538	28.0116	28.2997	28.8695	28.6448	28.7492	28.4221	28.9836	28.3419	28.8568	29.222	28.6651	29.7396	28.697	28.9464	28.8707
Q9D7N9	Adipocyte plasma membrane-associated protein	Apmap	-0.0787	0.645716	0.189959	0.22456	0.10275	0.988216	-0.13982	0.287696	0.541067	-0.20982	0.145693	0.836561	0.09042	0.541073	0.266744	0.23024	0.0669253	1.17441	-0.13414	0.248169	0.605253	29.0794	28.7952	29.2746	28.6628	28.8758	29.0834	28.9775	29.1142	28.5374	28.5818	29.0345	29.234	29.3206	29.1887	29.0328	28.8937	28.9781	28.7299	28.6996	28.6874	28.9451	28.7581	28.6033	28.7973	28.5349	29.2654
Q00623	Apolipoprotein A-I;Proapolipoprotein A-I;Truncated apolipoprotein A-I	Apoa1	1.06888	0.119471	0.922736	-0.79568	0.102797	0.988018	0.5105	0.521427	0.282806	0.68064	0.464902	0.332638	-0.4033	0.468797	0.329015	-0.9138	0.270357	0.568062	0.39238	0.408672	0.388625	28.5734	29.6377	29.1664	30.6177	30.2199	30.2959	29.4053	30.4013	32.3697	31.0873	29.4882	28.2121	28.4975	29.224	28.8149	28.5615	29.0783	32.038	31.3791	29.7107	29.6507	27.9677	32.9678	30.4404	30.5917	28.9349
Q8R4Y4-2;Q8R4Y4	Stabilin-1	Stab1	-0.027	0.824172	0.0839823	0.20244	0.102857	0.987768	-0.07946	0.608551	0.215703	-0.02038	0.891999	0.0496356	0.10878	0.386386	0.412979	0.18824	0.28537	0.544591	-0.09366	0.491696	0.308303	27.4712	27.7426	27.8329	27.5935	27.518	27.6829	27.6225	27.8488	27.6073	27.2617	27.9135	27.9269	28.0603	27.6759	27.5938	27.8997	27.8192	27.227	27.4849	27.3301	27.7757	27.5113	27.2337	27.9929	27.5427	27.8493
Q6A058	Armadillo repeat-containing X-linked protein 2	Armcx2	0.505392	0.00292564	2.53378	0.235465	0.10319	0.986364	-0.112475	NaN	NaN	0.597625	0.0161122	1.79285	-0.00785	0.970157	0.0131581	0.104625	NaN	NaN	-0.243315	0.2579	0.588549	23.4727	23.1711	23.442	NaN	23.4605	NaN	NaN	23.8751	23.9781	23.8227	23.492	23.5782	23.9829	23.6204	23.4367	NaN	23.2741	NaN	NaN	NaN	23.7715	NaN	23.8555	NaN	24.3256	23.0984
Q9CQH7	Transcription factor BTF3 homolog 4	Btf3l4	0.58136	0.302395	0.519426	-0.81758	0.103259	0.986073	0.10162	0.842986	0.0741797	0.2269	0.66018	0.180338	-0.30802	0.550519	0.259227	-0.40964	0.363879	0.439043	0.50956	0.19853	0.702174	28.4748	28.7794	27.2049	29.5534	29.0435	28.6765	28.5801	28.68	30.3398	29.6864	27.7462	27.1605	27.58	28.2991	28.1823	28.235	27.7836	29.3969	28.9938	29.1548	28.7466	27.9821	29.4878	28.4237	29.5503	28.2543
Q91YR9	Prostaglandin reductase 1	Ptgr1	0.31796	0.181995	0.739941	0.35608	0.103512	0.98501	0.0962	0.661842	0.179246	0.2915	0.215009	0.667543	0.1597	0.439066	0.35747	0.0635	0.742763	0.12915	-0.19638	0.271201	0.566709	25.8466	26.0519	26.0857	25.3405	25.4284	26.168	26.1648	26.5052	25.5903	25.9146	26.4139	25.7201	26.2049	26.0152	26.1794	26.3827	25.864	25.7653	25.5473	25.6748	26.6072	25.9665	25.8968	26.0242	25.7159	26.1934
P55012	Solute carrier family 12 member 2	Slc12a2	0.2184	0.203039	0.692421	0.22406	0.103748	0.984021	0.12968	0.33459	0.475487	0.18268	0.229561	0.639102	0.31388	0.0224674	1.64845	0.1842	0.0973952	1.01146	0.08982	0.360621	0.44295	29.3476	29.4514	29.7154	29.3302	29.8007	29.9675	29.8534	30.0165	29.4386	29.4613	29.5503	29.6131	29.8798	29.7876	29.9348	29.6705	29.7123	29.3453	29.7848	29.7808	29.9745	29.5403	29.9031	29.6978	29.443	29.8183
P13634	Carbonic anhydrase 1	Ca1	-0.199765	0.745131	0.127767	-0.91129	0.103922	0.983293	0.71116	0.368822	0.433183	-0.03149	0.958797	0.0182734	-0.18069	0.714231	0.146162	-0.89185	0.263544	0.579147	0.7306	0.121557	0.915219	26.1569	25.1248	25.1439	24.5025	24.0056	25.2323	NaN	25.2322	25.3477	23.3357	24.6118	23.9748	24.4482	23.267	NaN	NaN	25.6084	24.4376	27.0477	NaN	24.1253	NaN	25.9631	25.591	24.1416	25.3809
P82343;P82343-2	N-acylglucosamine 2-epimerase	Renbp	0.02592	0.892825	0.0492337	0.27674	0.10432	0.981632	0.28682	0.25006	0.601956	0.1847	0.24258	0.615145	0.2957	0.155065	0.809487	0.00888	0.975026	0.0109836	0.01896	0.930921	0.0310871	26.1503	26.2199	25.9067	26.3498	26.3499	26.2187	26.2501	26.8164	25.8305	25.9905	26.5015	26.8305	26.2964	26.1014	26.6305	27.1841	26.437	25.9401	26.6902	26.1593	26.6798	26.4601	26.5502	26.2008	26.0092	26.2253
Q9JMG1	Endothelial differentiation-related factor 1	Edf1	0.4551	0.36551	0.4371	-0.7097	0.10437	0.981424	0.13674	0.811971	0.0904592	0.22582	0.632586	0.19888	-0.7329	0.104761	0.979802	-0.86964	0.144111	0.841303	-0.0232	0.950152	0.0222068	27.9196	28.6206	27.8168	29.475	28.7109	28.5687	28.5767	28.0297	29.96	29.6833	28.0873	27.0856	27.4638	28.4924	27.8653	27.7705	27.3811	29.5494	28.7994	29.7262	28.422	27.6283	29.5352	28.7572	29.3293	27.2765
Q9QXV0	ProSAAS;KEP;Big SAAS;Little SAAS;Big PEN-LEN;PEN;PEN-20;PEN-19;Little LEN;Big LEN	Pcsk1n	-1.40662	0.142206	0.847082	-1.80664	0.104377	0.981395	-1.33496	0.126951	0.896365	-1.20958	0.284114	0.546507	-2.34004	0.0143276	1.84383	-1.00508	0.265679	0.575642	-0.5334	0.619053	0.208272	32.6149	30.6466	32.9363	32.5176	33.5506	29.9245	30.5084	29.3374	32.5657	32.8969	31.8581	29.5061	27.9871	32.8169	31.0646	30.018	30.5548	31.7261	30.0491	33.2432	30.4604	29.1216	33.0624	29.7308	33.8429	28.9232
Q8BLK3	Limbic system-associated membrane protein	Lsamp	-0.85908	0.0123602	1.90797	-0.71332	0.104715	0.979991	-0.72646	0.0254609	1.59413	-0.52194	0.216696	0.66415	-0.93232	0.0418682	1.37812	-0.20586	0.559747	0.252008	-0.219	0.634275	0.197723	30.3056	29.1679	29.3708	28.9757	29.436	28.2894	28.556	28.3007	28.9775	28.837	29.0869	28.4203	27.8354	29.7123	28.6345	28.3397	28.6412	29.1308	28.8993	28.6127	28.4129	29.4387	29.0922	28.0083	29.6942	28.1794
Q62293;Q3T9E4		Tgtp1	-0.03786	0.902516	0.0445451	0.37524	0.104742	0.979881	0.0631	0.786809	0.104131	0.05552	0.758459	0.120068	0.24324	0.413396	0.383633	0.18014	0.58967	0.229391	-0.132	0.678184	0.168653	25.206	24.9367	24.5354	24.8966	25.1381	24.3061	24.8133	25.938	24.8443	24.6218	25.1388	25.7107	25.7351	25.0578	24.9466	25.1399	25.276	24.3601	25.4467	24.8056	25.0738	25.1239	25.2837	24.9905	24.5185	25.1922
Q9CXA2	Trans-L-3-hydroxyproline dehydratase	L3hypdh	0.22498	0.206356	0.685384	0.33034	0.104901	0.97922	0.24774	0.276259	0.558683	0.1061	0.486907	0.312554	0.14002	0.458721	0.338451	-0.10772	0.631125	0.199884	-0.19032	0.333973	0.476289	25.2561	25.4716	24.8199	25.5198	25.3106	25.8004	25.3571	25.4375	25.6876	25.2203	25.4034	26.1037	25.5689	25.3718	25.5819	26.0505	25.5051	25.4342	25.6432	24.9837	25.5365	25.2739	25.3467	25.5753	25.1761	25.5429
P97792;P97792-2	Coxsackievirus and adenovirus receptor homolog	Cxadr	-0.06178	0.738684	0.131541	0.36564	0.105096	0.978415	-0.03436	0.863801	0.0635862	0.07754	0.692018	0.159883	0.2349	0.312012	0.505828	0.26926	0.171657	0.765338	-0.13074	0.501991	0.299304	28.2128	28.8142	28.461	27.8936	28.042	28.4923	28.1345	28.2344	28.2051	28.0484	28.7666	28.434	28.7464	28.9709	28.3339	28.5257	28.0123	28.039	28.2115	28.4633	28.5737	28.2586	28.5449	28.3801	28.054	28.7823
Q9R257	Heme-binding protein 1	Hebp1	-0.38714	0.0497655	1.30307	-0.34594	0.105181	0.978061	-0.20536	0.383818	0.415875	-0.3818	0.0624516	1.20446	-0.30134	0.222225	0.653207	-0.09598	0.674663	0.170913	0.0446	0.816907	0.0878274	25.4394	24.8904	24.8679	24.4298	25.0511	24.592	24.4843	24.6275	24.4229	24.6162	24.8175	24.7394	24.4516	24.6516	24.2888	24.3314	24.6574	25.2353	24.8622	24.5655	24.3211	24.6418	24.7296	24.5387	24.5384	24.6832
Q64339	Ubiquitin-like protein ISG15	Isg15	0.15342	0.293222	0.532803	0.3723	0.105358	0.977331	0.1661	0.620015	0.207598	0.3787	0.0499263	1.30167	0.55888	0.0147392	1.83153	0.39278	0.272909	0.563983	0.18658	0.42448	0.372142	26.8175	26.7596	26.2398	26.8195	26.5299	26.7091	26.6922	26.8327	27.0698	26.6296	26.9091	27.6228	27.0274	26.5863	26.8822	26.8023	26.2894	26.7256	27.9236	26.2559	26.6542	27.2587	27.2186	27.1265	26.8018	26.978
Q69Z99	Zinc finger protein 512	Znf512	-0.02774	0.854779	0.0681464	0.2662	0.105498	0.976757	0.06638	0.638371	0.194927	-0.01504	0.915714	0.03824	0.29446	0.081573	1.08845	0.22808	0.0825295	1.08339	0.02826	0.828953	0.08147	27.1154	26.7857	26.9556	26.4293	26.7005	26.8374	27.0785	26.6352	26.5707	26.726	27.1379	27.302	26.9851	26.7753	27.1172	26.817	26.884	26.7693	27.1234	26.7247	26.9123	26.7462	26.6894	26.9832	26.5802	26.9755
Q9Z0Y1	Dynactin subunit 3	Dctn3	-0.10682	0.68267	0.165789	-0.50972	0.105524	0.976647	-0.22716	0.386646	0.412686	-0.25338	0.403883	0.393745	-0.74026	0.0167212	1.77673	-0.5131	0.035418	1.45078	-0.23054	0.36538	0.437255	28.8383	28.3669	27.7084	28.7678	28.464	28.1843	28.1321	27.9466	28.5787	28.7696	28.4403	27.4982	27.6094	28.3306	27.7183	28.0443	27.7371	28.5057	28.219	28.5035	27.8779	28.0112	28.4867	27.6933	28.8094	27.4606
P49070	Calcium signal-modulating cyclophilin ligand	Camlg	-0.37544	0.0151134	1.82064	-0.4164	0.105538	0.97659	-0.31904	0.0494825	1.30555	-0.15404	0.43425	0.36226	-0.27802	0.0720008	1.14266	0.04102	0.818751	0.086848	0.13838	0.59666	0.224273	25.0749	25.0688	24.9814	24.8851	25.2435	24.5819	24.8549	24.9495	24.6463	24.3439	24.4079	24.3778	25.0915	25.2152	24.0793	24.6201	25.1768	24.7625	24.6769	24.4222	24.6033	25.2318	25.2838	24.3742	24.9904	24.8196
Q9Z2Y3;Q9Z2Y3-3;Q9Z2Y3-2	Homer protein homolog 1	Homer1	0.22684	0.609844	0.214782	-0.5415	0.105743	0.975749	-0.03562	0.939049	0.027312	0.32728	0.529355	0.276253	-0.5834	0.349905	0.45605	-0.54778	0.442848	0.353745	-0.0419	0.94487	0.0246278	26.2893	26.1015	25.0931	26.0768	25.7629	25.241	26.2391	25.3528	26.3474	27.2775	25.5682	24.921	24.7312	25.5876	25.8081	24.768	25.3958	27.0882	26.3089	25.5846	25.4582	26.8559	26.4736	24.8638	27.3085	23.956
Q8BGD8	Cytochrome c oxidase assembly factor 6 homolog	Coa6	0.40216	0.327166	0.485232	-0.74828	0.105778	0.975606	-0.03566	0.948088	0.0231513	-0.36134	0.524072	0.280609	-0.19428	0.719147	0.143182	-0.15862	0.804304	0.09458	0.554	0.289966	0.537653	25.9015	27.2331	26.2585	27.5526	27.1212	26.7483	26.8925	26.951	27.922	27.5639	25.8246	25.4673	25.7388	26.974	26.3208	26.4684	25.7342	27.5291	26.1434	28.0135	26.6615	25.5288	25.4323	26.824	27.8136	25.7786
O70373	Xin actin-binding repeat-containing protein 1	Xirp1	0.40222	0.0353262	1.4519	-0.2722	0.10681	0.971387	0.00132	0.994376	0.0024494	-0.09112	0.67333	0.171772	-0.03514	0.840544	0.0754397	-0.03646	0.819175	0.0866234	0.23706	0.0740513	1.13047	24.8928	25.3914	25.5608	25.5328	25.6774	26.1184	25.7468	25.6652	25.7165	25.8194	25.3589	25.1745	25.0433	25.0697	25.0478	25.3088	25.549	25.5668	24.9938	25.6434	25.5169	25.7167	24.9715	24.9301	25.4644	25.3916
P32507;P32507-2	Nectin-2	Pvrl2	0.10494	0.481832	0.317105	0.30732	0.106821	0.971342	-0.15466	0.40229	0.395461	0.06818	0.730885	0.136151	0.07778	0.59424	0.226038	0.23244	0.162157	0.790064	-0.22954	0.150355	0.822881	26.2726	26.5865	26.5904	26.1941	25.9846	26.6362	26.2543	26.3636	26.6102	26.2886	26.733	26.2419	26.6373	26.9929	26.5597	26.6181	26.2218	25.8663	26.1818	25.9669	26.6991	26.0173	26.7995	26.2628	26.1904	26.5418
P20152	Vimentin	Vim	0.28084	0.0656861	1.18253	0.29456	0.106953	0.970809	-0.09818	0.389505	0.409487	0.09382	0.553367	0.256987	0.10908	0.484594	0.314622	0.20726	0.100212	0.999082	-0.18548	0.292644	0.53366	35.8743	35.8544	35.8392	35.5727	35.3481	36.27	35.8318	36.0287	35.8274	35.935	36.1655	35.7502	35.7312	36.3826	35.932	35.6832	35.5175	35.5416	35.6103	35.6452	35.7886	35.5993	36.0245	36.0506	35.4948	36.1886
Q62084	Protein phosphatase 1 regulatory subunit 14B	Ppp1r14b	0.2207	0.706734	0.150744	-0.73752	0.107075	0.970311	-0.33656	0.455276	0.341725	-0.13044	0.818057	0.0872166	-0.9742	0.142831	0.845176	-0.63764	0.245164	0.610543	-0.23668	0.641678	0.192683	25.4705	26.2403	24.8542	26.7605	26.7893	25.1092	26.1414	25.5993	27.3767	26.9917	25.3957	25.0218	25.1154	25.8279	25.0664	25.4474	24.9992	26.0881	25.9181	25.9792	25.7628	24.9425	26.7917	25.1382	26.8274	24.5396
Q66GT5	Phosphatidylglycerophosphatase and protein-tyrosine phosphatase 1	Ptpmt1	0.14498	0.535873	0.270938	0.37514	0.107138	0.970058	0.14706	0.519254	0.28462	0.103	0.639164	0.194387	0.3093	0.273821	0.562534	0.16224	0.469655	0.328221	-0.06584	0.752947	0.123235	26.3369	26.0607	25.7405	25.2802	26.1973	26.1022	25.9061	26.4895	25.7717	26.071	26.3331	26.0129	26.284	26.5422	26.3191	26.0442	26.0971	25.8414	26.4671	25.9011	26.164	26.1305	26.2406	25.8257	25.7698	26.3618
P70387	Hereditary hemochromatosis protein homolog	Hfe	0.0912	NaN	NaN	0.41232	0.107248	0.969613	0.020975	0.898264	0.0465958	-0.050375	0.823777	0.0841902	-0.10858	0.524651	0.280129	-0.129555	0.533463	0.272895	-0.5209	0.0559353	1.25231	25.0195	25.1459	25.1481	NaN	24.8801	25.2379	25.0413	NaN	NaN	NaN	25.8338	25.3942	24.9999	25.9614	25.1143	25.2442	24.7755	NaN	25.3781	24.8797	25.0892	24.833	NaN	25.5227	24.5472	25.1644
Q8K3C3	Protein LZIC	Lzic	0.43364	0.40163	0.396174	-0.75998	0.107252	0.969596	-0.07204	0.900598	0.045469	0.05348	0.931434	0.030848	-1.1035	0.119996	0.920832	-1.03146	0.144602	0.839824	-0.34352	0.527394	0.277865	27.2681	27.5905	26.2535	28.6629	27.8265	27.4464	28.1098	27.1205	28.3997	28.6933	27.0329	26.4387	26.679	27.1758	26.4752	26.7297	26.352	28.2829	27.5664	28.3103	26.7622	26.4511	28.5314	27.4023	28.7219	25.787
Q9Z172-2;Q9Z172	Small ubiquitin-related modifier 3	Sumo3	0.30298	0.509768	0.292627	-0.844445	0.107263	0.969549	-0.44147	0.492779	0.307348	0.493247	0.2957	0.529149	-0.0648867	0.908895	0.0414863	0.376583	0.659143	0.18102	0.779558	0.244754	0.61127	27.0013	27.8689	26.5796	28.158	27.8523	27.5876	27.2654	NaN	28.7006	27.6264	27.4963	25.9859	26.1747	26.9334	NaN	25.4364	NaN	27.402	27.1944	28.1694	NaN	NaN	27.7634	27.7615	28.4309	26.5328
Q61696	Heat shock 70 kDa protein 1A	Hspa1a	0.28812	0.252039	0.598532	0.279	0.107488	0.968641	0.046	0.819554	0.0864226	0.35282	0.105806	0.97549	0.3345	0.170871	0.76733	0.2885	0.27907	0.554287	0.0555	0.805134	0.0941317	30.3656	30.1685	29.9176	29.7848	29.7933	30.475	29.9848	30.3258	29.7518	30.933	30.6647	30.1659	30.0634	30.3286	30.2022	30.6375	30.0132	29.867	30.0439	29.6982	30.6842	30.434	30.69	30.0287	29.957	30.9082
P26040	Ezrin	Ezr	0.01688	0.917353	0.0374633	0.08112	0.107749	0.967588	0.1536	0.152354	0.817145	0.20738	0.0725552	1.13933	0.05436	0.538666	0.26868	-0.09924	0.458138	0.339004	-0.02676	0.782531	0.106498	29.4387	29.4887	29.5048	29.4432	29.4958	29.2049	29.1855	29.5678	29.4494	30.048	29.6533	29.5595	29.5675	29.3982	29.5983	29.8689	29.485	29.3427	29.7824	29.6602	29.7244	29.6472	29.9615	29.7306	29.3444	29.6408
Q9CW46	Ribonucleoprotein PTB-binding 1	Raver1	0.35652	0.0216931	1.66368	0.20574	0.107757	0.967553	0.1617	0.233769	0.631213	0.32742	0.0348767	1.45746	0.2878	0.0291523	1.53533	0.1261	0.36878	0.433232	0.08206	0.517288	0.286268	26.5639	26.4487	26.2507	26.5478	26.2353	26.5866	26.6029	27.1193	26.8839	26.6363	26.4466	26.5973	26.9135	26.6893	26.4284	26.7887	26.2126	26.7316	26.6427	26.4793	27.0015	26.5176	26.9798	26.5082	26.6764	26.8947
[truncated: 6,243 more rows]
[truncated: 34 more columns]
