# Supplementary material for: Rational correction of pathogenic conformational defects in HTRA1
Source: Nat Commun. 2024 Jul 16;15:5944. doi: 10.1038/s41467-024-49982-8 (PMC11252331; doi:10.1038/s41467-024-49982-8)
Supplement: Supplementary file 5 — Supplementary Data 2 [file 41467_2024_49982_MOESM5_ESM.xlsx]

## Sheet: HtrA1
																Intensities in wt/wt samples					Intensities in wt/R274Q samples					Intensities in R274Q/R274Q samples					Intensities in wt/D174R-S328A samples					Intensities in D174R-S328A/D174R-S328A samples					Intensities in R274Q/D174R-S328A samples					Identification type in wt/wt samples
Protein	Gene names	Comment	Sequence	N-term cleavage window	C-term cleavage window	Missed cleavages	Mass	Start position	End position	Unique (Groups)	Unique (Proteins)	Charges	PEP	Score	Intensity	#1	#2	#3	#4	#5	#1	#2	#3	#4	#5	#1	#2	#3	#4	#5	#1	#2	#3	#4	#5	#1	#2	#3	#4	#5	#1	#2	#3	#4	#5	#1	#2	#3	#4
Q9R118	Htra1	Pan-HtrA1	SAPAATVCPEHCDPTR	ALPSGTGRSAPAATVC	PEHCDPTRCAPPPTDC	0	1767.77	30	45	yes	yes	2;3	4.8233e-06	83.54	1402300000	54854000	16793000	36206000	38699000	46924000	48112000	25660000	24134000	NaN	NaN	NaN	NaN	8685300	NaN	NaN	64644000	58835000	104300000	49377000	48493000	69787000	243260000	NaN	97237000	51930000	65034000	60346000	73174000	39709000	76083000	By MS/MS	By MS/MS	By MS/MS	By matching
Q9R118	Htra1	Pan-HtrA1	CAPPPTDCEGGR	PEHCDPTRCAPPPTDC	PTDCEGGRVRDACGCC	0	1315.53	46	57	yes	yes	2	0.0012115	71.349	204920000	NaN	NaN	NaN	NaN	17428000	5831900	NaN	NaN	9134700	5707900	NaN	NaN	NaN	NaN	NaN	NaN	NaN	22127000	17097000	9284900	16907000	17430000	NaN	31952000	14726000	9135200	NaN	14946000	NaN	13211000
Q9R118	Htra1	Pan-HtrA1	DACGCCEVCGALEGAACGLQEGPCGEGLQCVVPFGVPASATVR	DCEGGRVRDACGCCEV	VPASATVRRRAQAGLC	0	4524.94	60	102	yes	yes	4	1.9391e-05	36.004	88255000	NaN	NaN	NaN	NaN	NaN	NaN	NaN	NaN	NaN	NaN	NaN	NaN	NaN	NaN	NaN	NaN	NaN	NaN	NaN	NaN	NaN	40640000	NaN	8613300	6549300	NaN	NaN	NaN	3321000	29131000
Q9R118	Htra1	Pan-HtrA1	AQAGLCVCASSEPVCGSDAK	ASATVRRRAQAGLCVC	PVCGSDAKTYTNLCQL	0	2065.89	105	124	yes	yes	2	5.0206e-09	125.75	343860000	NaN	14112000	8896600	NaN	8477000	7985800	NaN	NaN	NaN	NaN	NaN	NaN	NaN	NaN	NaN	13870000	13745000	NaN	31485000	3525900	14796000	71362000	10919000	27596000	10132000	20169000	16926000	11650000	6834400	51379000		By matching	By matching
Q9R118	Htra1	Pan-HtrA1	RAQAGLCVCASSEPVCGSDAK	PASATVRRRAQAGLCV	PVCGSDAKTYTNLCQL	1	2221.99	104	124	yes	yes	2;3	5.8274e-14	110.35	115880000	NaN	7836900	NaN	NaN	NaN	NaN	NaN	NaN	NaN	NaN	NaN	NaN	NaN	NaN	NaN	8671700	5348700	NaN	NaN	NaN	11953000	40898000	NaN	13259000	4250900	14531000	9133700	NaN	NaN	NaN		By matching
Q9R118	Htra1	Pan-HtrA1	TYTNLCQLR	PVCGSDAKTYTNLCQL	YTNLCQLRAASRRSEK	0	1167.57	125	133	yes	yes	2	0.00026827	155.51	908830000	43397000	38258000	30608000	9455400	23132000	24142000	24230000	13838000	19869000	25759000	NaN	NaN	NaN	NaN	4118800	43468000	29608000	26102000	58256000	10126000	56859000	101250000	112490000	66835000	25167000	50873000	33579000	20910000	16495000	NaN	By MS/MS	By MS/MS	By MS/MS	By MS/MS
Q9R118	Htra1	Pan-HtrA1	LRQPPVIVLQR	AASRRSEKLRQPPVIV	PPVIVLQRGACGQGQE	1	1317.82	142	152	yes	yes	2;3	9.5004e-05	155.1	1034500000	85131000	11640000	28828000	15377000	34809000	32067000	13364000	8929700	23969000	36617000	6030700	10751000	2678900	NaN	9163200	23461000	14950000	38133000	24912000	15520000	8649500	82663000	108350000	66629000	23723000	59640000	45746000	11701000	18311000	172750000	By MS/MS	By matching	By matching	By MS/MS
Q9R118	Htra1	Pan-HtrA1	QPPVIVLQR	SRRSEKLRQPPVIVLQ	PPVIVLQRGACGQGQE	0	1048.64	144	152	yes	yes	2	0.0040749	79.451	359390000	NaN	11525000	NaN	4874400	13142000	16572000	13459000	NaN	8239600	7175600	NaN	NaN	NaN	NaN	NaN	27032000	NaN	18018000	20402000	3087600	18028000	42613000	39577000	30507000	9638000	15068000	NaN	16237000	8206600	35990000		By MS/MS		By MS/MS
Q9R118	Htra1	Pan-HtrA1	GACGQGQEDPNSLR	PPVIVLQRGACGQGQE	QEDPNSLRHKYNFIAD	0	1487.64	153	166	yes	yes	2	4.1319e-11	164.33	835410000	41554000	46204000	40220000	12212000	44946000	17962000	26914000	22038000	22955000	NaN	6012700	10542000	7146900	8173200	5200600	56660000	34403000	32788000	NaN	8301900	53148000	114820000	27079000	51624000	27630000	27373000	41676000	28094000	19744000	NaN	By matching	By matching	By MS/MS	By matching
	Htra1	Arg174 peptide	YNFIAR	DPNSLRHKYNFIARVV	HKYNFIARVVEKIAPA	0	782.408	169	174	yes	yes	2	0.048207	118.18	72465000	NaN	NaN	NaN	NaN	NaN	NaN	NaN	NaN	NaN	NaN	NaN	NaN	NaN	NaN	NaN	NaN	NaN	NaN	NaN	NaN	NaN	NaN	NaN	41182000	19810000	NaN	NaN	NaN	11473000	NaN
Q9R118	Htra1	Pan-HtrA1	IAPAVVHIELYR	FIADVVEKIAPAVVHI	VVHIELYRKLPFSKRE	0	1379.79	179	190	yes	yes	2;3	8.8513e-06	94.297	1593800000	52883000	40330000	23559000	17591000	51935000	34026000	31464000	29789000	30785000	31771000	NaN	11475000	9819500	NaN	NaN	72320000	39194000	36553000	139030000	4128700	73962000	166370000	123690000	71261000	40949000	85350000	67553000	49920000	16989000	241100000	By MS/MS	By MS/MS	By MS/MS	By MS/MS
Q9R118	Htra1	Pan-HtrA1	EVPVASGSGFIVSEDGLIVTNAHVVTNK	RKLPFSKREVPVASGS	NAHVVTNKNRVKVELK	0	2838.48	198	225	yes	yes	3	1.279e-08	68.101	495610000	21790000	13614000	14668000	4823800	13642000	8365200	12076000	10294000	8207800	7344200	2598600	NaN	NaN	NaN	3684900	NaN	20034000	10207000	40531000	4643100	21169000	85057000	30399000	24723000	15947000	32741000	NaN	15574000	13551000	59927000	By matching	By matching	By matching	By matching
Q9R118	Htra1	Pan-HtrA1	REVPVASGSGFIVSEDGLIVTNAHVVTNK	YRKLPFSKREVPVASG	NAHVVTNKNRVKVELK	1	2994.58	197	225	yes	yes	4	1.022e-12	90.454	326770000	20331000	8612600	8807900	NaN	7771000	7199600	8136600	7169700	3621700	4518400	NaN	NaN	NaN	NaN	NaN	15745000	11660000	7084100	21082000	2241200	15642000	54527000	22431000	13235000	6905600	11611000	13237000	10665000	3532000	41005000	By matching	By matching	By matching
Q9R118	Htra1	Pan-HtrA1	ADIALIK	KIKDVDEKADIALIKI	KADIALIKIDHQGKLP	0	742.459	249	255	yes	yes	2	0.027048	74.415	1083100000	53151000	39407000	26860000	12658000	26337000	30375000	25353000	15412000	17830000	20235000	6373700	4829400	5835700	NaN	4999500	58875000	32867000	33931000	122430000	8558600	39173000	104070000	82117000	38423000	24282000	51820000	46832000	28105000	15381000	106600000	By matching	By MS/MS	By MS/MS	By MS/MS
Q9R118	Htra1	Pan-HtrA1	IDHQGKLPVLLLGR	KADIALIKIDHQGKLP	LPVLLLGRSSELRPGE	1	1557.94	256	269	yes	yes	2;3;4	6.0324e-07	99.669	1200200000	52838000	48895000	47589000	9868700	50657000	9585500	8139100	2800500	8389900	27025000	8727400	8270100	NaN	6276900	11268000	103460000	56719000	25639000	72039000	3985500	77148000	80471000	89052000	45479000	29221000	62865000	83869000	19768000	12105000	138000000	By MS/MS	By MS/MS	By MS/MS	By MS/MS
Q9R118	Htra1	Pan-HtrA1	LPVLLLGR	IKIDHQGKLPVLLLGR	LPVLLLGRSSELRPGE	0	879.591	262	269	yes	yes	2	0.0017442	132.94	832810000	27630000	23402000	17489000	10526000	25449000	24695000	18504000	15058000	13134000	15116000	4328900	NaN	5997800	3438900	4518500	49124000	24160000	30818000	42695000	9438200	46185000	116610000	66724000	27573000	29564000	32266000	39570000	22217000	15974000	70602000	By MS/MS	By MS/MS	By MS/MS	By MS/MS
Q9R118	Htra1	Arg274 peptide	SSELRPGEFVVAIGSPFSLQNTVTTGIVSTTQR	LPVLLLGRSSELRPGE	GIVSTTQRGGKELGLR	1	3477.81	270	302	yes	yes	3;4	1.4538e-57	151.5	2086800000	86204000	74977000	52202000	29896000	82380000	30316000	51266000	39297000	40556000	15198000	NaN	NaN	NaN	NaN	NaN	94877000	103610000	60242000	112220000	13962000	81532000	453110000	176520000	99727000	66084000	84527000	66661000	46246000	25180000	99991000	By MS/MS	By MS/MS	By MS/MS	By MS/MS
	Htra1	Gln274 peptide	SSELQPGEFVVAIGSPFSLQNTVTTGIVSTTQR	LPVLLLGRSSELQPGE	GIVSTTQRGGKELGLR	0	3449.77	270	302	yes	yes	3;4	4.3963e-21	100.88	148530000	NaN	NaN	NaN	NaN	NaN	NaN	5022700	4919100	NaN	3113700	5106400	NaN	8973700	5737300	NaN	NaN	NaN	NaN	NaN	NaN	NaN	NaN	NaN	NaN	NaN	21452000	31998000	10226000	10275000	41710000
Q9R118	Htra1	Pan-HtrA1	VTAGISFAIPSDK	VIGINTLKVTAGISFA	SFAIPSDKIKKFLTES	0	1304.7	347	359	yes	yes	1;2	1.3135e-06	109.24	1047600000	56507000	33356000	19442000	10791000	29996000	15468000	15684000	11552000	14193000	17201000	5214000	7004500	8614700	4360400	NaN	54665000	20470000	22177000	90229000	7102300	33057000	151260000	61276000	37670000	24632000	54175000	68009000	22494000	14379000	136620000	By matching	By MS/MS	By matching	By matching
Q9R118	Htra1	Pan-HtrA1	FLTESHDR	IPSDKIKKFLTESHDR	FLTESHDRQAKGKAVT	0	1003.47	363	370	yes	yes	2;3	3.0692e-05	168.45	1132600000	43877000	NaN	NaN	9745100	23396000	23228000	19235000	21276000	NaN	38046000	NaN	NaN	NaN	12055000	NaN	49323000	44761000	NaN	69499000	6057500	84861000	151460000	156950000	90325000	24368000	100860000	47369000	31073000	15527000	69347000	By MS/MS			By MS/MS
Q9R118	Htra1	Pan-HtrA1	KFLTESHDR	AIPSDKIKKFLTESHD	FLTESHDRQAKGKAVT	1	1131.57	362	370	yes	yes	2;3	0.00018142	120.99	479370000	11327000	9516200	10274000	NaN	13494000	14264000	NaN	16045000	1478700	7192300	NaN	6556300	NaN	NaN	NaN	48178000	13982000	14931000	10622000	5446600	41150000	71156000	11662000	38174000	9600700	31870000	15634000	13382000	14729000	48705000	By matching	By matching	By matching
Q9R118	Htra1	Pan-HtrA1	MMSLTSSK	KKKYIGIRMMSLTSSK	MMSLTSSKAKELKDRH	0	883.414	387	394	yes	yes	2	0.0032509	85.212	494810000	9592500	4925900	NaN	2874400	6543500	9826900	1934100	NaN	NaN	NaN	NaN	NaN	NaN	NaN	NaN	23403000	NaN	8149700	24125000	2997000	16970000	114840000	56082000	26427000	10083000	13942000	35850000	12328000	8007100	105910000	By matching	By matching		By matching
Q9R118	Htra1	Pan-HtrA1	HRDFPDVLSGAYIIEVIPDTPAEAGGLK	KAKELKDRHRDFPDVL	PAEAGGLKENDVIISI	1	2979.53	402	429	yes	yes	4	1.207e-07	63.901	54666000	NaN	NaN	NaN	NaN	NaN	NaN	NaN	NaN	NaN	NaN	NaN	NaN	NaN	NaN	NaN	NaN	NaN	NaN	9694800	NaN	NaN	18486000	9404500	2119400	4210200	NaN	7351200	NaN	3400600	NaN
Q9R118	Htra1	Pan-HtrA1	ENTLNMVVR	DVSDVIKKENTLNMVV	NTLNMVVRRGNEDIVI	0	1074.55	455	463	yes	yes	2	0.0036619	75.109	42819000	NaN	NaN	NaN	NaN	NaN	6453000	NaN	NaN	NaN	NaN	NaN	NaN	NaN	NaN	NaN	NaN	3802200	NaN	NaN	1386300	5737000	NaN	12159000	NaN	4851800	4562600	NaN	3867300	NaN	NaN
Q9R118	Htra1	Pan-HtrA1	KENTLNMVVR	NDVSDVIKKENTLNMV	NTLNMVVRRGNEDIVI	1	1202.64	454	463	yes	yes	2;3	3.5507e-07	185.27	1507700000	106800000	35977000	15682000	8461400	NaN	48026000	NaN	19712000	31926000	40213000	18064000	4630700	NaN	8565700	NaN	118460000	54250000	49059000	NaN	8106700	86112000	135580000	241460000	89831000	25443000	134330000	NaN	73814000	30265000	122950000	By MS/MS	By MS/MS	By matching	By matching
Q9R118	Htra1	Pan-HtrA1	GNEDIVITVIPEEIDP	TLNMVVRRGNEDIVIT	VIPEEIDP________	0	1751.88	465	480	yes	yes	2	0.00035567	66.486	38842000	NaN	2938300	NaN	NaN	NaN	NaN	NaN	NaN	NaN	NaN	NaN	NaN	NaN	NaN	NaN	NaN	NaN	NaN	NaN	NaN	NaN	19925000	NaN	NaN	3315100	NaN	NaN	NaN	1711700	10952000		By matching
Q9R118	Htra1	Pan-HtrA1	RGNEDIVITVIPEEIDP	NTLNMVVRRGNEDIVI	VIPEEIDP________	1	1907.98	464	480	yes	yes	2	5.0141e-05	87.498	191150000	NaN	NaN	4977600	3925600	3222900	NaN	NaN	3910100	NaN	NaN	NaN	NaN	NaN	NaN	NaN	8914400	5944600	7619200	13967000	2203600	10742000	61428000	16599000	10379000	9532000	4946600	14609000	4073200	4159900	NaN			By matching	By matching
[truncated: 26 more columns]

## Sheet: Ltbp4
																Intensities in wt/wt samples					Intensities in wt/R274Q samples					Intensities in R274Q/R274Q samples					Intensities in wt/D174R-S328A samples					Intensities in D174R-S328A/D174R-S328A samples					Intensities in R274Q/D174R-S328A samples					Identification type in wt/wt samples
Protein	Gene name	Comment	Sequence	N-term cleavage window	C-term cleavage window	Missed cleavages	Mass	Start position	End position	Unique (Groups)	Unique (Proteins)	Charges	PEP	Score	Intensity	#1	#2	#3	#4	#5	#1	#2	#3	#4	#5	#1	#2	#3	#4	#5	#1	#2	#3	#4	#5	#1	#2	#3	#4	#5	#1	#2	#3	#4	#5	#1	#2	#3	#4
Q8K4G1-2	Ltbp4	Ltbp4-Nt	FTPAVCGLR	PRERLRVRFTPAVCGL	TPAVCGLRCIHGPTGS	0	1019.52	36	44	yes	yes	2	0.0025445	79.597	4509700000	NaN	13649000	15502000	7718600	22001000	58972000	56441000	32445000	59131000	41672000	236010000	408040000	263910000	207060000	149340000	43248000	NaN	22885000	NaN	11618000	316470000	1073400000	468040000	347470000	266290000	44222000	75506000	85759000	40350000	142540000		By matching	By MS/MS	By matching
Q8K4G1-2	Ltbp4	Ltbp4-Nt	CIHGPTGSR	TPAVCGLRCIHGPTGS	IHGPTGSRCTPTCAPR	0	983.461	45	53	yes	yes	2;3	0.00019358	106.38	3257800000	9684000	NaN	8201300	6016500	10189000	56130000	25315000	10297000	55127000	34580000	117120000	174930000	187140000	151420000	147280000	29976000	9359100	19359000	41646000	5155000	295580000	629720000	311580000	317200000	302960000	56940000	83727000	33643000	17949000	109620000	By matching		By matching	By matching
Q8K4G1-2	Ltbp4	Ltbp4-Nt	CTPTCAPR	IHGPTGSRCTPTCAPR	CTPTCAPRNATSVDSG	0	961.411	54	61	yes	yes	2	0.0017853	134.85	2349300000	NaN	6090500	NaN	7441100	5992700	25723000	23863000	22989000	12125000	17838000	44699000	201040000	183540000	125750000	58903000	NaN	11706000	14901000	27226000	5934600	279410000	484170000	160010000	267780000	224100000	15552000	34408000	NaN	17629000	70490000		By matching		By matching
Q8K4G1-2;Q8K4G1-3	Ltbp4	Ltbp4-Nt	AFLCPLICHNGGVCVKPDR	APGGPGFRAFLCPLIC	GVCVKPDRCLCPPDFA	1	2212.07	83	101	yes	no	4	6.1464e-13	90.654	1229000000	NaN	10383000	4785800	7647500	6064200	27997000	17472000	16878000	18445000	9429100	56032000	90212000	112790000	70680000	66967000	10945000	10026000	14465000	NaN	3094800	98019000	236510000	28150000	100390000	117240000	26602000	24742000	29311000	13767000	NaN		By matching	By matching	By matching
Q8K4G1-2;Q8K4G1-3;Q8K4G1	Ltbp4	Ltbp4-Nt	CLCPPDFAGK	GVCVKPDRCLCPPDFA	CPPDFAGKFCQLHSSG	0	1163.51	102	111	yes	no	2	0.00059483	92.439	686810000	NaN	NaN	NaN	2096000	NaN	8566600	NaN	NaN	NaN	10923000	31235000	86320000	49662000	39898000	36501000	NaN	NaN	4718900	NaN	2003900	45008000	161520000	52520000	47092000	52858000	7452300	15092000	12358000	5271600	15721000				By matching
Q8K4G1-2;Q8K4G1-3;Q8K4G1	Ltbp4	Ltbp4-Nt	FCQLHSSGARPPAPAMPGLTR	CPPDFAGKFCQLHSSG	PAMPGLTRSVYTMPLA	1	2250.11	112	132	yes	no	3;4	2.155e-14	105.32	3303000000	14948000	6823000	4844500	5835800	6921700	48782000	40710000	16455000	38222000	38506000	96964000	217870000	133570000	140060000	143920000	28083000	11605000	11328000	50207000	1931500	349300000	556570000	394570000	333240000	428820000	52127000	34620000	47474000	12501000	36164000	By matching	By matching	By matching	By matching
Q8K4G1-2;Q8K4G1-3;Q8K4G1	Ltbp4	Ltbp4-Nt	SVYTMPLANHR	PAMPGLTRSVYTMPLA	TMPLANHRDDEHGVAS	0	1287.64	133	143	yes	no	2;3	2.1752e-06	122.52	429520000	NaN	NaN	NaN	2915200	NaN	9779600	9251600	NaN	7394800	NaN	15501000	24399000	NaN	10989000	23100000	NaN	NaN	5968400	12358000	1749600	55045000	NaN	151420000	17380000	52203000	NaN	14237000	10356000	5473700	NaN				By matching
Q8K4G1-2;Q8K4G1-3;Q8K4G1	Ltbp4	Ltbp4-Ct	DDEHGVASMVSVHVEHPQEASVVVHQVER	TMPLANHRDDEHGVAS	VVVHQVERVSGPWEEA	0	3205.52	144	172	yes	no	3;4;5	1.02e-64	164.55	398710000	NaN	NaN	NaN	NaN	NaN	18075000	NaN	NaN	NaN	8044000	NaN	7043400	9184500	NaN	NaN	NaN	NaN	NaN	19838000	NaN	13602000	144690000	78819000	7934100	17887000	18465000	13327000	7171300	NaN	34631000
Q8K4G1-2;Q8K4G1-3;Q8K4G1	Ltbp4	Ltbp4-Ct	SVYTMPLANHRDDEHGVASMVSVHVEHPQEASVVVHQVER	PAMPGLTRSVYTMPLA	VVVHQVERVSGPWEEA	1	4475.15	133	172	yes	no	5	4.5467e-08	49.479	63915000	NaN	NaN	NaN	NaN	NaN	NaN	NaN	NaN	NaN	NaN	NaN	NaN	NaN	NaN	NaN	NaN	NaN	NaN	NaN	NaN	5177800	34816000	NaN	8333900	5898700	9688600	NaN	NaN	NaN	NaN
Q8K4G1-2;Q8K4G1-3;Q8K4G1	Ltbp4	Ltbp4-Ct	VSGPWEEANPEALAR	VVVHQVERVSGPWEEA	ANPEALARAEAAARAE	0	1624.78	173	187	yes	no	2;3	9.3464e-11	151.1	4113600000	38172000	34762000	34922000	28373000	39256000	87731000	81240000	80504000	84742000	55404000	112210000	225770000	217950000	106670000	160770000	91661000	51665000	57677000	64563000	12637000	261730000	489170000	539500000	237640000	416940000	59021000	110330000	83417000	59005000	190150000	By MS/MS	By MS/MS	By MS/MS	By MS/MS
Q8K4G1-2;Q8K4G1-3;Q8K4G1	Ltbp4	Ltbp4-Ct	AEAAAPYTVLAQSAPR	ARAEAAARAEAAAPYT	VLAQSAPREDGYSDAS	0	1614.84	194	209	yes	no	2;3	6.7091e-16	126.16	3707300000	91189000	67941000	35835000	18110000	46864000	99306000	103820000	68075000	99623000	102580000	119500000	327100000	297670000	123030000	98947000	86048000	45846000	73418000	88098000	14163000	156630000	456420000	364420000	122810000	126360000	63961000	119670000	81924000	39635000	168280000	By MS/MS	By MS/MS	By MS/MS	By MS/MS
Q8K4G1-2;Q8K4G1-3;Q8K4G1	Ltbp4	Ltbp4-Ct	EDGYSDASGFGYCFR	VLAQSAPREDGYSDAS	SGFGYCFRELRGSECA	0	1729.67	210	224	yes	no	2	7.2153e-11	181.53	2149500000	59460000	45036000	33353000	24354000	25880000	53539000	71770000	44681000	73003000	35631000	68787000	97309000	82862000	71192000	60408000	62055000	37944000	82497000	104280000	16284000	68468000	265720000	75223000	99600000	132440000	52054000	105220000	54939000	44797000	100750000	By MS/MS	By MS/MS	By MS/MS	By MS/MS
Q8K4G1-2;Q8K4G1-3;Q8K4G1	Ltbp4	Ltbp4-Ct	AEAAAPYTVLAQSAPREDGYSDASGFGYCFR	ARAEAAARAEAAAPYT	SGFGYCFRELRGSECA	1	3326.49	194	224	yes	no	3;4	2.5332e-09	57.299	106300000	NaN	3162500	NaN	NaN	NaN	NaN	NaN	NaN	1780600	NaN	12882000	12726000	11274000	16000000	NaN	NaN	NaN	NaN	NaN	NaN	2793500	15881000	NaN	29797000	NaN	NaN	NaN	NaN	NaN	NaN		By matching
Q8K4G1-2;Q8K4G1-3;Q8K4G1	Ltbp4	Ltbp4-Ct	GSECASPLPGLR	GYCFRELRGSECASPL	ASPLPGLRTQEVCCRG	0	1242.6	228	239	yes	no	2;3	9.4522e-06	140.83	5689700000	127740000	86081000	78999000	51517000	98137000	236660000	257150000	161720000	183940000	176960000	190610000	329640000	441400000	163870000	266850000	181810000	95204000	198350000	8079200	38541000	243940000	670180000	250780000	234190000	235770000	103470000	236480000	219200000	106690000	15730000	By MS/MS	By MS/MS	By matching	By matching
Q8K4G1-2;Q8K4G1-3;Q8K4G1	Ltbp4	Ltbp4-Ct	ELRGSECASPLPGLR	SGFGYCFRELRGSECA	ASPLPGLRTQEVCCRG	1	1640.83	225	239	yes	no	3	7.4403e-06	62.69	44530000	NaN	NaN	NaN	NaN	NaN	NaN	NaN	NaN	NaN	NaN	5427900	16449000	NaN	6046000	NaN	NaN	NaN	NaN	NaN	NaN	NaN	NaN	NaN	16607000	NaN	NaN	NaN	NaN	NaN	NaN
Q8K4G1-2;Q8K4G1-3;Q8K4G1	Ltbp4	Ltbp4-Ct	TQEVCCR	ASPLPGLRTQEVCCRG	RTQEVCCRGEGLAWGV	0	951.39	240	246	yes	no	2	0.006346	154.09	669500000	14010000	10064000	11066000	NaN	NaN	19935000	45810000	7255300	35565000	22962000	16544000	117730000	NaN	27436000	18268000	NaN	16699000	26273000	NaN	4563300	16802000	5478300	26388000	41665000	27613000	40774000	109470000	NaN	7122800	NaN	By matching	By matching	By matching
Q8K4G1-2;Q8K4G1-3;Q8K4G1	Ltbp4	Ltbp4-Ct	GEGLAWGVHDCHPCAEHLR	RTQEVCCRGEGLAWGV	HPCAEHLRNSNQVSGP	0	2199.97	247	265	yes	no	2;3;4;5	1.4111e-23	112.55	5192900000	201740000	46760000	58781000	32603000	80673000	256370000	170820000	104320000	206180000	86026000	340330000	281720000	396660000	69210000	135900000	31418000	55329000	71941000	191460000	33097000	114860000	769550000	182930000	117720000	199880000	124230000	69735000	74249000	143340000	545050000	By MS/MS	By matching	By matching	By MS/MS
Q8K4G1-2;Q8K4G1-3;Q8K4G1	Ltbp4	Ltbp4-Ct	NSNQVSGPNGPCPPGFER	HPCAEHLRNSNQVSGP	PCPPGFERVNGSCVDV	0	1912.85	266	283	yes	no	2;3	1.8124e-32	191.19	1296500000	36984000	40063000	22665000	27706000	29927000	81016000	65487000	29074000	46944000	42261000	36221000	48313000	85679000	37957000	46965000	16637000	29561000	49464000	30848000	18906000	46771000	117400000	NaN	42574000	40178000	30964000	22111000	53578000	45037000	75187000	By MS/MS	By MS/MS	By MS/MS	By MS/MS
Q8K4G1-2;Q8K4G1-3;Q8K4G1	Ltbp4	Ltbp4-Ct	GGYTCVCPDGFLLDSSR	HGECANTRGGYTCVCP	GFLLDSSRSSCISQHV	0	1902.82	310	326	yes	no	2;3	1.1118e-46	225.13	6237700000	138010000	90960000	113280000	72496000	95845000	184930000	246910000	167390000	218170000	99975000	194520000	306370000	440560000	172360000	236410000	185420000	111370000	133760000	113000000	55235000	243760000	960250000	57135000	334910000	280810000	122990000	237970000	212090000	171570000	239220000	By MS/MS	By MS/MS	By matching	By MS/MS
Q8K4G1-2;Q8K4G1-3;Q8K4G1	Ltbp4	Ltbp4-Ct	SSCISQHVISEAK	GFLLDSSRSSCISQHV	QHVISEAKGPCYRVLH	0	1444.7	327	339	yes	no	2;3	7.3314e-43	269.04	8137500000	346460000	133130000	124340000	73618000	91077000	358700000	179170000	106680000	185810000	188590000	315860000	531140000	327430000	180860000	267380000	287060000	110070000	112420000	439610000	79541000	323520000	1034300000	130300000	242770000	199050000	244430000	479600000	198580000	116850000	729160000	By MS/MS	By MS/MS	By MS/MS	By MS/MS
Q8K4G1-2;Q8K4G1-3;Q8K4G1	Ltbp4	Ltbp4-Ct	VLHDGGCSLPILR	EAKGPCYRVLHDGGCS	GCSLPILRNITKQICC	0	1435.76	345	357	yes	no	2;3	3.2863e-12	226.29	6642500000	190180000	116630000	65322000	89812000	150890000	406910000	339970000	186840000	277090000	186230000	243360000	332320000	306490000	151630000	228230000	155880000	109730000	121750000	227500000	49915000	398090000	159810000	358420000	198540000	294460000	211620000	222540000	372540000	105990000	383790000	By matching	By MS/MS	By MS/MS	By MS/MS
Q8K4G1-2;Q8K4G1-3;Q8K4G1	Ltbp4	Ltbp4-Ct	QICCCSR	PILRNITKQICCCSRV	KQICCCSRVGKAWGRG	0	982.378	362	368	no	no	2	0.016474	97.068	1145800000	25023000	17202000	NaN	NaN	16084000	29545000	42660000	NaN	46182000	27309000	39805000	90975000	69487000	40811000	43587000	NaN	31172000	29962000	62813000	5673900	24748000	74088000	25675000	43305000	35476000	56684000	95034000	25254000	14653000	132640000	By MS/MS	By MS/MS
Q8K4G1-2;Q8K4G1-3;Q8K4G1	Ltbp4	Ltbp4-Ct	GCQLCPPYGSEGFR	RVGKAWGRGCQLCPPY	PYGSEGFREICPAGPG	0	1626.69	376	389	yes	no	2;3	2.4803e-10	154.24	2469400000	55657000	39044000	39489000	31428000	42150000	110030000	87900000	50108000	93118000	52950000	66891000	108980000	128060000	62095000	102830000	71349000	43365000	48618000	61219000	16472000	113000000	320250000	42842000	72957000	84361000	74603000	124720000	82825000	44908000	197150000	By MS/MS	By MS/MS	By MS/MS	By MS/MS
Q8K4G1-2;Q8K4G1-3;Q8K4G1	Ltbp4	Ltbp4-Ct	EICPAGPGYHYSASDLR	PYGSEGFREICPAGPG	HYSASDLRYNTRPLNQ	0	1891.85	390	406	yes	no	2;3	6.9727e-38	215.53	6637900000	124230000	133660000	82918000	98869000	94668000	178950000	244220000	112790000	208940000	201150000	167930000	297380000	269760000	135250000	236860000	182970000	196260000	218480000	347180000	68075000	200940000	699640000	206430000	171130000	209020000	188990000	336480000	212550000	145980000	666250000	By MS/MS	By MS/MS	By MS/MS	By MS/MS
Q8K4G1-2;Q8K4G1-3;Q8K4G1	Ltbp4	Ltbp4-Ct	GCQLCPPYGSEGFREICPAGPGYHYSASDLR	RVGKAWGRGCQLCPPY	HYSASDLRYNTRPLNQ	1	3500.53	376	406	yes	no	4	9.1296e-07	41.818	84846000	NaN	NaN	8188300	NaN	NaN	NaN	NaN	NaN	NaN	NaN	16680000	NaN	13653000	NaN	NaN	NaN	NaN	NaN	NaN	NaN	NaN	18611000	NaN	27713000	NaN	NaN	NaN	NaN	NaN	NaN			By matching
Q8K4G1-2;Q8K4G1-3;Q8K4G1	Ltbp4	Ltbp4-Ct	YNTRPLNQDPPR	HYSASDLRYNTRPLNQ	PLNQDPPRVTFNQPRV	1	1469.74	407	418	yes	no	2;3	5.0012e-06	114.72	5625100000	142030000	84918000	105400000	75053000	106760000	188490000	171320000	105380000	180380000	80466000	192760000	279920000	264570000	159560000	229100000	198050000	82759000	117410000	158120000	52425000	179700000	673970000	389970000	195440000	159220000	117390000	257760000	179700000	97990000	399080000	By MS/MS	By MS/MS	By MS/MS	By MS/MS
Q8K4G1-2;Q8K4G1-3;Q8K4G1	Ltbp4	Ltbp4-Ct	VTFNQPR	PLNQDPPRVTFNQPRV	RVTFNQPRVPPATPRP	0	860.45	419	425	yes	no	2	0.0079613	140.01	1048300000	154330000	113000000	NaN	NaN	NaN	NaN	NaN	NaN	NaN	157150000	NaN	NaN	NaN	155360000	NaN	NaN	NaN	NaN	NaN	NaN	NaN	NaN	NaN	NaN	NaN	NaN	NaN	NaN	NaN	468420000	By matching	By MS/MS
Q8K4G1-2;Q8K4G1-3;Q8K4G1	Ltbp4	Ltbp4-Ct	YNTRPLNQDPPRVTFNQPR	HYSASDLRYNTRPLNQ	RVTFNQPRVPPATPRP	2	2312.18	407	425	yes	no	4	0.00019148	59.983	34384000	NaN	NaN	NaN	NaN	NaN	NaN	NaN	NaN	NaN	NaN	NaN	NaN	NaN	34384000	NaN	NaN	NaN	NaN	NaN	NaN	NaN	NaN	NaN	NaN	NaN	NaN	NaN	NaN	NaN	NaN
Q8K4G1-2;Q8K4G1-3;Q8K4G1	Ltbp4	Ltbp4-Ct	PDPGPQPEPR	PTRRPEPRPDPGPQPE	PGPQPEPRPRPEPRPR	0	1088.53	447	456	yes	no	2	0.0004438	118.5	652640000	12924000	9979600	12561000	12093000	12255000	19355000	20938000	12290000	50380000	15008000	24903000	28053000	51655000	15691000	20095000	NaN	8363800	22941000	21839000	6404700	NaN	NaN	46931000	25241000	20655000	NaN	44278000	22758000	18175000	96872000	By MS/MS	By matching	By MS/MS	By matching
Q8K4G1-2;Q8K4G1-3;Q8K4G1	Ltbp4	Ltbp4-Ct	PQPESQPRPESR	PRPRPEPRPQPESQPR	SQPRPESRPRPESQPW	1	1406.69	481	492	yes	no	2;3	5.4548e-06	133.07	13535000000	205860000	233650000	215980000	252980000	342840000	405490000	543320000	330640000	585530000	360670000	270770000	569670000	686110000	312440000	372280000	455070000	373590000	391570000	348480000	148210000	538980000	1017400000	757110000	498090000	426010000	241690000	652440000	476290000	337790000	1184100000	By MS/MS	By MS/MS	By MS/MS	By MS/MS
Q8K4G1-2;Q8K4G1-3;Q8K4G1	Ltbp4	Ltbp4-Ct	PRPESQPWPEFPLPSIPAWTGPEIPESGPSSSMCQR	SQPRPESRPRPESQPW	PSSSMCQRNPQVCGPG	1	4030.9	493	528	yes	no	3;4	6.8376e-17	73.765	642430000	NaN	5664300	5967300	9173300	17031000	20840000	27204000	23852000	36561000	14017000	NaN	13437000	33872000	NaN	16978000	33167000	12605000	15194000	19545000	4704600	35022000	60685000	15947000	6978700	22092000	13965000	76241000	24674000	13109000	63900000		By matching	By matching	By matching
Q8K4G1-2;Q8K4G1-3;Q8K4G1	Ltbp4	Ltbp4-Ct	NPQVCGPGR	PSSSMCQRNPQVCGPG	PQVCGPGRCVPRPSGY	0	983.461	529	537	yes	no	2	0.00030567	152.39	6240600000	187480000	153070000	133100000	122450000	133400000	262200000	NaN	NaN	478780000	188180000	236290000	387910000	431200000	265820000	242100000	213990000	126270000	201910000	244810000	59355000	311640000	NaN	209360000	220450000	229450000	177770000	215960000	NaN	92172000	715490000	By MS/MS	By matching	By MS/MS	By matching
Q8K4G1-2;Q8K4G1-3;Q8K4G1	Ltbp4	Ltbp4-Ct	PSGYTCACDPGFR	GPGRCVPRPSGYTCAC	CACDPGFRLGPQGTRC	0	1486.6	542	554	yes	no	2	4.8122e-07	189.58	1642600000	24648000	30286000	18242000	12441000	42092000	57226000	79591000	47080000	121710000	47409000	21744000	33527000	57466000	39464000	46975000	50519000	35377000	32627000	78849000	18233000	73278000	221230000	50856000	36858000	52498000	27884000	62740000	77991000	27404000	116320000	By matching	By MS/MS	By MS/MS	By MS/MS
Q8K4G1-2;Q8K4G1-3;Q8K4G1	Ltbp4	Ltbp4-Ct	CVPRPSGYTCACDPGFR	PQVCGPGRCVPRPSGY	CACDPGFRLGPQGTRC	1	1998.85	538	554	yes	no	2;3	1.4546e-16	91.401	2862800000	83003000	54025000	55156000	36297000	59773000	107330000	139580000	83140000	115200000	69628000	114820000	190480000	161740000	122830000	69712000	81043000	34486000	48494000	109570000	19923000	104390000	279390000	31761000	95124000	105500000	72031000	95273000	124790000	45539000	152790000	By MS/MS	By MS/MS	By MS/MS	By MS/MS
Q8K4G1-2;Q8K4G1-3;Q8K4G1	Ltbp4	Ltbp4-Ct	LGPQGTR	CACDPGFRLGPQGTRC	RLGPQGTRCIDIDECR	0	727.398	555	561	yes	no	2	0.027019	74.439	2553300000	NaN	NaN	NaN	NaN	NaN	NaN	NaN	149470000	NaN	NaN	NaN	NaN	NaN	NaN	296720000	221850000	NaN	NaN	NaN	NaN	NaN	594190000	300000000	NaN	NaN	134920000	NaN	NaN	NaN	856170000
Q8K4G1-2;Q8K4G1-3;Q8K4G1	Ltbp4	Ltbp4-Ct	CIDIDECR	RLGPQGTRCIDIDECR	CIDIDECRRVPTPCAP	0	1079.44	562	569	yes	no	2	2.6166e-05	170.06	3282200000	113520000	85565000	61892000	73544000	87179000	150720000	79184000	55249000	142070000	106120000	147650000	109400000	133810000	112900000	208080000	104900000	52904000	85528000	113740000	34730000	245500000	179060000	40087000	132060000	79902000	76076000	85019000	115950000	80029000	189840000	By MS/MS	By MS/MS	By MS/MS	By MS/MS
Q8K4G1-2;Q8K4G1-3;Q8K4G1	Ltbp4	Ltbp4-Ct	CIDIDECRR	RLGPQGTRCIDIDECR	IDIDECRRVPTPCAPG	1	1235.54	562	570	yes	no	3	0.00060087	72.643	314850000	8379500	10369000	4402900	3349600	6666300	NaN	8169300	4529500	18846000	12598000	8218500	13982000	17019000	12772000	6418100	NaN	6727600	6575900	12403000	3243000	18076000	36280000	9067100	20239000	7972000	9968300	10936000	12411000	6248600	18982000	By matching	By matching	By matching	By matching
Q8K4G1-2;Q8K4G1-3;Q8K4G1	Ltbp4	Ltbp4-Ct	VPTPCAPGR	IDIDECRRVPTPCAPG	PTPCAPGRCENTPGSF	0	953.475	571	579	yes	no	2	0.00079303	116.88	734460000	17337000	12831000	8341000	8889700	16463000	27754000	16726000	11233000	33663000	21197000	20180000	25694000	29724000	25881000	21170000	46239000	10176000	14567000	28747000	5465600	18957000	58645000	49459000	30331000	18577000	17041000	NaN	24509000	10731000	103930000	By MS/MS	By matching	By matching	By matching
Q8K4G1-2;Q8K4G1-3;Q8K4G1	Ltbp4	Ltbp4-Ct	RVPTPCAPGR	CIDIDECRRVPTPCAP	PTPCAPGRCENTPGSF	1	1109.58	570	579	yes	no	2;3	0.0001057	143.37	2944300000	124660000	41363000	71648000	35511000	26008000	172710000	53099000	68434000	66743000	85226000	142140000	113800000	102590000	123040000	134770000	98113000	31711000	71680000	104410000	6232200	120890000	285090000	116630000	93447000	39563000	91561000	122300000	119430000	46389000	235080000	By MS/MS	By MS/MS	By MS/MS	By matching
Q8K4G1-2;Q8K4G1-3;Q8K4G1	Ltbp4	Ltbp4-Ct	CENTPGSFR	PTPCAPGRCENTPGSF	ENTPGSFRCVCGTGFQ	0	1066.45	580	588	yes	no	2	0.00080514	137.06	143070000	NaN	NaN	4789200	2774800	NaN	6827100	8270000	NaN	8826000	NaN	NaN	NaN	12397000	3961300	NaN	6857900	5896900	5834300	7769100	1995500	6990600	NaN	8185600	14351000	6229800	NaN	16753000	7827100	6537500	NaN			By MS/MS	By matching
Q8K4G1-2;Q8K4G1-3;Q8K4G1	Ltbp4	Ltbp4-Ct	CVCGTGFQAGPR	ENTPGSFRCVCGTGFQ	TGFQAGPRATECLDVD	0	1308.57	589	600	yes	no	2	8.4443e-10	185.58	3440900000	50349000	38467000	62426000	62563000	54648000	125950000	160970000	89126000	151130000	47193000	80360000	115740000	219230000	74805000	161360000	113400000	51996000	95445000	68898000	28656000	85121000	431870000	59511000	203300000	139240000	43849000	140300000	116150000	90691000	278110000	By MS/MS	By MS/MS	By MS/MS	By MS/MS
Q8K4G1-2;Q8K4G1-3;Q8K4G1	Ltbp4	Ltbp4-Ct	ATECLDVDECR	TGFQAGPRATECLDVD	CLDVDECRRVPPPCDR	0	1366.55	601	611	yes	no	2	4.6717e-13	197.96	5006100000	84051000	52044000	46723000	187620000	57486000	282170000	159210000	98190000	163050000	63929000	74245000	217400000	286380000	122150000	110170000	105950000	67208000	215970000	138930000	33397000	155020000	576630000	51467000	303300000	340160000	74986000	267000000	130200000	158930000	382180000	By MS/MS	By MS/MS	By MS/MS	By MS/MS
Q8K4G1-2;Q8K4G1-3;Q8K4G1	Ltbp4	Ltbp4-Ct	ATECLDVDECRR	TGFQAGPRATECLDVD	LDVDECRRVPPPCDRG	1	1522.65	601	612	yes	no	2;3	3.7752e-11	200.11	2607500000	86088000	35023000	63685000	32592000	68465000	65710000	161490000	79313000	83960000	37370000	118040000	60644000	68244000	65975000	133890000	137520000	56972000	33508000	55624000	23299000	97813000	221420000	26519000	198620000	59379000	76104000	203990000	95092000	43312000	117790000	By matching	By matching	By MS/MS	By MS/MS
Q8K4G1-2;Q8K4G1-3;Q8K4G1	Ltbp4	Ltbp4-Ct	VPPPCDR	LDVDECRRVPPPCDRG	RVPPPCDRGRCENTPG	0	839.396	613	619	yes	no	2	0.029917	72.138	312830000	NaN	8439900	12047000	NaN	13963000	NaN	NaN	17175000	25268000	NaN	NaN	24936000	30941000	21670000	19681000	NaN	NaN	13546000	16594000	NaN	19469000	33156000	28091000	NaN	14836000	13012000	NaN	NaN	NaN	NaN		By matching	By matching
Q8K4G1-2;Q8K4G1-3;Q8K4G1	Ltbp4	Ltbp4-Ct	RVPPPCDR	CLDVDECRRVPPPCDR	RVPPPCDRGRCENTPG	1	995.497	612	619	yes	no	2;3	0.0024209	131.03	845150000	NaN	NaN	16619000	10153000	23952000	25501000	NaN	20099000	32965000	15460000	28240000	43105000	33785000	19841000	32273000	39088000	17259000	NaN	22513000	7954800	25226000	92675000	38691000	55687000	36471000	26383000	48830000	36860000	30369000	65147000	By MS/MS		By matching	By MS/MS
Q8K4G1-2;Q8K4G1-3;Q8K4G1	Ltbp4	Ltbp4-Ct	GVCENLPGSFR	QSPGLCGRGVCENLPG	ENLPGSFRCVCPAGFR	0	1234.58	662	672	yes	no	2	0.00018525	132.84	2172100000	59814000	37038000	28674000	20269000	46531000	102830000	98073000	56339000	94386000	47943000	63859000	103190000	69565000	58302000	59805000	93899000	NaN	40075000	66297000	6684200	89606000	236150000	64849000	71223000	61234000	59555000	114390000	82222000	46750000	192600000	By MS/MS	By MS/MS	By MS/MS	By MS/MS
Q8K4G1-2;Q8K4G1-3;Q8K4G1	Ltbp4	Ltbp4-Ct	CVCPAGFR	ENLPGSFRCVCPAGFR	CVCPAGFRGSACEEDV	0	965.421	673	680	yes	no	2	0.0017442	127.66	1276800000	NaN	NaN	NaN	NaN	NaN	NaN	NaN	NaN	119290000	NaN	NaN	141220000	128080000	NaN	108220000	114390000	NaN	1429300	NaN	47155000	NaN	214750000	NaN	136190000	83158000	NaN	120090000	NaN	62803000	NaN
Q8K4G1-2;Q8K4G1-3;Q8K4G1	Ltbp4	Ltbp4-Ct	GSACEEDVDECAQQPPPCGPGR	CVCPAGFRGSACEEDV	PPPCGPGRCDNTAGSF	0	2414.95	681	702	yes	no	2;3;4	8.5128e-90	229.97	2495500000	64090000	51246000	23930000	53228000	47290000	71688000	94803000	71249000	145810000	59337000	70915000	101840000	121580000	99632000	99913000	88459000	47424000	60194000	74956000	19381000	94312000	232510000	24515000	132060000	88861000	64967000	83766000	97827000	58719000	150990000	By MS/MS	By MS/MS	By MS/MS	By MS/MS
Q8K4G1-2;Q8K4G1-3;Q8K4G1	Ltbp4	Ltbp4-Ct	GPGAPCQDVDECSR	CPAGFRSRGPGAPCQD	QDVDECSRSPSPCAYG	0	1546.61	722	735	yes	no	2	2.0458e-10	156.36	3657800000	54573000	58619000	61078000	71516000	63509000	134320000	155530000	92814000	161110000	70560000	89266000	122400000	168360000	109140000	128910000	175510000	64613000	123880000	80389000	26612000	133250000	338700000	96565000	148480000	149170000	56527000	239040000	149460000	84714000	249170000	By matching	By MS/MS	By MS/MS	By MS/MS
Q8K4G1-2;Q8K4G1-3;Q8K4G1	Ltbp4	Ltbp4-Ct	SRGPGAPCQDVDECSR	CACPAGFRSRGPGAPC	QDVDECSRSPSPCAYG	1	1789.75	720	735	yes	no	2;3	1.0724e-15	152.88	6652600000	129850000	115780000	141160000	72440000	93279000	220620000	182210000	162960000	463080000	100610000	203450000	207580000	371470000	213440000	179700000	280180000	157950000	179620000	157160000	54176000	352670000	294630000	156870000	313600000	240250000	207650000	601710000	192150000	157020000	449370000	By MS/MS	By MS/MS	By MS/MS	By MS/MS
Q8K4G1-2;Q8K4G1-3;Q8K4G1	Ltbp4	Ltbp4-Ct	SPSPCAYGR	QDVDECSRSPSPCAYG	PSPCAYGRCENTEGSF	0	993.434	736	744	yes	no	2	0.00061188	132.57	4701000000	NaN	51693000	92367000	80316000	88514000	169970000	144340000	87095000	244270000	55542000	176700000	272870000	330310000	122020000	164010000	237310000	87353000	107370000	NaN	15672000	256530000	399550000	171980000	263440000	144950000	102350000	275610000	130730000	91034000	337070000		By matching	By MS/MS	By matching
Q8K4G1-2;Q8K4G1-3;Q8K4G1	Ltbp4	Ltbp4-Ct	CVCPTGFQPNAAGSECEDVDECENR	ENTEGSFKCVCPTGFQ	DVDECENRLACPGQEC	0	2900.11	754	778	yes	no	3	2.7592e-35	111.97	0	NaN	NaN	NaN	NaN	NaN	NaN	NaN	NaN	NaN	NaN	NaN	NaN	NaN	NaN	NaN	NaN	NaN	NaN	NaN	NaN	NaN	NaN	NaN	NaN	NaN	NaN	NaN	NaN	NaN	NaN
Q8K4G1-2;Q8K4G1-3;Q8K4G1	Ltbp4	Ltbp4-Ct	LACPGQECVNSPGSFQCR	DVDECENRLACPGQEC	SPGSFQCRACPVGHHL	0	2065.88	779	796	yes	no	3	0.037628	12.89	17661000	NaN	NaN	NaN	NaN	NaN	NaN	NaN	NaN	5579700	NaN	NaN	NaN	NaN	NaN	NaN	NaN	NaN	NaN	NaN	NaN	NaN	NaN	NaN	8433400	NaN	NaN	NaN	3648300	NaN	NaN
Q8K4G1-2;Q8K4G1-3;Q8K4G1	Ltbp4	Ltbp4-Ct	ACPVGHHLHR	SPGSFQCRACPVGHHL	PVGHHLHRGRCTDVDE	0	1182.58	797	806	yes	no	2;3	5.7865e-05	225.63	9767800000	315310000	160720000	128550000	121100000	179040000	379330000	284390000	260360000	395290000	280460000	320420000	428570000	507020000	253810000	525730000	300860000	176370000	188730000	357860000	62892000	467320000	239910000	518750000	424120000	256840000	341650000	498650000	291200000	175030000	927580000	By MS/MS	By MS/MS	By MS/MS	By matching
Q8K4G1-2;Q8K4G1-3;Q8K4G1	Ltbp4	Ltbp4-Ct	CTDVDECSSGTPCGLHGQCTNTK	GHHLHRGRCTDVDECS	HGQCTNTKGSFHCSCS	0	2583.01	809	831	yes	no	2;3	4.8784e-59	202.63	3276900000	46471000	49353000	31648000	49052000	62599000	87518000	167890000	99100000	130980000	95726000	66946000	97308000	155340000	73143000	96674000	146390000	69810000	65848000	55965000	25121000	173160000	322800000	55062000	128260000	110650000	75489000	247050000	143020000	72977000	275500000	By MS/MS	By MS/MS	By MS/MS	By MS/MS
Q8K4G1-2;Q8K4G1-3;Q8K4G1	Ltbp4	Ltbp4-Ct	GRCTDVDECSSGTPCGLHGQCTNTK	PVGHHLHRGRCTDVDE	HGQCTNTKGSFHCSCS	1	2796.13	807	831	yes	no	4	0.031974	23.44	77528000	13744000	NaN	NaN	NaN	NaN	NaN	NaN	NaN	NaN	NaN	NaN	20590000	9356200	12517000	NaN	NaN	NaN	NaN	NaN	NaN	NaN	12362000	NaN	8958200	NaN	NaN	NaN	NaN	NaN	NaN	By matching
Q8K4G1-2;Q8K4G1-3;Q8K4G1	Ltbp4	Ltbp4-Ct	AGPDLASCLDIDECR	CICPPGHRAGPDLASC	CLDIDECRERGPALCG	0	1690.73	928	942	yes	no	2;3	2.6998e-20	147.39	1939500000	150280000	110000000	1913100	87302000	NaN	18651000	234780000	NaN	168550000	NaN	18033000	11676000	8166900	140870000	5395200	7619500	NaN	222390000	18005000	36986000	188280000	6864400	NaN	150930000	196300000	20891000	12450000	7452600	63631000	52101000	By MS/MS	By MS/MS	By matching	By MS/MS
Q8K4G1-2;Q8K4G1-3;Q8K4G1	Ltbp4	Ltbp4-Ct	AGPDLASCLDIDECRER	CICPPGHRAGPDLASC	DIDECRERGPALCGSQ	1	1975.87	928	944	yes	no	3	0.00021363	66.826	946340000	NaN	NaN	NaN	NaN	NaN	NaN	NaN	NaN	NaN	NaN	100680000	283420000	191570000	78680000	NaN	NaN	NaN	19519000	106840000	NaN	NaN	NaN	NaN	NaN	NaN	165630000	NaN	NaN	NaN	NaN
Q8K4G1-2;Q8K4G1-3;Q8K4G1	Ltbp4	Ltbp4-Ct	GPALCGSQR	DIDECRERGPALCGSQ	PALCGSQRCENSPGSY	0	944.45	945	953	yes	no	2	0.00091352	108.7	5231800000	148530000	97379000	75219000	92832000	87665000	222620000	154140000	121600000	251010000	129280000	140250000	267690000	316830000	140020000	135820000	126010000	85643000	156000000	179790000	41453000	169210000	439510000	179070000	260390000	166470000	127710000	285450000	127590000	110960000	395700000	By MS/MS	By matching	By matching	By matching
Q8K4G1-2;Q8K4G1-3;Q8K4G1	Ltbp4	Ltbp4-Ct	DCDPGYHPGPEGTCDDIDECR	PGSYRCVRDCDPGYHP	CDDIDECREYGSAICG	0	2463.9	966	986	yes	no	2	3.0146e-15	101.62	0	NaN	NaN	NaN	NaN	NaN	NaN	NaN	NaN	NaN	NaN	NaN	NaN	NaN	NaN	NaN	NaN	NaN	NaN	NaN	NaN	NaN	NaN	NaN	NaN	NaN	NaN	NaN	NaN	NaN	NaN	By MS/MS
Q8K4G1-2;Q8K4G1-3;Q8K4G1	Ltbp4	Ltbp4-Ct	EYGSAICGAQR	CDDIDECREYGSAICG	SAICGAQRCENTPGSY	0	1210.54	987	997	yes	no	2	0.00016779	138.06	2633700000	73643000	41090000	31698000	39948000	71359000	91116000	122630000	69935000	139940000	80108000	55460000	93310000	94212000	78400000	101210000	98628000	49449000	98895000	102270000	39128000	97295000	157290000	90790000	93107000	126960000	37055000	140560000	118840000	64466000	134960000	By matching	By matching	By matching	By matching
Q8K4G1-2;Q8K4G1-3;Q8K4G1	Ltbp4	Ltbp4-Ct	CENTPGSYR	SAICGAQRCENTPGSY	ENTPGSYRCTPACDPG	0	1082.45	998	1006	yes	no	2	0.00098941	119.86	1452500000	35391000	36314000	30053000	14085000	36621000	45231000	36115000	19623000	82394000	48521000	50057000	70724000	73661000	68162000	59159000	63279000	37243000	63259000	43220000	14283000	64863000	71566000	44252000	43956000	31628000	37069000	73590000	57094000	19134000	81913000	By matching	By matching	By matching	By matching
Q8K4G1-2;Q8K4G1-3;Q8K4G1	Ltbp4	Ltbp4-Ct	CTPACDPGYQPTPGGGCQDVDECR	ENTPGSYRCTPACDPG	CQDVDECRNRSFCGAH	0	2696.04	1007	1030	yes	no	2;3	1.1831e-46	168.41	322160000	NaN	NaN	NaN	5884300	NaN	9023900	19676000	NaN	22863000	13899000	NaN	12929000	20702000	14989000	14933000	NaN	NaN	13498000	NaN	5194900	17960000	42856000	NaN	12783000	17573000	4908300	10019000	11341000	12727000	38406000				By MS/MS
Q8K4G1-2;Q8K4G1-3;Q8K4G1	Ltbp4	Ltbp4-Ct	SFCGAHAMCQNLPGSFQCVCDQGYEGAR	DVDECRNRSFCGAHAM	DQGYEGARDGRHCVDV	0	3206.29	1033	1060	yes	no	3;4	5.7236e-51	151.31	4073800000	119260000	22748000	38275000	40252000	74439000	135070000	184300000	117490000	146880000	104010000	115470000	217760000	239870000	148500000	107420000	120150000	66096000	89194000	144150000	4027700	176160000	436600000	42563000	107650000	185580000	152680000	158890000	144110000	79385000	354800000	By MS/MS	By MS/MS	By MS/MS	By MS/MS
Q8K4G1-2;Q8K4G1-3;Q8K4G1	Ltbp4	Ltbp4-Ct	APAGTFPGSQPQAPASPSLPARPPAPPPPR	TGRCVPPRAPAGTFPG	PPAPPPPRRPSPPRQG	1	2913.53	1113	1142	yes	no	3;4;5	4.1349e-64	155.87	3446900000	123190000	73126000	61321000	61496000	79775000	131160000	155770000	49973000	188700000	58053000	123030000	158600000	182210000	99573000	108840000	116730000	72189000	81097000	33507000	30545000	144020000	233290000	107550000	76357000	111180000	80258000	131420000	115270000	63547000	395160000	By MS/MS	By MS/MS	By MS/MS	By MS/MS
Q8K4G1-2;Q8K4G1-3;Q8K4G1	Ltbp4	Ltbp4-Ct	RPSPPR	PPAPPPPRRPSPPRQG	PRRPSPPRQGPVSSGR	1	708.403	1143	1148	yes	no	2	0.05928	138.25	586230000	5259800	NaN	NaN	10660000	NaN	21316000	NaN	NaN	41701000	16544000	NaN	32973000	NaN	30177000	NaN	NaN	NaN	62538000	44303000	9706900	24694000	NaN	55933000	NaN	26227000	18430000	NaN	21811000	NaN	163960000	By matching			By MS/MS
Q8K4G1-2;Q8K4G1-3;Q8K4G1	Ltbp4	Ltbp4-Ct	QGPVSSGR	PRRPSPPRQGPVSSGR	QGPVSSGRRECYFDTA	0	786.398	1149	1156	yes	no	2	0.031223	65.313	44171000	NaN	NaN	NaN	NaN	NaN	NaN	NaN	NaN	NaN	NaN	NaN	NaN	NaN	NaN	NaN	NaN	NaN	NaN	19485000	NaN	NaN	NaN	24686000	NaN	NaN	NaN	NaN	NaN	NaN	NaN
Q8K4G1-2;Q8K4G1-3;Q8K4G1	Ltbp4	Ltbp4-Ct	ECYFDTAAPDACDNILAR	GPVSSGRRECYFDTAA	ACDNILARNVTWQECC	0	2100.89	1158	1175	yes	no	2;3	1.6019e-79	246.3	6026400000	180130000	114350000	136270000	91641000	143920000	210600000	193320000	207510000	174080000	141740000	165900000	265280000	372830000	180230000	260720000	328700000	148650000	111230000	182420000	53469000	276530000	454940000	79485000	137620000	159890000	142810000	340330000	201620000	143640000	426490000	By MS/MS	By MS/MS	By MS/MS	By MS/MS
Q8K4G1-2;Q8K4G1-3;Q8K4G1	Ltbp4	Ltbp4-Ct	RECYFDTAAPDACDNILAR	QGPVSSGRRECYFDTA	ACDNILARNVTWQECC	1	2256.99	1157	1175	yes	no	2;3	1.9882e-09	82.765	356680000	15135000	NaN	NaN	NaN	NaN	NaN	7607600	NaN	NaN	NaN	14232000	18215000	22753000	NaN	20792000	22232000	NaN	14419000	NaN	NaN	19210000	55032000	NaN	30065000	11160000	NaN	35077000	11491000	NaN	59261000	By matching
Q8K4G1-2;Q8K4G1-3;Q8K4G1	Ltbp4	Ltbp4-Ct	IQQCPGTETAEYQSLCPHGR	EGWGSGCRIQQCPGTE	QSLCPHGRGYLVPSGD	0	2331.04	1196	1215	yes	no	2;3;4	1.2449e-30	180.97	8894000000	242840000	167880000	109400000	95780000	158080000	303840000	513800000	184800000	258860000	237620000	324070000	433780000	473300000	384500000	261440000	250390000	125050000	201020000	333890000	76414000	311470000	763120000	227580000	307590000	264620000	224320000	491860000	277330000	204710000	684700000	By MS/MS	By MS/MS	By MS/MS	By MS/MS
Q8K4G1-2;Q8K4G1-3;Q8K4G1	Ltbp4	Ltbp4-Ct	GYLVPSGDLSAR	QSLCPHGRGYLVPSGD	PSGDLSARRDVDECQL	0	1233.64	1216	1227	yes	no	2	1.7151e-05	111.61	5675500000	188810000	111570000	NaN	75145000	132530000	221880000	219060000	125950000	174800000	151130000	176000000	508800000	208120000	163180000	171380000	138260000	118880000	124280000	NaN	50532000	167380000	374410000	408920000	240800000	130570000	143330000	214600000	154030000	127080000	654140000	By MS/MS	By MS/MS		By MS/MS
Q8K4G1-2;Q8K4G1-3;Q8K4G1	Ltbp4	Ltbp4-Ct	DVDECQLFQDQVCK	SGDLSARRDVDECQLF	LFQDQVCKSGVCVNTA	0	1782.76	1229	1242	yes	no	2;3	1.4945e-28	208.46	3843200000	97184000	95721000	67889000	57449000	78138000	179790000	233820000	81296000	140140000	120620000	99665000	169390000	171440000	152980000	165810000	121250000	84937000	114770000	77419000	29626000	145280000	427970000	61030000	122860000	130530000	88068000	94404000	136890000	64159000	232630000	By MS/MS	By MS/MS	By MS/MS	By MS/MS
Q8K4G1-2;Q8K4G1-3;Q8K4G1	Ltbp4	Ltbp4-Ct	RDVDECQLFQDQVCK	PSGDLSARRDVDECQL	LFQDQVCKSGVCVNTA	1	1938.86	1228	1242	yes	no	2;3	1.0605e-49	239.38	2255900000	56179000	57437000	9217300	35554000	78810000	131280000	22417000	22576000	152190000	58279000	31182000	207120000	51723000	86861000	74669000	85665000	NaN	74535000	107790000	14993000	94060000	134930000	30578000	20511000	97841000	71984000	56592000	125670000	23835000	241400000	By MS/MS	By MS/MS	By MS/MS	By matching
Q8K4G1-2;Q8K4G1-3;Q8K4G1	Ltbp4	Ltbp4-Ct	LECVDNDECADEEPACEGGR	GFYYHAHRLECVDNDE	EPACEGGRCVNTVGSY	0	2323.86	1268	1287	yes	no	2;3	2.8093e-165	296.85	3700300000	99630000	82905000	64217000	77947000	88844000	159390000	179440000	110520000	144490000	83679000	126220000	142250000	179760000	110930000	167370000	121470000	92564000	111380000	103180000	34010000	186540000	278160000	26433000	146090000	136730000	113980000	144720000	159740000	95539000	132180000	By MS/MS	By MS/MS	By MS/MS	By MS/MS
Q8K4G1-2;Q8K4G1-3;Q8K4G1	Ltbp4	Ltbp4-Ct	EAPYGAPPFDMPDFEDDGGPYGESETPDPPSR	PPGPFARREAPYGAPP	ETPDPPSRGTGWPYRS	0	3438.41	1439	1470	yes	no	3	3.5048e-07	47.919	174630000	NaN	NaN	2840200	2723900	NaN	6859700	8245700	6124200	8604300	NaN	NaN	14638000	11820000	6305600	NaN	NaN	4567000	6412500	NaN	1779400	13700000	18264000	12316000	4038100	5460400	6322700	8814000	6746500	NaN	18049000			By matching	By matching
Q8K4G1-2;Q8K4G1-3;Q8K4G1	Ltbp4	Ltbp4-Ct	REAPYGAPPFDMPDFEDDGGPYGESETPDPPSR	PPPGPFARREAPYGAP	ETPDPPSRGTGWPYRS	1	3594.52	1438	1470	yes	no	3;4	1.2488e-27	114.08	271820000	NaN	NaN	3514500	3036400	6192500	12675000	9363100	2345000	11022000	NaN	6591700	18596000	24557000	7210900	8961900	9333700	5086500	5515200	NaN	1708200	16711000	38271000	13732000	7666800	9436100	12495000	8097600	12015000	NaN	17691000			By matching	By matching
Q8K4G1-2;Q8K4G1-3;Q8K4G1	Ltbp4	Ltbp4-Ct	GTGWPYR	ETPDPPSRGTGWPYRS	RGTGWPYRSRDTRGSF	0	835.398	1471	1477	yes	no	2	0.017006	91.14	581980000	13402000	12828000	NaN	11261000	NaN	26335000	NaN	NaN	29612000	NaN	18626000	36057000	50687000	NaN	20542000	19291000	NaN	15035000	NaN	4377100	22614000	90689000	41567000	26095000	21401000	12357000	35473000	NaN	13800000	59930000	By matching	By matching		By matching
Q8K4G1-2;Q8K4G1-3;Q8K4G1	Ltbp4	Ltbp4-Ct	GSFPEPEESSER	PYRSRDTRGSFPEPEE	EPEESSERGSYTGALS	0	1349.57	1483	1494	yes	no	2	0.00011696	89.171	558260000	12733000	11147000	7087100	6151400	11313000	20075000	26101000	13782000	24943000	13354000	16033000	33994000	34712000	20924000	18333000	10281000	9905100	18278000	19937000	5488600	20126000	36438000	38868000	20112000	15221000	14146000	25423000	16051000	8812000	28488000	By MS/MS	By matching	By matching	By matching
Q8K4G1-2;Q8K4G1-3;Q8K4G1	Ltbp4	Ltbp4-Ct	GSYTGALSEPYEGLEAEECGILDGCPHGR	EPEESSERGSYTGALS	LDGCPHGRCVRVPEGF	0	3123.36	1495	1523	yes	no	3	2.0277e-29	118.14	1084300000	15872000	16218000	14949000	7395500	25120000	41316000	46279000	40550000	48773000	22737000	25211000	71590000	68699000	27389000	37356000	26677000	21852000	23692000	32695000	6311300	41256000	128720000	24052000	45014000	39585000	23920000	27265000	36422000	25278000	72091000	By MS/MS	By MS/MS	By MS/MS	By matching
Q8K4G1-2;Q8K4G1-3;Q8K4G1	Ltbp4	Ltbp4-Ct	VPEGFTCDCFDGYR	CPHGRCVRVPEGFTCD	CDCFDGYRLDITRMSC	0	1721.68	1527	1540	yes	no	2;3	4.2671e-10	142.1	566480000	15094000	9450100	7177900	5777600	9436300	21278000	27196000	10832000	16580000	14454000	22768000	34653000	35408000	12790000	27971000	26089000	10330000	12345000	15262000	5807500	24989000	63966000	15805000	16568000	16368000	16267000	17360000	15858000	8903900	29692000	By MS/MS	By MS/MS	By MS/MS	By MS/MS
Q8K4G1-2;Q8K4G1-3;Q8K4G1	Ltbp4	Ltbp4-Ct	MSCVDVNECDEAEATSPLCVNAR	GYRLDITRMSCVDVNE	SPLCVNARCVNTDGSF	0	2626.08	1546	1568	yes	no	2;3	6.5111e-27	150.05	338890000	7689400	4477800	3556000	5200400	6511300	12701000	18264000	7848100	11405000	9144100	18684000	11235000	29994000	8447800	17620000	9194600	13581000	9597200	15136000	NaN	18745000	45809000	NaN	5107500	12353000	11943000	9178300	10064000	5404900	NaN	By matching	By matching	By matching	By matching
Q8K4G1-2;Q8K4G1-3;Q8K4G1	Ltbp4	Ltbp4-Ct	CICRPGFAPTHQPHHCAPARPR	VNTDGSFRCICRPGFA	HCAPARPRA_______	2	2622.24	1578	1599	yes	no	5	8.0892e-06	72.341	184860000	NaN	NaN	11374000	NaN	NaN	NaN	15940000	NaN	19584000	NaN	14174000	NaN	NaN	NaN	23150000	NaN	NaN	5637300	NaN	NaN	15730000	21428000	NaN	11833000	10867000	15217000	14446000	NaN	5482300	NaN			By matching
[truncated: 26 more columns]

## Sheet: Prss23
																Intensities in wt/wt samples					Intensities in wt/R274Q samples					Intensities in R274Q/R274Q samples					Intensities in wt/D174R-S328A samples					Intensities in D174R-S328A/D174R-S328A samples					Intensities in R274Q/D174R-S328A samples					Identification type in wt/wt samples
Protein	Gene name	Comment	Sequence	N-term cleavage window	C-term cleavage window	Missed cleavages	Mass	Start position	End position	Unique (Groups)	Unique (Proteins)	Charges	PEP	Score	Intensity	#1	#2	#3	#4	#5	#1	#2	#3	#4	#5	#1	#2	#3	#4	#5	#1	#2	#3	#4	#5	#1	#2	#3	#4	#5	#1	#2	#3	#4	#5	#1	#2	#3	#4
Q9D6X6	Prss23	Prss23-Nt	LPVVLPQSTLNLAK	KPTWPAYRLPVVLPQS	QSTLNLAKADFDAKAK	0	1491.9	36	49	yes	yes	2	0.0011947	62.303	45900000	NaN	2755800	2836200	NaN	1887000	NaN	NaN	2440300	NaN	NaN	1971900	3545400	5017700	3558800	2072200	NaN	NaN	1725200	NaN	758420	1775200	6712500	4054800	1243700	1606000	NaN	NaN	1939300	NaN	NaN		By MS/MS	By matching
Q9D6X6	Prss23	Prss23-Ct	DFLLNYPFSTSVK	GRFSIFGKDFLLNYPF	YPFSTSVKLSTGCTGT	0	1529.78	142	154	yes	yes	2;3	1.3322e-06	143.24	1358400000	NaN	NaN	7593000	NaN	7810100	27083000	16758000	18458000	26922000	17915000	65508000	101020000	128950000	86228000	76787000	25774000	15800000	NaN	24120000	3901100	99696000	202720000	105260000	66628000	47440000	27249000	66091000	NaN	19203000	73521000			By matching
Q9D6X6	Prss23	Prss23-Ct	LSTGCTGTLVAEK	YPFSTSVKLSTGCTGT	TGTLVAEKHVLTAAHC	0	1335.67	155	167	yes	yes	2	7.6139e-07	139.86	1587000000	18469000	9706500	NaN	NaN	8662900	28195000	33638000	26439000	20582000	13975000	79995000	172950000	94382000	133370000	136120000	41567000	20225000	11639000	NaN	2993900	102870000	272420000	65578000	61796000	33549000	33100000	34407000	26208000	15696000	88465000	By matching	By matching
Q9D6X6	Prss23	Prss23-Ct	HVLTAAHCIHDGK	TGTLVAEKHVLTAAHC	AHCIHDGKTYVKGTQK	0	1457.72	168	180	yes	yes	2;3;4	9.2999e-06	96.015	1102800000	NaN	5108200	NaN	NaN	NaN	12007000	8611000	9549700	13195000	27814000	89971000	75269000	53398000	51406000	76321000	14859000	NaN	NaN	56103000	NaN	95480000	49350000	60270000	34349000	60003000	82872000	81144000	14460000	15028000	116230000		By matching
Q9D6X6	Prss23	Prss23-Ct	GNANDIGMDYDYALLELK	HVPKGWIKGNANDIGM	DYALLELKKPHKRQFM	0	2013.94	235	252	yes	yes	2	3.4267e-08	100.54	217860000	NaN	NaN	3568200	NaN	2521300	5508600	NaN	NaN	NaN	NaN	5235400	19828000	25057000	13683000	17715000	NaN	NaN	2999200	NaN	NaN	26954000	NaN	16275000	5153900	11299000	8844600	24754000	NaN	NaN	28459000			By matching
Q9D6X6	Prss23	Prss23-Ct	IGVSPPAK	PHKRQFMKIGVSPPAK	IGVSPPAKQLPGGRIH	0	767.454	262	269	yes	yes	2	0.014813	67.032	664760000	6708700	NaN	NaN	1769000	NaN	12883000	7923100	NaN	NaN	10141000	28638000	56563000	70526000	35056000	29528000	8456800	5357300	3884500	12648000	2714000	25411000	155970000	55355000	26554000	11372000	15300000	14444000	10703000	5603700	51252000	By matching			By matching
Q9D6X6	Prss23	Prss23-Ct	IHFSGYDNDRPGNLVYR	AKQLPGGRIHFSGYDN	RPGNLVYRFCDVKDET	1	2021.97	276	292	yes	yes	2;3;4	8.9322e-17	118.13	1507400000	NaN	NaN	NaN	7123100	8938500	71094000	41664000	27805000	49366000	13492000	51168000	100270000	92409000	97624000	112510000	42719000	20793000	9433100	NaN	5824100	37132000	206210000	131440000	85021000	29033000	46375000	65500000	22788000	36447000	95204000				By matching
Q9D6X6	Prss23	Prss23-Ct	DETYDLLYQQCDAQPGASGSGVYVR	VYRFCDVKDETYDLLY	SGSGVYVRMWKRPQQK	0	2791.24	298	322	yes	yes	3	4.4395e-06	63.979	85499000	NaN	NaN	NaN	NaN	NaN	NaN	NaN	NaN	NaN	NaN	NaN	12788000	15956000	16246000	8616800	NaN	NaN	NaN	NaN	NaN	6544500	NaN	NaN	2779400	4492100	NaN	NaN	NaN	NaN	18076000
Q9D6X6	Prss23	Prss23-Ct	FCDVKDETYDLLYQQCDAQPGASGSGVYVR	RPGNLVYRFCDVKDET	SGSGVYVRMWKRPQQK	1	3440.53	293	322	yes	yes	3;4	7.7889e-30	121.7	837130000	NaN	15885000	5433000	NaN	NaN	11793000	24956000	28714000	NaN	NaN	67704000	55424000	100650000	93208000	70492000	38279000	14467000	NaN	NaN	NaN	74942000	12012000	NaN	71418000	36679000	15695000	31505000	33953000	12162000	21753000		By MS/MS	By MS/MS
Q9D6X6	Prss23	Prss23-Ct	IIGIFSGHQWVDMNGSPQDFNVAVR	PQQKWERKIIGIFSGH	QDFNVAVRITPLKYAQ	0	2786.36	335	359	yes	yes	3	1.4923e-13	102.94	190590000	NaN	NaN	NaN	NaN	NaN	NaN	NaN	NaN	7505300	NaN	NaN	19128000	15518000	NaN	8705600	NaN	NaN	NaN	NaN	NaN	12804000	47166000	21618000	NaN	6256600	11435000	19775000	NaN	NaN	20678000
Q9D6X6	Prss23	Prss23-Ct	YAQICYWIK	AVRITPLKYAQICYWI	AQICYWIKGNYLDCRE	0	1243.61	365	373	yes	yes	2	0.00095899	102.72	163680000	NaN	NaN	NaN	NaN	NaN	NaN	NaN	NaN	NaN	NaN	26406000	29276000	31732000	39945000	NaN	NaN	NaN	3865700	6311300	1237600	NaN	NaN	NaN	11076000	8410600	NaN	NaN	NaN	5422100	NaN
Q9D6X6	Prss23	Prss23-Ct	GNYLDCR	AQICYWIKGNYLDCRE	KGNYLDCREG______	0	896.381	374	380	yes	yes	2	0.0095756	117.7	841240000	10644000	NaN	NaN	NaN	5660800	12047000	10509000	6320500	12248000	NaN	33496000	98625000	115410000	53490000	45588000	20731000	8486800	5373900	NaN	2694300	39793000	138050000	14125000	50503000	20585000	11196000	43061000	15833000	14197000	52576000	By matching
[truncated: 26 more columns]

## Sheet: Other POIs
															Intensities in wt/wt samples					Intensities in wt/R274Q samples					Intensities in R274Q/R274Q samples					Intensities in wt/D174R-S328A samples					Intensities in D174R-S328A/D174R-S328A samples					Intensities in R274Q/D174R-S328A samples					Identification type in wt/wt samples
Proteins	Gene names	Sequence	N-term cleavage window	C-term cleavage window	Missed cleavages	Mass	Start position	End position	Unique (Groups)	Unique (Proteins)	Charges	PEP	Score	Intensity	#1	#2	#3	#4	#5	#1	#2	#3	#4	#5	#1	#2	#3	#4	#5	#1	#2	#3	#4	#5	#1	#2	#3	#4	#5	#1	#2	#3	#4	#5	#1	#2	#3	#4	#5
O09118	Ntn1	VSSTCGRPPAR	AAFGKDVRVSSTCGRP	TCGRPPARYCVVSERG	1	1186.59	66	76	yes	yes	3	0.001788	45.653	576980000	24999000	22021000	18882000	10745000	19135000	15870000	11828000	15890000	13081000	10335000	20500000	37745000	46033000	37138000	26158000	17946000	20847000	13261000	27953000	6068100	19795000	NaN	16661000	32863000	9859500	NaN	16038000	20135000	12665000	32525000	By matching	By MS/MS	By matching	By matching	By matching
O09118	Ntn1	YCVVSER	TCGRPPARYCVVSERG	RYCVVSERGEERLRSC	0	911.417	77	83	yes	yes	2;3	0.022343	85.357	411640000	13659000	20251000	15277000	NaN	16857000	12141000	7499700	5465400	6130000	7262800	23239000	20273000	33338000	22863000	21487000	12789000	8396200	6150500	29920000	2132300	8572700	26902000	13143000	5483300	3189400	20284000	14428000	16798000	3518200	14190000	By matching	By MS/MS	By matching		By matching
O09118	Ntn1	TWVPFQFYSTQCR	YKSMDYGRTWVPFQFY	QFYSTQCRKMYNRPHR	0	1718.79	170	182	yes	yes	2	1.1167e-05	94.297	153050000	7107500	6098900	6046100	NaN	4335400	NaN	3946400	NaN	NaN	NaN	6387800	8769100	14680000	7121300	6481300	7338500	8112600	3624300	NaN	NaN	NaN	32242000	NaN	4470000	3339200	NaN	NaN	4621100	2716700	15612000	By matching	By MS/MS	By matching		By matching
O09118	Ntn1	LHTFGDENEDDSELAR	DIRVAFSRLHTFGDEN	EDDSELARDSYYYAVS	0	1846.8	254	269	yes	yes	2;3	5.7962e-16	97.797	468160000	21170000	11172000	7204800	5640800	12746000	16195000	11260000	14405000	7571800	NaN	11733000	46000000	21490000	19717000	23539000	20971000	13754000	6285600	37525000	NaN	10939000	42219000	13319000	8275300	4663900	18636000	13209000	8992200	6631900	32895000	By matching	By matching	By matching	By matching	By MS/MS
O09118	Ntn1	DSYYYAVSDLQVGGR	EDDSELARDSYYYAVS	SDLQVGGRCKCNGHAA	0	1691.78	270	284	yes	yes	2	1.4846e-05	87.001	60080000	NaN	7739100	5671800	NaN	NaN	NaN	NaN	NaN	NaN	NaN	7363500	8264900	NaN	6891000	7999600	3038800	6847700	NaN	NaN	NaN	NaN	NaN	NaN	NaN	NaN	6263400	NaN	NaN	NaN	NaN		By MS/MS	By matching
O09118	Ntn1	DRDDSLVCDCR	GHAARCVRDRDDSLVC	DSLVCDCRHNTAGPEC	1	1409.57	297	307	yes	yes	2;3	2.0259e-08	123.01	269430000	14666000	NaN	9880000	4174600	3445100	15553000	4649500	5011300	NaN	7954100	11216000	15899000	19056000	15958000	13733000	13546000	5268900	4733700	7948200	NaN	6447000	30639000	NaN	8838600	3205000	18940000	13022000	NaN	5160900	10489000	By matching	By MS/MS	By matching	By matching	By matching
O09118	Ntn1	EANECVACNCNLHAR	PWQRATAREANECVAC	CNCNLHARRCRFNMEL	0	1816.74	334	348	yes	yes	2;3	1.3101e-07	82.069	411120000	9800200	14835000	9353400	4748000	7447400	15248000	10851000	10019000	9082400	11333000	10565000	21886000	22862000	19131000	29615000	17888000	9060600	6306000	22141000	3596800	11570000	27939000	NaN	17147000	5519500	13518000	22358000	11648000	14180000	21473000	By matching	By MS/MS	By MS/MS	By matching	By MS/MS
O09118	Ntn1	FNMELYK	NLHARRCRFNMELYKL	RFNMELYKLSGRKSGG	0	943.447	352	358	yes	yes	2	0.036399	66.993	132230000	NaN	5285500	3782900	NaN	5507800	5888800	4383900	3695400	NaN	3345500	4843800	7176000	9161000	6702200	10378000	5017400	5740100	2564900	NaN	1037200	5659800	8167600	5451100	2366100	2954700	8640000	8515100	5964700	NaN	NaN		By matching	By matching		By matching
O09118	Ntn1	SPIAPCIK	AKGYQQSRSPIAPCIK	SPIAPCIKIPVAPPTT	0	884.479	446	453	yes	yes	2	0.089339	46.021	182170000	18079000	NaN	4594400	2480300	NaN	NaN	10822000	NaN	NaN	NaN	13495000	24072000	NaN	NaN	8364600	13746000	NaN	NaN	33983000	1936800	NaN	NaN	NaN	9273600	2733300	13274000	14328000	10992000	NaN	NaN	By matching		By matching	By matching
O09118	Ntn1	RGDQSLWIR	KQGTSRIRRGDQSLWI	GDQSLWIRSRDIACKC	1	1129.6	530	538	yes	yes	2;3	0.013545	44.377	69730000	14486000	NaN	NaN	NaN	6991800	6627700	NaN	NaN	4020300	8235800	NaN	5331700	NaN	NaN	NaN	NaN	NaN	NaN	NaN	NaN	NaN	NaN	13560000	4209600	NaN	NaN	NaN	6266300	NaN	NaN	By MS/MS				By matching
O09118	Ntn1	GDQSLWIR	QGTSRIRRGDQSLWIR	GDQSLWIRSRDIACKC	0	973.498	531	538	yes	yes	2	0.056288	60.76	27686000	3390100	NaN	NaN	NaN	NaN	NaN	2530100	NaN	NaN	NaN	NaN	NaN	5985800	3610700	3761500	NaN	NaN	NaN	NaN	NaN	NaN	NaN	NaN	NaN	NaN	NaN	4883600	2717200	807240	NaN	By matching
O09118	Ntn1	YLLLGNAEDSPDQSGIVADK	PKIKPLKKYLLLGNAE	QSGIVADKSSLVIQWR	0	2104.03	555	574	yes	yes	2;3	5.2237e-14	148.52	239020000	8752900	12709000	11357000	2430100	5524600	4694500	6720600	4991700	4271600	NaN	4795100	12834000	19862000	14663000	18802000	7249700	13444000	5865000	10955000	NaN	7110300	20829000	6754400	4365800	NaN	6235100	13668000	6079100	4056700	NaN	By MS/MS	By MS/MS	By matching	By matching	By MS/MS
Q9CZT5	Vasn	LLELKLPDNELR	GAFDALDRLLELKLPD	KLPDNELRVLPPLHLP	1	1451.83	151	162	yes	yes	3	0.00068449	67.456	73425000	8651400	10675000	NaN	NaN	NaN	NaN	NaN	NaN	NaN	5429200	5791100	14437000	6353200	4846400	2652100	NaN	NaN	NaN	NaN	NaN	NaN	NaN	NaN	1503800	NaN	5777800	NaN	NaN	NaN	7307400	By matching	By matching
Q9CZT5	Vasn	VLPPLHLPR	KLPDNELRVLPPLHLP	LPPLHLPRLLLLDLSH	0	1040.65	163	171	yes	yes	3	0.00023565	76.478	168170000	9605400	NaN	2344700	1399100	3822400	9149800	NaN	4172200	NaN	9279400	8906900	8138000	8912100	11897000	7469000	7549300	3236300	2456000	7388900	1516400	6539000	10001000	15263000	2871000	NaN	7783600	4822800	NaN	2672600	10972000	By MS/MS		By matching	By matching	By MS/MS
Q9CZT5	Vasn	LLLLDLSHNSIPALEAGILDTANVEALR	LPPLHLPRLLLLDLSH	TANVEALRLAGLGLRQ	0	2970.64	172	199	yes	yes	3;4	2.161e-07	60.419	114190000	6654200	NaN	4249800	NaN	1960200	3687000	2220000	7174600	3033500	1711400	3134200	6836100	13311000	5021200	3342800	4623900	3755700	NaN	8686400	396430	NaN	7683900	1890000	2651400	2139400	4605000	3069300	3075100	NaN	9275000	By MS/MS		By matching		By MS/MS
Q9CZT5	Vasn	LAGLGLR	TANVEALRLAGLGLRQ	RLAGLGLRQLDEGLFG	0	698.444	200	206	yes	yes	2	0.022602	77.944	70577000	NaN	NaN	5481200	NaN	NaN	NaN	7771900	NaN	NaN	NaN	NaN	NaN	10526000	NaN	11607000	NaN	NaN	NaN	NaN	NaN	NaN	8441200	NaN	2976700	NaN	NaN	7668900	NaN	2222200	13882000			By matching
Q9CZT5	Vasn	LLNLHDLDVSDNQLEHMPSVIQGLR	LDEGLFGRLLNLHDLD	PSVIQGLRGLTRLRLA	0	2855.46	216	240	yes	yes	4	0.0022666	30.36	99094000	NaN	NaN	NaN	5132900	NaN	8015700	NaN	7897900	6968200	9802200	NaN	NaN	10614000	NaN	13693000	7786900	NaN	NaN	NaN	NaN	9116000	NaN	9342000	3501400	NaN	NaN	NaN	7223900	NaN	NaN				By matching
Q9CZT5	Vasn	NPFNCLCPLSWFGPWVR	LRLLAAARNPFNCLCP	SWFGPWVRENHVVLAS	0	2149	299	315	yes	yes	2	0.05533	43.544	22870000	NaN	NaN	NaN	NaN	NaN	NaN	2668700	4631000	NaN	NaN	NaN	NaN	NaN	NaN	NaN	NaN	NaN	NaN	NaN	NaN	NaN	5869200	NaN	1464100	985930	NaN	7251500	NaN	NaN	NaN
Q9CZT5	Vasn	ENHVVLASPEETR	SWFGPWVRENHVVLAS	LASPEETRCHFPPKNA	0	1479.73	316	328	yes	yes	2;3	7.5228e-05	88.596	84529000	8369500	NaN	1983800	NaN	NaN	NaN	8111100	2514500	NaN	NaN	3029100	NaN	9606200	NaN	6756200	NaN	3305900	2851500	5308700	1320200	4525100	5691900	NaN	3547400	2683400	NaN	10633000	NaN	4291000	NaN	By matching		By matching
Q9CZT5	Vasn	TPEGEEACGEANTSQAVR	VTPLGAGRTPEGEEAC	ANTSQAVRSNHAPVTQ	0	1904.82	544	561	yes	yes	2	4.5899e-30	182.33	135960000	8103000	7058200	7143500	NaN	NaN	4712700	7463700	4996900	5448400	NaN	6649500	8075800	12511000	7472800	7491400	5409600	3585100	NaN	NaN	NaN	5349000	11831000	NaN	2598300	NaN	4890100	8108400	7061300	NaN	NaN	By MS/MS	By MS/MS	By MS/MS
Q9CZT5	Vasn	SNHAPVTQAR	ANTSQAVRSNHAPVTQ	HAPVTQAREGNLPLLI	0	1079.55	562	571	yes	yes	2	0.081943	38.086	13176000	NaN	NaN	NaN	NaN	NaN	NaN	NaN	NaN	NaN	NaN	NaN	3972500	NaN	NaN	NaN	NaN	NaN	NaN	NaN	NaN	NaN	NaN	NaN	NaN	NaN	3548800	5655000	NaN	NaN	NaN
Q9CZT5	Vasn	GQVGPGTGPLELEGVKAPLEPGSK	ATSTAQDKGQVGPGTG	APLEPGSKATEGGGEA	1	2316.23	613	636	yes	yes	3	2.7187e-05	57.238	122700000	8040200	6403400	5987900	NaN	5003900	NaN	NaN	5744500	3215100	NaN	9550100	11927000	11574000	13593000	NaN	NaN	4946400	10702000	NaN	NaN	NaN	NaN	10179000	2802800	2378000	5733800	NaN	NaN	NaN	4916600	By matching	By matching	By matching		By matching
P39876	Timp3	EGPFGTLVYTIK	VVGKKLVKEGPFGTLV	GTLVYTIKQMKMYRGF	0	1323.71	54	65	yes	yes	2;3	2.7002e-05	115.78	791790000	16833000	19882000	14007000	4754600	17292000	24959000	18067000	16764000	26965000	21695000	20671000	33207000	50404000	25896000	22744000	48744000	22590000	16679000	NaN	6400000	17809000	49423000	42880000	12419000	13047000	33772000	41996000	18372000	17031000	116490000	By matching	By MS/MS	By MS/MS	By matching	By MS/MS
P39876	Timp3	MPHVQYIHTEASESLCGLK	KMYRGFSKMPHVQYIH	SESLCGLKLEVNKYQY	0	2199.05	76	94	yes	yes	2;3;4	5.7689e-24	136.66	842720000	NaN	10350000	5221800	12363000	7230600	76093000	54561000	43987000	63106000	11554000	7718600	26520000	15879000	15257000	36284000	51104000	17147000	NaN	98400000	NaN	10229000	36647000	9682700	NaN	11790000	43701000	57331000	32177000	18208000	70182000		By matching	By matching	By matching	By matching
P39876	Timp3	YQYLLTGR	GLKLEVNKYQYLLTGR	YQYLLTGRVYEGKMYT	0	1012.53	100	107	yes	yes	2	0.0010467	150.84	692640000	18185000	NaN	12211000	9024000	24922000	NaN	30027000	20362000	24146000	NaN	19151000	48453000	37541000	28808000	29327000	56366000	22787000	16028000	NaN	6109000	24002000	NaN	35914000	19592000	8687600	NaN	56798000	25532000	19252000	99416000	By MS/MS		By matching	By matching	By matching
P39876	Timp3	MYTGLCNFVER	TGRVYEGKMYTGLCNF	GLCNFVERWDHLTLSQ	0	1388.62	113	123	yes	yes	2	0.00010268	157.96	1142000000	21830000	39721000	13972000	11960000	48312000	47812000	4994900	31278000	54397000	30029000	27902000	51387000	89709000	46833000	50717000	20091000	6247400	22891000	51388000	1451200	37276000	80653000	17809000	13156000	14283000	58503000	12095000	44098000	5071600	186140000	By matching	By MS/MS	By MS/MS	By MS/MS	By MS/MS
P39876	Timp3	WDHLTLSQR	GLCNFVERWDHLTLSQ	DHLTLSQRKGLNYRYH	0	1154.58	124	132	yes	yes	2;3	0.0006523	114.5	959550000	NaN	2402000	9107200	NaN	26696000	32228000	3093700	NaN	18596000	30079000	14681000	21907000	37181000	9449900	21380000	NaN	11577000	8337400	51617000	9696200	7250700	107700000	18076000	8127300	7053500	22841000	134490000	18010000	19364000	308610000		By matching	By matching		By matching
P39876	Timp3	YHLGCNCK	QRKGLNYRYHLGCNCK	YHLGCNCKIKSCYYLP	0	1050.44	139	146	yes	yes	2;3	0.001982	144.58	703500000	NaN	5651900	12869000	10344000	24048000	15595000	17123000	19486000	40427000	10320000	6028900	21473000	42116000	16162000	33029000	67984000	12160000	6005500	33819000	NaN	17777000	41651000	NaN	23804000	5293500	23550000	75061000	21873000	21136000	78717000		By matching	By matching	By matching	By matching
P39876	Timp3	SCYYLPCFVTSK	LGCNCKIKSCYYLPCF	LPCFVTSKNECLWTDM	0	1523.68	149	160	yes	yes	2	1.6665e-05	110.39	756630000	25942000	22611000	11635000	9195500	10726000	25518000	25151000	13497000	14008000	24019000	14923000	45696000	64879000	28983000	18970000	28760000	14703000	14620000	41970000	NaN	18363000	66849000	5761200	18500000	14138000	27963000	27378000	15552000	17852000	88464000	By MS/MS	By MS/MS	By MS/MS	By matching	By matching
P39876	Timp3	NECLWTDMLSNFGYPGYQSK	LPCFVTSKNECLWTDM	GYPGYQSKHYACIRQK	0	2409.04	161	180	yes	yes	2	1.2195e-06	85.493	151510000	NaN	NaN	4021800	NaN	5327400	NaN	3667200	8460100	NaN	NaN	3264300	12725000	11699000	NaN	7629000	11555000	5806600	NaN	NaN	NaN	6672900	27538000	NaN	2239000	1682200	7636700	19907000	7287800	4392100	NaN			By matching		By matching
P39876	Timp3	GGYCSWYR	HYACIRQKGGYCSWYR	GGYCSWYRGWAPPDKS	0	1047.42	189	196	yes	yes	2	0.0029829	110.61	362570000	10373000	9283700	9769100	NaN	8277600	5076300	17012000	8727600	8890400	7160900	8832100	19248000	38092000	16023000	11670000	23225000	13718000	NaN	16281000	NaN	12189000	30866000	5925100	7390100	4217000	12081000	23919000	10026000	6635100	17661000	By matching	By matching	By matching		By matching
P39876	Timp3	GWAPPDK	GGYCSWYRGWAPPDKS	RGWAPPDKSISNATDP	0	769.376	197	203	yes	yes	2	0.027019	74.439	122080000	NaN	NaN	NaN	NaN	NaN	NaN	NaN	NaN	25324000	22393000	NaN	NaN	NaN	NaN	NaN	NaN	17240000	NaN	NaN	NaN	NaN	NaN	22935000	NaN	7129200	NaN	NaN	NaN	NaN	27055000
P39876	Timp3	SISNATDP	RGWAPPDKSISNATDP	SISNATDP________	0	803.366	204	211	yes	yes	1	0.023936	90.986	131740000	NaN	NaN	5520000	NaN	NaN	7326800	NaN	4894800	NaN	NaN	8693900	9116800	13278000	NaN	8882000	8541300	5294100	3753000	9658800	NaN	5095000	14862000	NaN	NaN	NaN	8428400	11397000	6995800	NaN	NaN			By matching
P22724	Wnt4	LSSVGSISEEETCEK	SNWLYLAKLSSVGSIS	SEEETCEKLKGLIQRQ	0	1653.74	31	45	yes	yes	2	7.0497e-10	103.44	70596000	NaN	NaN	3460800	NaN	3622100	NaN	NaN	3840600	NaN	NaN	NaN	NaN	7954600	NaN	6988900	NaN	NaN	NaN	10138000	NaN	5572000	13773000	NaN	NaN	NaN	NaN	10539000	4707400	NaN	NaN
P22724	Wnt4	GAQLAIEECQYQFR	EVMDSVRRGAQLAIEE	EECQYQFRNRRWNCST	0	1711.8	70	83	yes	yes	2	0.022506	39.148	644250000	NaN	46977000	39765000	14127000	38259000	24562000	37621000	19491000	14888000	21100000	26565000	79810000	50902000	35249000	13969000	NaN	54029000	26636000	NaN	1446000	17284000	NaN	NaN	31901000	7096200	NaN	NaN	24707000	17865000	NaN			By matching
P22724	Wnt4	RGAQLAIEECQYQFR	LEVMDSVRRGAQLAIE	EECQYQFRNRRWNCST	1	1867.9	69	83	yes	yes	3	7.2235e-05	73.022	22901000	NaN	NaN	NaN	NaN	NaN	NaN	NaN	NaN	NaN	NaN	5354800	5816600	6264400	NaN	NaN	NaN	NaN	NaN	NaN	NaN	NaN	5465000	NaN	NaN	NaN	NaN	NaN	NaN	NaN	NaN			By matching	By matching	By matching
P22724	Wnt4	FDGATEVEPR	VGHALKEKFDGATEVE	GATEVEPRRVGSSRAL	0	1119.52	238	247	yes	yes	2	0.001669	91.087	23672000	NaN	NaN	NaN	NaN	NaN	NaN	NaN	NaN	NaN	NaN	NaN	NaN	NaN	5681200	6212100	NaN	3255000	NaN	NaN	NaN	3373600	NaN	NaN	3617900	1532600	NaN	NaN	NaN	NaN	NaN			By matching		By MS/MS
P22724	Wnt4	NAQFKPHTDEDLVYLEPSPDFCEQDIR	SSRALVPRNAQFKPHT	DFCEQDIRSGVLGTRG	1	3262.49	259	285	yes	yes	4	3.1041e-05	41.188	40466000	NaN	NaN	NaN	NaN	NaN	NaN	NaN	8560600	NaN	NaN	NaN	NaN	NaN	NaN	7956700	NaN	NaN	NaN	NaN	1837100	12505000	NaN	NaN	5416000	NaN	NaN	NaN	NaN	4190500	NaN		By matching	By matching	By matching	By matching
P22724	Wnt4	AIDGCELLCCGR	RTCNKTSKAIDGCELL	CELLCCGRGFHTAQVE	0	1422.61	302	313	yes	yes	2	8.9967e-08	131.11	145530000	NaN	NaN	2883100	2378900	3185400	10389000	NaN	6162600	7090200	8677500	4929200	7556600	19354000	12494000	3086900	5076100	3867800	3721600	10989000	1322200	6434200	NaN	NaN	5956100	4279900	6629400	NaN	5920100	3147700	NaN
P22724	Wnt4	GFHTAQVELAER	CELLCCGRGFHTAQVE	AQVELAERCGCRFHWC	0	1356.68	314	325	yes	yes	3	9.3277e-06	91.123	102710000	NaN	NaN	2373700	NaN	NaN	47775000	NaN	NaN	NaN	NaN	NaN	NaN	NaN	NaN	NaN	NaN	NaN	18575000	NaN	NaN	NaN	NaN	NaN	17296000	16691000	NaN	NaN	NaN	NaN	NaN
Q06890	Clu	YINKEIQNAVQGVK	ELSTQGSRYINKEIQN	QNAVQGVKHIKTLIEK	1	1602.87	40	53	yes	yes	2;3	1.8617e-21	227.37	795220000	58612000	21929000	13383000	14700000	16016000	25465000	9019500	19279000	11162000	32322000	32378000	75902000	36052000	77207000	22880000	22461000	NaN	8779700	13486000	NaN	32759000	52334000	42124000	23633000	23183000	4728900	6817300	30011000	3465600	65129000	By MS/MS	By MS/MS	By matching	By matching	By MS/MS
Q06890	Clu	EIQNAVQGVK	QGSRYINKEIQNAVQG	QNAVQGVKHIKTLIEK	0	1084.59	44	53	yes	yes	2	0.0008144	98.299	3650200000	67203000	59724000	78857000	117830000	160690000	138150000	199410000	118810000	138190000	152040000	158960000	67677000	NaN	157900000	175490000	139470000	122310000	153800000	139540000	36903000	191120000	NaN	362930000	111610000	161430000	94744000	54598000	222040000	68758000	NaN	By matching	By matching	By MS/MS	By matching	By matching
Q06890	Clu	HIKTLIEK	QNAVQGVKHIKTLIEK	HIKTLIEKTNAERKSL	1	980.602	54	61	yes	yes	3	0.021764	44.349	9828400	NaN	NaN	NaN	NaN	NaN	NaN	5317900	NaN	NaN	NaN	NaN	NaN	NaN	NaN	NaN	NaN	NaN	NaN	NaN	NaN	NaN	NaN	NaN	NaN	4510500	NaN	NaN	NaN	NaN	NaN
Q06890	Clu	SLLNSLEEAK	EKTNAERKSLLNSLEE	LNSLEEAKKKKEDALE	0	1102.59	68	77	yes	yes	1;2	0.00033157	145.72	2427400000	172170000	68589000	NaN	48118000	3091200	78031000	67943000	80262000	67521000	134990000	108890000	105670000	138150000	234930000	47355000	5117200	33367000	68734000	178080000	27778000	74291000	114280000	244160000	63968000	94307000	NaN	36232000	73744000	44813000	12798000	By matching	By MS/MS		By MS/MS	By matching
Q06890	Clu	SLLNSLEEAKK	EKTNAERKSLLNSLEE	NSLEEAKKKKEDALED	1	1230.68	68	78	yes	yes	2;3	5.1141e-05	111.86	1733400000	87806000	86180000	28240000	13992000	39799000	23024000	42437000	23887000	22557000	43839000	72534000	67434000	82097000	194760000	48112000	29167000	27337000	72869000	36504000	25380000	46174000	48385000	314070000	18101000	26838000	40595000	24996000	63143000	16363000	66792000	By MS/MS	By MS/MS	By MS/MS	By MS/MS	By MS/MS
Q06890	Clu	KKEDALEDTR	NSLEEAKKKKEDALED	EDALEDTRDSEMKLKA	2	1203.61	79	88	yes	yes	2	0.058612	54.608	82096000	NaN	4419700	NaN	NaN	NaN	NaN	NaN	NaN	9406800	12551000	NaN	NaN	NaN	9588200	NaN	NaN	NaN	4363900	NaN	NaN	NaN	NaN	27577000	NaN	NaN	NaN	NaN	5453400	NaN	8736300		By matching
Q06890	Clu	KEDALEDTR	SLEEAKKKKEDALEDT	EDALEDTRDSEMKLKA	1	1075.51	80	88	yes	yes	2	0.0011669	113.93	360110000	9810100	NaN	NaN	NaN	10488000	NaN	11339000	NaN	35698000	39268000	18549000	12004000	16449000	34957000	25376000	11231000	8817700	NaN	NaN	NaN	NaN	29078000	NaN	11143000	NaN	11676000	12684000	18315000	4000000	39228000	By matching				By matching
Q06890	Clu	EDALEDTR	LEEAKKKKEDALEDTR	EDALEDTRDSEMKLKA	0	947.42	81	88	yes	yes	2	0.0040468	101.6	457460000	NaN	17727000	6518400	NaN	NaN	NaN	19923000	12636000	35507000	39773000	14553000	55092000	14132000	NaN	NaN	11532000	NaN	35327000	15803000	7063700	24361000	14239000	NaN	17280000	34708000	8884400	11780000	26967000	13757000	19897000		By MS/MS	By MS/MS
Q06890	Clu	KEDALEDTRDSEMK	SLEEAKKKKEDALEDT	DTRDSEMKLKAFPEVC	2	1665.75	80	93	yes	yes	2;3;4	6.103e-15	180.09	3133100000	59455000	67591000	75495000	57526000	81523000	104440000	58039000	66140000	131220000	164890000	146140000	115580000	127660000	180670000	133800000	93954000	61815000	67492000	88127000	31546000	139960000	217700000	242710000	112010000	74590000	65550000	74568000	111860000	60666000	120360000	By MS/MS	By MS/MS	By matching	By MS/MS	By MS/MS
Q06890	Clu	EDALEDTRDSEMK	LEEAKKKKEDALEDTR	DTRDSEMKLKAFPEVC	1	1537.66	81	93	yes	yes	2;3	5.475e-11	181.49	1029700000	15543000	40793000	16253000	NaN	23322000	27604000	9515400	9101400	28320000	63075000	37106000	40235000	75256000	87269000	22549000	34377000	8466400	36303000	38835000	14097000	44921000	36758000	112970000	34996000	34947000	18623000	19540000	26268000	21071000	51555000	By matching	By MS/MS	By matching		By MS/MS
Q06890	Clu	IDSLLESDR	YFWMNGDRIDSLLESD	DSLLESDRQQSQVLDA	0	1046.52	158	166	yes	yes	2	0.00049208	103.56	1132200000	38165000	36176000	NaN	32246000	NaN	56764000	NaN	26178000	55380000	81348000	32812000	16398000	30633000	86075000	NaN	NaN	NaN	63685000	35876000	12344000	41787000	42566000	247540000	29582000	93776000	NaN	NaN	44806000	28040000	NaN	By matching	By matching		By matching
Q06890	Clu	IDSLLESDRQQSQVLDAMQDSFAR	YFWMNGDRIDSLLESD	AMQDSFARASGIIDTL	1	2751.31	158	181	yes	yes	3	1.9819e-42	150.06	608680000	7796900	7792300	NaN	10402000	14869000	20139000	NaN	20741000	NaN	NaN	4659600	41477000	64028000	68128000	22845000	NaN	NaN	13593000	NaN	3249600	29679000	49246000	82856000	13717000	28180000	21231000	14572000	14104000	14110000	41265000	By matching	By MS/MS		By matching	By matching
Q06890	Clu	QQSQVLDAMQDSFAR	DSLLESDRQQSQVLDA	AMQDSFARASGIIDTL	0	1722.8	167	181	yes	yes	2;3	1.198e-12	193.73	2548100000	64581000	66167000	24933000	34231000	28312000	95506000	43008000	26640000	90470000	116140000	77270000	73505000	129940000	166210000	141080000	90411000	19004000	103670000	97949000	29218000	83060000	224190000	359560000	38182000	136060000	36340000	11144000	65137000	25684000	50464000	By MS/MS	By MS/MS	By matching	By MS/MS	By MS/MS
Q06890	Clu	ASGIIDTLFQDR	AMQDSFARASGIIDTL	IDTLFQDRFFARELHD	0	1334.68	182	193	yes	yes	2;3	1.2853e-09	182.64	7585600000	292820000	159410000	70550000	64821000	164420000	254420000	152380000	212320000	194040000	415980000	412080000	223950000	341740000	518430000	180330000	241430000	155990000	156970000	246330000	42023000	253340000	532770000	1009100000	135750000	221140000	202450000	154750000	152690000	86909000	336330000	By MS/MS	By matching	By matching	By matching	By MS/MS
Q06890	Clu	ASGIIDTLFQDRFFAR	AMQDSFARASGIIDTL	FQDRFFARELHDPHYF	1	1855.96	182	197	yes	yes	3	4.489e-06	87.148	19880000	NaN	NaN	NaN	NaN	2495500	NaN	NaN	NaN	NaN	NaN	NaN	NaN	NaN	11663000	NaN	NaN	NaN	NaN	NaN	NaN	NaN	NaN	NaN	3352000	NaN	NaN	NaN	2369900	NaN	NaN					By matching
Q06890	Clu	ELHDPHYFSPIGFPHK	FQDRFFARELHDPHYF	SPIGFPHKRPHFLYPK	0	1919.93	198	213	yes	yes	2;3;4;5	1.4742e-35	205.56	5034000000	112900000	54267000	32664000	84013000	89920000	104340000	68699000	39667000	193800000	230500000	295120000	242970000	176960000	132050000	151470000	103670000	64716000	101010000	394470000	26638000	257510000	213080000	859560000	74346000	336810000	95720000	174250000	154360000	25491000	142970000	By MS/MS	By MS/MS	By MS/MS	By MS/MS	By MS/MS
Q06890	Clu	RPHFLYPK	SPIGFPHKRPHFLYPK	RPHFLYPKSRLVRSLM	1	1056.59	214	221	yes	yes	2;3	0.002027	71.501	2142600000	70623000	42285000	27656000	30436000	45148000	32467000	42207000	29871000	49204000	131290000	87093000	38788000	NaN	136070000	122660000	101620000	11073000	17938000	84229000	7657900	129460000	NaN	452740000	86074000	109420000	85667000	6585900	56263000	37804000	70267000	By MS/MS	By MS/MS	By matching	By matching	By MS/MS
Q06890	Clu	PHFLYPK	PIGFPHKRPHFLYPKS	RPHFLYPKSRLVRSLM	0	900.486	215	221	yes	yes	3	0.039543	34.892	43484000	NaN	NaN	NaN	NaN	NaN	NaN	NaN	3103300	NaN	5056900	NaN	NaN	NaN	5926400	3051600	NaN	NaN	NaN	NaN	NaN	3646300	NaN	13387000	2624100	6687800	NaN	NaN	NaN	NaN	NaN
Q06890	Clu	EGEDDRTVCK	FPDVDFLREGEDDRTV	EDDRTVCKEIRRNSTG	1	1207.51	276	285	yes	yes	2;3	0.0011559	143.39	1586200000	26251000	52663000	15569000	21845000	33919000	42760000	39924000	39532000	72958000	104420000	83664000	211980000	118830000	67298000	27174000	NaN	40593000	48686000	NaN	8836200	38618000	NaN	225860000	48807000	48400000	26899000	NaN	38628000	19248000	82832000	By MS/MS	By matching	By MS/MS	By matching	By matching
Q06890	Clu	CQEILSVDCSTNNPAQANLR	KMKGQCEKCQEILSVD	NPAQANLRQELNDSLQ	0	2289.05	304	323	yes	yes	2;3	1.4695e-39	234.82	1196200000	38598000	35760000	6891900	28128000	24802000	43483000	50706000	18911000	51242000	60201000	31919000	43915000	35215000	86069000	74216000	12914000	7047300	59567000	42154000	16940000	46443000	44732000	70818000	42908000	73762000	22688000	14074000	53960000	25269000	32863000	By MS/MS	By MS/MS	By MS/MS	By MS/MS	By MS/MS
Q06890	Clu	LTEQYK	DSLQVAERLTEQYKEL	ERLTEQYKELLQSFQS	0	780.402	336	341	yes	yes	2	0.056543	94.669	2402900000	59577000	48866000	55491000	2849400	57571000	64384000	58325000	82155000	143080000	12233000	88540000	119600000	125980000	110360000	97873000	31794000	68803000	89783000	78430000	32374000	54773000	147050000	189410000	177600000	134660000	63520000	84043000	69395000	54359000	NaN	By matching	By matching	By matching	By matching	By matching
Q06890	Clu	LTEQYKELLQSFQSK	DSLQVAERLTEQYKEL	LLQSFQSKMLNTSSLL	1	1840.96	336	350	yes	yes	2;3	3.2057e-11	110.97	629730000	19502000	23647000	9970100	12115000	6763200	26954000	12409000	17156000	14637000	20688000	46905000	28195000	37115000	27300000	34516000	25931000	12321000	NaN	NaN	3932100	47135000	85021000	NaN	26517000	26727000	28234000	9111400	14147000	12783000	NaN	By matching	By matching	By MS/MS	By matching	By matching
Q06890	Clu	ELLQSFQSK	ERLTEQYKELLQSFQS	LLQSFQSKMLNTSSLL	0	1078.57	342	350	yes	yes	2	0.00096117	92.439	2773100000	NaN	NaN	36471000	26717000	58992000	NaN	88206000	46808000	90544000	236380000	138390000	134160000	141080000	240150000	84548000	71725000	41625000	NaN	NaN	NaN	75947000	152940000	682670000	77981000	137090000	NaN	58736000	91577000	60346000	NaN			By matching	By matching	By matching
Q06890	Clu	VSTVTTHSSDSEVPSR	GEDKYYLRVSTVTTHS	SDSEVPSRVTEVVVKL	0	1687.8	385	400	yes	yes	2;3;4	5.2558e-29	185.37	7900300000	247740000	185800000	119550000	124030000	161660000	208150000	221330000	4944900	187350000	478660000	313000000	210100000	294530000	462780000	357610000	124350000	111310000	226300000	447270000	77032000	354360000	631190000	1341500000	290900000	35394000	114530000	52617000	91523000	153790000	270980000	By MS/MS	By MS/MS	By MS/MS	By matching	By matching
Q06890	Clu	VTEVVVK	SDSEVPSRVTEVVVKL	RVTEVVVKLFDSDPIT	0	772.469	401	407	yes	yes	1;2	0.0071163	154.09	6589100000	351010000	165940000	122510000	55391000	107190000	174660000	151500000	99959000	165400000	212200000	291610000	297910000	371830000	320860000	188310000	138850000	123180000	112530000	396150000	53331000	168660000	362110000	952350000	160020000	257550000	98464000	93238000	163690000	89046000	343680000	By MS/MS	By MS/MS	By MS/MS	By MS/MS	By MS/MS
Q06890	Clu	LFDSDPITVVLPEEVSK	RVTEVVVKLFDSDPIT	VLPEEVSKDNPKFMDT	0	1886.99	408	424	yes	yes	2;3	2.1745e-19	170.95	2765900000	67347000	53224000	44487000	34443000	68467000	74241000	79092000	73371000	114620000	129230000	84582000	80861000	100600000	16658000	108430000	85340000	44528000	121390000	26278000	25765000	179790000	134400000	418620000	94723000	195430000	38376000	77410000	100070000	60823000	33267000	By MS/MS	By matching	By matching	By matching	By matching
Q06890	Clu	LFDSDPITVVLPEEVSKDNPK	RVTEVVVKLFDSDPIT	EVSKDNPKFMDTVAEK	1	2341.21	408	428	yes	yes	2;3	1.3027e-54	205.27	4176300000	145050000	99469000	60611000	59759000	82703000	68133000	88351000	100010000	122920000	184050000	172490000	140200000	213190000	278940000	134760000	103180000	65268000	69581000	181480000	32079000	180840000	298730000	440410000	151000000	204090000	89133000	68426000	107160000	53302000	180950000	By MS/MS	By MS/MS	By MS/MS	By MS/MS	By MS/MS
Q06890	Clu	FMDTVAEK	EVSKDNPKFMDTVAEK	FMDTVAEKALQEYRRK	0	939.437	429	436	yes	yes	1;2	0.0036378	167.24	1511800000	37202000	30848000	11803000	18758000	14634000	NaN	10412000	14961000	23240000	31053000	38643000	94831000	141450000	124320000	14643000	NaN	11220000	15372000	23909000	15264000	45839000	119660000	170370000	72162000	190670000	6178900	52402000	28266000	15860000	137830000	By MS/MS	By matching	By matching	By matching	By matching
Q06890	Clu	ALQEYR	FMDTVAEKALQEYRRK	EKALQEYRRKSRAE__	0	778.397	437	442	yes	yes	2	0.045142	126.05	2387100000	67876000	53702000	35515000	7656900	50862000	92558000	63514000	64181000	108960000	167760000	83705000	NaN	104160000	13169000	6494600	51327000	NaN	95907000	NaN	22736000	NaN	163980000	479940000	152880000	204360000	51805000	42292000	21640000	68287000	111840000	By matching	By matching	By matching	By matching	By matching
P37889-2	Fbln2	VPAGQSYFVDFGSTECSCPPGGGK	QGGFVDGRVPAGQSYF	SCPPGGGKISCQFMLC	0	2503.08	82	105	yes	no	2	9.3205e-08	118.31	86040000	NaN	NaN	NaN	NaN	NaN	NaN	5861600	NaN	NaN	NaN	6681100	NaN	12412000	NaN	5593900	9768500	NaN	NaN	NaN	NaN	3621600	17827000	NaN	1940100	4632600	5952200	10005000	NaN	1744700	NaN
P37889-2	Fbln2	YAAGHTVHLSSCR	GCVHSGRKYAAGHTVH	TVHLSSCRACHCPDAG	0	1457.68	145	157	yes	no	2;3;4	8.9684e-12	185.96	699390000	24508000	7095600	7356300	NaN	3308000	3914800	37148000	23848000	4470500	10187000	68659000	34364000	17691000	13584000	16095000	30753000	17522000	2056300	28903000	NaN	11747000	121130000	37257000	8785400	5874600	69902000	37869000	28024000	NaN	27336000	By matching	By matching	By matching		By matching
P37889-2	Fbln2	SVMQEGAAPLPR	PDAQVTPRSVMQEGAA	EGAAPLPRSGLAALSP	0	1254.64	336	347	yes	no	2;3	1.7742e-09	179.37	1564300000	16230000	43776000	12575000	31376000	14078000	30710000	68953000	48544000	110910000	87650000	24557000	73700000	97407000	67837000	53196000	71923000	28225000	28448000	57134000	24085000	9755800	127430000	102660000	31348000	37339000	10110000	75002000	17167000	22867000	139340000	By MS/MS	By MS/MS	By MS/MS	By MS/MS	By MS/MS
P37889-2	Fbln2	AQVSPSPETPEEIPQHPQLLPR	LSTLPPDRAQVSPSPE	QHPQLLPRFRAEEDID	0	2449.26	383	404	yes	no	3	1.6767e-07	84.166	187630000	NaN	NaN	2080500	5716600	13163000	16149000	6648700	4931400	NaN	NaN	NaN	NaN	NaN	NaN	NaN	60976000	NaN	2797700	NaN	1220900	5803700	3887600	14484000	2303600	8493300	NaN	30630000	5259400	3088700	NaN			By matching	By matching	By MS/MS
P37889-2	Fbln2	FRAEEDIDPNSVHSVPR	QHPQLLPRFRAEEDID	NSVHSVPRGDLDGSTK	1	1966.95	405	421	yes	no	2;3;4	2.9027e-18	166.62	2440700000	62261000	39140000	31390000	30383000	46607000	118600000	145690000	83137000	84421000	93572000	82297000	90471000	100800000	38369000	64234000	77778000	46670000	38779000	152890000	23379000	72600000	216170000	129680000	38491000	58445000	84143000	89368000	91305000	36951000	172660000	By MS/MS	By MS/MS	By MS/MS	By MS/MS	By MS/MS
P37889-2	Fbln2	QCCISYLK	DICRIAQRQCCISYLK	QCCISYLKEKSCVAGV	0	1070.49	468	475	yes	no	2	0.023575	60.59	891180000	41790000	22401000	NaN	17214000	23321000	37581000	46547000	30215000	57577000	56319000	56654000	43866000	NaN	27983000	33370000	69483000	20073000	13986000	NaN	7287200	31761000	45352000	14363000	18587000	30269000	30192000	61442000	34699000	18851000	NaN	By matching	By matching		By MS/MS	By matching
P37889-2	Fbln2	SCVAGVMGAK	CISYLKEKSCVAGVMG	VAGVMGAKEGETCGAE	0	978.463	478	487	yes	no	1;2	0.0048565	73.248	777500000	NaN	NaN	5050600	2781600	NaN	46363000	23140000	15784000	48859000	16050000	11487000	NaN	26443000	7190300	16773000	73454000	9435200	17829000	16380000	4142000	22026000	141420000	26320000	22923000	50413000	16619000	33665000	25583000	23180000	74196000		By MS/MS	By matching	By matching
P37889-2	Fbln2	EGETCGAEDNDTCGVSLYK	VAGVMGAKEGETCGAE	TCGVSLYKQCCDCCGL	0	2103.84	488	506	yes	no	2	1.8384e-06	112.42	311570000	7198900	10639000	4673000	3642200	7846900	9908600	17346000	9680700	7919100	11874000	13268000	12150000	17231000	11003000	13871000	19209000	9940200	5158300	15395000	3428100	8041500	18580000	NaN	6615400	6649400	7984400	16095000	9206900	7190000	19825000	By MS/MS	By MS/MS	By matching	By matching	By MS/MS
P37889-2	Fbln2	QCCDCCGLGLR	TCGVSLYKQCCDCCGL	DCCGLGLRVRAEGQSC	0	1397.53	507	517	yes	no	2	3.4714e-08	179.36	857960000	28040000	21007000	25231000	9922800	18125000	35504000	35111000	18767000	39292000	27011000	29506000	33119000	46735000	25939000	31180000	49568000	14295000	9928600	31942000	6931400	29449000	83061000	14197000	15929000	18785000	27299000	44731000	25336000	11507000	50511000	By MS/MS	By MS/MS	By matching	By MS/MS	By MS/MS
P37889-2	Fbln2	VRAEGQSCESNPNLGYPCNHVMLSCCEGEEPLIVPEVR	DCCGLGLRVRAEGQSC	PLIVPEVRRPPEPEAA	1	4385.96	518	555	yes	no	4	1.99e-27	92.967	581130000	19389000	14619000	9499100	4522600	10995000	19236000	33541000	22945000	27324000	NaN	25475000	30090000	23953000	21961000	11501000	39145000	13828000	7973400	31088000	3761000	NaN	50242000	NaN	9145000	23493000	19825000	49029000	19744000	NaN	38804000	By MS/MS	By MS/MS	By MS/MS	By MS/MS	By MS/MS
P37889-2	Fbln2	AEGQSCESNPNLGYPCNHVMLSCCEGEEPLIVPEVR	CGLGLRVRAEGQSCES	PLIVPEVRRPPEPEAA	0	4130.79	520	555	yes	no	3;4	2.5694e-12	65.021	206670000	NaN	NaN	NaN	NaN	NaN	11748000	NaN	NaN	25114000	14628000	NaN	10521000	23660000	NaN	NaN	26673000	NaN	NaN	18386000	2303200	NaN	13812000	NaN	2835400	11478000	21554000	NaN	NaN	NaN	23956000
P37889-2	Fbln2	RPPEPEAAPR	PLIVPEVRRPPEPEAA	PEPEAAPRRVSEMEMA	1	1118.58	556	565	yes	no	2;3	0.00010808	158.57	2415300000	53395000	49577000	38111000	47499000	85901000	144360000	35072000	33112000	153480000	33833000	81720000	124690000	133910000	39648000	74791000	146270000	50566000	75790000	65061000	20110000	71161000	165870000	105550000	26619000	113250000	65697000	113050000	32388000	55501000	179350000	By MS/MS	By matching	By matching	By MS/MS	By matching
P37889-2	Fbln2	RVSEMEMASR	PEPEAAPRRVSEMEMA	SEMEMASREALSLGTE	1	1194.55	566	575	yes	no	2;3	0.00067547	99.34	826270000	13377000	6425600	8814100	9409700	17433000	58583000	26606000	31838000	34154000	17887000	26495000	28753000	22493000	5598000	30524000	29971000	19357000	17191000	45905000	6245000	35815000	47584000	62191000	21524000	29781000	50476000	40034000	33186000	12762000	35860000	By matching	By matching	By matching	By matching	By matching
P37889-2	Fbln2	CACFPGFELQGDGR	INTVGSYRCACFPGFE	FELQGDGRTCRPDRGA	0	1612.68	619	632	yes	no	2	3.999e-10	143.96	387130000	11072000	7316500	6323500	6094600	7375700	27553000	8882100	7632600	22226000	11621000	16292000	22847000	20604000	14121000	11737000	31210000	4696200	7890800	16245000	1980200	12478000	28560000	6675100	7128900	7751600	10982000	15176000	9873700	4403500	20384000	By MS/MS	By MS/MS	By MS/MS	By matching	By MS/MS
P37889-2	Fbln2	GAPQLDTAR	GRTCRPDRGAPQLDTA	APQLDTARESAPRSES	0	927.477	639	647	yes	no	2	0.00096935	110.81	1137900000	NaN	32176000	18116000	19581000	59124000	77731000	57367000	59888000	81178000	NaN	61900000	38570000	56791000	44166000	33465000	71878000	40068000	22246000	37067000	8164700	NaN	NaN	69716000	NaN	30234000	61974000	92608000	63866000	NaN	NaN		By MS/MS	By MS/MS	By matching	By matching
P37889-2	Fbln2	SESAQVSPNTIPLPVPQPNTCK	TARESAPRSESAQVSP	VPQPNTCKDNGPCRQV	0	2363.18	653	674	yes	no	2;3	1.372e-22	120.53	651270000	32066000	24468000	14757000	NaN	12166000	37513000	26833000	21095000	22876000	21800000	39440000	9435900	11002000	33133000	26125000	30575000	16124000	18102000	34354000	5436000	29692000	14916000	21637000	10079000	3747900	43515000	33894000	21140000	11195000	24153000	By MS/MS	By MS/MS	By MS/MS		By MS/MS
P37889-2	Fbln2	VVGDTAMCSCFPGYAIMADGVSCEDINECVTDLHTCTR	GPCRQVCRVVGDTAMC	TDLHTCTRAEHCVNTP	0	4310.78	685	722	yes	yes	4	1.8134e-07	43.302	81614000	NaN	NaN	NaN	NaN	NaN	NaN	NaN	2531400	9431700	NaN	NaN	NaN	NaN	NaN	NaN	NaN	NaN	NaN	NaN	1136400	NaN	NaN	NaN	NaN	NaN	15388000	24792000	6470300	NaN	21863000
P37889-2	Fbln2	AEHCVNTPGSFQCYK	TDLHTCTRAEHCVNTP	PGSFQCYKALTCEPGY	0	1796.76	723	737	yes	no	2;3	1.3248e-11	197.3	750070000	9932400	4990700	17534000	9452400	26223000	35196000	39608000	29430000	9404500	7006100	69883000	NaN	9237200	7005100	51008000	45879000	29740000	24179000	NaN	5649000	52355000	14810000	NaN	43821000	25173000	57738000	60547000	30440000	12739000	21088000	By matching	By matching	By matching	By matching	By matching
P37889-2	Fbln2	ALTCEPGYVLTDGECTDVDECVTGTHNCQAGFSCQNTK	PGSFQCYKALTCEPGY	GFSCQNTKGSFYCQAR	0	4293.77	738	775	yes	no	4	3.3915e-18	76.853	480940000	15003000	10622000	NaN	6413400	9475300	20712000	19445000	NaN	18609000	NaN	24078000	23032000	29883000	17294000	17962000	24905000	12992000	NaN	27353000	1533800	25038000	46114000	NaN	13010000	8580700	23827000	30432000	14698000	7019500	32906000	By MS/MS	By MS/MS		By matching	By MS/MS
P37889-2	Fbln2	GSFYCQAR	GFSCQNTKGSFYCQAR	GSFYCQARQRCMDGFL	0	987.423	776	783	yes	no	2	0.019426	63.287	444570000	25579000	NaN	NaN	NaN	NaN	NaN	NaN	NaN	NaN	NaN	NaN	53939000	64550000	NaN	NaN	53085000	NaN	NaN	NaN	NaN	NaN	107130000	NaN	NaN	NaN	NaN	76330000	NaN	NaN	63951000	By matching
P37889-2	Fbln2	CMDGFLQDPEGNCVDINECTSLLEPCR	FYCQARQRCMDGFLQD	TSLLEPCRSGFSCINT	0	3228.33	786	812	yes	no	3	8.5041e-07	60.521	82228000	NaN	NaN	NaN	NaN	NaN	NaN	5116500	NaN	9748600	NaN	NaN	8928300	NaN	NaN	NaN	7226700	NaN	NaN	NaN	NaN	8995100	16283000	NaN	NaN	3516100	6105100	13328000	2980300	NaN	NaN
P37889-2	Fbln2	NPLVCGR	VGSYTCQRNPLVCGRG	RNPLVCGRGYHANEEG	0	814.412	829	835	yes	no	2	0.086086	53.576	662340000	NaN	NaN	21663000	NaN	NaN	NaN	36198000	NaN	NaN	NaN	67180000	NaN	57738000	NaN	42175000	78592000	NaN	NaN	NaN	NaN	NaN	2237700	NaN	41427000	NaN	NaN	117450000	26748000	20577000	150360000			By MS/MS
P37889-2	Fbln2	GYHANEEGSECVDVNECETGVHR	RNPLVCGRGYHANEEG	ECETGVHRCGEGQLCY	0	2647.07	836	858	yes	no	2;3;4	3.3132e-52	161.02	1772000000	37105000	35735000	18071000	7571200	52846000	86867000	68122000	10820000	93264000	46762000	73365000	64905000	109010000	45234000	61726000	123090000	42437000	26567000	101500000	NaN	55359000	184670000	11493000	9702900	33823000	89640000	75635000	37881000	26402000	142430000	By MS/MS	By MS/MS	By MS/MS	By matching	By MS/MS
P37889-2	Fbln2	CGEGQLCYNLPGSYR	ECETGVHRCGEGQLCY	YNLPGSYRCDCKPGFQ	0	1772.76	859	873	yes	no	2	6.6877e-22	191.79	346470000	7677100	5639300	6411600	3145300	6447100	17666000	9450600	7682900	18122000	7191200	10404000	22825000	8110600	10130000	13603000	32754000	6979600	4670700	10863000	1370200	9063900	47915000	NaN	7071000	6416100	7659000	25624000	6839700	4587500	20150000	By MS/MS	By MS/MS	By MS/MS	By matching	By MS/MS
P37889-2	Fbln2	CDCKPGFQR	YNLPGSYRCDCKPGFQ	DCKPGFQRDAFGRTCI	1	1166.5	874	882	yes	no	2;3	0.0059125	72.485	622100000	19462000	21677000	8140700	5338700	13576000	NaN	NaN	17733000	39527000	10631000	39245000	48671000	72923000	26342000	15426000	51022000	NaN	5500100	14560000	7039300	14399000	58767000	NaN	40544000	9055900	25268000	NaN	16670000	NaN	40582000	By matching	By matching	By matching	By matching	By matching
P37889-2	Fbln2	TCIDVNECWVSPGR	FQRDAFGRTCIDVNEC	ECWVSPGRLCQHTCEN	0	1691.74	888	901	yes	no	2	3.9049e-29	214.26	900810000	25545000	20973000	22740000	14111000	18941000	42057000	32396000	20916000	17531000	18875000	41855000	51725000	53651000	27674000	NaN	104980000	24694000	21127000	NaN	8154600	22058000	NaN	NaN	20863000	19419000	45252000	121080000	15748000	20910000	67534000	By MS/MS	By MS/MS	By matching	By matching	By MS/MS
P37889-2	Fbln2	CSCAAGFLLAADGK	ENTPGSYRCSCAAGFL	FLLAADGKHCEDVNEC	0	1439.65	916	929	yes	no	2	7.6585e-06	90.614	128250000	5832900	NaN	5716500	3195900	NaN	12329000	10837000	8562400	15607000	NaN	9979200	NaN	NaN	NaN	NaN	NaN	6782100	3658800	NaN	1309000	7229400	NaN	NaN	6819100	10262000	15008000	NaN	NaN	5119500	NaN	By matching		By matching	By matching
P37889-2	Fbln2	HCEDVNECETR	FLLAADGKHCEDVNEC	DVNECETRRCSQECAN	0	1447.55	930	940	yes	no	2;3	2.4385e-49	243.53	1175900000	15782000	18280000	17524000	9220900	36394000	44483000	33395000	27485000	53349000	27852000	38107000	44326000	57666000	35932000	53631000	92111000	29077000	15679000	47055000	9049300	42800000	99952000	13323000	25519000	17425000	58150000	106680000	31577000	24070000	50026000	By MS/MS	By MS/MS	By matching	By MS/MS	By MS/MS
P37889-2	Fbln2	HCEDVNECETRR	FLLAADGKHCEDVNEC	VNECETRRCSQECANI	1	1603.65	930	941	yes	no	2;3	2.0264e-08	177.83	1404800000	16004000	15696000	26127000	14497000	33153000	48491000	31193000	38919000	49990000	23349000	60703000	45363000	97849000	34040000	54818000	116930000	29915000	8106700	29497000	4768200	45116000	170670000	9050700	40952000	22015000	41943000	161460000	24077000	19955000	90127000	By matching	By matching	By matching	By MS/MS	By MS/MS
P37889-2	Fbln2	QGYQLAEDGHTCTDIDECAQGAGILCTFR	GSYQCYCRQGYQLAED	AGILCTFRCVNVPGSY	0	3285.41	959	987	yes	no	3	8.6552e-08	63.323	166660000	NaN	NaN	NaN	NaN	5846800	6729800	10793000	7887700	11518000	NaN	NaN	8142300	NaN	5764800	NaN	17613000	NaN	NaN	NaN	NaN	2687700	22400000	NaN	2985600	4689000	11050000	26712000	5353000	1970900	14514000					By MS/MS
P37889-2	Fbln2	FDCPPNYVR	QGSFRCLRFDCPPNYV	DCPPNYVRVSETKCER	0	1166.52	1044	1052	yes	no	2	0.00038078	139.28	596840000	10762000	13891000	8611000	6070100	15952000	28931000	24701000	21874000	41643000	15908000	15097000	34044000	19301000	18578000	22933000	46361000	14159000	10443000	15302000	4629700	23946000	21964000	5875400	25922000	13831000	18904000	41286000	12557000	11765000	31600000	By MS/MS	By matching	By MS/MS	By matching	By matching
P37889-2	Fbln2	TTCQDITECQTSPAR	VSETKCERTTCQDITE	ECQTSPARITHYQLNF	0	1766.76	1061	1075	yes	no	2;3	5.2849e-52	241.39	1050400000	37797000	19059000	35407000	6042000	24191000	36465000	37302000	29296000	44565000	21966000	56665000	59700000	64574000	24309000	53918000	86713000	28332000	12143000	55212000	NaN	36316000	106010000	NaN	25107000	12264000	30375000	46654000	15660000	17653000	26667000	By MS/MS	By MS/MS	By matching	By MS/MS	By matching
P37889-2	Fbln2	ITHYQLNFQTGLLVPAHIFR	ECQTSPARITHYQLNF	LVPAHIFRIGPAPAFA	0	2367.29	1076	1095	yes	no	3;4;5	8.2643e-15	114.4	1280000000	22315000	8565700	9435300	5513600	17224000	37586000	23396000	35803000	41202000	13563000	26473000	39772000	107950000	13698000	30256000	74135000	18305000	3771800	79608000	1460400	35184000	128500000	57105000	16316000	13184000	83077000	163720000	22304000	11975000	138570000	By MS/MS	By MS/MS	By MS/MS	By matching	By MS/MS
P37889-2	Fbln2	IGPAPAFAGDTISLTITK	LVPAHIFRIGPAPAFA	TISLTITKGNEEGYFV	0	1771.97	1096	1113	yes	no	2;3	1.1096e-19	105.19	2123800000	40986000	34315000	22871000	13644000	38751000	46407000	35634000	54464000	63367000	49648000	62906000	130500000	141250000	41955000	51410000	123270000	43774000	22027000	90679000	8010500	53171000	283750000	97679000	NaN	29068000	113420000	138360000	35436000	NaN	257080000	By matching	By matching	By MS/MS	By matching	By MS/MS
P37889-2	Fbln2	GNEEGYFVTR	TISLTITKGNEEGYFV	EEGYFVTRRLNAYTGV	0	1170.53	1114	1123	yes	no	2	0.0018796	85.731	1366800000	15484000	30604000	18637000	11566000	35440000	52584000	43963000	46961000	67615000	25291000	29071000	48976000	71226000	33283000	46315000	115670000	43283000	18878000	39503000	8807400	50811000	107420000	72758000	27623000	11560000	37976000	79908000	36717000	25064000	113820000	By matching	By matching	By MS/MS	By matching	By MS/MS
P37889-2	Fbln2	RLNAYTGVVSLQR	EEGYFVTRRLNAYTGV	TGVVSLQRSVLEPRDF	1	1475.82	1124	1136	yes	no	2;3	1.2122e-07	165.07	1468700000	21122000	31535000	17609000	NaN	NaN	20671000	20966000	12038000	33996000	NaN	37396000	68926000	90805000	36756000	29923000	125400000	15516000	16309000	49097000	8444300	15283000	171240000	77283000	28035000	NaN	50784000	216710000	NaN	NaN	272880000	By MS/MS	By matching	By matching
P37889-2	Fbln2	LNAYTGVVSLQR	EGYFVTRRLNAYTGVV	TGVVSLQRSVLEPRDF	0	1319.72	1125	1136	yes	no	2	1.4439e-17	150.66	342220000	NaN	NaN	NaN	NaN	13760000	39947000	NaN	NaN	31358000	19050000	27768000	NaN	58472000	26637000	NaN	29987000	NaN	NaN	NaN	NaN	18697000	NaN	30624000	NaN	NaN	NaN	45916000	NaN	NaN	NaN					By MS/MS
P37889-2	Fbln2	SVLEPR	TGVVSLQRSVLEPRDF	QRSVLEPRDFALDVEM	0	699.392	1137	1142	yes	no	2	0.068145	82.263	715170000	NaN	NaN	NaN	8495700	27946000	935770	NaN	NaN	64572000	NaN	30124000	39223000	59052000	NaN	NaN	53793000	17429000	18571000	NaN	5308600	30230000	73257000	99875000	NaN	14449000	46311000	NaN	27023000	NaN	98569000				By matching	By matching
P37889-2	Fbln2	DFALDVEMK	QRSVLEPRDFALDVEM	FALDVEMKLWRQGSVT	0	1066.5	1143	1151	yes	no	2	0.0047139	71.501	87890000	NaN	NaN	NaN	NaN	NaN	NaN	NaN	NaN	NaN	NaN	NaN	6467700	8311500	4409700	NaN	NaN	NaN	NaN	6095400	NaN	NaN	13634000	NaN	2808000	NaN	NaN	16665000	NaN	2425300	27074000
P37889-2	Fbln2	QGSVTTFLAK	DVEMKLWRQGSVTTFL	SVTTFLAKMYIFFTTF	0	1050.57	1155	1164	yes	no	2	0.024106	49.418	612250000	17742000	11893000	10119000	2729300	17851000	29877000	16851000	10171000	16502000	14948000	25421000	42073000	44369000	16742000	11353000	45207000	16713000	11452000	17223000	3206700	12100000	39300000	34868000	7947100	5760400	27410000	26594000	12394000	9567200	53864000	By matching	By matching	By matching	By matching	By matching
Q80T21	Adamtsl4	DPQSLYRPQPR	GSRPQTPRDPQSLYRP	SLYRPQPRGRGGPLRA	1	1355.69	103	113	yes	yes	3	0.00084711	55.401	102970000	NaN	7477500	NaN	NaN	NaN	7465100	NaN	NaN	8479100	6553100	NaN	5690500	NaN	10730000	NaN	NaN	NaN	4684600	13177000	2821800	NaN	NaN	9225600	NaN	5316500	5709500	11355000	NaN	4287100	NaN		By matching
Q80T21	Adamtsl4	APASQVGREETQEPQGAQR	RGRGGPLRAPASQVGR	QEPQGAQRFRVRDPIK	1	2037.98	121	139	yes	yes	3	0.0053199	46.159	0	NaN	NaN	NaN	NaN	NaN	NaN	NaN	NaN	NaN	NaN	NaN	NaN	NaN	NaN	NaN	NaN	NaN	NaN	NaN	NaN	NaN	NaN	NaN	NaN	NaN	NaN	NaN	NaN	NaN	NaN
Q80T21	Adamtsl4	VPFALPLHR	PGMFGYGRVPFALPLH	PFALPLHRSRRHPHRP	0	1048.62	156	164	yes	yes	3	0.00062377	69.423	135480000	NaN	2755400	2564000	1790100	3819400	7130900	3406000	3775700	8945600	NaN	5022800	7303800	6946700	4055800	3553100	3111100	2010900	3483200	8056400	821250	5700200	5754300	5797700	2216200	2381300	8002800	9182900	5478200	2381000	10038000	By MS/MS	By MS/MS	By MS/MS	By MS/MS	By MS/MS
Q80T21	Adamtsl4	SFQGSLGPR	TSSFGDSRSFQGSLGP	FQGSLGPRMPPSPGSW	0	947.482	250	258	yes	yes	2	0.00085995	112.37	149610000	3294600	6820000	4801500	NaN	2542400	4072000	3590800	3984200	5060000	NaN	8156800	7217000	10508000	8765000	7834700	7378200	4051500	2061900	NaN	NaN	4397600	12772000	8392800	4938400	2363800	5399100	13104000	3742700	4365700	NaN	By matching	By matching	By matching		By matching
Q80T21	Adamtsl4	SPDGWLPLTR	WRPPGPHRSPDGWLPL	DGWLPLTRDSSPLWSI	0	1140.59	301	310	yes	yes	2	0.00058368	126.07	171090000	NaN	6231700	2016300	NaN	5985700	16064000	NaN	NaN	10523000	11189000	4774600	5756500	6477000	6606400	NaN	5112300	3219500	2191000	8145100	NaN	13088000	6242300	22864000	NaN	NaN	7617900	8960800	10487000	NaN	7542800		By matching	By matching		By matching
Q80T21	Adamtsl4	ACSQEPCPPEQPDPR	SGESEQMRACSQEPCP	PPEQPDPRALQCAAFD	0	1766.74	337	351	yes	yes	2	0.0091601	45.077	41325000	NaN	NaN	NaN	NaN	NaN	NaN	3775500	NaN	NaN	NaN	NaN	7094400	9735700	6063000	NaN	NaN	NaN	NaN	NaN	NaN	NaN	7370700	NaN	2755900	2243500	NaN	NaN	NaN	2286200	NaN
Q80T21	Adamtsl4	ALQCAAFDSQEFMGQLYQWEPFTEVQGSQR	PPEQPDPRALQCAAFD	TEVQGSQRCELNCRPR	0	3550.59	352	381	yes	yes	3	0.060452	14.931	5718800	NaN	NaN	NaN	NaN	NaN	NaN	NaN	NaN	NaN	NaN	NaN	NaN	NaN	NaN	NaN	NaN	NaN	NaN	NaN	NaN	NaN	NaN	NaN	NaN	NaN	NaN	5718800	NaN	NaN	NaN
Q80T21	Adamtsl4	VQDGTLCQPGSLDICVAGR	FYVRHTEKVQDGTLCQ	LDICVAGRCLSPGCDG	0	2044.97	401	419	yes	yes	2	4.7662e-09	101.32	69796000	NaN	NaN	NaN	NaN	NaN	NaN	3687700	1380700	NaN	NaN	5848000	3916200	9080100	NaN	3854500	NaN	NaN	NaN	4906200	NaN	NaN	NaN	NaN	1657300	1633400	4125300	14552000	2843600	NaN	12311000
Q80T21	Adamtsl4	CLSPGCDGVLGSGR	LDICVAGRCLSPGCDG	DGVLGSGRRPDGCGVC	0	1433.64	420	433	yes	yes	2	0.0012858	78.342	0	NaN	NaN	NaN	NaN	NaN	NaN	NaN	NaN	NaN	NaN	NaN	NaN	NaN	NaN	NaN	NaN	NaN	NaN	NaN	NaN	NaN	NaN	NaN	NaN	NaN	NaN	NaN	NaN	NaN	NaN
Q80T21	Adamtsl4	ILWIPAGASHLHISQLRPSSNYLALR	GGPLGYQKILWIPAGA	SSNYLALRGPGGRSII	1	2912.61	467	492	yes	yes	4;5	4.4902e-09	87.102	326270000	6263000	NaN	NaN	NaN	NaN	4103400	NaN	11208000	NaN	NaN	9292600	8467100	14660000	NaN	NaN	9987700	6081500	NaN	28827000	NaN	7118200	20074000	11044000	NaN	NaN	43760000	106190000	NaN	NaN	39187000	By matching
Q80T21	Adamtsl4	GEPLLPSAPRPVR	QPQPEMLRGEPLLPSA	PSAPRPVRAPGTLQRQ	1	1387.79	589	601	yes	yes	3	0.0042535	41.092	176920000	6217100	3870300	3904200	1200900	2981500	4675000	5600600	4308400	4563400	4050100	6546300	15317000	10536000	5285000	5343100	6556300	2985800	NaN	7518500	NaN	3925100	9737100	10688000	2986400	2449000	7209300	15991000	4186100	NaN	18288000	By matching	By matching	By matching	By matching	By matching
Q80T21	Adamtsl4	GVWHPIFLCISR	ECSASCGKGVWHPIFL	PIFLCISRESGEELDE	0	1483.78	647	658	yes	yes	3	0.012755	34.75	16708000	NaN	NaN	NaN	1140300	NaN	2788400	NaN	NaN	2228700	3716700	NaN	NaN	NaN	NaN	NaN	NaN	NaN	1160700	NaN	815670	NaN	NaN	NaN	1466000	1934200	NaN	NaN	NaN	1457000	NaN				By matching
Q80T21	Adamtsl4	QECASGPPPPPSR	SNGDEVDKQECASGPP	GPPPPPSREACDMGPC	0	1378.63	785	797	yes	yes	2	0.0032276	59.57	37342000	NaN	NaN	NaN	NaN	NaN	NaN	3565000	NaN	NaN	NaN	NaN	9309700	7335900	NaN	3973200	NaN	NaN	NaN	NaN	1359900	NaN	NaN	NaN	NaN	NaN	NaN	11798000	NaN	NaN	NaN
Q80T21	Adamtsl4	CSAECGTGIQR	FYSDWSSKCSAECGTG	ECGTGIQRRAVVCLRS	0	1237.52	818	828	yes	yes	2	0.002892	63.216	154540000	5733700	7572900	5071400	NaN	5892300	5914800	6469400	7838900	9861900	NaN	6218100	10153000	NaN	6476700	6178400	10962000	6723100	NaN	7032700	NaN	9744400	NaN	NaN	4778700	NaN	9074900	17284000	NaN	5554700	NaN	By matching	By matching	By matching		By matching
Q80T21	Adamtsl4	SGETLQGDPEAGSTEQGCPLR	RRAVVCLRSGETLQGD	TEQGCPLRSRPPDMRA	0	2187.97	836	856	yes	yes	2;3	2.9307e-35	169.04	250680000	NaN	NaN	4395700	2825300	NaN	NaN	8704400	7227900	15537000	10890000	11807000	17550000	9571800	22092000	9120800	14173000	5389200	NaN	NaN	1958600	8159400	13827000	17576000	6096100	2750100	8287400	27348000	NaN	10310000	15081000	By MS/MS		By matching	By matching
Q80T21	Adamtsl4	ACSLGPCER	RSRPPDMRACSLGPCE	CSLGPCERTWRWFTGP	0	1048.44	864	872	yes	yes	2	0.064968	45.7	139390000	NaN	NaN	4596700	4383300	4805300	7999900	5684100	7181300	5796000	NaN	8081600	7960700	NaN	7579700	6125400	6476200	5730800	2445500	10155000	NaN	3401500	NaN	NaN	5466900	2849900	8174600	13828000	6744300	3921000	NaN			By matching	By matching	By matching
Q80T21	Adamtsl4	WFTGPWSECSSECGSGTQHR	GPCERTWRWFTGPWSE	CGSGTQHRDIICVSKL	0	2354.94	876	895	yes	yes	3	5.575e-06	76.027	56649000	NaN	NaN	NaN	NaN	NaN	NaN	NaN	NaN	NaN	NaN	NaN	NaN	7535200	NaN	6665300	5123800	NaN	NaN	NaN	NaN	NaN	7524100	NaN	NaN	NaN	5890400	9629900	NaN	NaN	14280000
Q80T21	Adamtsl4	LCVYPYYTTTCCR	CPLVVQARLCVYPYYT	YYTTTCCRSCAHVLEQ	0	1755.74	1010	1022	yes	yes	2	0.00066181	72.006	75902000	NaN	NaN	NaN	NaN	NaN	NaN	6224400	7017800	6424000	NaN	NaN	NaN	5991600	4565600	NaN	NaN	NaN	NaN	11259000	NaN	3534700	7237900	NaN	4593300	3171100	6315700	9566200	NaN	NaN	NaN
Q80T21	Adamtsl4	SCAHVLEQSQLEPA	YYTTTCCRSCAHVLEQ	EQSQLEPA________	0	1567.73	1023	1036	yes	yes	2	6.255e-06	100.48	159870000	NaN	9160100	5170900	NaN	6484100	12461000	NaN	NaN	9445000	11200000	10278000	NaN	NaN	8996000	NaN	10973000	NaN	5834200	NaN	1909800	7093300	NaN	11349000	NaN	NaN	9904000	26736000	7369300	5509200	NaN		By matching	By matching		By matching
Q9WVH9	Fbln5	QSGQCLDIDECR	TNGFDLDRQSGQCLDI	CLDIDECRTIPEACRG	0	1479.61	36	47	yes	yes	2;3	3.5595e-29	267.39	23821000000	450070000	382090000	702310000	167120000	353110000	1048100000	1070600000	656840000	542810000	394740000	900020000	1683200000	1574600000	1575500000	943400000	807840000	420930000	476330000	670090000	186160000	677580000	2118400000	307330000	776910000	313390000	606410000	1230800000	701060000	407590000	1675700000	By MS/MS	By MS/MS	By MS/MS	By MS/MS	By MS/MS
Q9WVH9	Fbln5	TIPEACR	CLDIDECRTIPEACRG	RTIPEACRGDMMCVNQ	0	845.407	48	54	yes	yes	2	0.014293	106.76	15547000000	247290000	369660000	294070000	162860000	326360000	745820000	606910000	394650000	628920000	664800000	777590000	627810000	810420000	696790000	987380000	257500000	420950000	NaN	522640000	95288000	788270000	696960000	453170000	475880000	NaN	888970000	543760000	763040000	274810000	1024800000	By MS/MS	By matching	By matching	By MS/MS	By MS/MS
Q9WVH9	Fbln5	TIPEACRGDMMCVNQNGGYLCIPR	CLDIDECRTIPEACRG	GGYLCIPRTNPVYRGP	1	2811.24	48	71	yes	yes	3	1.8008e-12	102.48	1773400000	66716000	51148000	13261000	NaN	NaN	13046000	25567000	16300000	39009000	14526000	88095000	347050000	181210000	402610000	17796000	15949000	5282800	18555000	NaN	6033100	20071000	125140000	NaN	103450000	NaN	49724000	45481000	NaN	10082000	97327000	By MS/MS	By MS/MS	By matching
Q9WVH9	Fbln5	GDMMCVNQNGGYLCIPR	RTIPEACRGDMMCVNQ	GGYLCIPRTNPVYRGP	0	1983.84	55	71	yes	yes	2;3;4	1.6996e-106	220.93	12284000000	284830000	175620000	194290000	65304000	203010000	437090000	432990000	474470000	375360000	298140000	555820000	607600000	781080000	342120000	603250000	361850000	251160000	234480000	427960000	60856000	377690000	914740000	16885000	224170000	235370000	598040000	723960000	427550000	210440000	1388100000	By MS/MS	By MS/MS	By MS/MS	By MS/MS	By MS/MS
Q9WVH9	Fbln5	TNPVYR	GGYLCIPRTNPVYRGP	PRTNPVYRGPYSNPYS	0	748.387	72	77	yes	yes	2	0.071808	79.439	15117000000	251500000	168020000	393350000	NaN	312450000	582610000	NaN	NaN	497600000	287580000	789100000	1488900000	1484800000	437100000	1014200000	NaN	552390000	498350000	639430000	143050000	367370000	1441900000	620460000	398270000	290400000	764110000	974650000	368220000	351130000	NaN	By matching	By matching	By matching		By matching
Q9WVH9	Fbln5	GPYSNPYSTSYSGPYPAAAPPVPASNYPTISR	PRTNPVYRGPYSNPYS	SNYPTISRPLVCRFGY	0	3328.57	78	109	yes	yes	3;4;5	1.2536e-36	128.31	9272300000	139330000	165700000	136130000	87357000	189890000	395230000	462350000	305600000	373920000	233050000	171540000	451150000	615650000	286970000	293390000	244990000	256660000	361540000	424360000	111030000	409830000	9468100	474010000	267840000	327380000	286360000	290000000	377060000	338090000	786460000	By MS/MS	By MS/MS	By MS/MS	By MS/MS	By MS/MS
Q9WVH9	Fbln5	GPYSNPYSTSYSGPYPAAAPPVPASNYPTISRPLVCR	PRTNPVYRGPYSNPYS	ISRPLVCRFGYQMDEG	1	3953.9	78	114	yes	yes	3;4;5	4.4713e-213	276.55	23959000000	672700000	577670000	641630000	201470000	260060000	966250000	597990000	610860000	1003500000	636870000	1215500000	1616400000	1689000000	1136300000	665650000	820230000	632040000	622120000	966830000	273590000	1168100000	595680000	350240000	549840000	313420000	885340000	1406600000	931260000	322600000	1629700000	By MS/MS	By MS/MS	By MS/MS	By MS/MS	By MS/MS
Q9WVH9	Fbln5	SCQDINECEHR	YVLLDDNRSCQDINEC	DINECEHRNHTCTSLQ	0	1446.56	285	295	yes	yes	2;3	4.9373e-38	238.73	18579000000	305580000	246130000	283720000	187950000	570780000	625730000	1156400000	722630000	690700000	335040000	425310000	972720000	987990000	513730000	953840000	922620000	440300000	562600000	661060000	147700000	626010000	1219300000	312140000	560950000	359610000	434580000	978940000	700010000	633880000	1041400000	By MS/MS	By MS/MS	By MS/MS	By MS/MS	By MS/MS
Q9WVH9	Fbln5	CIDPISCEEPYLLIGENR	YNLQGGFKCIDPISCE	YLLIGENRCMCPAEHT	0	2177.01	314	331	yes	yes	2;3	3.227e-152	299.2	18544000000	464010000	298760000	108330000	189770000	440550000	598140000	569910000	453850000	716560000	420650000	490980000	1199500000	1526600000	648390000	684060000	750110000	355760000	322560000	918260000	102810000	493010000	1798400000	81902000	367690000	270910000	499190000	833900000	401740000	335540000	2202000000	By MS/MS	By MS/MS	By MS/MS	By MS/MS	By MS/MS
Q9WVH9	Fbln5	CMCPAEHTSCR	YLLIGENRCMCPAEHT	PAEHTSCRDQPFTILY	0	1407.52	332	342	yes	yes	2;3	3.7023e-13	196.79	28226000000	493430000	545670000	570870000	272420000	628740000	963380000	919650000	1453000000	945570000	524080000	853290000	1569200000	1766600000	778010000	1162500000	1343600000	653160000	560730000	656660000	222990000	968490000	1441100000	146760000	1463500000	414860000	965510000	2447100000	924030000	803830000	1767300000	By MS/MS	By MS/MS	By MS/MS	By MS/MS	By MS/MS
Q9WVH9	Fbln5	CMCPAEHTSCRDQPFTILYR	YLLIGENRCMCPAEHT	QPFTILYRDMDVVSGR	1	2541.1	332	351	yes	yes	3;4	7.4585e-05	64.83	86236000	NaN	NaN	NaN	NaN	NaN	NaN	NaN	NaN	4204700	NaN	NaN	NaN	NaN	35878000	NaN	NaN	NaN	NaN	NaN	NaN	NaN	NaN	NaN	46154000	NaN	NaN	NaN	NaN	NaN	NaN
Q9WVH9	Fbln5	DQPFTILYR	PAEHTSCRDQPFTILY	QPFTILYRDMDVVSGR	0	1151.6	343	351	yes	yes	1;2;3	0.00042546	137.18	26019000000	618290000	602190000	354710000	203700000	646440000	1328400000	1130000000	832500000	1408600000	915820000	785290000	1300400000	1239200000	786540000	743730000	942600000	495930000	527780000	808290000	157820000	850440000	1494800000	1323800000	500720000	446310000	775020000	1120700000	996780000	385680000	2296300000	By MS/MS	By MS/MS	By MS/MS	By matching	By MS/MS
Q9WVH9	Fbln5	DMDVVSGR	QPFTILYRDMDVVSGR	DMDVVSGRSVPADIFQ	0	877.396	352	359	yes	yes	1;2	0.0010452	140.98	31886000000	1044300000	613630000	610830000	236770000	889550000	1479300000	1500600000	957980000	1559200000	728670000	1405300000	1572900000	1501500000	1101700000	1039900000	1933900000	693070000	696850000	1176600000	45548000	970080000	1495700000	1501700000	187510000	332410000	1197500000	1485400000	1051300000	95163000	2781400000	By MS/MS	By MS/MS	By MS/MS	By MS/MS	By MS/MS
Q9WVH9	Fbln5	SVPADIFQMQATTR	DMDVVSGRSVPADIFQ	FQMQATTRYPGAYYIF	0	1563.77	360	373	yes	yes	2;3	3.2079e-10	141.08	26620000000	675810000	465490000	330860000	179560000	445830000	1206100000	875550000	842570000	933850000	783170000	738580000	1691600000	1477000000	666960000	833160000	1237400000	547930000	623710000	1050500000	139430000	618610000	1658900000	1232200000	487800000	447200000	1106300000	1425200000	754590000	440010000	2704100000	By MS/MS	By MS/MS	By MS/MS	By MS/MS	By MS/MS
Q9WVH9	Fbln5	YPGAYYIFQIK	FQMQATTRYPGAYYIF	AYYIFQIKSGNEGREF	0	1361.7	374	384	yes	yes	1;2;3	2.9058e-16	164.53	20271000000	539080000	447500000	312130000	NaN	478000000	86328000	727250000	609960000	731670000	609860000	697890000	1061700000	1297700000	581950000	650680000	972350000	605330000	464560000	724100000	112890000	464490000	1440800000	937020000	442320000	301650000	733350000	1012000000	620770000	378560000	2228800000	By MS/MS	By MS/MS	By MS/MS	By MS/MS	By MS/MS
Q9WVH9	Fbln5	YPGAYYIFQIKSGNEGR	FQMQATTRYPGAYYIF	IKSGNEGREFYMRQTG	1	1961.96	374	390	yes	yes	3	3.7106e-12	89.982	132070000	NaN	NaN	NaN	NaN	1966100	20597000	NaN	NaN	NaN	NaN	NaN	6879700	NaN	6293700	NaN	13612000	NaN	NaN	NaN	NaN	5588400	NaN	7226600	NaN	NaN	20112000	15760000	NaN	4651000	29389000					By matching
Q9WVH9	Fbln5	SGNEGREFYMR	AYYIFQIKSGNEGREF	EGREFYMRQTGPISAT	1	1344.59	385	395	yes	yes	2;3	0.0031027	57.55	105000000	NaN	NaN	3534100	1882700	NaN	3560600	NaN	4780300	11372000	NaN	10310000	NaN	NaN	18545000	2544700	7081300	2965200	NaN	NaN	NaN	2914400	NaN	NaN	26350000	NaN	6885800	NaN	NaN	2274300	NaN			By matching	By matching
Q9WVH9	Fbln5	QTGPISATLVMTR	EGREFYMRQTGPISAT	SATLVMTRPIKGPRDI	0	1373.73	396	408	yes	yes	2;3	3.4148e-07	134.13	6164900000	116350000	93044000	61941000	55653000	153440000	352240000	283080000	161290000	217980000	185480000	139150000	214040000	300540000	141190000	218000000	261880000	32412000	192410000	38160000	30941000	175620000	385360000	428500000	141030000	158570000	214700000	239960000	218850000	134270000	818840000	By MS/MS	By MS/MS	By matching	By MS/MS	By matching
Q9WVH9	Fbln5	QTGPISATLVMTRPIK	EGREFYMRQTGPISAT	LVMTRPIKGPRDIQLD	1	1711.97	396	411	yes	yes	2;3;4	9.5725e-22	230.23	24399000000	562720000	519890000	290670000	152640000	591790000	1330500000	1722600000	896120000	748570000	565940000	637780000	846710000	1486900000	484420000	837570000	690250000	635570000	857620000	684460000	120580000	698130000	716110000	907910000	574520000	451770000	755320000	1071700000	1047200000	544330000	2968400000	By MS/MS	By MS/MS	By MS/MS	By MS/MS	By MS/MS
Q9WVH9	Fbln5	QTGPISATLVMTRPIKGPR	EGREFYMRQTGPISAT	TRPIKGPRDIQLDLEM	2	2022.14	396	414	yes	yes	2;3;4	1.6534e-23	118.24	20934000000	573090000	480870000	364380000	127310000	268740000	1060700000	895550000	648060000	584480000	568770000	1011000000	1646000000	902580000	515250000	999360000	917160000	527830000	434890000	607100000	105510000	469840000	516770000	1186100000	350380000	269760000	1183400000	714970000	701820000	236090000	2066500000	By MS/MS	By MS/MS	By MS/MS	By MS/MS	By MS/MS
Q9WVH9	Fbln5	DIQLDLEMITVNTVINFR	TRPIKGPRDIQLDLEM	VNTVINFRGSSVIRLR	0	2133.11	415	432	yes	yes	2;3	1.0157e-23	188.4	316910000	7412400	7671700	2571800	7228200	11735000	21512000	7625500	13119000	13469000	8366100	6724300	17049000	11572000	11750000	6313200	14374000	12468000	17754000	4085700	8762400	17187000	7103900	14012000	12421000	6683100	5422000	9390900	19183000	10141000	3807300	By matching	By MS/MS	By matching	By MS/MS	By MS/MS
Q9WVH9	Fbln5	IYVSQYPF	GSSVIRLRIYVSQYPF	IYVSQYPF________	0	1015.5	441	448	yes	yes	1;2	0.0050722	119.22	9510900000	177170000	170940000	162080000	111420000	209310000	499740000	317650000	257080000	304050000	275190000	272250000	489230000	641680000	258890000	328680000	362860000	241470000	316980000	319610000	99519000	248890000	505090000	503240000	222220000	165900000	251440000	235360000	373990000	312610000	876360000	By matching	By MS/MS	By MS/MS	By MS/MS	By matching
P11276	Fn1	PGCFDNGK	PVAVSQSKPGCFDNGK	PGCFDNGKHYQINQQW	0	893.37	51	58	yes	yes	2	0.0033772	107.59	285690000	4516500	9050500	NaN	NaN	8664100	NaN	NaN	5781100	8046500	7369500	12777000	24726000	17933000	7929800	13259000	NaN	NaN	7088100	25580000	2532200	NaN	19437000	8917900	7235500	5535300	20666000	25674000	NaN	4633100	38342000	By matching	By matching			By matching
P11276	Fn1	HYQINQQWER	PGCFDNGKHYQINQQW	QINQQWERTYLGNALV	0	1400.66	59	68	yes	yes	2;3	1.7157e-07	187.22	3685400000	104170000	83498000	43025000	14489000	37395000	98443000	136470000	65253000	42838000	57650000	121860000	296010000	212220000	134820000	160740000	96537000	62710000	41660000	267710000	36518000	76056000	632550000	155470000	87555000	48445000	112150000	201620000	74478000	55610000	127410000	By MS/MS	By MS/MS	By MS/MS	By MS/MS	By MS/MS
P11276	Fn1	TYLGNALVCTCYGGSR	QINQQWERTYLGNALV	CTCYGGSRGFNCESKP	0	1790.81	69	84	yes	yes	2;3	2.2309e-15	143.42	2635100000	10788000	9986300	67214000	36710000	44782000	113190000	127830000	105310000	61517000	66723000	107760000	143950000	148040000	82657000	196600000	232660000	NaN	49496000	133200000	23557000	90080000	275040000	18608000	83009000	71540000	179390000	43831000	58682000	52916000	NaN	By MS/MS	By matching	By MS/MS	By matching	By MS/MS
P11276	Fn1	GFNCESKPEPEETCFDK	CTCYGGSRGFNCESKP	PEETCFDKYTGNTYKV	1	2072.85	85	101	yes	yes	2;3	4.4803e-85	256.57	5393100000	108090000	125730000	108240000	49205000	95941000	195560000	171690000	136440000	273060000	215850000	179100000	435390000	315610000	220970000	277740000	162940000	155070000	97979000	166850000	65379000	179770000	290830000	24298000	149310000	119030000	139500000	503880000	160340000	86804000	182450000	By MS/MS	By MS/MS	By MS/MS	By matching	By MS/MS
P11276	Fn1	GFNCESKPEPEETCFDKYTGNTYK	CTCYGGSRGFNCESKP	KYTGNTYKVGDTYERP	2	2900.23	85	108	yes	yes	4	7.2402e-12	97.509	549880000	13060000	21172000	9918100	5093800	11075000	11804000	18645000	14731000	12769000	NaN	21018000	32511000	18279000	20308000	NaN	33313000	22821000	NaN	21780000	NaN	28551000	52946000	NaN	29737000	NaN	21473000	41508000	19261000	17623000	50482000	By matching	By matching	By matching	By matching	By MS/MS
P11276	Fn1	YTGNTYK	PEETCFDKYTGNTYKV	KYTGNTYKVGDTYERP	0	845.392	102	108	yes	yes	2	0.019266	85.359	412870000	NaN	NaN	20652000	NaN	NaN	NaN	NaN	14755000	NaN	NaN	22744000	67346000	52862000	18490000	27731000	9568300	25526000	NaN	81260000	NaN	13925000	19471000	NaN	14222000	8678200	NaN	NaN	6877600	8767500	NaN			By MS/MS
P11276	Fn1	VGDTYERPK	KYTGNTYKVGDTYERP	GDTYERPKDSMIWDCT	1	1063.53	109	117	yes	yes	2;3	0.0004253	151.5	4366200000	NaN	NaN	62808000	NaN	NaN	59731000	59586000	98492000	65725000	NaN	175120000	294730000	423850000	95603000	210030000	238550000	167870000	91709000	241290000	25270000	95238000	587590000	221600000	193870000	NaN	228390000	318040000	134310000	58386000	218380000			By MS/MS
P11276	Fn1	DSMIWDCTCIGAGR	GDTYERPKDSMIWDCT	CTCIGAGRGRISCTIA	0	1640.67	118	131	yes	yes	2;3	3.999e-10	143.96	1525000000	9464900	39548000	27768000	14389000	37893000	53844000	35543000	35874000	43037000	53067000	37438000	102490000	82314000	35673000	76278000	53428000	34106000	31928000	86612000	5157100	77897000	143140000	NaN	36506000	25038000	62203000	122490000	52673000	27238000	81976000	By matching	By matching	By matching	By matching	By matching
P11276	Fn1	ISCTIANR	CIGAGRGRISCTIANR	ISCTIANRCHEGGQSY	0	933.47	134	141	yes	yes	2	8.2331e-15	226.1	3311300000	48057000	67672000	54598000	21399000	64111000	114100000	NaN	67965000	81543000	89968000	101110000	168660000	194770000	89181000	111890000	122870000	104140000	51876000	229550000	14535000	154630000	397510000	60504000	68669000	NaN	170950000	210960000	83400000	NaN	366680000	By matching	By matching	By MS/MS	By matching	By MS/MS
P11276	Fn1	RPHETGGYMLECLCLGNGK	YKIGDKWRRPHETGGY	CLCLGNGKGEWTCKPI	1	2191	157	175	yes	yes	2;3;4	1.7091e-27	142.45	1587300000	29943000	11446000	11922000	10946000	18795000	48206000	91499000	55698000	53375000	16545000	41315000	97258000	96336000	29405000	63622000	28500000	10153000	24204000	171270000	8081600	34293000	280250000	NaN	24515000	16263000	41004000	53174000	45643000	19692000	153970000	By MS/MS	By matching	By matching	By matching	By matching
P11276	Fn1	GEWTCKPIAEK	CLCLGNGKGEWTCKPI	TCKPIAEKCFDHAAGT	1	1317.64	176	186	yes	yes	2;3	0.00064693	129.88	4160700000	93469000	64414000	80065000	89107000	29948000	157110000	76911000	93132000	54741000	123020000	204590000	342770000	391130000	114460000	157190000	201140000	66493000	72226000	128440000	7255200	109780000	564870000	19871000	19878000	75328000	96159000	369950000	79230000	78768000	199230000	By MS/MS	By MS/MS	By MS/MS	By MS/MS	By matching
P11276	Fn1	IGDTWSK	QDTRTSYRIGDTWSKK	RIGDTWSKKDNRGNLL	0	805.397	243	249	yes	yes	2	0.033649	69.176	1329400000	30590000	NaN	28700000	17202000	57662000	NaN	78860000	69071000	NaN	NaN	67821000	85644000	96821000	NaN	81813000	87771000	55008000	44133000	NaN	10395000	90836000	182360000	80836000	61936000	NaN	69289000	NaN	NaN	32680000	NaN	By MS/MS		By matching	By matching	By matching
P11276	Fn1	GNLLQCVCTGNGR	TWSKKDNRGNLLQCVC	CVCTGNGRGEWKCERH	0	1447.67	254	266	yes	yes	2;3	1.0601e-32	227.27	1891300000	86794000	77704000	9280900	5254100	9616000	40776000	29515000	14668000	21878000	109130000	36379000	240220000	213820000	85262000	18707000	28186000	19759000	9081200	216520000	14329000	20866000	155400000	NaN	31629000	13270000	68673000	30851000	23552000	25752000	234450000	By MS/MS	By MS/MS	By MS/MS	By MS/MS	By matching
P11276	Fn1	GNLLQCVCTGNGRGEWK	TWSKKDNRGNLLQCVC	GNGRGEWKCERHALQS	1	1947.9	254	270	yes	yes	3	0.029034	30.974	17891000	NaN	NaN	NaN	NaN	NaN	NaN	NaN	NaN	NaN	NaN	NaN	NaN	NaN	14460000	NaN	NaN	NaN	NaN	NaN	NaN	NaN	NaN	NaN	3431500	NaN	NaN	NaN	NaN	NaN	NaN
P11276	Fn1	HALQSASAGSGSFTDVR	RGEWKCERHALQSASA	SGSFTDVRTAIYQPQT	0	1689.81	274	290	yes	yes	2;3	1.5512e-46	272.72	5334400000	NaN	36109000	NaN	7192700	NaN	273530000	94070000	NaN	129720000	NaN	123310000	125490000	361850000	NaN	149020000	460220000	41244000	16854000	10317000	8453200	52665000	863070000	325120000	344490000	85851000	230760000	614030000	77541000	77870000	825610000		By MS/MS		By MS/MS
P11276	Fn1	TAIYQPQTHPQPAPYGHCVTDSGVVYSVGMQWLK	SGSFTDVRTAIYQPQT	SVGMQWLKSQGNKQML	0	3814.82	291	324	yes	yes	3;4	5.0537e-46	131.19	4063400000	56898000	32929000	24313000	37750000	NaN	115550000	202950000	171440000	126650000	97213000	70641000	169240000	211060000	68193000	160400000	167280000	84891000	68873000	190450000	3364900	213600000	437330000	34409000	107800000	185020000	259160000	313700000	145600000	71918000	234810000	By matching	By matching	By MS/MS	By matching
P11276	Fn1	QMLCTCLGNGVSCQETAVTQTYGGNSNGEPCVLPFTYNGR	WLKSQGNKQMLCTCLG	LPFTYNGRTFYSCTTE	0	4439.93	330	369	yes	yes	4	0.065551	9.8578	37700000	NaN	NaN	NaN	NaN	NaN	NaN	NaN	NaN	NaN	NaN	NaN	7032200	NaN	NaN	6556800	5885900	NaN	NaN	NaN	NaN	NaN	NaN	NaN	NaN	NaN	11292000	6932800	NaN	NaN	NaN
P11276	Fn1	TFYSCTTEGR	LPFTYNGRTFYSCTTE	YSCTTEGRQDGHLWCS	0	1220.51	370	379	yes	yes	2	0.00040168	150.36	2896300000	59775000	92818000	65710000	22911000	46834000	75375000	82011000	74940000	79575000	87268000	114060000	238180000	186680000	119210000	95763000	150950000	98277000	60958000	139890000	14758000	89822000	179050000	47273000	97927000	88000000	65426000	186920000	67637000	53502000	114800000	By matching	By matching	By MS/MS	By MS/MS	By MS/MS
P11276	Fn1	QDGHLWCSTTSNYEQDQK	YSCTTEGRQDGHLWCS	SNYEQDQKYSFCTDHA	0	2195.92	380	397	yes	yes	2;3	3.5107e-45	196.33	2681100000	27265000	49736000	38221000	15417000	51935000	77497000	124680000	96490000	63006000	92376000	48591000	148500000	139660000	68889000	92725000	114290000	93418000	48541000	61339000	30149000	118120000	368830000	15987000	57916000	72590000	67857000	218830000	128720000	40071000	109450000	By MS/MS	By MS/MS	By MS/MS	By MS/MS	By MS/MS
P11276	Fn1	YSFCTDHAVLVQTR	SNYEQDQKYSFCTDHA	HAVLVQTRGGNSNGAL	0	1695.8	398	411	yes	yes	2;3	1.5498e-49	240.73	5029600000	34827000	72288000	69017000	63900000	90275000	232420000	182880000	119750000	122430000	36894000	248450000	138660000	260990000	112000000	231360000	220300000	145950000	84665000	270820000	46025000	129590000	481850000	23594000	159100000	138610000	267070000	339240000	112700000	143110000	450860000	By matching	By MS/MS	By matching	By MS/MS	By MS/MS
P11276	Fn1	GGNSNGALCHFPFLYNNR	HAVLVQTRGGNSNGAL	FPFLYNNRNYTDCTSE	0	2036.93	412	429	yes	yes	2;3	1.8506e-22	185.3	1237000000	12147000	12077000	8687600	12052000	23544000	80654000	78498000	51039000	54915000	17331000	31065000	29796000	82437000	10114000	22674000	33967000	14010000	40650000	63670000	NaN	47856000	127520000	NaN	54887000	41045000	37513000	56546000	57793000	13099000	121420000	By matching	By matching	By MS/MS	By MS/MS	By MS/MS
P11276	Fn1	WCGTTQNYDADQK	EGRRDNMKWCGTTQNY	QNYDADQKFGFCPMAA	0	1585.65	445	457	yes	yes	2	1.2097e-17	203.02	2180400000	51650000	44764000	55002000	18058000	33001000	54605000	53380000	54692000	54967000	43905000	73971000	147730000	103740000	83768000	100570000	95118000	53304000	64255000	126900000	24588000	88100000	222850000	28275000	98065000	58811000	74789000	103750000	49917000	55286000	62568000	By MS/MS	By MS/MS	By matching	By MS/MS	By matching
P11276	Fn1	FGFCPMAAHEEICTTNEGVMYR	QNYDADQKFGFCPMAA	TNEGVMYRIGDQWDKQ	0	2619.1	458	479	yes	yes	2;3;4	4.1761e-46	206.63	5001200000	126150000	83067000	34769000	43486000	74074000	159670000	159060000	156970000	138560000	141490000	163270000	265950000	296110000	121990000	185500000	186790000	108880000	89576000	334710000	23198000	270560000	452060000	24255000	109780000	125900000	291270000	323320000	153220000	67792000	289750000	By MS/MS	By MS/MS	By MS/MS	By MS/MS	By MS/MS
P11276	Fn1	IGDQWDK	TNEGVMYRIGDQWDKQ	RIGDQWDKQHDLGHMM	0	860.403	480	486	yes	yes	2	0.016438	97.473	1955500000	31322000	36792000	32800000	NaN	NaN	NaN	68638000	NaN	53275000	49383000	55509000	138290000	185830000	58663000	84430000	110130000	52650000	29442000	102230000	14715000	NaN	346020000	91820000	NaN	53375000	61616000	132770000	NaN	NaN	165850000	By MS/MS	By MS/MS	By matching
P11276	Fn1	IGDQWDKQHDLGHMMR	TNEGVMYRIGDQWDKQ	HDLGHMMRCTCVGNGR	1	1965.89	480	495	yes	yes	3;4;5	6.9246e-12	104.45	1160000000	22836000	5918000	NaN	7208700	NaN	24943000	6736200	13134000	19857000	39899000	30213000	23211000	30091000	6723400	92727000	31551000	7680300	NaN	62255000	4749400	47834000	153020000	44042000	29289000	24419000	75631000	112770000	20823000	6438900	215990000	By matching	By matching		By matching
P11276	Fn1	QHDLGHMMR	RIGDQWDKQHDLGHMM	HDLGHMMRCTCVGNGR	0	1123.5	487	495	yes	yes	2;3	0.00079272	116.9	1429400000	NaN	17728000	18812000	9556200	25290000	68747000	33052000	32987000	40281000	56713000	NaN	55128000	64415000	24053000	131450000	84082000	27741000	10118000	NaN	6228500	58810000	190200000	NaN	54554000	25147000	NaN	179520000	66159000	39579000	109070000		By matching	By matching	By matching	By MS/MS
P11276	Fn1	GEWACIPYSQLR	CTCVGNGRGEWACIPY	CIPYSQLRDQCIVDDI	0	1478.7	504	515	yes	yes	2;3	3.4828e-06	119.22	3418800000	NaN	86230000	69896000	24410000	NaN	18972000	113640000	5270200	7772200	103810000	143860000	204950000	249870000	126560000	164480000	172400000	4786300	52129000	252220000	25428000	177520000	385620000	13621000	58318000	81342000	178550000	274070000	97944000	3146900	322050000		By MS/MS	By MS/MS	By matching
P11276	Fn1	CDPIDQCQDSETR	GQGRGRWKCDPIDQCQ	QCQDSETRTFYQIGDS	0	1622.63	555	567	yes	yes	2	7.1919e-32	218.07	2228500000	34199000	41525000	60411000	18421000	37374000	48765000	52217000	38251000	49049000	46376000	79886000	142350000	94735000	85569000	97165000	102960000	44461000	46230000	93151000	21252000	109820000	240880000	15231000	110290000	58309000	60226000	129520000	48339000	48666000	172890000	By MS/MS	By MS/MS	By MS/MS	By MS/MS	By MS/MS
P11276	Fn1	TFYQIGDSWEK	QCQDSETRTFYQIGDS	QIGDSWEKFVHGVRYQ	0	1372.63	568	578	yes	yes	2	5.4278e-09	114.4	3572700000	66086000	66006000	59335000	39534000	59264000	128450000	134280000	86606000	81177000	NaN	126820000	221250000	198360000	119990000	152680000	201690000	91118000	79328000	NaN	24130000	163370000	422520000	248810000	56788000	71827000	142210000	208730000	95600000	50842000	175930000	By matching	By MS/MS	By MS/MS	By matching	By matching
P11276	Fn1	TFYQIGDSWEKFVHGVR	QCQDSETRTFYQIGDS	EKFVHGVRYQCYCYGR	1	2068.02	568	584	yes	yes	4	0.0376	25.957	9634900	NaN	NaN	NaN	1356200	NaN	NaN	NaN	NaN	NaN	NaN	NaN	NaN	NaN	NaN	NaN	NaN	NaN	NaN	NaN	NaN	NaN	NaN	NaN	3884600	1920500	NaN	NaN	NaN	2473500	NaN				By matching
P11276	Fn1	FVHGVR	QIGDSWEKFVHGVRYQ	EKFVHGVRYQCYCYGR	0	713.397	579	584	yes	yes	2	0.077774	76.553	2486200000	33371000	33139000	53845000	15077000	51149000	60608000	NaN	38057000	107970000	92214000	128560000	102370000	103050000	81720000	178300000	135270000	87252000	51253000	NaN	NaN	39185000	272010000	201660000	44250000	54486000	119800000	170950000	65030000	22536000	143110000	By matching	By matching	By matching	By matching	By matching
P11276	Fn1	YQCYCYGR	EKFVHGVRYQCYCYGR	YQCYCYGRGIGEWHCQ	0	1168.44	585	592	yes	yes	2	0.0012773	148.07	1904600000	30887000	24060000	31938000	26496000	36169000	43301000	55923000	36309000	40096000	32289000	74638000	92825000	100910000	67197000	76574000	102300000	50754000	34839000	50596000	21562000	82117000	358410000	7486400	51824000	45557000	46871000	124220000	49643000	25139000	83651000	By matching	By matching	By MS/MS	By MS/MS	By MS/MS
P11276	Fn1	WKEATIPGHLNSYTIK	RPKTSTGRWKEATIPG	HLNSYTIKGLTPGVIY	1	1856.98	654	669	yes	yes	2;3;4	1.4327e-10	135.02	1416100000	NaN	NaN	12274000	7747900	21814000	40811000	38188000	35331000	15642000	19300000	75672000	149720000	68980000	25642000	62395000	52777000	55356000	8908800	45285000	7513000	54303000	120910000	103210000	22134000	11510000	89498000	116310000	29311000	18775000	106790000			By matching	By matching	By matching
P11276	Fn1	EATIPGHLNSYTIK	KTSTGRWKEATIPGHL	HLNSYTIKGLTPGVIY	0	1542.8	656	669	yes	yes	2;3	3.8458e-09	103.91	2338100000	76968000	47831000	40519000	4853300	42526000	96002000	23286000	67144000	34029000	68070000	137600000	87880000	93183000	53031000	38487000	111870000	63911000	54148000	136060000	19491000	79312000	344540000	151050000	16865000	20598000	43276000	151930000	43536000	12075000	178010000	By MS/MS	By matching	By MS/MS	By matching	By MS/MS
P11276	Fn1	GLTPGVIYEGQLISIQQYGHR	HLNSYTIKGLTPGVIY	SIQQYGHREVTRFDFT	0	2328.22	670	690	yes	yes	2;3;4	1.2599e-55	271.08	5659200000	82399000	82723000	68123000	30340000	90373000	199180000	72425000	159000000	134360000	147120000	140200000	240100000	478930000	125670000	216210000	266610000	147670000	65055000	207520000	41423000	226190000	763740000	282070000	146380000	126070000	190890000	162680000	152560000	131550000	481580000	By MS/MS	By MS/MS	By MS/MS	By matching	By MS/MS
P11276	Fn1	VEYELSEEGDEPQYLDLPSTATSVNIPDLLPGRK	SDTVSGFRVEYELSEE	PDLLPGRKYIVNVYQI	1	3773.85	751	784	yes	yes	3;4	1.5475e-27	103.73	388430000	NaN	6625300	7509200	2611300	NaN	9545800	10012000	NaN	9894400	7297200	NaN	NaN	29391000	21996000	9097600	17674000	12160000	5550600	18141000	NaN	19356000	76126000	34295000	5379700	12830000	NaN	29600000	11401000	5424500	26515000		By matching	By MS/MS	By matching
P11276	Fn1	KYIVNVYQISEEGK	IPDLLPGRKYIVNVYQ	YQISEEGKQSLILSTS	1	1668.87	784	797	yes	yes	2;3	0.00066524	55.724	77280000	NaN	NaN	3158800	NaN	NaN	NaN	NaN	2618700	NaN	NaN	NaN	NaN	NaN	NaN	11139000	11349000	NaN	NaN	5813200	1267800	NaN	5047300	6628000	3177500	3954700	NaN	11669000	NaN	NaN	11457000			By matching
P11276	Fn1	YIVNVYQISEEGK	PDLLPGRKYIVNVYQI	YQISEEGKQSLILSTS	0	1540.78	785	797	yes	yes	2;3	1.1797e-16	188.91	3004000000	43572000	43909000	43368000	17864000	47104000	89640000	109130000	171470000	58388000	83068000	101940000	135070000	168250000	90845000	114950000	138830000	86656000	52704000	124540000	9237600	89831000	218050000	187150000	90107000	110970000	152730000	113250000	79888000	45646000	185830000	By matching	By matching	By matching	By MS/MS	By MS/MS
P11276	Fn1	QSLILSTSQTTAPDAPPDPTVDQVDDTSIVVR	YQISEEGKQSLILSTS	DDTSIVVRWSRPQAPI	0	3365.68	798	829	yes	yes	3;4	1.9355e-16	89.396	669010000	8428700	14418000	11344000	NaN	9522800	18470000	14727000	23263000	15705000	12506000	18192000	39697000	38919000	20446000	26930000	28599000	16370000	8409200	35410000	NaN	23773000	80476000	41043000	17620000	17539000	39624000	30420000	20714000	9316500	27132000	By MS/MS	By MS/MS	By MS/MS		By MS/MS
P11276	Fn1	WSRPQAPITGYR	DDTSIVVRWSRPQAPI	QAPITGYRIVYSPSVE	1	1430.74	830	841	yes	yes	2;3	8.3352e-06	89.46	3568300000	55692000	82662000	74013000	33935000	98842000	171290000	33596000	30321000	110490000	101590000	224150000	129280000	220880000	145630000	189820000	53248000	16023000	37266000	126940000	40316000	36510000	415270000	181450000	17169000	9697100	65110000	412090000	157630000	12562000	284830000	By MS/MS	By matching	By MS/MS	By MS/MS	By matching
P11276	Fn1	SDNVPPPTDLQFVELTDVK	QETTGTPRSDNVPPPT	FVELTDVKVTIMWTPP	0	2113.06	903	921	yes	yes	2;3	1.3549e-23	125.47	2673600000	60719000	47144000	35054000	36299000	51798000	32969000	17418000	92344000	58767000	79300000	85936000	128270000	228920000	60203000	52729000	123640000	74626000	57768000	82878000	15323000	124350000	342210000	106560000	77942000	72715000	43443000	161170000	72494000	49353000	201240000	By MS/MS	By MS/MS	By MS/MS	By matching	By MS/MS
P11276	Fn1	VTIMWTPPDSVVSGYR	FVELTDVKVTIMWTPP	DSVVSGYRVEVLPVSL	0	1806.9	922	937	yes	yes	2;3	1.0815e-18	176.18	2313800000	62496000	44733000	32990000	4000800	10019000	75103000	63963000	13010000	70111000	69339000	88794000	155280000	194880000	73830000	81551000	94370000	65513000	17173000	14190000	1736700	88450000	250880000	122950000	16006000	57522000	122360000	132070000	51610000	47064000	191760000	By MS/MS	By MS/MS	By MS/MS	By matching	By matching
P11276	Fn1	VTIMWTPPDSVVSGYRVEVLPVSLPGEHGQR	FVELTDVKVTIMWTPP	LPGEHGQRLPVNRNTF	1	3404.76	922	952	yes	yes	4	1.8229e-09	55.158	69127000	NaN	NaN	NaN	NaN	NaN	NaN	NaN	NaN	NaN	NaN	NaN	33441000	NaN	NaN	NaN	NaN	NaN	NaN	NaN	NaN	NaN	NaN	NaN	2867900	NaN	13337000	19481000	NaN	NaN	NaN
P11276	Fn1	VEVLPVSLPGEHGQR	DSVVSGYRVEVLPVSL	LPGEHGQRLPVNRNTF	0	1615.87	938	952	yes	yes	2;3	6.9392e-11	142.07	7842900000	79940000	84386000	78117000	39531000	171480000	362800000	316550000	199900000	182430000	325760000	190110000	298460000	419680000	194570000	288380000	227290000	186400000	148000000	287910000	34625000	456670000	590530000	635900000	275110000	168590000	97867000	416940000	261670000	93903000	729430000	By MS/MS	By MS/MS	By MS/MS	By MS/MS	By MS/MS
P11276	Fn1	NTFAEITGLSPGVTYLFK	GQRLPVNRNTFAEITG	PGVTYLFKVFAVHQGR	0	1957.02	958	975	yes	yes	2;3	1.5416e-66	238.88	4988900000	105200000	114310000	11005000	41069000	102120000	168220000	133170000	17584000	20293000	136260000	206520000	360990000	361460000	186690000	151140000	207920000	20292000	104620000	270890000	31018000	200950000	345780000	258670000	131320000	102170000	198620000	323180000	129330000	82308000	465820000	By MS/MS	By MS/MS	By matching	By MS/MS	By MS/MS
P11276	Fn1	VFAVHQGR	PGVTYLFKVFAVHQGR	VFAVHQGRESNPLTAQ	0	912.493	976	983	yes	yes	2;3	0.00043405	159.75	1663000000	NaN	NaN	NaN	3870500	NaN	NaN	20155000	70755000	20581000	42079000	75442000	52621000	119820000	NaN	149160000	69527000	98922000	2964800	50058000	5417800	43154000	228660000	144420000	38786000	14171000	72207000	71842000	43917000	10594000	213900000				By matching
P11276	Fn1	ESNPLTAQQTTK	VFAVHQGRESNPLTAQ	LTAQQTTKLDAPTNLQ	0	1316.66	984	995	yes	yes	2	9.7368e-10	157.78	2897000000	63435000	79369000	38835000	NaN	45981000	147910000	71153000	56546000	79886000	NaN	106260000	151180000	149020000	113590000	84665000	60880000	58267000	79605000	70979000	37012000	112590000	428800000	189680000	118550000	74096000	120310000	74460000	73075000	59626000	151270000	By MS/MS	By matching	By MS/MS		By MS/MS
P11276	Fn1	TVLVTWTPPR	QFVNETDRTVLVTWTP	LVTWTPPRARIAGYRL	0	1168.66	1011	1020	yes	yes	2;3	4.8251e-08	143.73	811690000	18254000	2790200	NaN	NaN	NaN	4215300	4675300	NaN	NaN	NaN	14570000	123020000	137560000	5453200	4947100	NaN	3186900	NaN	15750000	NaN	4699600	221510000	3352600	1382000	2465200	15020000	5021700	1969900	NaN	221850000	By MS/MS	By MS/MS	By MS/MS
P11276	Fn1	LTAGLTR	RARIAGYRLTAGLTRG	RLTAGLTRGGQPKQYN	0	730.434	1028	1034	yes	yes	2	0.0053546	157.99	3151400000	NaN	86718000	100080000	17157000	53454000	108470000	107670000	81659000	57622000	NaN	235410000	NaN	NaN	164780000	195300000	245500000	82175000	52976000	NaN	22846000	112240000	678720000	7376300	101370000	52644000	194270000	241300000	74104000	77529000	NaN		By matching	By matching	By matching	By MS/MS
P11276	Fn1	QYNVGPLASKYPLR	LTRGGQPKQYNVGPLA	LASKYPLRNLQPGSEY	1	1604.87	1040	1053	yes	yes	3	0.0069167	43.813	13424000	NaN	NaN	NaN	NaN	NaN	NaN	NaN	NaN	NaN	NaN	NaN	NaN	NaN	NaN	NaN	NaN	NaN	NaN	NaN	NaN	NaN	NaN	NaN	13424000	NaN	NaN	NaN	NaN	NaN	NaN
P11276	Fn1	NLQPGSEYTVTLVAVK	LASKYPLRNLQPGSEY	TVTLVAVKGNQQSPKA	0	1717.93	1054	1069	yes	yes	2;3	5.6569e-11	103.44	4514300000	17026000	92700000	71108000	21766000	72131000	113870000	112070000	126560000	74336000	197430000	231630000	237300000	347630000	175150000	215950000	232640000	120440000	49950000	96613000	17452000	245640000	862540000	218510000	76063000	64295000	NaN	260420000	102910000	60182000	NaN	By matching	By MS/MS	By MS/MS	By MS/MS	By MS/MS
P11276	Fn1	NLQPGSEYTVTLVAVKGNQQSPK	LASKYPLRNLQPGSEY	KGNQQSPKATGVFTTL	1	2457.29	1054	1076	yes	yes	3	7.1738e-07	59.678	16168000	NaN	NaN	NaN	NaN	NaN	NaN	NaN	NaN	NaN	NaN	NaN	NaN	NaN	NaN	NaN	NaN	NaN	NaN	NaN	NaN	NaN	NaN	NaN	12842000	3325800	NaN	NaN	NaN	NaN	NaN
P11276	Fn1	ATGVFTTLQPLR	KGNQQSPKATGVFTTL	FTTLQPLRSIPPYNTE	0	1302.73	1077	1088	yes	yes	2;3	4.1197e-07	174.02	6425400000	131340000	125640000	69467000	39410000	61697000	174830000	122880000	112200000	120460000	177880000	271610000	139210000	157080000	206900000	159260000	148770000	92642000	124200000	119470000	40989000	232000000	1307600000	263310000	105360000	138010000	202220000	187230000	132060000	71860000	1189900000	By MS/MS	By MS/MS	By MS/MS	By MS/MS	By MS/MS
P11276	Fn1	SIPPYNTEVTETTIVITWTPAPR	FTTLQPLRSIPPYNTE	ITWTPAPRIGFKLGVR	0	2585.34	1089	1111	yes	yes	2;3	4.6436e-23	141	348730000	NaN	NaN	NaN	NaN	4294000	6227200	9496400	4593000	8388900	7099600	15646000	35105000	27572000	9056000	13764000	14682000	13104000	3736700	14017000	NaN	NaN	53148000	15853000	7011300	9699800	17946000	31202000	6014200	5214400	15859000					By matching
P11276	Fn1	LGVRPSQGGEAPR	PAPRIGFKLGVRPSQG	SQGGEAPREVTSDSGS	1	1322.71	1116	1128	yes	yes	2;3	3.3554e-07	140.16	6933400000	253700000	132480000	135440000	42989000	149020000	224570000	142300000	174050000	107150000	136430000	334970000	344840000	289590000	259180000	292810000	250510000	165740000	122040000	391690000	46634000	297780000	494380000	357470000	208900000	134550000	211360000	391550000	189780000	104380000	547100000	By MS/MS	By matching	By MS/MS	By MS/MS	By MS/MS
P11276	Fn1	EVTSDSGSIVVSGLTPGVEYTYTIQVLR	SQGGEAPREVTSDSGS	TYTIQVLRDGQERDAP	0	2969.52	1129	1156	yes	yes	3	1.328e-29	124.51	438310000	NaN	10745000	7293900	3857900	NaN	15191000	11976000	16143000	18838000	10490000	13083000	28555000	21914000	17165000	9395300	14009000	13761000	10414000	NaN	1677300	14568000	54844000	35308000	6603500	15058000	19921000	NaN	15045000	7802200	44654000		By MS/MS	By MS/MS	By MS/MS
P11276	Fn1	DAPIVNR	VLRDGQERDAPIVNRV	RDAPIVNRVVTPLSPP	0	783.424	1162	1168	yes	yes	2	0.013911	107.55	3170000000	67005000	NaN	51728000	NaN	68577000	131600000	70311000	66655000	87949000	88850000	165210000	174540000	175930000	NaN	123690000	108020000	81035000	71765000	155030000	12025000	153090000	286480000	203070000	65973000	68724000	189950000	121290000	94435000	31405000	255630000	By MS/MS		By MS/MS		By MS/MS
P11276	Fn1	VVTPLSPPTNLHLEANPDTGVLTVSWER	RDAPIVNRVVTPLSPP	VLTVSWERSTTPDITG	0	3041.58	1169	1196	yes	yes	3;4	2.635e-50	143.08	3253000000	52955000	41059000	34983000	11758000	41000000	62223000	52969000	54236000	46911000	56681000	87961000	231440000	234820000	80315000	78556000	77071000	83433000	23292000	148740000	5910600	74319000	640930000	130640000	39242000	61295000	150430000	248220000	65541000	32724000	303330000	By matching	By MS/MS	By MS/MS	By MS/MS	By MS/MS
P11276	Fn1	STTPDITGYR	VLTVSWERSTTPDITG	TPDITGYRITTTPTNG	0	1109.54	1197	1206	yes	yes	2	0.00039663	133.68	4363500000	97300000	94677000	72812000	33229000	61910000	144970000	107400000	100520000	86941000	105790000	218880000	250570000	319200000	137160000	150560000	215960000	89242000	66731000	230410000	23366000	156500000	457090000	NaN	158080000	79800000	138980000	258410000	94892000	47445000	364670000	By matching	By MS/MS	By matching	By MS/MS	By MS/MS
P11276	Fn1	DDKESAPISDTVVPEVPQLTDLSFVDITDSSIGLR	NVSVYTVKDDKESAPI	TDSSIGLRWTPLNSST	1	3757.88	1251	1285	yes	yes	3	0.04468	20.745	24423000	NaN	NaN	NaN	NaN	NaN	NaN	NaN	7036600	NaN	NaN	NaN	NaN	NaN	NaN	NaN	NaN	NaN	NaN	NaN	NaN	5288500	8587600	NaN	NaN	NaN	NaN	NaN	NaN	3510600	NaN
P11276	Fn1	FTNIGPDTMR	VPPPTDLRFTNIGPDT	NIGPDTMRVTWAPPPS	0	1150.54	1365	1374	yes	yes	2	9.7266e-11	161.79	3442300000	NaN	69354000	74862000	35051000	59909000	106040000	78296000	64677000	67619000	154770000	142560000	134990000	168760000	155400000	142870000	125730000	38424000	47874000	230940000	29071000	129450000	310540000	220290000	122380000	75123000	159320000	33035000	69759000	77909000	317240000		By MS/MS	By MS/MS	By MS/MS	By matching
P11276	Fn1	VTWAPPPSIELTNLLVR	NIGPDTMRVTWAPPPS	ELTNLLVRYSPVKNEE	0	1905.07	1375	1391	yes	yes	2;3;4	5.4341e-73	196.8	10309000000	203760000	183230000	142740000	59086000	157670000	276570000	269080000	288990000	259200000	109310000	332710000	786540000	754980000	310690000	368800000	365580000	229670000	171690000	220980000	50421000	512860000	1499300000	388190000	192280000	192410000	452330000	574440000	209900000	154470000	591460000	By matching	By matching	By MS/MS	By MS/MS	By MS/MS
P11276	Fn1	TGLDSPTGFDSSDITANSFTVHWVAPR	IPLRGRQKTGLDSPTG	TVHWVAPRAPITGYII	0	2877.36	1446	1472	yes	yes	3;4	1.8517e-65	179.38	5238600000	88528000	89286000	64546000	17145000	52879000	148360000	132260000	159190000	113270000	138340000	154100000	282240000	250040000	112490000	124940000	201290000	142770000	63775000	266760000	33767000	118010000	738440000	245660000	106130000	111590000	280920000	354950000	108790000	66471000	471670000	By MS/MS	By MS/MS	By MS/MS	By matching	By matching
P11276	Fn1	APITGYIIR	TVHWVAPRAPITGYII	PITGYIIRHHAEHSVG	0	1002.59	1473	1481	yes	yes	2	6.7727e-05	168.45	3695500000	93967000	118570000	56753000	44890000	NaN	NaN	130630000	87451000	NaN	214220000	165840000	227760000	255440000	161090000	NaN	NaN	NaN	91529000	248610000	31466000	NaN	419760000	327360000	99307000	92117000	200040000	230230000	NaN	93996000	304490000	By MS/MS	By MS/MS	By MS/MS	By matching
P11276	Fn1	NSITLTNLNPGTEYVVSIIAVNGR	QDRVPPSRNSITLTNL	SIIAVNGREESPPLIG	0	2544.35	1501	1524	yes	yes	2;3	7.4216e-43	173.03	1107700000	8959600	8774300	29948000	3063400	10140000	8527700	42780000	38649000	7032500	7130000	38479000	77868000	128110000	10596000	46477000	58691000	49833000	32620000	21834000	11136000	14869000	158310000	7993700	25460000	7391000	61936000	103680000	12322000	29239000	45839000	By matching	By matching	By matching	By matching	By matching
P11276	Fn1	EESPPLIGQQATVSDIPR	SIIAVNGREESPPLIG	ATVSDIPRDLEVIAST	0	1935.99	1525	1542	yes	yes	2;3	5.4436e-23	155.66	1165400000	NaN	NaN	NaN	7287900	NaN	39187000	NaN	53613000	57746000	54477000	NaN	25911000	40486000	18472000	NaN	NaN	19206000	31964000	109820000	5684500	30902000	227620000	103810000	36968000	62179000	NaN	30052000	26660000	30727000	152620000		By MS/MS		By MS/MS
P11276	Fn1	DLEVIASTPTSLLISWEPPAVSVR	ATVSDIPRDLEVIAST	EPPAVSVRYYRITYGE	0	2579.38	1543	1566	yes	yes	2;3;4	8.1745e-47	217.37	1265800000	24374000	14469000	22896000	7361000	17332000	21542000	17937000	35712000	23809000	21971000	35237000	63389000	84490000	31659000	38813000	36791000	34677000	14651000	67765000	3432000	55280000	214250000	44685000	15531000	20615000	61992000	88868000	25275000	16536000	104430000	By MS/MS	By MS/MS	By MS/MS	By MS/MS	By MS/MS
P11276	Fn1	ITYGETGGNSPVQEFTVPGSK	AVSVRYYRITYGETGG	EFTVPGSKSTATINNI	0	2167.04	1570	1590	yes	yes	2;3	2.0734e-31	202.01	2874800000	81187000	66678000	38570000	10043000	49457000	74850000	58812000	63421000	29129000	70095000	143680000	164330000	189190000	103600000	108270000	108430000	71916000	29294000	174130000	23472000	112370000	328540000	132150000	63714000	39382000	114560000	147720000	39277000	39615000	198860000	By MS/MS	By MS/MS	By matching	By matching	By matching
P11276	Fn1	STATINNIKPGADYTITLYAVTGR	EFTVPGSKSTATINNI	TLYAVTGRGDSPASSK	1	2539.33	1591	1614	yes	yes	2;3;4	2.8334e-51	212.72	2451600000	59392000	31527000	62187000	7054200	19978000	59007000	26826000	39616000	36098000	49605000	99329000	148770000	208490000	NaN	53553000	57943000	78213000	39987000	92486000	17713000	63336000	416950000	122350000	41438000	48902000	110680000	124790000	34282000	35811000	265340000	By MS/MS	By matching	By MS/MS	By matching	By MS/MS
P11276	Fn1	GDSPASSKPVSINYK	TLYAVTGRGDSPASSK	KPVSINYKTEIDKPSQ	1	1548.78	1615	1629	yes	yes	2;3	2.6199e-61	243.26	3166500000	23311000	17631000	19335000	21750000	54704000	82968000	100970000	57072000	42797000	24265000	42038000	49512000	292930000	23092000	151530000	106100000	73192000	51094000	50078000	24741000	107590000	560000000	171970000	91594000	61422000	120110000	140810000	62930000	56245000	484720000	By MS/MS	By MS/MS	By MS/MS	By MS/MS	By MS/MS
P11276	Fn1	TEIDKPSQMQVTDVQDNSISVR	KPVSINYKTEIDKPSQ	QDNSISVRWLPSTSPV	1	2489.21	1630	1651	yes	yes	2;3;4	8.4904e-120	254.58	6668100000	150460000	160580000	97778000	54047000	84695000	236000000	207710000	169360000	179640000	182670000	226230000	417050000	458140000	222590000	187080000	208710000	146090000	169900000	312900000	38329000	309210000	552400000	305060000	116400000	124210000	204220000	316470000	145750000	79736000	604690000	By MS/MS	By MS/MS	By MS/MS	By MS/MS	By MS/MS
P11276	Fn1	WLPSTSPVTGYR	QDNSISVRWLPSTSPV	TSPVTGYRVTTTPKNG	0	1362.69	1652	1663	yes	yes	2;3	1.743e-05	119.68	5515600000	91747000	127900000	88033000	41896000	105490000	195190000	227230000	161910000	122510000	166550000	265480000	279070000	135060000	165670000	271690000	230790000	160270000	99180000	254880000	25612000	263670000	398640000	341360000	145520000	131640000	253770000	287080000	178620000	99902000	199300000	By matching	By matching	By matching	By matching	By matching
P11276	Fn1	TASPDQTEMTIEGLQPTVEYVVSVYAQNR	GLGPSKTKTASPDQTE	VSVYAQNRNGESQPLV	0	3225.55	1679	1707	yes	yes	3;4	8.5107e-64	153.77	2309600000	45423000	35808000	62525000	7346200	32402000	60088000	64862000	90762000	59571000	59847000	62151000	157510000	138000000	48603000	51035000	74568000	89539000	28125000	141920000	11625000	59152000	213740000	67255000	18466000	41426000	116640000	161500000	51549000	38521000	219690000	By MS/MS	By MS/MS	By MS/MS	By matching	By matching
P11276	Fn1	NGESQPLVQTAVTNIDRPK	VSVYAQNRNGESQPLV	VTNIDRPKGLAFTDVD	1	2066.08	1708	1726	yes	yes	2;3	3.2279e-24	122.69	688450000	17180000	10794000	15175000	4878100	10410000	13510000	NaN	12709000	9326400	15645000	31251000	57876000	27133000	15372000	27629000	21439000	27162000	12894000	32376000	NaN	17396000	41682000	39413000	10290000	11159000	53040000	53290000	17539000	9130500	72750000	By MS/MS	By matching	By MS/MS	By matching	By MS/MS
P11276	Fn1	GLAFTDVDVDSIK	VTNIDRPKGLAFTDVD	DVDVDSIKIAWESPQG	0	1378.7	1727	1739	yes	yes	2	7.8021e-07	106.29	895900000	26699000	35944000	25730000	NaN	NaN	69893000	NaN	NaN	NaN	NaN	62997000	134860000	NaN	53299000	NaN	NaN	35753000	44172000	51685000	5575300	90006000	NaN	97993000	NaN	NaN	47849000	NaN	NaN	NaN	113450000	By matching	By matching	By matching
P11276	Fn1	IAWESPQGQVSR	DVDVDSIKIAWESPQG	SPQGQVSRYRVTYSSP	0	1356.68	1740	1751	yes	yes	2	8.0712e-10	169.76	793020000	18574000	12564000	11188000	5150900	9739000	20881000	NaN	17892000	13492000	NaN	32179000	54355000	53759000	23689000	38115000	NaN	20384000	14544000	30193000	5421900	35651000	128960000	42984000	18807000	20385000	25293000	38472000	20549000	13081000	66708000	By MS/MS	By MS/MS	By MS/MS	By matching	By MS/MS
P11276	Fn1	YRVTYSSPEDGIR	SPQGQVSRYRVTYSSP	SSPEDGIRELFPAPDG	1	1541.75	1752	1764	yes	yes	2;3	0.00048888	85.845	250570000	8356700	10764000	7095900	NaN	NaN	NaN	4676500	6254600	NaN	NaN	16715000	33619000	28883000	10095000	13811000	8892000	NaN	NaN	10012000	NaN	8856900	37062000	15637000	9389200	NaN	12749000	7702400	NaN	NaN	NaN	By matching	By matching	By matching
P11276	Fn1	VTYSSPEDGIR	QGQVSRYRVTYSSPED	SSPEDGIRELFPAPDG	0	1222.58	1754	1764	yes	yes	2	0.00026579	143.7	409400000	14709000	14597000	NaN	4903300	9784000	NaN	NaN	NaN	NaN	NaN	19606000	31251000	44630000	28416000	21881000	NaN	NaN	NaN	NaN	4508800	31548000	42586000	63247000	5383200	NaN	NaN	NaN	25117000	NaN	47236000	By MS/MS	By matching		By matching	By matching
P11276	Fn1	FSQVTPTSFTAQWIAPSVQLTGYR	IPAPTNLKFSQVTPTS	SVQLTGYRVRVNPKEK	0	2684.36	1820	1843	yes	yes	2;3	1.4648e-91	238.88	4296800000	93022000	75426000	82692000	12175000	63778000	113600000	108090000	112760000	97580000	91939000	151290000	275280000	262950000	129460000	89352000	127240000	129960000	49997000	211560000	14251000	117470000	621220000	177350000	59513000	70914000	181090000	240850000	104640000	53664000	377690000	By MS/MS	By MS/MS	By MS/MS	By MS/MS	By MS/MS
P11276	Fn1	EINLSPDSSSVIVSGLMVATK	KEKTGPMKEINLSPDS	SGLMVATKYEVSVYAL	0	2146.12	1857	1877	yes	yes	2;3	6.3205e-28	167.69	2431300000	59703000	52024000	36801000	16894000	28857000	49596000	44546000	44025000	53040000	40491000	75130000	134380000	183690000	43810000	68761000	104070000	81628000	26133000	76591000	12280000	71555000	326620000	94368000	44366000	48901000	113870000	186140000	56727000	35621000	220690000	By MS/MS	By MS/MS	By MS/MS	By MS/MS	By MS/MS
P11276	Fn1	YEVSVYALK	SGLMVATKYEVSVYAL	EVSVYALKDTLTSRPA	0	1070.56	1878	1886	yes	yes	1;2	0.00094766	106.36	1620600000	75654000	43129000	43855000	NaN	4333500	5866900	NaN	NaN	NaN	NaN	131140000	157050000	131990000	53165000	NaN	NaN	5809300	NaN	18191000	13033000	43540000	296650000	73575000	20293000	NaN	166110000	73352000	4612700	24678000	234570000	By MS/MS	By MS/MS	By MS/MS	By MS/MS	By matching
P11276	Fn1	DTLTSRPAQGVITTLENVSPPR	EVSVYALKDTLTSRPA	LENVSPPRRARVTDAT	1	2351.24	1887	1908	yes	yes	2;3;4	1.8573e-42	154.84	1179300000	37517000	29091000	22957000	12545000	21330000	28906000	31989000	27594000	18505000	29788000	58050000	65901000	78395000	37405000	46389000	62949000	5064100	20291000	41553000	9549200	53826000	114170000	55467000	37272000	26096000	28676000	52867000	25863000	21237000	78097000	By matching	By MS/MS	By MS/MS	By MS/MS	By matching
P11276	Fn1	DTLTSRPAQGVITTLENVSPPRR	EVSVYALKDTLTSRPA	ENVSPPRRARVTDATE	2	2507.35	1887	1909	yes	yes	3;4;5	1.4162e-22	107.57	1164800000	29493000	46032000	20459000	7017900	7882800	25819000	34333000	15180000	13132000	35796000	74807000	73344000	79495000	NaN	22367000	48439000	16308000	12349000	11128000	2419200	32577000	182570000	70499000	28996000	13730000	48909000	65869000	14177000	18987000	112670000	By MS/MS	By MS/MS	By MS/MS	By MS/MS	By MS/MS
P11276	Fn1	PAQGVITTLENVSPPR	LKDTLTSRPAQGVITT	LENVSPPRRARVTDAT	0	1677.9	1893	1908	yes	yes	2;3	4.4319e-30	203.7	1248500000	21604000	14666000	7721600	8597700	25721000	73432000	46891000	38119000	41282000	35318000	21114000	27702000	59061000	21919000	51752000	38243000	33907000	31919000	78728000	9800200	52238000	102160000	80118000	25885000	46022000	39994000	49403000	50564000	24671000	89987000	By MS/MS	By MS/MS	By MS/MS	By MS/MS	By MS/MS
P11276	Fn1	VTDATETTITISWR	VSPPRRARVTDATETT	TTITISWRTKTETITG	0	1592.8	1912	1925	yes	yes	2	3.1552e-10	192.44	518060000	13632000	NaN	11689000	5160300	10229000	25179000	17458000	16640000	17418000	NaN	18828000	16892000	17726000	8770200	10503000	31487000	8661100	9406100	23170000	2716600	23942000	68970000	37499000	15817000	14357000	16569000	25066000	15052000	8744000	26475000	By MS/MS		By MS/MS	By MS/MS	By MS/MS
P11276	Fn1	TETITGFQVDAIPANGQTPVQR	ITISWRTKTETITGFQ	NGQTPVQRSISPDVRS	0	2342.19	1928	1949	yes	yes	2;3	1.4847e-45	216.39	1969900000	29622000	42369000	60112000	10215000	40635000	53252000	104190000	80111000	29087000	46278000	65454000	82306000	123210000	43455000	102900000	114380000	82120000	43585000	89400000	7835500	57108000	155960000	68880000	22168000	33238000	71924000	135490000	62770000	39110000	72785000	By MS/MS	By MS/MS	By MS/MS	By MS/MS	By MS/MS
P11276	Fn1	SISPDVR	NGQTPVQRSISPDVRS	RSISPDVRSYTITGLQ	0	772.408	1950	1956	yes	yes	2	0.016474	97.071	3902600000	NaN	97738000	108170000	45319000	125320000	227090000	143400000	129560000	108350000	129090000	237500000	337430000	NaN	147490000	245190000	188100000	NaN	NaN	NaN	17122000	204170000	490960000	280180000	108280000	107400000	229110000	NaN	142760000	52808000	NaN		By MS/MS	By MS/MS	By matching	By matching
P11276	Fn1	SYTITGLQPGTDYK	RSISPDVRSYTITGLQ	LQPGTDYKIHLYTLND	0	1542.76	1957	1970	yes	yes	2;3	7.2066e-45	204.17	4148400000	79951000	77291000	79707000	33027000	48065000	107500000	98543000	73414000	80042000	100350000	169510000	324300000	293430000	129110000	186070000	193670000	154870000	87276000	172080000	22960000	122380000	491100000	210160000	113180000	101180000	175010000	284820000	73781000	65587000	NaN	By matching	By MS/MS	By MS/MS	By MS/MS	By MS/MS
P11276	Fn1	SYTITGLQPGTDYKIHLYTLNDNAR	RSISPDVRSYTITGLQ	YTLNDNARSSPVIIDA	1	2853.43	1957	1981	yes	yes	4	3.3579e-05	50.827	15826000	NaN	NaN	NaN	NaN	NaN	NaN	NaN	NaN	NaN	NaN	NaN	NaN	NaN	7503700	NaN	NaN	NaN	NaN	NaN	NaN	NaN	NaN	NaN	8322100	NaN	NaN	NaN	NaN	NaN	NaN
P11276	Fn1	IHLYTLNDNAR	LQPGTDYKIHLYTLND	YTLNDNARSSPVIIDA	0	1328.68	1971	1981	yes	yes	2;3	2.4009e-06	161.79	3805600000	132520000	65381000	56763000	4924600	66537000	177840000	114490000	25329000	22857000	159260000	206630000	214850000	313940000	83317000	158620000	122410000	129980000	71639000	88019000	36968000	101890000	395480000	70704000	19771000	31443000	262610000	139640000	114050000	19949000	397720000	By MS/MS	By MS/MS	By MS/MS	By MS/MS	By MS/MS
P11276	Fn1	SSPVIIDASTAIDAPSNLR	YTLNDNARSSPVIIDA	IDAPSNLRFLTTTPNS	0	1926.01	1982	2000	yes	yes	2;3	2.7138e-96	264.28	6515800000	197270000	179630000	102100000	58367000	110270000	205620000	148860000	175810000	134650000	211860000	223360000	501270000	356170000	221810000	244740000	178290000	164170000	141630000	349000000	59517000	312930000	445910000	359300000	236100000	156970000	238570000	242240000	141960000	134470000	283000000	By MS/MS	By MS/MS	By MS/MS	By MS/MS	By MS/MS
P11276	Fn1	FLTTTPNSLLVSWQAPR	IDAPSNLRFLTTTPNS	LVSWQAPRARITGYII	0	1930.03	2001	2017	yes	yes	2;3;4	1.2811e-29	163.51	6541900000	84674000	50581000	109990000	25800000	44710000	100390000	215220000	206420000	63071000	89533000	244220000	439550000	545300000	69718000	295210000	312080000	192810000	54724000	463250000	13414000	140830000	790750000	148640000	148150000	68620000	299020000	314140000	165780000	125800000	719470000	By MS/MS	By matching	By MS/MS	By MS/MS	By matching
P11276	Fn1	ITGYIIK	SWQAPRARITGYIIKY	RITGYIIKYEKPGSPP	0	806.49	2020	2026	yes	yes	2	0.01702	90.986	2200900000	46114000	46672000	42747000	NaN	57056000	103710000	NaN	NaN	NaN	94031000	113420000	115770000	122820000	83698000	NaN	120440000	63788000	NaN	97742000	26678000	79277000	241800000	140380000	69025000	36893000	117930000	94190000	82838000	NaN	203890000	By matching	By matching	By MS/MS		By MS/MS
P11276	Fn1	YEKPGSPPR	RITGYIIKYEKPGSPP	EKPGSPPREVVPRPRP	1	1029.52	2027	2035	yes	yes	2;3	0.001029	95.741	2998700000	16840000	80556000	29906000	NaN	54002000	79937000	49670000	51684000	2179200	83732000	107970000	159450000	165420000	59537000	182280000	98405000	117430000	76342000	114590000	23778000	171660000	290660000	165820000	85825000	62142000	188580000	212520000	106320000	52606000	108820000	By matching	By matching	By MS/MS		By matching
P11276	Fn1	YEKPGSPPREVVPR	RITGYIIKYEKPGSPP	PPREVVPRPRPGVTEA	2	1609.86	2027	2040	yes	yes	3	0.028506	40.552	33042000	NaN	2092000	NaN	NaN	NaN	NaN	NaN	NaN	NaN	NaN	9279800	13551000	NaN	NaN	NaN	NaN	NaN	NaN	NaN	NaN	NaN	6679600	NaN	1439400	NaN	NaN	NaN	NaN	NaN	NaN		By matching
P11276	Fn1	EVVPRPR	EKPGSPPREVVPRPRP	REVVPRPRPGVTEATI	1	851.498	2036	2042	yes	yes	2	0.035621	114.02	238110000	NaN	NaN	NaN	NaN	NaN	13354000	NaN	12750000	NaN	9601000	10850000	10390000	13140000	5521200	14358000	NaN	NaN	NaN	14584000	NaN	7691200	27982000	16377000	6465500	9922000	17233000	22862000	NaN	NaN	25026000
P11276	Fn1	PRPGVTEATITGLEPGTEYTIYVIALK	PPREVVPRPRPGVTEA	TIYVIALKNNQKSEPL	1	2888.55	2041	2067	yes	yes	3;4	1.0907e-46	144.26	4064000000	94591000	73284000	84318000	18553000	42181000	94188000	62127000	36217000	76030000	85351000	126630000	452960000	378100000	125580000	85204000	114640000	104550000	56591000	216440000	8632400	93068000	425510000	208300000	39837000	68678000	169390000	196390000	85267000	43211000	398190000	By MS/MS	By MS/MS	By MS/MS	By MS/MS	By matching
P11276	Fn1	PGVTEATITGLEPGTEYTIYVIALK	REVVPRPRPGVTEATI	TIYVIALKNNQKSEPL	0	2635.4	2043	2067	yes	yes	2;3	3.2979e-60	202.25	510790000	11441000	7176200	3965900	1735100	5829500	13175000	15983000	17680000	14605000	9127600	15038000	26742000	32844000	8965200	13898000	8010400	9465200	5900600	44903000	2257400	20527000	32459000	25411000	8070500	10503000	37582000	31668000	16213000	5656800	53957000	By MS/MS	By MS/MS	By MS/MS	By matching	By MS/MS
P11276	Fn1	SEPLIGR	IALKNNQKSEPLIGRK	KSEPLIGRKKTDELPQ	0	770.429	2072	2078	yes	yes	2	0.021506	79.833	3046900000	85660000	78506000	37748000	34818000	50092000	106080000	90066000	65043000	56215000	91441000	142710000	145540000	138230000	151280000	83092000	94081000	55070000	NaN	115550000	14341000	95207000	334930000	267760000	68271000	76980000	122350000	94021000	60171000	40307000	251350000	By matching	By MS/MS	By matching	By MS/MS	By MS/MS
P11276	Fn1	KTDELPQLVTLPHPNLHGPEILDVPSTVQK	SEPLIGRKKTDELPQL	DVPSTVQKTPFITNPG	1	3314.79	2080	2109	yes	yes	4;5	1.0951e-07	54.311	437620000	9152600	4895200	3407400	4103600	12484000	22751000	11335000	13037000	NaN	9233000	25923000	27561000	37813000	7909500	14237000	9208200	8181700	11977000	NaN	2577200	15355000	30560000	NaN	9347200	7088100	46789000	27304000	9744700	4885600	50758000	By matching	By matching	By matching	By matching	By matching
P11276	Fn1	TDELPQLVTLPHPNLHGPEILDVPSTVQK	EPLIGRKKTDELPQLV	DVPSTVQKTPFITNPG	0	3186.69	2081	2109	yes	yes	3;4	1.3393e-07	61.499	3385400000	65843000	49538000	44600000	32047000	43558000	103570000	94802000	95313000	84310000	100500000	98869000	137500000	148020000	56892000	114300000	113030000	78869000	50130000	169660000	13235000	206780000	390460000	129580000	65098000	79447000	159290000	216890000	92920000	53769000	296610000	By MS/MS	By matching	By matching	By matching	By matching
P11276	Fn1	TPFITNPGYDTENGIQLPGTTHQQPSVGQQMIFEEHGFR	DVPSTVQKTPFITNPG	IFEEHGFRRTTPPTAA	0	4371.07	2110	2148	yes	yes	4;5	4.4949e-52	127.72	466520000	NaN	NaN	NaN	NaN	24397000	19542000	21665000	22297000	3813200	NaN	9369700	15223000	14826000	NaN	10423000	28443000	17237000	NaN	55988000	4627100	23921000	57743000	NaN	9576500	19846000	27269000	28176000	17889000	NaN	34253000					By matching
P11276	Fn1	TPFITNPGYDTENGIQLPGTTHQQPSVGQQMIFEEHGFRR	DVPSTVQKTPFITNPG	FEEHGFRRTTPPTAAT	1	4527.17	2110	2149	yes	yes	4;5	8.6986e-29	90.867	478180000	15360000	10058000	NaN	NaN	8584300	16441000	NaN	NaN	6661800	12365000	12603000	38650000	37385000	NaN	11293000	22453000	5151700	NaN	33708000	NaN	18050000	72654000	16512000	NaN	NaN	51999000	34380000	NaN	NaN	53870000	By matching	By matching			By MS/MS
P11276	Fn1	LRPRPYLPNVDEEVQIGHVPR	PTAATPVRLRPRPYLP	VQIGHVPRGDVDYHLY	2	2483.34	2161	2181	yes	yes	3;4;5	5.4163e-21	124.91	3806700000	38083000	11235000	73026000	28934000	33314000	108470000	88615000	79785000	67505000	98758000	183050000	326060000	239810000	17946000	144760000	164100000	78406000	43548000	217940000	15399000	161070000	447180000	191480000	123360000	70452000	215780000	267750000	78435000	38704000	153730000	By MS/MS	By matching	By MS/MS	By MS/MS	By MS/MS
P11276	Fn1	PYLPNVDEEVQIGHVPR	TPVRLRPRPYLPNVDE	VQIGHVPRGDVDYHLY	0	1961	2165	2181	yes	yes	2;3;4	2.3277e-18	135.6	2712900000	69634000	56681000	NaN	33679000	91895000	231610000	140450000	NaN	189310000	190940000	10205000	150790000	138770000	75352000	135250000	17746000	NaN	114050000	330200000	NaN	6626800	28374000	19358000	NaN	158560000	28979000	144260000	11491000	39397000	299320000	By matching	By matching		By matching	By matching
P11276	Fn1	GVTYNIIVEALQNQR	ATLTGLTRGVTYNIIV	VEALQNQRRHKVREEV	0	1716.92	2255	2269	yes	yes	2;3	2.4372e-38	220.5	5263500000	54010000	48274000	133290000	83165000	141830000	137300000	197410000	197790000	132760000	71839000	189730000	151700000	165120000	167550000	107200000	118280000	286630000	59122000	490990000	24632000	257920000	517900000	363450000	142710000	214090000	265110000	210510000	256090000	77064000	NaN	By MS/MS	By MS/MS	By matching	By MS/MS	By matching
P11276	Fn1	GVTYNIIVEALQNQRR	ATLTGLTRGVTYNIIV	EALQNQRRHKVREEVV	1	1873.02	2255	2270	yes	yes	3	0.0015558	46.964	17583000	NaN	NaN	NaN	NaN	NaN	NaN	NaN	NaN	NaN	NaN	NaN	NaN	NaN	NaN	NaN	NaN	NaN	NaN	NaN	NaN	NaN	NaN	NaN	17583000	NaN	NaN	NaN	NaN	NaN	NaN
P11276	Fn1	EEVVTVGNAVSEGLNQPTDDSCFDPYTVSHYAIGEEWER	NQRRHKVREEVVTVGN	AIGEEWERLSDAGFKL	0	4398.95	2275	2313	yes	yes	4	1.9259e-08	51.878	94139000	NaN	NaN	NaN	NaN	NaN	8714500	6296000	NaN	NaN	NaN	NaN	NaN	14415000	NaN	NaN	NaN	NaN	NaN	16919000	NaN	NaN	20674000	NaN	NaN	6401400	7498300	13221000	NaN	NaN	NaN
P11276	Fn1	LSDAGFK	AIGEEWERLSDAGFKL	RLSDAGFKLTCQCLGF	0	736.376	2314	2320	yes	yes	1;2	0.028782	88.904	2590700000	54423000	35722000	36422000	33531000	NaN	111510000	93396000	65569000	56817000	94219000	132650000	202040000	123250000	72758000	108600000	92971000	68961000	56796000	244180000	18085000	127910000	75887000	161660000	8839500	95267000	183550000	153830000	76788000	5055800	NaN	By matching	By matching	By matching	By matching
P11276	Fn1	LTCQCLGFGSGHFR	RLSDAGFKLTCQCLGF	GFGSGHFRCDSSKWCH	0	1638.74	2321	2334	yes	yes	2;3	9.7137e-16	217.14	3227400000	16719000	NaN	NaN	38871000	NaN	NaN	209390000	83980000	NaN	51150000	250450000	208200000	31786000	174610000	276040000	288710000	104760000	101520000	58070000	38989000	NaN	191510000	NaN	243740000	184290000	311850000	63573000	131310000	130340000	37556000	By MS/MS			By MS/MS
P11276	Fn1	WCHDNGVNYK	HFRCDSSKWCHDNGVN	HDNGVNYKIGEKWDRQ	0	1291.54	2340	2349	yes	yes	2;3	7.6972e-05	169.44	1740900000	10267000	12607000	10574000	25951000	55260000	66723000	59106000	53042000	68270000	62177000	68090000	70590000	77895000	102750000	36664000	53761000	55249000	7212200	57385000	3127500	126680000	213380000	44192000	59265000	73926000	73816000	72376000	25385000	28767000	66436000	By MS/MS	By MS/MS	By MS/MS	By matching	By MS/MS
P11276	Fn1	MSCTCLGNGK	RQGENGQRMSCTCLGN	CTCLGNGKGEFKCDPH	0	1126.46	2364	2373	yes	yes	2	2.0041e-11	198.07	1918000000	36047000	50641000	31032000	11424000	16727000	31621000	27870000	32713000	33379000	54887000	90978000	149170000	144270000	86024000	85626000	54881000	37433000	31647000	103790000	11254000	67002000	249660000	31901000	27374000	23018000	95777000	111360000	43140000	18864000	128510000	By MS/MS	By matching	By MS/MS	By matching	By MS/MS
P11276	Fn1	CDPHEATCYDDGK	GNGKGEFKCDPHEATC	ATCYDDGKTYHVGEQW	0	1566.57	2378	2390	yes	yes	2;3	3.1496e-07	140.61	1155500000	17104000	22953000	21124000	15235000	17929000	37235000	43015000	43378000	43984000	29564000	25163000	50524000	68451000	33567000	71064000	31968000	30905000	19360000	40593000	13757000	60189000	133340000	NaN	56949000	49921000	55883000	52561000	46663000	23141000	NaN	By matching	By MS/MS	By matching	By MS/MS	By MS/MS
P11276	Fn1	TYHVGEQWQK	ATCYDDGKTYHVGEQW	HVGEQWQKEYLGAICS	0	1274.6	2391	2400	yes	yes	2;3	4.0495e-11	192.26	4083700000	60782000	56496000	80011000	45758000	98907000	107980000	131560000	114820000	95566000	185340000	116370000	133190000	233170000	122010000	294460000	215630000	117090000	62279000	166220000	52225000	213570000	305550000	257500000	156160000	129370000	120780000	160980000	194040000	55937000	NaN	By MS/MS	By MS/MS	By MS/MS	By MS/MS	By MS/MS
P11276	Fn1	EYLGAICSCTCFGGQR	HVGEQWQKEYLGAICS	CTCFGGQRGWRCDNCR	0	1877.79	2401	2416	yes	yes	2;3	5.4922e-28	195.25	4358300000	58820000	110680000	66973000	29755000	234610000	168110000	281970000	150970000	122140000	82936000	132760000	174310000	197570000	131690000	112570000	119250000	66048000	53195000	362420000	14075000	129500000	428980000	37012000	126110000	118140000	130350000	206170000	181770000	132140000	197280000	By MS/MS	By MS/MS	By MS/MS	By MS/MS	By MS/MS
P11276	Fn1	RPGAAEPSPDGTTGHTYNQYTQR	GWRCDNCRRPGAAEPS	TYNQYTQRYNQRTNTN	1	2503.15	2425	2447	yes	yes	3;4	6.9571e-91	234.73	7255700000	45752000	56311000	161590000	112080000	134790000	176930000	295890000	322930000	173240000	232810000	149050000	426180000	470650000	234770000	366720000	230660000	238990000	129970000	329110000	59392000	290830000	354450000	261220000	290460000	300810000	210870000	310980000	277030000	163870000	447310000	By MS/MS	By MS/MS	By MS/MS	By MS/MS	By MS/MS
P11276	Fn1	TNTNVNCPIECFMPLDVQADR	YTQRYNQRTNTNVNCP	PLDVQADRDDSRE___	0	2493.11	2452	2472	yes	yes	3	0.0016793	38.949	17971000	NaN	NaN	NaN	NaN	NaN	NaN	NaN	NaN	7990300	NaN	NaN	2584400	NaN	NaN	NaN	NaN	NaN	NaN	NaN	NaN	5986400	NaN	NaN	NaN	NaN	NaN	NaN	NaN	1410200	NaN
P11276	Fn1	TNTNVNCPIECFMPLDVQADRDDSRE	YTQRYNQRTNTNVNCP	ADRDDSRE________	2	3095.34	2452	2477	yes	yes	3	4.0094e-55	163.64	1054800000	21097000	44149000	25046000	12919000	23736000	39423000	30765000	37129000	37057000	50913000	40827000	45021000	65463000	34759000	24510000	37968000	32988000	24730000	67522000	3190000	56963000	59986000	17100000	19047000	15715000	51876000	37153000	33531000	17668000	46550000	By MS/MS	By MS/MS	By MS/MS	By MS/MS	By MS/MS
P22727	Wnt6	QAELCQAEPEVVAELAR	KARRLAGRQAELCQAE	EVVAELARGARLGVRE	0	1911.94	50	66	yes	yes	2;3	2.0323e-30	148.62	351770000	NaN	5704800	5866800	3544200	4328300	9241700	NaN	NaN	13544000	27349000	32513000	NaN	NaN	33520000	23915000	NaN	21921000	14357000	8889000	1928200	10810000	51751000	14231000	13099000	18223000	21640000	NaN	10647000	4748700	NaN		By matching	By MS/MS	By matching	By matching
P22727	Wnt6	ECQFQFR	RGARLGVRECQFQFRF	RECQFQFRFRRWNCSS	0	1013.44	74	80	yes	yes	2	0.016218	119.7	624400000	NaN	6332000	5345200	7194600	5488900	19469000	10363000	13083000	11170000	9738800	17120000	39413000	78573000	12120000	23820000	34711000	10112000	8324300	28907000	7496400	21263000	34263000	13588000	21960000	8941800	20665000	40004000	14205000	17984000	82744000		By matching	By matching	By MS/MS	By matching
P22727	Wnt6	VLQQDIR	SHSKAFGRVLQQDIRE	RVLQQDIRETAFVFAI	0	870.492	96	102	yes	yes	2	0.0081959	126.24	1786800000	41997000	36714000	23767000	25641000	23979000	85627000	4763700	NaN	33477000	75116000	72711000	87690000	77951000	69612000	NaN	6129800	34249000	36186000	321720000	4733000	77015000	61068000	190530000	3834400	62367000	88371000	NaN	32120000	32491000	176970000	By matching	By matching	By MS/MS	By MS/MS	By MS/MS
P22727	Wnt6	ETAFVFAITAAGASHAVTQACSMGELLQCGCQAPR	RVLQQDIRETAFVFAI	QCGCQAPRGRAPPRPS	0	3709.71	103	137	yes	yes	3;4	9.3024e-27	97.047	101100000	NaN	NaN	NaN	NaN	NaN	NaN	3054500	3709500	NaN	NaN	4177800	NaN	NaN	NaN	NaN	NaN	4001000	NaN	NaN	NaN	NaN	25133000	NaN	NaN	3113600	11860000	42145000	NaN	3901100	NaN
P22727	Wnt6	LFMDAQHK	DFGDEKSRLFMDAQHK	LFMDAQHKRGRGDIRA	0	988.48	184	191	yes	yes	2;3	0.0017412	81.297	678080000	5632600	4673600	3928900	3736000	8752800	30299000	22750000	18871000	17561000	12093000	15213000	24958000	27304000	10280000	43633000	28106000	13769000	6761800	39281000	NaN	34182000	40409000	72691000	21784000	18619000	29079000	28947000	17709000	10961000	66092000	By matching	By matching	By matching	By matching	By matching
P22727	Wnt6	ALVQLHNNEAGR	KRGRGDIRALVQLHNN	LHNNEAGRLAVRSHTR	0	1320.69	199	210	yes	yes	2;3	1.039e-06	111.06	363060000	NaN	5631600	7288800	NaN	8800500	40953000	9414900	NaN	5451500	NaN	NaN	29030000	21983000	NaN	NaN	6415800	NaN	NaN	41914000	NaN	6739500	25009000	92594000	NaN	NaN	26412000	NaN	14047000	NaN	21380000		By matching	By matching		By matching
P22727	Wnt6	ALLPAVR	VMGTNDGKALLPAVRT	KALLPAVRTLKPPGRA	0	738.475	267	273	yes	yes	2	0.011638	112.27	804610000	14869000	NaN	11051000	7655500	16161000	45262000	22804000	19037000	13380000	NaN	45686000	42524000	36915000	NaN	50688000	58874000	15042000	10309000	15966000	4020700	47666000	35225000	31072000	31266000	23644000	35682000	63093000	28372000	17709000	60640000	By MS/MS		By MS/MS	By MS/MS	By MS/MS
P22727	Wnt6	ADLLYAADSPDFCAPNR	RTLKPPGRADLLYAAD	PDFCAPNRRTGSPGTR	0	1894.85	281	297	yes	yes	2	0.0099212	39.016	16368000	NaN	NaN	NaN	NaN	NaN	NaN	NaN	NaN	NaN	NaN	NaN	NaN	NaN	NaN	NaN	NaN	NaN	NaN	NaN	NaN	NaN	9570600	NaN	NaN	NaN	NaN	NaN	NaN	NaN	6797800
P22727	Wnt6	ADLLYAADSPDFCAPNRR	RTLKPPGRADLLYAAD	DFCAPNRRTGSPGTRG	1	2050.95	281	298	yes	yes	2;3	1.6406e-26	142.01	2147200000	17670000	21208000	NaN	121430000	16476000	549800000	NaN	30634000	41940000	35798000	43840000	90039000	104300000	33375000	NaN	42679000	36875000	304480000	44152000	NaN	45549000	59953000	23676000	28261000	92668000	33990000	75448000	35766000	102190000	114970000	By MS/MS	By matching		By MS/MS	By MS/MS
P22727	Wnt6	GHRQESVQLEENCLCR	CDLLCCGRGHRQESVQ	LEENCLCRFHWCCVVQ	1	2013.91	327	342	yes	yes	3	2.0047e-15	118.16	131270000	NaN	NaN	NaN	NaN	NaN	NaN	NaN	10019000	NaN	NaN	NaN	17358000	NaN	8172600	NaN	NaN	8977600	NaN	NaN	NaN	19656000	20200000	NaN	7980000	3440200	14741000	20727000	NaN	NaN	NaN
P22727	Wnt6	QESVQLEENCLCR	LCCGRGHRQESVQLEE	LEENCLCRFHWCCVVQ	0	1663.73	330	342	yes	yes	2	1.067e-68	254.24	468650000	8151400	11755000	6388800	3491600	9812000	NaN	NaN	NaN	16618000	16578000	11882000	15398000	26632000	13793000	NaN	33680000	14795000	11971000	25466000	8485200	33525000	46089000	NaN	16438000	18398000	15299000	44985000	NaN	19497000	39518000	By MS/MS	By MS/MS	By MS/MS	By matching	By matching
P22727	Wnt6	FHWCCVVQCHR	LEENCLCRFHWCCVVQ	CCVVQCHRCRVRKELS	0	1587.66	343	353	yes	yes	3;4	3.9185e-05	113.62	451320000	NaN	5034400	NaN	10387000	12159000	32960000	21802000	14873000	23457000	30441000	19380000	13160000	6949300	14595000	24742000	33942000	11460000	NaN	12251000	NaN	13873000	6506700	15127000	7843600	24340000	24646000	30591000	29675000	11130000	NaN		By matching		By MS/MS	By matching
Q80V70	Megf6	LTLVGHR	PHVCAEQKLTLVGHRQ	KLTLVGHRQPCVQAFS	0	794.476	49	55	yes	yes	2	0.017505	89.703	231010000	5636100	3314700	NaN	NaN	3292500	11904000	4979800	5977000	7351400	NaN	NaN	9352400	10433000	5049900	12595000	7983300	5898900	NaN	11897000	NaN	NaN	25080000	15281000	6639000	5159800	10681000	24201000	5023900	3452900	29823000	By matching	By matching			By matching
Q80V70	Megf6	QPCVQAFSR	KLTLVGHRQPCVQAFS	PCVQAFSRVVPVWRSG	0	1091.52	56	64	yes	yes	2	0.002167	82.279	85941000	6625100	NaN	NaN	NaN	NaN	NaN	NaN	NaN	NaN	7247900	12350000	NaN	NaN	NaN	NaN	8983900	NaN	NaN	6684900	NaN	NaN	10558000	NaN	NaN	3168300	10156000	13681000	6485600	NaN	NaN	By matching
Q80V70	Megf6	VVPVWR	PCVQAFSRVVPVWRSG	SRVVPVWRSGCGQQAW	0	754.449	65	70	yes	yes	2	0.057291	90.631	316390000	NaN	NaN	NaN	NaN	NaN	NaN	13824000	11205000	23442000	NaN	NaN	25630000	38598000	NaN	NaN	30315000	10970000	NaN	16119000	NaN	19413000	36309000	NaN	8120700	9230600	17380000	33782000	12198000	9852100	NaN
Q80V70	Megf6	SGCGQQAWCVGQER	SRVVPVWRSGCGQQAW	AWCVGQERRTVYYMSY	0	1621.67	71	84	yes	yes	2	4.4483e-10	169.65	340530000	NaN	5622200	5027600	NaN	9133900	13507000	18429000	6565500	13900000	12163000	10835000	32307000	36555000	11487000	10764000	12124000	6248500	NaN	15851000	3499700	13682000	21181000	NaN	6155300	NaN	8155200	22408000	15483000	8780700	20666000	By MS/MS	By MS/MS	By MS/MS		By MS/MS
Q80V70	Megf6	TCQDVDECR	YQLQGDGKTCQDVDEC	CQDVDECRSHNGGCQH	0	1181.44	160	168	yes	yes	2	0.00070948	122.19	470230000	NaN	NaN	6737500	NaN	12361000	14391000	18535000	13538000	NaN	9341200	9192700	26414000	27820000	8632000	21567000	32617000	14996000	7813300	20838000	2750500	15387000	45832000	7467100	14447000	11342000	10924000	52258000	12866000	8122800	44042000		By MS/MS	By matching		By MS/MS
Q80V70	Megf6	TCLAISSCTLGNGGCQHQCVQLTVTQHR	FRLHTDGRTCLAISSC	QLTVTQHRCQCRPQYQ	0	3185.46	201	228	yes	yes	4	6.7315e-09	72.569	24775000	NaN	NaN	NaN	NaN	NaN	NaN	NaN	NaN	NaN	NaN	NaN	NaN	NaN	NaN	NaN	NaN	NaN	NaN	NaN	NaN	NaN	14396000	NaN	NaN	NaN	NaN	10379000	NaN	NaN	NaN
Q80V70	Megf6	CQCRPQYQLQEDGRR	QLTVTQHRCQCRPQYQ	QLQEDGRRCVRRSPCA	2	1992.9	229	243	yes	yes	3;4	1.354e-06	68.283	477080000	NaN	7755300	NaN	7743900	NaN	20331000	9233000	4551700	39235000	NaN	23837000	54636000	49647000	14962000	17562000	28441000	NaN	NaN	NaN	NaN	29340000	24377000	18910000	NaN	10782000	24945000	73133000	17662000	NaN	NaN		By matching		By matching
Q80V70	Megf6	GLAHCGCHPGYQLAADR	MHTCQELRGLAHCGCH	GYQLAADRKACEDVDE	0	1881.84	266	282	yes	yes	2;3;4	8.8101e-05	77.64	522500000	5676500	NaN	NaN	5512900	15849000	11740000	17317000	19857000	31047000	13206000	23161000	18343000	19762000	12777000	16883000	36276000	11782000	3046200	22666000	NaN	24519000	47115000	13228000	17710000	17632000	27391000	33188000	24666000	8936600	23212000	By matching			By matching	By matching
Q80V70	Megf6	GLAHCGCHPGYQLAADRK	MHTCQELRGLAHCGCH	YQLAADRKACEDVDEC	1	2009.93	266	283	yes	yes	3;4	0.00072742	50.188	618860000	21348000	4852400	NaN	NaN	10086000	29265000	15756000	10887000	16559000	27649000	19829000	39733000	16793000	16738000	39270000	65100000	9221200	NaN	29404000	NaN	25065000	29279000	11525000	NaN	2627700	11061000	107920000	11276000	NaN	47614000	By matching	By matching			By matching
Q80V70	Megf6	CVCHAGYELGADGR	LNTQGSFKCVCHAGYE	YELGADGRQCYRIEME	0	1563.66	311	324	yes	yes	2	0.017058	42.718	68118000	NaN	NaN	NaN	NaN	NaN	NaN	NaN	NaN	5319100	NaN	NaN	NaN	6029500	NaN	NaN	NaN	NaN	NaN	6027100	NaN	NaN	15401000	3558000	NaN	NaN	2896200	13754000	NaN	2578800	12554000
Q80V70	Megf6	GYELDEDQK	GPLCTCPRGYELDEDQ	YELDEDQKTCIDIDDC	0	1095.47	362	370	yes	yes	2	0.00073674	120.46	314370000	NaN	4369200	4681000	2243700	5492400	9384100	8373800	6143900	11510000	7612200	8834900	25614000	21219000	6462200	11010000	14334000	NaN	5824600	13441000	1726600	13307000	22667000	20493000	6832500	9280400	7932100	24642000	10244000	6600400	24100000		By matching	By matching	By matching	By matching
Q80V70	Megf6	LYGACLCDPGLYGR	ANRGRCHRLYGACLCD	CDPGLYGRFCHLACPP	0	1613.73	624	637	yes	yes	2	0.0015692	60.434	82790000	NaN	5733800	2361400	NaN	4530200	8156900	NaN	NaN	NaN	NaN	7550200	6655900	11614000	NaN	NaN	NaN	NaN	NaN	6226000	NaN	NaN	11872000	NaN	NaN	NaN	8274500	NaN	NaN	NaN	9814900		By matching	By matching		By matching
Q80V70	Megf6	VTGECLCPPGK	CVGAPCHRVTGECLCP	ECLCPPGKTGEDCGAD	0	1216.56	756	766	yes	yes	2	0.055458	39.022	15831000	NaN	NaN	NaN	NaN	NaN	NaN	NaN	1445700	5270100	NaN	NaN	NaN	NaN	NaN	NaN	NaN	NaN	NaN	NaN	NaN	NaN	NaN	NaN	NaN	NaN	NaN	5125600	3989400	NaN	NaN
Q80V70	Megf6	TGEDCGADCPEGR	ECLCPPGKTGEDCGAD	GADCPEGRWGLGCQEI	0	1422.51	767	779	yes	yes	2	0.00071475	70.942	81474000	NaN	NaN	NaN	NaN	NaN	4823800	NaN	NaN	5653800	4173000	NaN	NaN	7898300	4034500	3517800	4417300	3290500	NaN	NaN	NaN	4804800	6321100	14237000	NaN	NaN	4875200	7226300	6200500	NaN	NaN
Q61398	Pcolce	VFDMELHPSCR	QTVSLSFRVFDMELHP	MELHPSCRYDALEVFA	0	1389.62	80	90	yes	yes	3	5.0416e-05	77.062	333820000	NaN	4986500	NaN	3650300	5771200	12586000	11568000	10062000	7750700	9538200	9160300	26291000	26473000	9459200	16911000	10774000	9803800	9346700	25881000	NaN	13734000	29248000	NaN	7888800	8765400	15046000	14897000	13632000	9958200	10641000		By matching		By MS/MS	By MS/MS
Q61398	Pcolce	YDALEVFAGSGTSGQR	MELHPSCRYDALEVFA	GSGTSGQRLGRFCGTF	0	1656.77	91	106	yes	yes	2	2.1551e-07	92.925	195760000	NaN	NaN	7929600	NaN	NaN	8657600	7144000	8277300	5535600	NaN	12928000	NaN	19731000	14303000	14309000	13349000	9943800	11826000	NaN	1308200	10035000	NaN	14916000	6204700	3706400	7580100	7398700	6058500	4621400	NaN			By matching
Q61398	Pcolce	FCGTFRPAPVVAPGNQVTLR	TSGQRLGRFCGTFRPA	PGNQVTLRMTTDEGTG	1	2186.14	110	129	yes	yes	3	9.4728e-06	76.186	601270000	19514000	15659000	11292000	5876800	9562200	15392000	14163000	15195000	8626900	14976000	19506000	58634000	56227000	28729000	23338000	22659000	14130000	21274000	25139000	2032200	20307000	49217000	6884700	14229000	7569200	15586000	26444000	13749000	10463000	34900000	By MS/MS	By MS/MS	By matching	By matching	By matching
Q61398	Pcolce	PAPVVAPGNQVTLR	GRFCGTFRPAPVVAPG	PGNQVTLRMTTDEGTG	0	1417.8	116	129	yes	yes	2	0.00013087	83.869	139970000	NaN	NaN	NaN	NaN	2653800	7785400	8636300	4724900	NaN	NaN	7086000	7620800	9815800	5602100	8058600	6702900	5648900	7473100	8912300	1999500	4955300	12461000	NaN	3399100	3232900	NaN	NaN	7670500	7849500	7680600					By matching
Q61398	Pcolce	MTTDEGTGGR	PGNQVTLRMTTDEGTG	TDEGTGGRGFLLWYSG	0	1023.43	130	139	yes	yes	2	0.00069321	86.136	25449000	NaN	NaN	NaN	NaN	NaN	NaN	NaN	NaN	NaN	NaN	NaN	NaN	NaN	NaN	NaN	NaN	NaN	NaN	NaN	NaN	NaN	10494000	NaN	NaN	NaN	NaN	NaN	NaN	NaN	14955000
Q61398	Pcolce	GFLLWYSGR	TDEGTGGRGFLLWYSG	FLLWYSGRATSGTEHQ	0	1097.57	140	148	yes	yes	2	0.00097683	98.299	105260000	3920000	4143500	1939500	1000800	2215200	4386400	2401700	4130400	1908300	3870000	4657200	9116100	11990000	NaN	5104400	4432900	3821400	3108800	NaN	1232600	3979200	10574000	NaN	2305500	1783700	3844600	5050800	2210700	2130200	NaN	By matching	By matching	By MS/MS	By matching	By matching
Q61398	Pcolce	ATSGTEHQFCGGR	FLLWYSGRATSGTEHQ	EHQFCGGRMEKAQGTL	0	1406.6	149	161	yes	yes	2;3	0.00071475	70.942	161760000	NaN	NaN	NaN	NaN	NaN	5984300	8620200	9935100	NaN	NaN	NaN	37977000	11339000	NaN	8995000	NaN	3886300	2843200	NaN	3255700	4298300	22983000	NaN	9942600	NaN	3056500	5804500	3147600	12399000	7294000		By MS/MS
Q61398	Pcolce	FDVEPDTYCR	VIMLTFGKFDVEPDTY	VEPDTYCRYDSVSVFN	0	1300.54	204	213	yes	yes	2	0.00041907	93.178	136050000	9493700	8236000	5122500	NaN	4631100	5095300	NaN	NaN	NaN	6988600	12628000	14898000	NaN	12608000	NaN	NaN	9725400	9329500	9128800	NaN	7167000	NaN	7956100	NaN	NaN	5972700	7065500	NaN	NaN	NaN	By matching	By matching	By matching		By matching
Q61398	Pcolce	YDSVSVFNGAVSDDSK	VEPDTYCRYDSVSVFN	GAVSDDSKRLGKFCGD	0	1688.75	214	229	yes	yes	2	7.8126e-06	88.021	41756000	NaN	NaN	NaN	NaN	NaN	3184100	NaN	NaN	NaN	NaN	NaN	12011000	6634100	NaN	NaN	NaN	NaN	3678800	NaN	NaN	NaN	7332900	4790600	NaN	NaN	NaN	4124500	NaN	NaN	NaN
Q61398	Pcolce	YDSVSVFNGAVSDDSKR	VEPDTYCRYDSVSVFN	AVSDDSKRLGKFCGDK	1	1844.85	214	230	yes	yes	3	0.019906	23.1	58745000	NaN	3218200	NaN	NaN	NaN	NaN	4420300	NaN	NaN	NaN	3460000	6949600	10357000	NaN	NaN	6430000	NaN	3140200	6572700	NaN	2518000	5693400	NaN	NaN	NaN	NaN	5984900	NaN	NaN	NaN		By matching
Q61398	Pcolce	TLPRDAVEK	DGFSASYRTLPRDAVE	LPRDAVEKESALSPGE	1	1027.57	271	279	yes	yes	3	0.089128	39.622	42508000	NaN	NaN	NaN	NaN	NaN	NaN	NaN	NaN	NaN	42508000	NaN	NaN	NaN	NaN	NaN	NaN	NaN	NaN	NaN	NaN	NaN	NaN	NaN	NaN	NaN	NaN	NaN	NaN	NaN	NaN
Q61398	Pcolce	ESALSPGEDVQR	LPRDAVEKESALSPGE	SPGEDVQRGPQSRSDP	0	1286.61	280	291	yes	yes	2	1.3274e-05	130.41	52729000	NaN	NaN	NaN	NaN	NaN	NaN	NaN	NaN	NaN	NaN	NaN	NaN	NaN	24445000	NaN	NaN	NaN	NaN	NaN	3444500	NaN	NaN	15372000	9468000	NaN	NaN	NaN	NaN	NaN	NaN
Q61398	Pcolce	TGGLDLPSPPSGTSLK	VSLLGVYKTGGLDLPS	PPSGTSLKLYVPCRQM	0	1525.8	389	404	yes	yes	2	0.028577	55.98	64301000	NaN	NaN	3613300	NaN	NaN	3344500	3689800	NaN	NaN	NaN	5961700	8221300	11145000	NaN	NaN	6131600	NaN	7405000	NaN	NaN	NaN	7448100	NaN	NaN	2216700	NaN	5123000	NaN	NaN	NaN			By matching
Q61398	Pcolce	LYVPCR	PPSGTSLKLYVPCRQM	LKLYVPCRQMPPMKKG	0	806.411	405	410	yes	yes	2	0.068304	82.141	190560000	19789000	NaN	NaN	NaN	NaN	NaN	NaN	NaN	NaN	NaN	19930000	29847000	NaN	NaN	9521600	11917000	5300900	NaN	NaN	948820	NaN	24922000	NaN	NaN	NaN	8111400	21407000	NaN	NaN	38865000	By matching
Q61398	Pcolce	SNQDQILNNLSK	ESFVVLYRSNQDQILN	QILNNLSKRKCPSQPR	0	1372.69	446	457	yes	yes	2	1.4238e-05	127.83	168160000	12307000	NaN	10477000	NaN	NaN	NaN	NaN	NaN	NaN	NaN	NaN	21580000	33067000	NaN	6643200	9398000	NaN	18199000	27814000	NaN	NaN	NaN	10899000	NaN	NaN	5709000	12068000	NaN	NaN	NaN	By matching		By matching
P35969	Flt1	LKVPELSLK	TGYGSGSKLKVPELSL	KVPELSLKGTQHVMQA	1	1025.65	29	37	yes	yes	3	0.0051605	60.518	162160000	7368500	3783300	2090700	NaN	2982400	4467700	3037000	4348500	3435800	NaN	7047700	19460000	12617000	9460900	7177900	NaN	2833000	4133600	8253300	1144200	5171400	8777500	9133300	3140100	3725800	8023800	NaN	4186100	3620300	12742000	By MS/MS	By MS/MS	By matching		By matching
P35969	Flt1	GTQHVMQAGQTLFLK	KVPELSLKGTQHVMQA	AGQTLFLKCRGEAAHS	0	1657.86	38	52	yes	yes	2;3	3.5581e-10	119.88	167220000	6000600	NaN	4299800	NaN	NaN	3905500	NaN	NaN	NaN	6909900	8950400	3384900	6955900	11858000	13390000	NaN	NaN	NaN	11426000	NaN	NaN	33833000	NaN	11475000	2910900	7419500	15654000	NaN	5265600	13583000	By matching		By matching
P35969	Flt1	RLSITPPSACGR	TTVSQEDKRLSITPPS	TPPSACGRDNRQFCST	1	1313.69	73	84	yes	yes	3	0.02064	33.192	11727000	NaN	NaN	NaN	NaN	NaN	NaN	NaN	NaN	NaN	NaN	NaN	6412700	5313800	NaN	NaN	NaN	NaN	NaN	NaN	NaN	NaN	NaN	NaN	NaN	NaN	NaN	NaN	NaN	NaN	NaN
P35969	Flt1	LSITPPSACGR	TVSQEDKRLSITPPSA	TPPSACGRDNRQFCST	0	1157.59	74	84	yes	yes	2	0.0037401	61.593	204980000	7095800	NaN	4427700	NaN	NaN	8155700	3749500	2087900	NaN	NaN	11455000	19943000	20954000	16214000	13167000	6008700	6079300	3257800	9594600	NaN	6214700	16571000	3921300	9117400	3758400	9184500	NaN	6729700	3405100	13890000	By MS/MS		By matching
P35969	Flt1	YLPTSTSK	HTGLYTCRYLPTSTSK	YLPTSTSKKKKAESSI	0	895.465	110	117	yes	yes	2	0.046447	50.703	987980000	NaN	7244900	7207300	1949300	NaN	1955900	2171800	83970000	NaN	NaN	14295000	30243000	42796000	22915000	121870000	NaN	116070000	100050000	NaN	42643000	6675700	27852000	13609000	99900000	NaN	9534000	16071000	99633000	98862000	20459000		By matching	By matching	By matching
P35969	Flt1	LVHMTEGR	EMHTDIPKLVHMTEGR	LVHMTEGRQLIIPCRV	0	941.475	146	153	yes	yes	3	0.0011147	84.568	494100000	14849000	7224400	7298300	NaN	13783000	21415000	NaN	NaN	13279000	9493500	13829000	32738000	45307000	17535000	26656000	18007000	14893000	NaN	NaN	2837400	20374000	29639000	NaN	30758000	11330000	30280000	15077000	17879000	5636800	73980000	By matching	By matching	By matching		By matching
P35969	Flt1	KFPFDTLTPDGQR	PNVTVTLKKFPFDTLT	TLTPDGQRITWDSRRG	1	1520.76	172	184	yes	yes	3	0.0016794	36.631	57069000	NaN	4305700	NaN	NaN	NaN	NaN	NaN	NaN	NaN	NaN	NaN	12392000	7075600	9497200	NaN	NaN	NaN	NaN	NaN	NaN	NaN	NaN	4937200	NaN	NaN	5729200	NaN	NaN	NaN	13132000		By matching
P35969	Flt1	ITWDSR	TLTPDGQRITWDSRRG	QRITWDSRRGFIIANA	0	776.382	185	190	yes	yes	2	0.046722	122.15	67192000	NaN	NaN	NaN	NaN	5332600	NaN	NaN	NaN	NaN	NaN	8337500	NaN	NaN	NaN	NaN	9885200	3165100	NaN	NaN	NaN	7210100	8810000	10740000	NaN	NaN	NaN	8903000	NaN	4808700	NaN					By matching
P35969	Flt1	QTNTILDVQIRPPSPVR	QTNYLTHRQTNTILDV	IRPPSPVRLLHGQTLV	1	1933.07	226	242	yes	yes	3	0.0028227	44.005	116660000	NaN	NaN	NaN	NaN	3042100	2668800	NaN	NaN	NaN	NaN	5248900	18188000	16301000	13461000	5897100	5319300	5379400	NaN	NaN	NaN	4531900	11068000	NaN	NaN	991820	NaN	8457000	NaN	1577200	14527000					By matching
P35969	Flt1	SHSHNNVFHSVLK	SIRQRIDRSHSHNNVF	NVFHSVLKINNVESRD	0	1504.75	286	298	yes	yes	2;3	1.4319e-06	109.69	82816000	NaN	NaN	NaN	NaN	NaN	NaN	NaN	NaN	NaN	NaN	NaN	8521600	16441000	NaN	10611000	NaN	NaN	NaN	7801400	NaN	NaN	14907000	NaN	NaN	NaN	8643200	NaN	NaN	NaN	15892000
P35969	Flt1	KQPVQETTAGR	GFISVKHRKQPVQETT	VQETTAGRRSYRLSMK	1	1213.64	341	351	yes	yes	2;3	0.013019	59.931	164850000	NaN	NaN	NaN	NaN	5049800	4524800	9737800	7986000	NaN	NaN	NaN	NaN	23080000	NaN	26418000	15396000	NaN	NaN	4731000	NaN	6124200	NaN	16699000	18276000	6861000	5750200	NaN	NaN	NaN	14219000					By matching
P35969	Flt1	QPVQETTAGR	FISVKHRKQPVQETTA	VQETTAGRRSYRLSMK	0	1085.55	342	351	yes	yes	2	0.032992	46.335	94238000	NaN	NaN	NaN	NaN	NaN	6174700	NaN	NaN	NaN	NaN	NaN	16935000	15318000	NaN	NaN	NaN	NaN	4057200	NaN	NaN	7040100	NaN	10663000	9322000	4335900	NaN	NaN	5578100	4691700	10123000
P35969	Flt1	AFPSPEIVWLK	YRLSMKVKAFPSPEIV	SPEIVWLKDGSPATLK	0	1285.71	362	372	yes	yes	2	0.0019351	66.435	275100000	2925400	NaN	4978000	NaN	5393900	1718900	7521800	NaN	3867400	4258200	5348200	10122000	38403000	NaN	28777000	NaN	20458000	NaN	37640000	2345200	11357000	NaN	17139000	7357500	3976000	9279700	NaN	5115200	8126600	38995000	By matching		By matching		By MS/MS
P35969	Flt1	AFPSPEIVWLKDGSPATLK	YRLSMKVKAFPSPEIV	DGSPATLKSARYLVHG	1	2055.1	362	380	yes	yes	3	0.006492	38.271	43468000	NaN	NaN	NaN	NaN	NaN	NaN	NaN	NaN	NaN	NaN	3085500	7605200	7569500	5992700	3584300	NaN	NaN	NaN	NaN	NaN	3005400	10351000	NaN	2274400	NaN	NaN	NaN	NaN	NaN	NaN
P35969	Flt1	YLVHGYSLIIK	PATLKSARYLVHGYSL	HGYSLIIKDVTTEDAG	0	1304.75	384	394	yes	yes	3	0.00039791	69.65	227390000	8096700	2570400	NaN	NaN	2383700	11826000	6135100	3118400	4339100	NaN	5664100	9064600	32012000	6556100	10515000	7180500	7078300	4182900	18329000	NaN	8725700	9866300	15605000	8460600	4708500	7450400	7158600	5821100	3307300	17237000	By matching	By matching			By matching
P35969	Flt1	SVSSLPSPPLYPLGSR	VKPQIYEKSVSSLPSP	PLYPLGSRQVLTCTVY	0	1655.89	435	450	yes	yes	2	4.1786e-08	126.12	354130000	8722100	10809000	NaN	NaN	5726300	8428600	NaN	NaN	6450700	8127100	7768800	28634000	34179000	27645000	19250000	6091700	7836200	8809200	24311000	2923000	13856000	36577000	18504000	13462000	9047600	10600000	10238000	8918100	NaN	17219000	By MS/MS	By MS/MS			By MS/MS
P35969	Flt1	YDFCTENEESFILDPSSNLGNR	HHNHSKERYDFCTENE	PSSNLGNRIESISQRM	0	2606.12	481	502	yes	yes	3	0.062231	19.722	29391000	NaN	3028200	2345900	NaN	NaN	NaN	NaN	NaN	NaN	NaN	NaN	2852500	7974400	5685200	NaN	NaN	3836700	NaN	NaN	NaN	NaN	NaN	NaN	NaN	NaN	3668400	NaN	NaN	NaN	NaN		By matching	By matching
P35969	Flt1	TVSTLVVADSQTPGIYSCR	TVIEGTNKTVSTLVVA	TPGIYSCRAFNKIGTV	0	2053.01	519	537	yes	yes	2;3	5.4626e-23	138.02	381950000	5218000	9681600	9266600	NaN	2817900	10432000	8671200	5464800	2503400	NaN	17236000	30766000	42571000	23466000	20588000	10237000	14665000	4418900	22157000	1092800	4321600	40169000	6942200	7828100	9958500	18111000	19686000	9996200	7714100	15973000	By matching	By MS/MS	By MS/MS		By matching
P35969	Flt1	IGTVER	YSCRAFNKIGTVERNI	NKIGTVERNIKFYVTD	0	673.376	542	547	yes	yes	2	0.082451	74.717	738760000	109380000	29511000	NaN	NaN	47287000	NaN	31159000	NaN	NaN	NaN	52678000	106490000	66585000	NaN	NaN	NaN	61985000	4383800	NaN	3890400	6112400	100080000	37244000	15062000	NaN	NaN	42057000	22085000	2769300	NaN	By matching	By matching			By matching
P35969	Flt1	DITWILLR	VVNKFLYRDITWILLR	DITWILLRTVNNRTMH	0	1028.6	587	594	yes	yes	2	0.0017691	143.37	667960000	23467000	6633300	3744900	NaN	4949600	110370000	6119300	4114800	4187400	4316600	7618200	176320000	22029000	17359000	14168000	9279300	9075800	6391900	10987000	NaN	9133700	16577000	97181000	4814200	29329000	8370200	6664400	6251700	37951000	10547000	By matching	By MS/MS	By matching		By matching
P35969	Flt1	NVSLEDSGTYACR	ITLNLVIKNVSLEDSG	DSGTYACRARNIYTGE	0	1470.64	626	638	yes	yes	2	0.0003588	78.096	103310000	NaN	5247100	NaN	NaN	NaN	NaN	NaN	NaN	NaN	NaN	NaN	9290600	20948000	14005000	7210600	NaN	NaN	4696900	NaN	NaN	5295800	16248000	NaN	7246400	3193400	NaN	NaN	NaN	NaN	9924700		By matching
P35969	Flt1	NIYTGEDILR	GTYACRARNIYTGEDI	YTGEDILRKTEVLVRD	0	1192.61	641	650	yes	yes	2	0.0038852	68.016	29635000	NaN	NaN	NaN	NaN	NaN	NaN	NaN	NaN	NaN	NaN	NaN	NaN	NaN	NaN	NaN	NaN	NaN	NaN	NaN	NaN	NaN	13636000	NaN	NaN	NaN	NaN	NaN	NaN	NaN	15999000
P35969	Flt1	NIYTGEDILRK	GTYACRARNIYTGEDI	TGEDILRKTEVLVRDS	1	1320.7	641	651	yes	yes	2;3	0.00013547	75.416	123210000	NaN	4433100	1302300	NaN	NaN	NaN	NaN	NaN	NaN	NaN	3423600	15777000	26499000	7658200	14135000	4599500	NaN	NaN	8873100	NaN	NaN	16479000	NaN	6432800	NaN	6062300	5674800	NaN	1858600	NaN		By matching	By matching
P35969	Flt1	KTEVLVR	YTGEDILRKTEVLVRD	RKTEVLVRDSEAPHLL	1	843.518	651	657	yes	yes	2	0.083184	54.525	289220000	13726000	5466700	17912000	4282500	9739300	7111800	5295500	8030300	NaN	8227200	12015000	NaN	9851200	9601000	10774000	17194000	8604700	5083100	18966000	7624400	NaN	11294000	9872700	10915000	4744500	12200000	29236000	9950600	7088000	14421000	By matching	By matching	By matching	By matching	By matching
P35969	Flt1	TEVLVR	TGEDILRKTEVLVRDS	RKTEVLVRDSEAPHLL	0	715.423	652	657	yes	yes	2	0.052263	109.94	385940000	15244000	NaN	6769400	4010900	8343500	NaN	6989800	7156300	5746900	NaN	19739000	25488000	31738000	35615000	21143000	13672000	7932100	8673000	20493000	NaN	11556000	5907300	30593000	13852000	7446300	13614000	13705000	12549000	7044100	30914000	By matching		By MS/MS	By matching	By matching
P35969	Flt1	VTEEDEGVYR	NSTLFIERVTEEDEGV	EEDEGVYRCRATNQKG	0	1195.54	722	731	yes	yes	2	0.0028717	66.27	33987000	NaN	NaN	3763300	1528300	NaN	3804000	5400100	4169900	NaN	NaN	NaN	NaN	NaN	NaN	NaN	NaN	3587700	2426000	NaN	NaN	NaN	NaN	NaN	1877800	NaN	NaN	7430100	NaN	NaN	NaN			By MS/MS	By matching
Q6GUQ1	Egfl8	QTLLVPLR	ESLGVCSKQTLLVPLR	QTLLVPLRYNESYSQP	0	938.591	41	48	yes	no	2	0.016733	65.038	86510000	NaN	NaN	NaN	NaN	1883400	NaN	3195200	2256900	NaN	NaN	5860800	6875500	9137700	4605300	7836200	7359500	NaN	NaN	NaN	NaN	7765200	7514100	NaN	3302400	2510300	NaN	5879800	2002200	NaN	8525600					By matching
Q6GUQ1	Egfl8	ICSTYR	LTLCAGRRICSTYRTT	RRICSTYRTTYRVAWR	0	798.369	70	75	yes	no	2	0.049183	116.09	129160000	NaN	NaN	NaN	NaN	5634800	NaN	NaN	NaN	10669000	NaN	NaN	NaN	10928000	NaN	7112800	12114000	NaN	NaN	NaN	NaN	NaN	8266900	3786100	4555200	NaN	4669200	24985000	NaN	NaN	36440000					By matching
Q6GUQ1	Egfl8	EVPQTHVVCCQGWK	VAWREVRREVPQTHVV	VVCCQGWKKPHPGALT	0	1726.79	88	101	yes	no	2;3	0.00010876	53.001	82946000	NaN	NaN	NaN	NaN	NaN	NaN	NaN	NaN	NaN	NaN	NaN	NaN	17890000	4298300	8709100	10066000	NaN	NaN	NaN	NaN	NaN	13544000	NaN	3178500	6124700	NaN	19135000	NaN	NaN	NaN
Q6GUQ1	Egfl8	KPHPGALTCDAICSKPCLNGGVCTGPDR	VVCCQGWKKPHPGALT	GVCTGPDRCECAPGWG	2	3037.4	102	129	yes	no	4	0.00089371	32.708	50033000	NaN	NaN	NaN	NaN	NaN	NaN	NaN	NaN	NaN	NaN	NaN	NaN	16457000	NaN	NaN	NaN	NaN	NaN	NaN	NaN	12735000	NaN	NaN	NaN	NaN	5665400	15176000	NaN	NaN	NaN
Q6GUQ1	Egfl8	CECAPGWGGK	GVCTGPDRCECAPGWG	CAPGWGGKHCHVDVDE	0	1120.44	130	139	yes	no	2	0.0061104	71.501	136790000	NaN	NaN	NaN	NaN	NaN	6331600	5502100	6085400	5842200	NaN	5194800	5867000	14621000	4831800	8374200	10832000	2679700	NaN	NaN	NaN	10212000	10228000	NaN	4101100	3438700	NaN	16227000	4760400	NaN	11657000
Q6GUQ1	Egfl8	HCHVDVDECR	CAPGWGGKHCHVDVDE	HVDVDECRASLTLCSH	0	1325.52	140	149	yes	no	2	0.0004992	104.89	167030000	NaN	NaN	NaN	NaN	NaN	8622800	NaN	4680100	10644000	NaN	7340100	NaN	17497000	6643900	11436000	6926500	NaN	NaN	NaN	NaN	13663000	28497000	NaN	4192800	NaN	8174700	16418000	NaN	NaN	22291000
Q6GUQ1	Egfl8	TCAGGPPESPTSASILSVAVR	LVLGLDGRTCAGGPPE	SILSVAVREADSEEER	0	2056.03	182	202	yes	no	2	0.0050538	55.885	49387000	NaN	NaN	NaN	NaN	NaN	NaN	NaN	NaN	NaN	NaN	NaN	NaN	NaN	NaN	NaN	21753000	NaN	NaN	NaN	NaN	NaN	NaN	NaN	NaN	NaN	NaN	12009000	NaN	NaN	15625000
Q6GUQ1	Egfl8	WEVAELR	SEEERALRWEVAELRG	RWEVAELRGRLEKLEQ	0	901.466	214	220	yes	no	2	0.016887	92.467	373580000	NaN	NaN	NaN	3811100	14748000	21873000	16994000	12276000	20829000	10243000	19444000	NaN	NaN	12785000	17243000	48904000	5791800	5601700	9412500	2919800	15003000	NaN	35935000	12940000	22079000	12123000	33006000	13095000	6520100	NaN				By matching	By matching
Q6GUQ1	Egfl8	ALRWEVAELRGR	EADSEEERALRWEVAE	EVAELRGRLEKLEQWA	2	1454.81	211	222	yes	no	3	0.072186	29.936	21666000	NaN	NaN	NaN	NaN	NaN	NaN	NaN	NaN	NaN	NaN	NaN	NaN	NaN	13295000	NaN	NaN	NaN	NaN	NaN	NaN	NaN	NaN	NaN	NaN	NaN	8371000	NaN	NaN	NaN	NaN
Q6GUQ1	Egfl8	LEQWATQAGAWVR	ELRGRLEKLEQWATQA	TQAGAWVRAVLPMPPE	0	1514.76	226	238	yes	no	2	5.2688e-07	188.04	445720000	NaN	NaN	4900000	NaN	13753000	17698000	12037000	10167000	18818000	NaN	15920000	NaN	39561000	15352000	15753000	34672000	7794000	2682300	NaN	1544400	20014000	30074000	38411000	8049200	10954000	9654300	36925000	10571000	4234200	66180000			By matching		By matching
Q6GUQ1	Egfl8	AVLPMPPEELRPEQVAELWGR	TQAGAWVRAVLPMPPE	QVAELWGRGDRIESLS	1	2416.26	239	259	yes	yes	3	4.0366e-10	98.269	405200000	NaN	NaN	3128000	1930300	23396000	22224000	5629300	10372000	52431000	19643000	NaN	NaN	25291000	NaN	29541000	NaN	6802500	7642900	NaN	1269600	26104000	17644000	65407000	6342500	24750000	NaN	NaN	5139400	NaN	50511000			By matching	By MS/MS	By matching
Q6GUQ1	Egfl8	GDRIESLSDQVLLLEER	QVAELWGRGDRIESLS	QVLLLEERLGACACED	1	1971.03	260	276	yes	yes	2;3	7.6078e-19	170.49	674230000	8919600	15425000	5440600	3198900	11656000	721480	2408900	3843200	51811000	16939000	32494000	22900000	46052000	27623000	5658400	46403000	8693300	NaN	9015300	2891000	22321000	45300000	61445000	2948700	4642300	16189000	59765000	11954000	6843400	120730000	By matching	By matching	By matching	By MS/MS	By matching
Q6GUQ1	Egfl8	IESLSDQVLLLEER	ELWGRGDRIESLSDQV	QVLLLEERLGACACED	0	1642.88	263	276	yes	yes	2	5.4845e-10	151.98	48344000	NaN	3781800	NaN	2996600	NaN	NaN	NaN	NaN	NaN	4706800	NaN	5715500	6568500	5752900	NaN	NaN	NaN	NaN	NaN	369460	NaN	NaN	12597000	NaN	NaN	NaN	NaN	NaN	NaN	5856100		By MS/MS		By matching
Q6GUQ1	Egfl8	LGACACEDNSLGPSLR	QVLLLEERLGACACED	NSLGPSLRG_______	0	1718.77	277	292	yes	no	2	2.7793e-15	125.97	309360000	NaN	9940500	3650100	3771000	9129800	9713800	NaN	14827000	17719000	8411100	18638000	NaN	NaN	19605000	15454000	23196000	5723000	5498200	NaN	1825800	9802900	4040800	13135000	14249000	15864000	6654600	32137000	13394000	4457600	28528000		By MS/MS	By matching	By matching	By MS/MS
Q8BLI0	Adamtsl1	CQVLLPFSQSVADLPADECEGPKPASQR	GTQVRIIRCQVLLPFS	GPKPASQRACYAGPCN	1	3098.48	549	576	yes	yes	3	0.046316	23.223	11801000	NaN	NaN	NaN	NaN	NaN	NaN	3438900	NaN	4650100	NaN	NaN	NaN	NaN	NaN	NaN	NaN	NaN	NaN	NaN	NaN	NaN	NaN	NaN	NaN	3712500	NaN	NaN	NaN	NaN	NaN
Q8BLI0	Adamtsl1	ELADENLCVTSR	SCLNKQTRELADENLC	ENLCVTSRRPPQLLKS	0	1405.65	641	652	yes	yes	2	1.3861e-05	128.81	320010000	NaN	3971500	2480500	3209300	4264900	28743000	20728000	12256000	24436000	12453000	13267000	13770000	17305000	9851900	17586000	17007000	8575200	NaN	NaN	NaN	19880000	NaN	9860400	20455000	14783000	15033000	NaN	18656000	11437000	NaN		By matching	By matching	By matching	By matching
Q8BLI0	Adamtsl1	EMNEVVVLADELCHHPKPSTVQACNR	PASHLLSREMNEVVVL	STVQACNRFNCPPAWY	1	3032.43	675	700	yes	yes	5	1.3211e-06	68.445	79781000	NaN	NaN	NaN	NaN	3530600	15046000	NaN	NaN	7661300	NaN	NaN	NaN	NaN	NaN	3980900	14175000	NaN	NaN	NaN	NaN	13329000	NaN	NaN	NaN	NaN	NaN	22059000	NaN	NaN	NaN					By matching
Q8BLI0	Adamtsl1	MADGSFLELPETFCSASKPTSHQGCK	RDVLCKQRMADGSFLE	PTSHQGCKKDDCPSEW	1	2884.28	734	759	yes	yes	4	3.6821e-18	106.12	439940000	NaN	NaN	NaN	NaN	NaN	31275000	17193000	21036000	29354000	15035000	10198000	22734000	10038000	NaN	20181000	20744000	11080000	5357800	15681000	NaN	31273000	39994000	NaN	NaN	11138000	31734000	29800000	23348000	5657900	37092000
Q8BLI0	Adamtsl1	NIYIQTR	SPHIAAARNIYIQTRR	RNIYIQTRRQRKLHFV	0	906.492	843	849	yes	yes	2	0.024196	87.284	0	NaN	NaN	NaN	NaN	NaN	NaN	NaN	NaN	NaN	NaN	NaN	NaN	NaN	NaN	NaN	NaN	NaN	NaN	NaN	NaN	NaN	NaN	NaN	NaN	NaN	NaN	NaN	NaN	NaN	NaN
Q8BLI0	Adamtsl1	LHFVVGGFAYLLPK	IQTRRQRKLHFVVGGF	GFAYLLPKTTVVLRCP	0	1559.89	854	867	yes	yes	3	3.2298e-05	63.727	47498000	NaN	NaN	NaN	NaN	NaN	4371800	NaN	NaN	NaN	NaN	2756900	8116900	NaN	NaN	NaN	NaN	NaN	NaN	NaN	NaN	3441300	6412700	6804800	1103700	NaN	3849200	10640000	NaN	NaN	NaN
Q8BLI0	Adamtsl1	FRKPLITWEK	VLRCPTRRFRKPLITW	KPLITWEKDGQHSISS	2	1316.76	879	888	yes	yes	3	0.065072	41.598	96539000	NaN	NaN	NaN	NaN	NaN	NaN	NaN	NaN	3997400	NaN	8797300	11524000	4766100	NaN	11065000	11714000	7008000	NaN	NaN	NaN	5497500	NaN	5837500	NaN	NaN	13314000	8470200	4547100	NaN	NaN
Q8BLI0	Adamtsl1	DGQHSISSAHVTVAPFGYLK	KPLITWEKDGQHSISS	VAPFGYLKIHRLKPSD	0	2113.06	889	908	yes	yes	3;4	0.00044704	35.174	356830000	NaN	NaN	NaN	NaN	NaN	14786000	NaN	10620000	6382600	13570000	9789200	8258000	4116100	4532700	19940000	17501000	7799100	NaN	NaN	NaN	19020000	47232000	13419000	NaN	4756800	22971000	27096000	11723000	NaN	93315000
Q8BLI0	Adamtsl1	LKPSDAGIYTCSAGPAR	FGYLKIHRLKPSDAGI	TCSAGPAREQFVIKLI	1	1762.87	912	928	yes	yes	2;3	0.00010096	73.498	392260000	NaN	NaN	NaN	NaN	NaN	19859000	NaN	12457000	NaN	10836000	11341000	44235000	19957000	10176000	23594000	16304000	13465000	NaN	19780000	NaN	19554000	69931000	13056000	18896000	3418200	19343000	11676000	13114000	6686400	14584000
Q8BLI0	Adamtsl1	LDDILR	TMVAEQKRLDDILRNL	KRLDDILRNLSQQPEE	0	743.418	1054	1059	yes	yes	2	0.056757	92.785	14621000	NaN	5906100	NaN	NaN	NaN	NaN	NaN	NaN	NaN	8715200	NaN	NaN	NaN	NaN	NaN	NaN	NaN	NaN	NaN	NaN	NaN	NaN	NaN	NaN	NaN	NaN	NaN	NaN	NaN	NaN		By MS/MS
Q8BLI0	Adamtsl1	HLVAQLAQDIFR	ELRDLYSKHLVAQLAQ	QLAQDIFRSHLENQDL	0	1409.78	1075	1086	yes	yes	2;3	2.3605e-06	134.84	202360000	NaN	NaN	NaN	NaN	NaN	4279900	1947900	2190900	3267100	3956300	6658500	11793000	9662800	3210000	3328900	3131600	1923200	NaN	10328000	1113800	5467500	38650000	26528000	6588200	3030500	6338000	7121500	2828000	1184300	37827000
Q8BLI0	Adamtsl1	SHLENQDLLPKPSEQR	QLAQDIFRSHLENQDL	LPKPSEQRFPPMAVPA	1	1889.96	1087	1102	yes	yes	3;4	1.9609e-11	86.455	286570000	NaN	NaN	NaN	NaN	NaN	15814000	5231400	7919200	NaN	7224500	8946100	7066200	16849000	5579100	12716000	11033000	NaN	NaN	8099000	1094700	13908000	31473000	40096000	12092000	10427000	12075000	31941000	NaN	4933400	22051000
Q8BLI0	Adamtsl1	HVSGFSSSLR	PMAVPAHKHVSGFSSS	SGFSSSLRSSSGEAGG	0	1075.54	1113	1122	yes	yes	2	0.02295	49.418	292140000	NaN	NaN	3176100	NaN	4302900	NaN	15909000	17405000	NaN	NaN	7532700	15564000	13340000	9366000	20897000	17198000	8430900	5303300	12391000	NaN	13937000	40748000	NaN	8182300	10633000	11935000	14701000	13026000	NaN	28166000			By matching		By matching
Q8BLI0	Adamtsl1	ISAAQQLSASEVVTHLGQTVALASGTLSVLLHCEAVGNPR	RKPAILRKISAAQQLS	CEAVGNPRPTIHWTRN	0	4084.14	1145	1184	yes	yes	4	1.9659e-08	54.562	86966000	NaN	NaN	NaN	NaN	NaN	2366100	NaN	NaN	5883000	NaN	NaN	NaN	NaN	NaN	NaN	NaN	NaN	NaN	NaN	NaN	NaN	24955000	NaN	NaN	2352200	6708900	23238000	NaN	NaN	21462000
Q8BLI0	Adamtsl1	NGEAVQFSDR	RPTIHWTRNGEAVQFS	EAVQFSDRILLQPDDS	0	1121.51	1192	1201	yes	yes	2	0.00047001	123.86	251490000	8410700	3891700	NaN	NaN	6417700	8949200	8495400	6889300	13457000	16545000	8570600	NaN	NaN	6336200	11951000	18144000	NaN	NaN	6614700	NaN	8443400	18347000	12970000	5399500	NaN	9686200	33952000	7809700	NaN	30210000	By matching	By matching			By matching
Q8BLI0	Adamtsl1	MTVLNTEKPTVTVDIGGTVR	KPLVKTSRMTVLNTEK	VDIGGTVRTVRGVNVT	1	2130.14	1253	1272	yes	yes	2;3	1.1886e-14	114.72	454500000	NaN	3482100	3082700	NaN	4454400	13084000	NaN	NaN	26650000	12300000	31647000	28780000	12156000	26984000	5988800	20780000	20262000	NaN	17653000	1305200	8770200	43426000	34476000	NaN	NaN	5387500	49124000	NaN	NaN	84708000		By matching	By matching		By MS/MS
Q8BLI0	Adamtsl1	LGSSHHLHEGSSHHLHEGSLLLTDVSFSDQGLYSCR	TWFRNKSKLGSSHHLH	DQGLYSCRAANLHGEQ	0	3998.87	1302	1337	yes	yes	4;5	1.5871e-24	90.858	55846000	NaN	NaN	NaN	NaN	NaN	NaN	NaN	NaN	NaN	10987000	NaN	NaN	NaN	NaN	NaN	NaN	NaN	NaN	NaN	NaN	NaN	11638000	NaN	NaN	NaN	NaN	33221000	NaN	NaN	NaN
Q8BLI0	Adamtsl1	AANLHGEQTESTQLLILDPPQVPTQLEDIR	DQGLYSCRAANLHGEQ	PTQLEDIRALLLATGP	0	3325.72	1338	1367	yes	yes	3;4	6.371e-16	91.1	390440000	NaN	NaN	NaN	NaN	NaN	11078000	11765000	22621000	10778000	NaN	NaN	17964000	17495000	10735000	17008000	21835000	NaN	NaN	NaN	1221700	29034000	62731000	9393800	12820000	12550000	22852000	51923000	13243000	NaN	33396000
Q8BLI0	Adamtsl1	PAVQPVACNR	EHCTGKPRPAVQPVAC	VQPVACNRRDCPSRWM	0	1110.56	1516	1525	yes	yes	2	0.00065897	104.37	244820000	NaN	NaN	NaN	1891400	8355200	22894000	9768000	10553000	25676000	8191400	6201500	NaN	NaN	4154400	16275000	NaN	10137000	5150800	12511000	3287400	12532000	NaN	16684000	NaN	6164300	11237000	NaN	14560000	8266300	30330000				By matching	By matching
Q8BLI0	Adamtsl1	WMVTSWSACTR	NRRDCPSRWMVTSWSA	TSWSACTRSCGGGVQT	0	1383.61	1532	1542	yes	yes	2	0.00021922	107.24	251770000	NaN	3193800	NaN	NaN	11657000	22765000	12360000	7591800	NaN	NaN	6832400	7074000	10399000	NaN	7753000	16431000	NaN	NaN	9944100	1688400	9095200	11853000	8857100	1452500	3477400	21101000	20371000	14306000	2615600	40953000		By matching			By matching
Q8BLI0	Adamtsl1	ASGISTPVSNDMCSQLAK	RVTCQKLKASGISTPV	DMCSQLAKRPVDTQAC	0	1864.87	1560	1577	yes	yes	2	6.8231e-08	97.69	310720000	NaN	NaN	NaN	NaN	5053700	13767000	9738300	9273300	11187000	9494400	6174700	19360000	16590000	7932500	12644000	26157000	9535800	NaN	14046000	NaN	8562500	37484000	NaN	6539100	NaN	15505000	34384000	7788500	5821400	23677000					By matching
Q8BLI0	Adamtsl1	QVFCQTR	PRLAVQHRQVFCQTRD	RQVFCQTRDGITLPSE	0	937.444	1616	1622	yes	yes	2	0.016426	97.602	582280000	NaN	NaN	5878400	NaN	18697000	25141000	19697000	19739000	42953000	13614000	11642000	13569000	19434000	11638000	26172000	50758000	17560000	5387800	12468000	NaN	16060000	34225000	5615000	14666000	NaN	19692000	76352000	18585000	12246000	70494000			By matching		By matching
Q8BLI0	Adamtsl1	DGITLPSEQCSALPR	RQVFCQTRDGITLPSE	EQCSALPRPVSTQNCW	0	1642.8	1623	1637	yes	yes	2	3.2426e-05	99.522	182290000	NaN	7093300	3388800	NaN	6363500	12058000	7842400	4929400	11907000	9790800	5981000	NaN	11500000	NaN	8134600	18026000	7461700	NaN	9304400	NaN	11167000	22202000	7961100	NaN	NaN	10823000	NaN	6359300	NaN	NaN		By matching	By matching		By matching
Q8BLI0	Adamtsl1	DGITLPSEQCSALPRPVSTQNCWSEACSVHWR	RQVFCQTRDGITLPSE	EACSVHWRVSLWTLCT	1	3727.69	1623	1654	yes	yes	4	1.2842e-12	67.283	86998000	NaN	NaN	NaN	NaN	NaN	NaN	NaN	NaN	11385000	NaN	NaN	9791500	NaN	6828800	NaN	21457000	NaN	NaN	NaN	NaN	NaN	18428000	NaN	NaN	NaN	NaN	19108000	NaN	NaN	NaN
Q8BLI0	Adamtsl1	PVSTQNCWSEACSVHWR	EQCSALPRPVSTQNCW	EACSVHWRVSLWTLCT	0	2102.91	1638	1654	yes	yes	3	1.4969e-08	92.211	257680000	NaN	NaN	NaN	NaN	7710300	18263000	12063000	11094000	23337000	NaN	4185600	4804100	3300200	NaN	11989000	23364000	7938900	5685600	13249000	1983400	6909100	12656000	NaN	1833000	5479500	9088600	24712000	15548000	NaN	32491000					By MS/MS
Q8BLI0	Adamtsl1	RVECVHVR	GNYGFQSRRVECVHVR	RVECVHVRTNKAVPEH	1	1053.55	1674	1681	yes	yes	2;3	0.0011526	85.666	496340000	NaN	11118000	NaN	NaN	NaN	NaN	NaN	4822400	91416000	NaN	13066000	NaN	NaN	NaN	50697000	150580000	NaN	NaN	68632000	NaN	38445000	NaN	NaN	NaN	NaN	NaN	23738000	39736000	4087100	NaN		By matching
Q8BLI0	Adamtsl1	AVPEHLCSWGPR	CVHVRTNKAVPEHLCS	HLCSWGPRPANWQRCN	0	1407.67	1685	1696	yes	yes	2;3	0.00073186	62.14	371990000	NaN	3512800	NaN	NaN	NaN	21524000	3167300	3532700	23205000	12055000	5654800	NaN	20500000	3564300	20302000	18279000	1036500	5539600	NaN	NaN	11182000	36302000	7605800	4486600	1719400	14560000	22629000	NaN	NaN	131640000		By matching
Q8BLI0	Adamtsl1	CNVTPCENTECR	PRPANWQRCNVTPCEN	PCENTECRDTTRYCEK	0	1538.59	1703	1714	yes	yes	2	1.789e-05	101.38	50905000	NaN	NaN	NaN	NaN	NaN	NaN	NaN	3346100	5342800	NaN	NaN	NaN	NaN	NaN	4462400	6255500	NaN	NaN	NaN	NaN	NaN	NaN	NaN	4218400	NaN	6766200	14869000	5645200	NaN	NaN
Q8BLI0	Adamtsl1	LCQLGQFR	CEKVRQLKLCQLGQFR	LCQLGQFRSRCCGTCG	0	1020.52	1728	1735	yes	yes	2	0.0018229	137.83	167040000	NaN	NaN	2531100	2435700	NaN	8832500	9627100	6953300	9242200	NaN	4446400	6515800	NaN	7355500	10944000	21343000	NaN	3186700	NaN	1887500	5361000	11948000	6533300	8063000	3383100	NaN	20454000	7554500	8439100	NaN			By matching	By matching
Q8CG19	Ltbp1	AGAWLR	________________	________________	0	672.371	2	7	yes	yes	2	0.073691	78.156	293900000	NaN	NaN	16025000	NaN	NaN	NaN	15266000	14881000	NaN	NaN	NaN	NaN	NaN	NaN	21152000	24002000	NaN	NaN	NaN	NaN	NaN	182570000	NaN	NaN	NaN	NaN	20002000	NaN	NaN	NaN			By matching
Q8CG19	Ltbp1	SQVQQDAQSAGGSR	KHGRQVVRSQVQQDAQ	AQSAGGSRLQVQQKQQ	0	1417.65	135	148	yes	yes	2	3.4957e-09	105.36	106290000	NaN	NaN	NaN	1184800	NaN	6480700	NaN	4044400	NaN	NaN	NaN	11026000	8346000	4977800	NaN	9358400	NaN	NaN	NaN	1599700	7757300	10415000	NaN	7411800	6679100	NaN	NaN	3769800	2760700	20480000				By matching
Q8CG19	Ltbp1	HGQTQEYLLKPK	SSQNVMIRHGQTQEYL	QEYLLKPKYFPAPKVV	1	1440.77	293	304	yes	yes	3	0.0014284	43.613	59078000	NaN	NaN	NaN	NaN	NaN	NaN	5929400	NaN	NaN	NaN	NaN	8550000	NaN	NaN	8850500	8368600	NaN	NaN	NaN	NaN	10047000	NaN	9854700	NaN	7477600	NaN	NaN	NaN	NaN	NaN
Q8CG19	Ltbp1	VVFTPSICK	SNHTGRIKVVFTPSIC	VFTPSICKVTCTKGNC	0	1049.56	346	354	yes	no	2	0.00096615	94.302	1156300000	13499000	7938700	7247600	5902500	17413000	44028000	27737000	23014000	44679000	39386000	30101000	54731000	49971000	35874000	60655000	50442000	15657000	14158000	46680000	NaN	28695000	81783000	48335000	28286000	NaN	22558000	98019000	35269000	22205000	202060000	By matching	By matching	By matching	By matching	By matching
Q8CG19	Ltbp1	VVICHLPCMNGGQCSSR	TLTATNFRVVICHLPC	NGGQCSSRDKCQCPPN	0	1973.87	392	408	yes	no	3	0.0029482	40.014	42319000	NaN	NaN	NaN	NaN	NaN	NaN	NaN	NaN	NaN	11255000	NaN	NaN	NaN	NaN	NaN	4804800	NaN	1428400	NaN	NaN	NaN	8069900	NaN	NaN	2997500	NaN	NaN	NaN	NaN	13763000
Q8CG19	Ltbp1	LCQIPVLGASMPK	CPPNFTGKLCQIPVLG	VLGASMPKLYQHAQQQ	0	1412.75	421	433	yes	no	2	0.00076557	85.813	459980000	NaN	NaN	3442200	4093400	6633100	NaN	12706000	12356000	13595000	NaN	16544000	18977000	31014000	16283000	26838000	15877000	10023000	NaN	17548000	3359500	18553000	52434000	9753500	15196000	14663000	16596000	21528000	13904000	10558000	77507000			By matching	By matching	By matching
Q8CG19	Ltbp1	LYQHAQQQGK	VLGASMPKLYQHAQQQ	QHAQQQGKALGSHVIH	0	1199.6	434	443	yes	no	2;3	0.00061772	114.65	104000000	NaN	2539100	NaN	NaN	3457800	4267000	NaN	NaN	3154000	NaN	1507500	26102000	NaN	NaN	4723900	NaN	NaN	12607000	7050500	1686000	NaN	NaN	11398000	NaN	7338700	8135600	NaN	6548300	3482500	NaN		By matching			By matching
Q8CG19	Ltbp1	ALGSHVIHSTHTLPLTMTSQQGVK	QHAQQQGKALGSHVIH	MTSQQGVKVKFPPNIV	0	2542.33	444	467	yes	no	2;3;4;5	1.335e-12	102.07	564580000	NaN	NaN	NaN	NaN	7796000	23641000	25292000	19184000	14674000	NaN	NaN	18406000	10406000	8856400	64717000	17925000	NaN	1990100	NaN	NaN	39979000	75198000	52681000	21529000	29068000	36859000	18504000	27355000	16098000	34417000					By matching
Q8CG19	Ltbp1	HPPEASVQIHQVSR	NIVNIHVKHPPEASVQ	VQIHQVSRIDSPGGQK	0	1583.82	481	494	yes	no	2;3;4	3.1097e-11	134.37	875760000	NaN	5669900	6534600	3290600	15869000	43359000	14102000	25548000	62520000	22062000	35526000	9800300	16932000	19367000	34899000	55620000	7120700	10333000	7786200	4004700	44419000	51246000	79183000	23524000	32495000	32047000	67798000	36073000	8532700	100100000		By matching	By matching	By matching	By matching
Q8CG19	Ltbp1	VKEAQPGQSQVSYQGLPVQK	IDSPGGQKVKEAQPGQ	YQGLPVQKTQTVHSTY	1	2170.14	503	522	yes	no	2;3	0.0002517	58.123	301560000	9549200	6222900	NaN	NaN	NaN	16052000	NaN	NaN	15589000	10135000	14465000	20042000	34042000	18012000	3960300	NaN	NaN	6192500	10150000	2361800	22543000	14939000	21780000	3855100	NaN	11837000	9480200	NaN	NaN	50353000	By matching	By matching
Q8CG19	Ltbp1	TQTVHSTYSHQQLIPHVYPVAAK	YQGLPVQKTQTVHSTY	HVYPVAAKTQLGRCFQ	0	2604.34	523	545	yes	no	3;4;5	7.6445e-13	77.045	450670000	NaN	4631900	2444800	NaN	4577300	22530000	NaN	NaN	17716000	10839000	30412000	16652000	NaN	5592100	20765000	28767000	NaN	NaN	15194000	NaN	26889000	69832000	56983000	5672400	6687000	19977000	56519000	22073000	5922400	NaN		By matching	By matching		By matching
Q8CG19	Ltbp1	CFQETIGSQCGK	AAKTQLGRCFQETIGS	TIGSQCGKALPGLSKQ	0	1413.6	551	562	yes	no	2	9.5151e-06	170.47	292400000	NaN	5987500	3536300	2720500	5320000	11947000	10053000	7079600	18991000	11551000	11272000	8662700	NaN	15709000	13718000	9147500	5118700	4197000	NaN	NaN	14856000	28447000	NaN	9771300	7308100	7841500	28265000	11312000	6704500	32882000		By matching	By matching	By matching	By matching
Q8CG19	Ltbp1	ALPGLSK	TIGSQCGKALPGLSKQ	KALPGLSKQEDCCGTV	0	684.417	563	569	yes	no	2	0.062581	53.163	418660000	NaN	NaN	3891400	NaN	10066000	30717000	NaN	10048000	25780000	15152000	16567000	15665000	25243000	10836000	NaN	17921000	5835600	10254000	9594300	NaN	15643000	30305000	33670000	10485000	NaN	13781000	NaN	19476000	6856500	80876000			By matching		By matching
Q8CG19	Ltbp1	QEDCCGTVGTSWGFNK	KALPGLSKQEDCCGTV	GTSWGFNKCQKCPKKQ	0	1844.75	570	585	yes	no	2	3.1911e-15	124.12	194970000	NaN	NaN	NaN	NaN	4743700	6434200	7490900	8017900	9479400	7177300	NaN	8616600	10045000	5956500	13955000	9426700	6847800	NaN	NaN	NaN	5238700	27306000	NaN	3083400	5031700	7595900	18811000	9502300	NaN	20214000					By matching
Q8CG19	Ltbp1	QSYHGYTQMMECLQGYK	KCQKCPKKQSYHGYTQ	MECLQGYKRVNNTFCQ	0	2122.89	593	609	yes	no	3	5.2541e-05	58.09	72336000	NaN	NaN	NaN	NaN	NaN	4939100	4035200	NaN	3929100	NaN	NaN	NaN	NaN	NaN	7499900	NaN	NaN	NaN	NaN	NaN	6983400	7195300	NaN	NaN	2828000	7266600	7801900	3246800	NaN	16611000
Q8CG19	Ltbp1	MGFGPDPTFSSCVPDPPVISEEK	GSYRCSCKMGFGPDPT	PPVISEEKGPCYRLVS	0	2492.12	646	668	yes	no	2;3	0.00087902	56.648	19438000	NaN	NaN	NaN	NaN	NaN	NaN	NaN	NaN	4338200	NaN	NaN	NaN	NaN	NaN	NaN	3251100	NaN	NaN	NaN	NaN	3778400	8069800	NaN	NaN	NaN	NaN	NaN	NaN	NaN	NaN
Q8CG19	Ltbp1	MGFGPDPTFSSCVPDPPVISEEKGPCYR	GSYRCSCKMGFGPDPT	EEKGPCYRLVSPGRHC	1	3125.39	646	673	yes	no	3	1.913e-05	46.307	158760000	NaN	NaN	NaN	NaN	NaN	8871300	NaN	NaN	9886500	NaN	5743400	9520000	13599000	NaN	NaN	9911800	8433100	NaN	8337300	NaN	9457300	18797000	NaN	NaN	6696500	6401600	12260000	NaN	3955700	26891000
Q8CG19	Ltbp1	HCMHPLSVHLTK	YRLVSPGRHCMHPLSV	PLSVHLTKQICCCSVG	0	1458.72	680	691	yes	no	3;4	4.4775e-06	93.623	771090000	NaN	NaN	NaN	15452000	18304000	31254000	17957000	17702000	27050000	NaN	NaN	NaN	20828000	NaN	NaN	NaN	NaN	5520100	NaN	6384600	40220000	145200000	9923700	28495000	32948000	NaN	31669000	49239000	21538000	251400000				By matching	By matching
Q8CG19	Ltbp1	AWGPHCEK	ICCCSVGKAWGPHCEK	AWGPHCEKCPLPGTAA	0	983.428	701	708	yes	no	3	0.093269	23.354	207320000	NaN	NaN	NaN	2996900	5827800	9811900	4197500	NaN	NaN	3847300	NaN	7019800	7924700	4781500	12838000	15916000	NaN	NaN	NaN	NaN	6612800	16932000	5652000	7698100	5757000	NaN	50918000	NaN	9545900	29045000				By matching	By matching
Q8CG19	Ltbp1	CPLPGTAAFK	AWGPHCEKCPLPGTAA	LPGTAAFKEICPGGMG	0	1060.54	709	718	yes	no	2	0.00072219	85.676	207810000	4440300	NaN	NaN	NaN	NaN	NaN	NaN	NaN	18909000	6556000	10322000	9192700	NaN	4243900	11451000	21469000	NaN	NaN	NaN	NaN	NaN	17802000	8288300	6885600	3677000	NaN	36234000	12056000	NaN	36285000	By matching				By MS/MS
Q8CG19	Ltbp1	EICPGGMGYTVSGVHR	LPGTAAFKEICPGGMG	YTVSGVHRRRPIHQHI	0	1718.79	719	734	yes	no	2;3	5.7919e-08	75.463	392840000	5923500	NaN	NaN	NaN	11351000	6822600	8873300	5810900	17831000	NaN	6058200	13897000	10185000	NaN	13213000	29675000	NaN	NaN	19124000	2232600	NaN	33487000	8487300	5946100	10889000	8972100	59672000	9677700	6262500	98449000	By matching				By MS/MS
Q8CG19	Ltbp1	EIPSLDQEK	VVTAPPEKEIPSLDQE	IPSLDQEKTRLEPGQP	0	1057.53	799	807	yes	no	2	0.00096117	92.439	200420000	4933900	5342100	NaN	NaN	NaN	13719000	7289600	NaN	NaN	12481000	NaN	13367000	15017000	9693900	NaN	10353000	NaN	NaN	NaN	NaN	9219000	NaN	21090000	NaN	NaN	NaN	20374000	NaN	NaN	57544000	By matching	By matching
Q8CG19	Ltbp1	TRLEPGQPQLSPGVSTIHLHPQFPVVVEK	IPSLDQEKTRLEPGQP	QFPVVVEKTSPPVPVE	1	3189.73	808	836	yes	no	4;5	7.203e-08	61.101	147880000	NaN	NaN	NaN	NaN	NaN	NaN	3173400	4534300	6632300	NaN	NaN	NaN	11943000	2558700	10059000	13257000	NaN	NaN	7757600	NaN	6507200	21887000	NaN	NaN	NaN	NaN	18727000	4535300	NaN	36308000
Q8CG19	Ltbp1	LEPGQPQLSPGVSTIHLHPQFPVVVEK	SLDQEKTRLEPGQPQL	QFPVVVEKTSPPVPVE	0	2932.58	810	836	yes	no	4	2.7096e-07	65.248	90279000	NaN	NaN	NaN	NaN	4261300	NaN	NaN	NaN	NaN	NaN	NaN	NaN	NaN	NaN	NaN	13087000	NaN	NaN	NaN	NaN	7938200	NaN	NaN	3355200	7104800	NaN	23997000	NaN	3062100	27473000					By matching
Q8CG19	Ltbp1	YTCICYEGYK	HCINLPVRYTCICYEG	CICYEGYKFSEQLRKC	0	1355.55	888	897	yes	no	2	0.00071873	85.731	324700000	NaN	NaN	NaN	2798500	5829100	11308000	9622200	6740800	20500000	NaN	7355500	9506800	13560000	11366000	14066000	24993000	6442400	4851100	11610000	2121400	9944500	32194000	NaN	6417700	6089300	8777400	35510000	10500000	4994800	47597000				By matching	By MS/MS
Q8CG19	Ltbp1	KCVDIDECAQVR	YKFSEQLRKCVDIDEC	IDECAQVRHLCSQGRC	1	1491.68	904	915	yes	no	2;3	5.6742e-05	90.827	182910000	NaN	NaN	NaN	NaN	NaN	11506000	5861900	5470600	NaN	NaN	10435000	5925400	4450300	4045900	12810000	16779000	4668100	3338400	NaN	NaN	10661000	23116000	NaN	5703300	4453300	10392000	21291000	5631300	4241900	12126000					By MS/MS
Q8CG19	Ltbp1	CVDIDECAQVR	KFSEQLRKCVDIDECA	IDECAQVRHLCSQGRC	0	1363.59	905	915	yes	no	2	0.00016739	147.51	227940000	5956000	NaN	NaN	NaN	NaN	NaN	6726700	4166600	14390000	7856800	10672000	7618900	9654600	9886300	9976500	14275000	5005500	6122100	8648600	1777900	8224000	21004000	NaN	6739800	8442100	8054100	18390000	4922000	6031800	23397000	By matching
Q8CG19	Ltbp1	CINTAGAFR	PDMCRDGRCINTAGAF	INTAGAFRCEYCDSGY	0	1008.48	964	972	yes	no	3	0.0712	22.086	52293000	NaN	NaN	NaN	NaN	17447000	19524000	NaN	NaN	5448100	NaN	NaN	NaN	NaN	NaN	NaN	NaN	NaN	NaN	NaN	NaN	NaN	NaN	NaN	NaN	NaN	NaN	9873800	NaN	NaN	NaN					By matching
Q8CG19	Ltbp1	CEYCDSGYR	INTAGAFRCEYCDSGY	EYCDSGYRMSRRGYCE	0	1208.42	973	981	yes	no	2	0.00015685	161.9	84711000	NaN	NaN	NaN	NaN	NaN	NaN	NaN	NaN	NaN	NaN	5141800	6177700	6111200	NaN	9263300	8170200	2798000	NaN	NaN	NaN	7213000	8849700	NaN	4774300	NaN	NaN	12477000	5760800	NaN	7974000
Q8CG19	Ltbp1	GWNGQCLDVDECLQPK	VPCTEGFRGWNGQCLD	VDECLQPKVCTNGSCT	0	1917.83	1023	1038	yes	no	2	9.7062e-08	119.76	126760000	NaN	NaN	NaN	NaN	NaN	NaN	17682000	NaN	NaN	NaN	NaN	NaN	NaN	NaN	17491000	NaN	7335100	NaN	NaN	1336900	NaN	26056000	NaN	7719400	8214900	NaN	NaN	NaN	6184600	34745000
Q8CG19	Ltbp1	HCQDIDECQQGNLCMNGQCR	YSPTPDHRHCQDIDEC	LCMNGQCRNTDGSFRC	0	2521.96	1068	1087	yes	no	3	4.7536e-10	99.021	187000000	NaN	NaN	NaN	NaN	NaN	10901000	5908000	6671700	13395000	NaN	5984000	NaN	7983400	7065100	NaN	15187000	NaN	NaN	NaN	NaN	11316000	37701000	NaN	5834400	7880700	NaN	24543000	7846600	3888400	14898000
Q8CG19	Ltbp1	CTCGQGYQLSAAK	RNTDGSFRCTCGQGYQ	GYQLSAAKDQCEDIDE	0	1442.63	1095	1107	yes	no	2	8.8349e-05	111.27	278910000	NaN	NaN	3548500	NaN	4357800	10545000	NaN	5839900	11685000	12817000	12522000	12822000	NaN	21527000	16576000	23895000	6371500	NaN	NaN	NaN	12008000	33616000	18092000	10812000	8924300	6893000	29840000	9554100	6664700	NaN			By matching		By matching
Q8CG19	Ltbp1	VTEDSGVDRQPR	MTGQCRSRVTEDSGVD	SGVDRQPREEKKECYY	1	1357.66	1323	1334	yes	no	3	0.062148	46.592	67064000	NaN	NaN	NaN	NaN	NaN	NaN	NaN	NaN	NaN	5471300	10435000	NaN	NaN	15617000	18317000	NaN	NaN	2553800	NaN	2172800	NaN	NaN	12498000	NaN	NaN	NaN	NaN	NaN	NaN	NaN
Q8CG19	Ltbp1	GLVPAGESSYDTGGENYK	TEMCPRGKGLVPAGES	DTGGENYKDADECLLF	0	1842.83	1397	1414	yes	no	2	1.3796e-23	163.51	346440000	14204000	10131000	NaN	NaN	3862200	NaN	8040000	6084200	9957200	25004000	NaN	19872000	25599000	21292000	14866000	4692700	6827400	5495300	15297000	1505500	12519000	21746000	28545000	7831400	7303500	5718900	19028000	11099000	5794000	34127000	By matching	By matching			By matching
Q8CG19	Ltbp1	GLVPAGESSYDTGGENYKDADECLLFGEEICK	TEMCPRGKGLVPAGES	LFGEEICKNGYCLNTQ	1	3522.54	1397	1428	yes	no	3	0.030594	23.983	141730000	NaN	NaN	NaN	NaN	NaN	7776000	5021200	NaN	NaN	NaN	6565100	NaN	5770200	NaN	12266000	10903000	9752500	NaN	NaN	NaN	8861800	51499000	NaN	5317400	6657000	NaN	NaN	7481300	3863000	NaN
Q8CG19	Ltbp1	DADECLLFGEEICK	DTGGENYKDADECLLF	LFGEEICKNGYCLNTQ	0	1697.73	1415	1428	yes	no	2	0.05445	36.432	20749000	NaN	NaN	NaN	NaN	NaN	NaN	NaN	NaN	NaN	4145400	NaN	NaN	NaN	2975800	NaN	NaN	NaN	NaN	NaN	NaN	NaN	NaN	NaN	NaN	NaN	1934700	11694000	NaN	NaN	NaN
Q8CG19	Ltbp1	DSDDYAQLCNIPVTGR	QCALCPMKDSDDYAQL	CNIPVTGRRRPYGRDA	0	1822.82	1560	1575	yes	no	2	5.2959e-18	166.45	128170000	NaN	NaN	NaN	NaN	2629000	9394800	5861100	4134800	NaN	NaN	6427100	7667300	NaN	8385400	10946000	NaN	3875400	NaN	NaN	NaN	NaN	20009000	6265100	5375200	7705700	NaN	NaN	6183100	NaN	23313000					By matching
Q8CG19	Ltbp1	VQEGYTCDCFDGYHLDMAK	CENGRCVRVQEGYTCD	GYHLDMAKMTCVDVNE	0	2307.92	1630	1648	yes	no	3	3.8519e-10	89.846	109680000	NaN	NaN	NaN	NaN	NaN	NaN	7499100	4129300	NaN	NaN	NaN	9515800	NaN	NaN	13592000	7242400	NaN	NaN	NaN	NaN	6191100	27020000	NaN	5282300	NaN	8672100	NaN	NaN	NaN	20539000
Q8CG19	Ltbp1	MTCVDVNECSELNNR	GYHLDMAKMTCVDVNE	ECSELNNRMSLCKNAK	0	1839.76	1649	1663	yes	no	2	0.00016142	88.441	38799000	NaN	NaN	NaN	NaN	NaN	NaN	NaN	NaN	NaN	NaN	NaN	3935600	5596000	NaN	7565300	NaN	NaN	NaN	NaN	NaN	NaN	10203000	NaN	NaN	NaN	5203800	6295500	NaN	NaN	NaN
[truncated: 25 more columns]
