# Supplementary material for: Rational correction of pathogenic conformational defects in HTRA1
Source: Nat Commun. 2024 Jul 16;15:5944. doi: 10.1038/s41467-024-49982-8 (PMC11252331; doi:10.1038/s41467-024-49982-8)
Supplement: Supplementary file 6 — Supplementary Data 3 [file 41467_2024_49982_MOESM6_ESM.xlsx]

## Sheet: Supplementary Data 3
UniProt Accession			wt/R274Q vs wt/wt			R274Q/R274Q vs wt/wt			wt/D174R-S328A vs wt/wt			D174R-S328A/D174R-S328A vs wt/wt			R274Q/D174R-S328A vs wt/wt			R274Q/D174R-S328A vs wt/D174R-S328A			R274Q/D174R-S328A vs R274Q/R274Q			log2 transformed label free quantification (LFQ) intensities of wt/wt samples					log2 transformed LFQ intensities of wt/R274Q samples					log2 transformed LFQ intensities of R274Q/R274Q samples					log2 transformed LFQ intensities of wt/D174R-S328A samples					log2 transformed LFQ intensities of D174R-S328A/D174R-S328A samples					log2 transformed LFQ intensities of R274Q/D174R-S328A samples
Majority protein IDs	Protein names	Gene names	log2 ratio	p-value (t-test)	-log10 p-value	log2 ratio	p-value (t-test)	-log10 p-value	log2 ratio	p-value (t-test)	-log10 p-value	log2 ratio	p-value (t-test)	-log10 p-value	log2 ratio	p-value (t-test)	-log10 p-value	log2 ratio	p-value (t-test)	-log10 p-value	log2 ratio	p-value (t-test)	-log10 p-value	#1	#2	#3	#4	#5	#1	#2	#3	#4	#5	#1	#2	#3	#4	#5	#1	#2	#3	#4	#5	#1	#2	#3	#4	#5	#1
	Pan-HtrA1	Pan-Htra1	-0.50702	0.00649103	2.18769	-3.19968	1.55801e-08	7.80743	0.27374	0.113568	0.944746	1.31082	0.000770252	3.11337	0.29986	0.167963	0.774787	0.02612	0.906267	0.042744	3.49954	1.4714e-07	6.83227	27.9192	28.1501	28.0781	27.6551	28.1178	27.6004	27.608	27.2229	27.7241	27.2298	24.8333	25.0009	24.5747	24.4924	25.0206	28.6564	28.0613	28.4336	28.0041	28.1336	28.8592	29.5662	29.0989	30.0715	28.8786	28.6402
	Ltbp4-Nt	Ltbp4-Nt	1.72948	0.000860064	3.06547	4.15582	3.26855e-08	7.48564	0.82802	0.0312865	1.50464	5.91816	3.12143e-08	7.50565	2.40358	3.19181e-05	4.49596	1.57556	0.00123504	2.90832	-1.75224	3.31789e-05	4.47914	24.176	23.9616	24.2362	25.0518	24.7185	26.6726	26.1695	25.2448	26.7252	25.9794	28.4646	28.6409	28.6333	28.5417	28.6427	25.2742	24.4147	25.9697	25.2764	25.3492	30.0305	30.0762	29.939	30.9154	30.7738	26.4731
	Prss23-Ct	Prss23-Ct	1.72578	0.000260918	3.5835	3.82464	1.71999e-07	6.76447	1.0412	0.00816768	2.0879	4.3288	1.51798e-07	6.81874	2.5125	1.13463e-05	4.94514	1.4713	0.00463165	2.33426	-1.31214	0.00391479	2.40729	24.1097	24.294	24.6027	24.4623	24.3179	25.9503	26.1178	26.3055	26.8389	25.203	27.4064	28.0307	28.4422	28.4691	28.5614	26.3556	25.5483	24.9355	24.7029	25.4503	28.6378	29.2169	28.4155	29.2099	27.9505	26.2859
Q61398	Procollagen C-endopeptidase enhancer 1	Pcolce	0.26114	0.0996159	1.00167	1.109	6.93296e-05	4.15908	0.35918	0.170007	0.769532	0.81106	0.0183076	1.73737	0.18336	0.398634	0.399426	-0.17582	0.556754	0.254337	-0.92564	0.00278208	2.55563	24.9983	25.2033	25.1861	24.9903	24.6946	25.3154	25.2354	25.6591	25.112	25.0564	25.8602	26.2396	26.5066	25.929	26.0822	25.4722	25.3436	26.0797	25.2672	24.7058	25.9544	26.3162	24.8542	26.197	25.8061	25.2227
Q8K479	Complement C1q tumor necrosis factor-related protein 5	C1qtnf5	0.05948	0.675138	0.170608	-1.46428	7.92629e-05	4.10093	0.08928	0.53822	0.26904	0.45354	0.0373512	1.4277	0.0191	0.94886	0.0227981	-0.07018	0.799163	0.0973646	1.48338	0.00118771	2.92529	25.8762	26.6362	26.3498	26.4224	26.2371	26.4379	26.3422	26.5126	26.1863	26.3401	25.0949	24.3492	25.141	25.0068	24.6084	26.4319	26.2746	26.4415	26.5731	26.247	26.7758	27.1514	26.9204	26.5001	26.4417	26.9257
P11276	Fibronectin;Anastellin	Fn1	0.64528	0.00124488	2.90487	0.90866	0.00022463	3.64853	0.54064	0.00242656	2.61501	1.4339	2.49484e-05	4.60296	0.88136	0.00106221	2.97379	0.34072	0.0791056	1.10179	-0.0273	0.885752	0.0526878	31.366	31.7253	31.9578	31.7175	31.6848	32.5649	32.3508	32.3293	32.4304	32.0024	32.6602	32.6246	32.7402	32.1827	32.787	32.5454	32.1412	32.1947	32.1777	32.0956	32.9806	33.6009	32.8323	33.2413	32.9658	32.7814
P35969	Vascular endothelial growth factor receptor 1	Flt1	-0.26868	0.453797	0.343138	1.20946	0.0003631	3.43997	0.35236	0.0852592	1.06926	1.0666	0.00399358	2.39864	0.38584	0.0171434	1.7659	0.03348	0.818446	0.0870097	-0.82362	0.00140204	2.85324	26.24	26.4218	26.6193	26.7171	26.0613	26.7074	26.1081	26.5403	26.4333	24.927	26.9883	27.7871	27.9233	27.803	27.6051	26.5215	26.431	27.0294	26.7366	27.1028	26.9893	27.3108	27.4404	28.3866	27.2654	26.8775
Q9WVH9	Fibulin-5	Fbln5	1.04978	0.00166606	2.77831	0.83336	0.000547428	3.26167	0.50136	0.0417734	1.3791	1.02388	0.000441169	3.3554	1.02962	2.16805e-05	4.66393	0.52826	0.0199813	1.69938	0.19626	0.123482	0.908397	31.3763	31.5927	31.7723	31.7789	32.0249	33.178	32.7502	32.7205	33.0943	32.051	32.499	32.5786	32.6447	32.1774	32.8122	32.5612	31.8864	32.6833	31.8054	32.1156	32.7711	32.5028	32.5285	33.2716	32.5905	32.6439
Q8CG19;Q8CG19-2;Q8CG19-3	Latent-transforming growth factor beta-binding protein 1	Ltbp1	2.20658	0.00113952	2.94328	2.15422	0.0013292	2.87641	1.53284	0.0157814	1.80185	3.01686	6.47533e-05	4.18874	2.59732	0.00082251	3.08486	1.06448	0.0557043	1.25411	0.4431	0.319535	0.495481	24.3686	25.0411	24.741	25.5259	26.5142	27.7298	27.1245	27.0395	28.2963	27.0336	27.1437	26.9763	27.0624	27.4365	28.343	28.048	26.5616	26.7837	26.3624	26.0993	27.8746	28.5766	27.96	28.5419	28.322	26.9563
Q9QYB5-2;Q9QYB5	Gamma-adducin	Add3	0.27418	0.00302324	2.51953	0.30352	0.00140042	2.85374	0.32678	0.0296703	1.52768	0.34594	0.00224316	2.64914	0.51002	0.00238633	2.62227	0.18324	0.285841	0.543876	0.2065	0.123622	0.907906	30.7276	30.9223	30.8504	30.8875	30.9649	31.2547	30.9979	31.2672	31.1172	31.0866	31.0303	31.2471	31.2266	31.0852	31.2811	31.3307	30.9146	30.9195	31.4716	31.3502	31.4163	31.0967	31.3364	31.1436	31.0894	31.6816
O88811;O88811-2	Signal transducing adapter molecule 2	Stam2	0.05944	0.731555	0.135753	-0.41648	0.0014817	2.82924	-0.14702	0.320565	0.494084	0.02214	0.839239	0.0761145	-0.19392	0.147767	0.830423	-0.0469	0.787447	0.103779	0.22256	0.105056	0.978577	24.9007	25.0348	24.7902	25.1541	24.9933	24.7762	25.1405	24.5697	25.3651	25.3188	24.6145	24.5551	24.4463	24.7634	24.4114	24.9782	NaN	24.5121	24.7066	25.1135	24.9451	24.8023	24.9867	24.9323	25.3174	24.5615
P97370	Sodium/potassium-transporting ATPase subunit beta-3	Atp1b3	-0.0252	0.829877	0.0809865	0.34532	0.0015647	2.80557	-0.10386	0.242324	0.615603	0.137	0.335881	0.473814	0.32746	0.0197236	1.70501	0.43132	0.00352614	2.4527	-0.01786	0.861483	0.0647532	32.119	32.1265	32.3827	32.0427	32.0215	32.4214	31.9142	32.1986	31.9326	32.0996	32.452	32.3719	32.4771	32.5419	32.5761	32.178	32.0347	31.908	32.1145	31.9379	32.519	32.4376	32.4153	32.1057	31.8998	32.6784
Q3TLP5;Q3TLP5-2;Q3TLP5-3	Enoyl-CoA hydratase domain-containing protein 2, mitochondrial	Echdc2	0.24258	0.26599	0.575134	0.46936	0.0015859	2.79972	-0.1291	0.450781	0.346034	0.2056	0.129974	0.886142	0.13762	0.063666	1.19609	0.26672	0.136338	0.865382	-0.33174	0.00929216	2.03188	25.7024	25.6619	25.904	25.675	25.8365	26.1261	25.8312	26.6956	25.7926	25.5472	26.275	26.0059	26.4345	26.3781	26.0331	26.1848	25.743	25.3424	25.4645	25.3996	26.0899	25.9474	26.2233	25.9908	25.5564	25.7856
Q8BLI0	ADAMTS-like protein 1	Adamtsl1	2.02387	0.00123407	2.90866	1.56091	0.00175629	2.7554	1.33331	0.0358825	1.44512	2.29425	0.000129919	3.88633	2.21027	0.000337725	3.47144	0.87696	0.0793933	1.10022	0.64936	0.0328573	1.48337	NaN	24.8207	24.7445	25.3225	26.0329	27.7495	27.159	27.015	27.8671	26.4795	26.6487	26.9752	26.5715	26.43	27.3299	28.0099	26.5171	25.6651	26.4447	26.1805	27.3975	27.8983	27.2055	27.7988	27.3219	27.4013
Q8BPQ7	Small G protein signaling modulator 1	Sgsm1	-2.38145	NaN	NaN	-1.64525	0.00202519	NaN	-2.02418	0.000627919	NaN	-1.57632	0.0252238	NaN	-1.851	0.0869641	NaN	0.17318	0.810248	NaN	-0.20575	0.797863	0.0980716	25.7792	NaN	25.9261	NaN	26.0784	NaN	NaN	23.1184	NaN	23.9745	24.5376	23.7456	NaN	24.7656	24.0818	23.2145	24.4248	23.7999	23.6863	24.3931	23.4463	24.1323	24.3687	NaN	25.459	23.0365
Q9D7F7	Charged multivesicular body protein 4c	Chmp4c	0.321425	0.402577	0.395152	-0.38535	0.00220414	2.65676	0.091	NaN	NaN	0.097375	0.703764	0.152573	-0.0565	NaN	NaN	-0.1475	NaN	NaN	0.32885	NaN	NaN	NaN	24.3065	24.2622	24.256	24.1157	23.9169	23.9857	NaN	25.0186	25.3049	23.9524	23.6799	23.828	23.9387	NaN	NaN	NaN	25.0234	23.6288	NaN	24.0142	NaN	24.1259	24.1406	25.0492	NaN
Q91XD6	Vacuolar protein-sorting-associated protein 36	Vps36	0.29328	0.052823	1.27718	0.49008	0.00222113	2.65343	0.57372	0.000362452	3.44075	0.24534	0.103958	0.98314	0.50528	0.00354138	2.45083	-0.06844	0.585629	0.232378	0.0152	0.910954	0.0405037	25.1549	25.373	25.5872	25.3529	25.2598	25.8152	25.5916	25.8665	25.2581	25.6628	25.8989	26.0355	25.9724	25.6264	25.645	25.9603	25.9707	25.9554	26.0453	25.6647	25.4231	25.6051	25.8652	25.7989	25.2622	25.7753
Q8CAK3;Q8CAK3-2	UPF0515 protein C19orf66 homolog		-0.209347	0.681969	0.166235	-0.750767	0.00222681	2.65232	-0.535447	0.121973	0.913735	-0.260927	0.55548	0.255331	-0.615907	0.169281	0.771392	-0.08046	0.831481	0.0801479	0.13486	0.675409	0.170433	27.1855	NaN	NaN	27.4075	27.1842	26.6917	27.2953	26.2528	28.3387	26.6701	26.4761	26.4258	26.2015	26.6186	26.8195	26.3437	26.3782	27.3701	27.1358	26.3903	26.6822	26.6002	27.7092	26.235	27.7641	26.0155
Q8JZU0	Nucleoside diphosphate-linked moiety X motif 13	Nudt13	0.261733	0.266242	0.574723	0.945633	0.00252875	2.59709	0.237075	0.265175	0.576467	0.41116	0.118838	0.925044	0.93692	0.0492569	1.30753	0.699845	0.133081	0.875883	-0.00871333	0.985672	0.00626779	23.3051	23.3753	23.4198	NaN	22.9874	23.7968	23.1222	23.6819	NaN	NaN	NaN	24.1915	24.4852	NaN	23.9759	23.9806	23.5054	23.2832	NaN	23.2667	23.7264	24.3198	23.7627	23.2136	23.3928	24.6164
P61294	Ras-related protein Rab-6B	Rab6b	-0.567285	0.0125483	1.90141	-0.767145	0.00255727	2.59222	-0.601305	0.0357813	1.44634	-0.217825	0.438704	0.357829	-0.516265	0.0559404	1.25227	0.08504	0.703618	0.152663	0.25088	0.16215	0.790083	26.3859	25.5764	25.8891	NaN	26.0955	25.6478	25.423	25.3596	25.2086	25.4582	25.3023	25.1334	25.0212	25.4048	25.2362	25.1144	25.6606	25.629	25.6138	24.9093	NaN	26.1422	NaN	25.6742	25.4903	25.3971
P97449	Aminopeptidase N	Anpep	0.06418	0.681276	0.166677	0.39238	0.00259875	2.58524	0.09844	0.59089	0.228493	0.01504	0.932141	0.0305186	0.38456	0.066553	1.17683	0.28612	0.239961	0.61986	-0.00782	0.963996	0.015925	31.1369	31.387	31.26	30.9033	31.1221	31.3612	31.1191	31.6593	31.0109	30.9797	31.513	31.599	31.6501	31.6019	31.4072	31.7119	31.334	30.909	31.4388	30.9078	31.6543	31.3726	31.1133	30.8553	30.889	31.8536
P35283	Ras-related protein Rab-12	Rab12	-0.14552	0.333256	0.477222	0.39814	0.00290701	2.53655	-0.07692	0.448522	0.348216	-0.01304	0.934251	0.0295363	0.193	0.167122	0.776966	0.26992	0.084776	1.07173	-0.20514	0.169018	0.772068	26.6815	26.6363	26.6366	26.3634	26.523	26.4824	26.5445	26.7779	26.005	26.3034	26.9218	26.9485	27.2553	26.8625	26.8434	26.5969	26.6709	26.5002	26.4733	26.2149	26.5689	26.9917	26.5414	26.5785	26.0951	26.7948
Q6P6M7	O-phosphoseryl-tRNA(Sec) selenium transferase	Sepsecs	-0.0338583	0.806058	0.0936337	0.339125	0.00301659	2.52048	0.206675	0.361777	0.441559	-0.0694917	0.443583	0.353026	0.150135	0.363264	0.439777	-0.05654	0.808882	0.0921149	-0.18899	0.230363	0.637587	24.9178	24.5886	24.7596	NaN	24.7369	24.9497	24.5268	24.6741	NaN	NaN	25.0283	25.128	25.1061	NaN	25.097	25.2072	24.4448	24.8521	25.3255	NaN	24.6493	24.6532	24.7412	NaN	NaN	24.6382
Q61425	Hydroxyacyl-coenzyme A dehydrogenase, mitochondrial	Hadh	0.0602	0.710784	0.148263	0.3876	0.0032706	2.48537	-0.11108	0.493992	0.30628	0.07924	0.500952	0.300203	0.41996	0.0598818	1.22271	0.53104	0.0418401	1.37841	0.03236	0.862843	0.064068	31.7015	31.6296	31.8729	31.392	31.555	31.9841	31.5017	32.054	31.4731	31.4391	31.9148	31.9303	32.1721	31.9788	32.093	31.7932	31.5069	31.1567	31.8363	31.3025	31.8414	31.9206	31.6742	31.6444	31.4666	32.4347
P28654	Decorin	Dcn	0.17246	0.433281	0.36323	0.65432	0.00350428	2.4554	0.07944	0.634873	0.197313	0.10246	0.657724	0.181956	0.40576	0.134466	0.871387	0.32632	0.142942	0.844841	-0.24856	0.249631	0.602702	30.5286	30.4557	30.3898	29.9326	29.7874	30.826	30.3326	30.6029	30.1833	30.0116	30.8981	30.817	30.9763	30.9896	30.6847	30.268	30.5044	30.2288	30.3312	30.1589	30.3306	30.6113	30.5965	30.3639	29.7041	31.2116
Q99LT0	Protein dpy-30 homolog	Dpy30	0.09594	0.759414	0.119522	-1.01004	0.00366973	2.43537	-0.19058	0.502198	0.299125	-0.15712	0.685872	0.163757	-0.76162	0.0231011	1.63637	-0.57104	0.107503	0.96858	0.24842	0.426214	0.370372	27.4292	28.0318	27.6663	28.1033	28.2826	27.4942	27.4272	27.9767	28.837	28.2578	26.9061	26.47	26.9983	27.5566	26.532	27.2254	27.2283	28.3482	27.7081	28.0503	27.1257	27.0787	28.619	27.3834	28.5208	26.9992
Q8BIF0-2;Q8BIF0	CD99 antigen-like protein 2	Cd99l2	-0.10396	0.759331	0.119569	-0.93064	0.00375197	2.42574	-0.4951	0.0902998	1.04431	-0.62194	0.0840958	1.07523	-0.70838	0.0281343	1.55076	-0.21328	0.590076	0.229092	0.22226	0.55129	0.25862	27.2733	26.9904	26.968	26.9952	27.0705	26.3865	27.1337	26.0275	27.6368	27.5931	26.0601	25.8409	25.7002	26.9798	26.0632	25.8073	26.1874	27.218	26.8248	26.7844	26.4151	25.5157	26.7857	26.1122	27.359	25.6709
Q9WU28	Prefoldin subunit 5	Pfdn5	0.19082	0.578203	0.23792	-0.88466	0.00386623	2.41271	-0.1536	0.619896	0.207681	-0.11586	0.769932	0.113548	-0.3884	0.229894	0.638472	-0.2348	0.516173	0.287204	0.49626	0.116229	0.934687	27.893	27.2725	26.983	27.8116	27.6237	27.1425	27.35	27.2611	28.4043	28.38	26.9495	26.4444	26.2285	26.9271	26.611	26.7824	26.7534	27.6981	27.8167	27.7652	26.8749	26.8806	28.1704	26.7744	28.3042	26.7225
Q8CI59;Q8CI59-2	Metalloreductase STEAP3	Steap3	-0.00806	0.951576	0.0215567	0.29706	0.0040144	2.39638	-0.01896	0.885885	0.0526225	-0.05974	0.699037	0.1555	0.32128	0.0354981	1.4498	0.34024	0.0665685	1.17673	0.02422	0.847505	0.0718578	28.0146	28.3767	28.2052	28.1501	28.1476	28.2776	28.3621	28.4021	27.8045	28.0076	28.5588	28.5341	28.3854	28.3443	28.5569	27.9961	28.2036	27.9567	28.5829	28.0601	28.3764	28.1186	27.9304	28.4535	27.7166	28.8614
Q925N2	Sideroflexin-2	Sfxn2	0.41988	0.0633228	1.19844	0.70104	0.00403405	2.39426	-0.0241	0.923519	0.0345543	0.29568	0.390544	0.40833	0.71838	0.0210704	1.67633	0.74248	0.0285009	1.54514	0.01734	0.939663	0.0270281	25.9879	26.6889	26.8833	26.4901	26.461	26.9969	26.655	27.3714	26.8192	26.7681	27.0951	27.4208	27.3363	26.8998	27.2644	26.969	26.5505	25.8492	26.7268	26.2952	27.6674	27.1603	26.8208	26.1532	26.1879	27.5746
Q9QXE7	F-box-like/WD repeat-containing protein TBL1X	Tbl1x	0.07846	0.65429	0.18423	0.33938	0.00413752	2.38326	0.15424	0.350156	0.455739	0.02728	0.865343	0.0628115	0.35544	0.148873	0.827185	0.2012	0.454567	0.342402	0.01606	0.943769	0.0251342	25.5831	25.8237	25.8163	25.5002	25.6559	26.2185	25.6402	25.9588	25.2985	25.6555	26.0062	25.9528	26.0198	25.8773	26.22	26.1498	25.9067	25.7248	26.0312	25.3379	25.7487	25.8689	26.0816	25.5773	25.2391	26.7093
Q80W54	CAAX prenyl protease 1 homolog	Zmpste24	0.1934	0.111769	0.95168	0.37142	0.00413983	2.38302	0.1234	0.352126	0.453302	0.08642	0.719263	0.143112	0.53696	0.00565663	2.24744	0.41356	0.0420305	1.37644	0.16554	0.301226	0.521108	27.9099	27.9474	27.9733	27.6452	27.8683	28.2904	28.0857	28.2076	27.7833	27.9441	27.977	28.3036	28.4159	28.2197	28.285	28.113	28.2116	27.9224	28.1208	27.5933	28.5929	27.8433	28.3184	27.6871	27.3345	28.726
Q9CPR7	Suppressor of IKBKE 1	Sike1	0.65648	0.0105367	1.9773	0.3254	0.00415075	2.38187	0.0149	0.942601	0.0256721	0.27732	0.471159	0.326832	0.19124	0.597248	0.223846	0.17634	0.681756	0.166371	-0.13416	0.69744	0.156493	25.9653	26.0315	25.635	26.0485	25.8175	26.5056	26.6132	25.8928	26.8884	26.8802	26.2284	26.2979	26.2664	26.1734	26.1587	25.5587	25.7885	26.5599	25.5966	26.0686	25.6065	25.2113	26.6037	26.2247	27.2382	25.2785
Q64112	Interferon-induced protein with tetratricopeptide repeats 2	Ifit2	0.313845	0.0695867	1.15747	0.511705	0.00417297	2.37956	0.874558	0.00531561	2.27445	0.384325	0.0914998	1.03858	0.442845	0.110556	0.956417	-0.431713	0.208516	0.68086	-0.06886	0.765297	0.11617	23.9646	23.6654	23.8116	NaN	23.6055	23.9681	24.1564	24.3918	23.7105	24.1513	24.1002	24.4542	24.4629	24.0361	24.314	24.9032	24.7396	NaN	24.2662	NaN	23.8591	24.5022	NaN	24.077	NaN	24.4504
Q62018-3;Q62018;Q62018-2	RNA polymerase-associated protein CTR9 homolog	Ctr9	-0.0715333	NaN	NaN	0.302467	0.00422129	NaN	0.148167	0.62164	NaN	0.0329417	0.724174	NaN	0.311717	0.237649	NaN	0.16355	0.60888	NaN	0.00925	0.963569	0.0161174	24.4457	24.2434	NaN	NaN	24.3145	NaN	NaN	NaN	NaN	24.263	24.6145	24.6974	24.6721	NaN	24.564	24.5699	24.0069	25.0957	24.2583	NaN	24.529	24.3866	24.3151	24.2392	NaN	24.9604
O89090;O89090-2	Transcription factor Sp1	Sp1	0.70162	0.0328908	1.48293	0.6397	0.00427567	2.369	0.41835	0.126794	0.896903	0.3963	0.0713297	1.14673	0.276333	0.173635	0.760363	-0.142017	0.650341	0.186859	-0.363367	0.119984	0.920876	23.5921	23.8738	23.5725	NaN	23.8964	24.0639	24.2557	24.1402	25.2955	24.4213	NaN	24.3565	24.3458	24.6718	24.1195	24.3652	23.856	24.6627	23.7243	NaN	24.2145	23.6577	23.9589	24.2793	24.5396	23.6759
Q9WV98	Mitochondrial import inner membrane translocase subunit Tim9	Timm9	-0.08064	0.781917	0.106839	-1.0469	0.00468439	2.32935	-0.38662	0.268419	0.571187	-0.26296	0.404385	0.393205	-0.51052	0.193446	0.713441	-0.1239	0.770753	0.113085	0.53638	0.184049	0.735067	28.7177	28.8882	28.4755	29.4717	29.2766	28.7778	28.3832	28.4893	29.3878	29.3884	27.9466	27.4419	27.7125	28.641	27.8532	28.1683	27.8461	29.2959	28.5271	29.0592	28.4632	28.122	28.5299	28.8794	29.5204	27.4752
P68040	Guanine nucleotide-binding protein subunit beta-2-like 1;Guanine nucleotide-binding protein subunit beta-2-like 1, N-terminally processed	Gnb2l1	0.19388	0.147544	0.831078	0.34342	0.00473154	2.325	0.17824	0.166101	0.779627	-0.11704	0.488283	0.311329	0.3792	0.0285101	1.545	0.20096	0.270621	0.567638	0.03578	0.819499	0.0864517	30.1842	30.3137	30.0914	30.0627	30.0388	30.3507	30.3091	30.4247	29.9499	30.6258	30.3677	30.647	30.5748	30.2556	30.5628	30.6	30.3416	30.096	30.4837	30.0607	30.3519	30.3718	29.5827	29.9843	29.8149	30.8424
P28828	Receptor-type tyrosine-protein phosphatase mu	Ptprm	0.17588	0.341206	0.466984	0.51944	0.00473257	2.3249	-0.03062	0.851279	0.0699283	0.1396	0.328193	0.483871	0.25562	0.169608	0.770554	0.28624	0.106033	0.974559	-0.26382	0.0826604	1.0827	25.6453	25.9215	26.016	25.6727	25.3278	26.1215	26.1261	26.0358	25.631	25.5483	26.18	26.1057	26.4388	26.2947	26.1613	25.4756	26.0636	25.6815	25.6761	25.5334	25.7989	25.8206	25.6837	25.9951	25.983	25.9941
Q9D7B7	Probable glutathione peroxidase 8	Gpx8	0.1955	0.209706	0.67839	0.53278	0.00517305	2.28625	0.14016	0.313978	0.503101	0.43526	0.0192093	1.71649	0.41594	0.0266631	1.57409	0.27578	0.0890475	1.05038	-0.11684	0.461928	0.335426	25.166	25.0378	24.6787	25.2746	25.001	25.623	25.1999	25.1433	25.0448	25.1246	25.5807	25.601	25.6212	25.2113	25.8078	25.3821	25.1384	24.8899	25.1633	25.2852	25.5954	25.789	25.2835	25.4934	25.1731	25.0861
P13595-2	Neural cell adhesion molecule 1	Ncam1	-0.52626	0.0376035	1.42477	-0.67432	0.0051743	2.28615	-0.210775	0.252511	0.597719	-0.10088	0.504855	0.296834	-0.19556	0.502854	0.298558	0.015215	0.955163	0.0199226	0.47876	0.0767438	1.11496	26.4323	NaN	26.3151	NaN	26.3965	25.3058	26.0042	25.8077	26.1396	26.0179	25.5629	25.3433	25.8435	25.7686	26.0166	NaN	25.9657	26.1584	26.0007	26.5573	26.119	26.3499	26.6125	26.0015	26.3192	25.8004
Q8BYM5	Neuroligin-3	Nlgn3	-0.769342	0.0222774	1.65214	-0.706955	0.00517826	2.28582	-0.353275	0.160982	0.793222	-0.37095	0.309036	0.509992	-0.22715	0.610407	0.214381	0.126125	0.748479	0.12582	0.479805	0.214222	0.669136	25.2254	24.4443	24.967	NaN	25.1064	24.0058	24.0453	24.4482	NaN	NaN	24.073	24.4842	24.1187	24.1152	24.353	24.0972	24.9603	24.5936	24.7913	24.4701	24.0978	25.2733	NaN	24.103	24.7852	24.2784
Q8CC86	Nicotinate phosphoribosyltransferase	Naprt	0.08768	0.499216	0.301712	0.35114	0.00527676	2.27763	-0.00416	0.976878	0.0101597	0.05803	0.779546	0.108158	0.12862	0.274134	0.562037	0.13278	0.455275	0.341726	-0.22252	0.13433	0.871826	25.3391	25.3541	25.1666	25.3704	25.2914	25.3689	25.0339	25.5236	NaN	25.6416	25.5897	25.8387	25.8422	25.6152	25.3915	25.605	25.5326	25.0601	25.3873	24.9158	25.5033	25.9291	25.0201	24.9969	NaN	25.3879
Q6GUQ1;Q6GUQ1-2	Epidermal growth factor-like protein 8	Egfl8	0.79215	0.194939	0.7101	1.27411	0.00557116	2.25405	0.09895	0.871503	0.0597312	1.86301	0.00031203	3.5058	0.98817	0.116853	0.93236	0.88922	0.207074	0.683873	-0.28594	0.567681	0.245896	NaN	24.7876	24.015	24.7131	25.3385	25.8604	24.6537	24.9844	27.0701	24.9599	26.0977	25.2672	26.4266	26.0587	26.0881	26.6702	24.6625	24.1695	24.0893	24.471	26.7623	26.1555	26.9123	26.3921	26.6606	24.8234
Q9WVJ3	Carboxypeptidase Q	Cpq	-0.20544	0.289595	0.538209	0.51018	0.00562677	2.24974	-0.19596	0.41499	0.381963	-0.26184	0.0968135	1.01406	0.23676	0.499586	0.30139	0.43272	0.267917	0.571999	-0.27342	0.409335	0.387921	28.2182	27.9703	28.0092	27.6115	27.5499	27.5951	27.5269	28.1626	27.4122	27.6351	28.4532	28.4492	28.4674	28.3348	28.2054	27.821	27.7646	27.1926	28.2619	27.3392	27.6855	27.7642	27.6417	27.44	27.5185	28.9129
Q3UHJ0;Q3UHJ0-2	AP2-associated protein kinase 1	Aak1	-0.25646	0.113036	0.946784	-0.3881	0.00582426	2.23476	0.02146	0.85425	0.0684151	-0.12476	0.635566	0.196839	-0.2617	0.219095	0.659368	-0.28316	0.195094	0.709757	0.1264	0.53573	0.271054	28.9054	28.6095	28.7474	28.5756	28.9448	28.1506	28.8745	28.3354	28.6155	28.5244	28.4306	28.4008	28.2144	28.2051	28.5913	28.4873	28.7974	29.0131	28.7572	28.835	28.2678	29.2609	28.2997	28.1503	29.1802	28.0807
Q9QZD9	Eukaryotic translation initiation factor 3 subunit I	Eif3i	0.03634	0.765584	0.116007	0.2795	0.00584358	2.23332	0.05714	0.750524	0.124635	0.05058	0.78819	0.103369	0.21842	0.189813	0.721674	0.16128	0.464182	0.333311	-0.06108	0.673511	0.171655	28.1	28.1568	28.028	27.8292	27.8276	28.0002	28.1192	28.245	27.6749	28.084	28.1818	28.2275	28.2639	28.3047	28.3612	28.3875	28.1504	27.6557	28.3543	27.6794	28.3056	27.9883	28.2209	28.2776	27.4021	28.5261
P22724	Protein Wnt-4	Wnt4	0.646033	0.0598727	1.22277	0.7515	0.00593476	2.2266	-0.139847	0.463529	0.333923	0.704783	0.00214564	2.66844	0.274433	0.064392	1.19117	0.41428	0.066203	1.17912	-0.477067	0.036998	1.43182	NaN	NaN	24.2137	24.1713	24.0121	24.7539	NaN	24.4103	25.4068	24.5426	NaN	NaN	24.8879	25.1013	24.6624	23.7646	23.6773	24.0735	24.4131	24.0341	25.0985	24.798	NaN	24.7946	24.6575	24.2608
Q8BX02;Q8BX02-2	KN motif and ankyrin repeat domain-containing protein 2	Kank2	0.24486	0.075262	1.12342	0.34926	0.00596969	2.22405	0.14642	0.335116	0.474805	0.12192	0.3909	0.407934	0.40134	0.0349516	1.45653	0.25492	0.209701	0.6784	0.05208	0.74235	0.129391	29.4829	29.8402	29.6306	29.4983	29.4431	29.9644	29.8119	30.0935	29.6962	29.5534	29.9106	30.0729	29.9552	29.7126	29.9901	29.9567	29.714	29.3813	30.0354	29.5398	29.9382	29.7877	29.3986	29.9146	29.4656	30.3796
P02088	Hemoglobin subunit beta-1	Hbb-b1	0.21056	0.733998	0.134305	-1.14682	0.00611907	2.21331	-0.11822	0.873928	0.0585241	0.16522	0.83318	0.0792613	-0.0398	0.892144	0.049565	0.07842	0.91439	0.0388686	1.10702	0.00377978	2.42253	34.0337	33.6411	33.3147	33.5597	32.6674	34.0228	31.8074	33.7611	35.2458	33.4323	32.9428	32.4228	32.4694	31.8328	31.8147	31.366	33.4814	33.9457	35.4075	32.4249	33.255	30.9929	35.1713	34.5478	34.0757	33.9292
Q9Z0F8;Q9Z0F8-2	Disintegrin and metalloproteinase domain-containing protein 17	Adam17	0.279875	0.0426737	1.36984	0.399755	0.00619141	2.20821	-0.028985	0.847907	0.0716516	0.2957	0.103921	0.983298	0.181095	0.123062	0.909877	0.21008	0.166316	0.779066	-0.21866	0.0691901	1.15996	24.4453	24.3248	24.6225	NaN	24.3335	24.8699	24.5133	24.8316	24.6308	NaN	24.9367	24.58	25.0032	24.8673	24.7692	24.5542	24.5028	24.1727	24.0864	24.6966	24.5575	24.462	NaN	25.0762	24.8132	24.6582
Q8BGZ1	Hippocalcin-like protein 4	Hpcal4	-0.66702	0.147646	0.830777	-1.40972	0.0062147	2.20658	-0.75238	0.175406	0.755956	-0.39394	0.546465	0.262438	-1.11792	0.102306	0.990099	-0.36554	0.602604	0.219968	0.2918	0.63294	0.198637	29.0352	27.8798	27.4497	28.7947	28.2724	26.7119	27.4286	27.4302	28.0973	28.4287	26.8528	26.2803	26.3732	27.504	27.3729	26.2922	26.9604	28.6964	27.8935	27.8274	26.9926	28.5046	28.2732	26.2951	29.3966	25.7751
Q9CQY2	RNMT-activating mini protein	Fam103a1	-0.01747	0.97939	0.00904422	-1.21518	0.00628557	2.20166	-0.37513	0.46078	0.336506	-0.21613	0.671992	0.172636	-0.12995	NaN	NaN	0.24518	NaN	NaN	1.08523	NaN	NaN	24.6762	24.5956	NaN	25.5666	25.6946	24.7118	23.8803	24.2413	26.4421	26.3034	24.1037	23.8408	23.8937	NaN	23.8341	24.0868	23.7338	25.1114	25.244	25.6146	24.5631	23.9044	25.822	24.5796	25.7165	NaN
Q91ZX7	Prolow-density lipoprotein receptor-related protein 1;Low-density lipoprotein receptor-related protein 1 85 kDa subunit;Low-density lipoprotein receptor-related protein 1 515 kDa subunit;Low-density lipoprotein receptor-related protein 1 intracellular domain	Lrp1	0.1725	0.131955	0.879576	0.35138	0.00645324	2.19022	0.11024	0.263433	0.57933	0.16436	0.177945	0.749713	0.42984	0.0050794	2.29419	0.3196	0.0424786	1.37183	0.07846	0.579156	0.237205	31.4731	31.4024	31.5083	31.2711	31.4609	31.8133	31.6734	31.7333	31.3062	31.4521	31.7585	31.9153	31.8143	31.4525	31.9321	31.6684	31.6781	31.2977	31.6485	31.3743	31.7513	31.7818	31.4779	31.693	31.2336	32.0456
Q2VPQ9;Q2VPQ9-2	Chromatin modification-related protein MEAF6	Meaf6	0.248225	0.331114	0.480023	-0.79355	0.00653502	2.18475	0.431525	NaN	NaN	0.362808	0.410786	0.386384	-0.175858	0.642211	0.192322	-0.607383	NaN	NaN	0.617692	0.105083	0.978466	24.5257	24.4443	NaN	25.0682	25.0823	25.2924	NaN	24.6537	25.2999	24.8674	24.0094	23.721	24.1442	24.0717	NaN	NaN	NaN	25.3707	NaN	25.0526	24.3874	NaN	25.2093	NaN	25.8321	23.9215
Q9R078	5-AMP-activated protein kinase subunit beta-1	Prkab1	0.29174	0.0969129	1.01362	0.58684	0.00666055	2.17649	0.11382	0.673399	0.171727	0.36184	0.0721512	1.14176	0.3829	0.105122	0.978308	0.26908	0.342661	0.465135	-0.20394	0.269462	0.569502	25.046	25.2444	24.6614	24.4375	24.7673	25.1888	25.0606	25.2084	25.2482	24.9093	25.3883	25.6517	25.505	25.1954	25.3504	25.3653	25.0314	24.869	25.3076	24.1524	25.2547	25.2341	25.2284	25.4323	24.8163	25.5712
P37889-2;P37889	Fibulin-2	Fbln2	0.79604	0.0127907	1.8931	0.5786	0.00669314	2.17437	0.42376	0.189016	0.723501	0.95608	0.00174264	2.75879	0.69186	0.0269098	1.57009	0.2681	0.463273	0.334163	0.11326	0.654632	0.184003	28.225	28.5397	28.5505	28.9238	28.8543	29.6705	29.4265	29.1212	30.0515	28.8038	29.3762	28.9604	29.3441	28.9525	29.3531	30.0987	28.6458	28.7631	28.8045	28.9	29.3981	30.1282	29.1365	29.6947	29.5162	29.4011
P63216	Guanine nucleotide-binding protein G(I)/G(S)/G(O) subunit gamma-3	Gng3	-0.700495	0.0901979	1.0448	-1.43046	0.00680326	2.16728	0.7415	0.0752029	1.12377	-0.260145	0.619119	0.208226	-0.86258	0.0721324	1.14187	-1.60408	0.00167764	2.7753	0.56788	0.173574	0.760516	26.7179	25.6273	25.6579	25.9449	27.1486	25.2982	NaN	25.7658	25.4209	25.5904	24.7639	24.5367	24.1843	25.7067	24.7527	26.5063	26.7024	27.4411	27.4291	26.7252	24.7729	26.6309	26.0588	NaN	26.3741	24.2954
P59808	SAM and SH3 domain-containing protein 1	Sash1	-0.04272	0.861183	0.0649048	-0.47197	0.00682891	2.16565	-0.29767	0.105593	0.976365	-0.24697	0.194644	0.710758	-0.625995	0.0171249	1.76637	-0.328325	0.190435	0.720254	-0.154025	0.449909	0.346876	25.315	25.4714	25.1127	25.6336	25.0874	NaN	24.9336	24.9423	25.9185	25.3308	24.8932	24.8922	24.72	NaN	24.9028	25.2997	25.0951	25.0023	NaN	24.7083	25.4963	NaN	24.879	25.0085	24.9244	24.4601
P63044	Vesicle-associated membrane protein 2	Vamp2	-0.48362	0.261389	0.582713	-1.16854	0.00706143	2.15111	-0.60212	0.222059	0.653531	-0.4046	0.462728	0.334674	-1.1055	0.0588635	1.23015	-0.50338	0.457036	0.340049	0.06304	0.913193	0.0394373	30.6392	30.4446	30.006	30.8921	30.3364	29.4971	29.5687	29.1316	30.6043	31.0985	29.9157	28.8824	28.6203	30.0559	29.0013	29.3801	28.6954	31.1543	29.609	30.4689	28.7862	29.4776	30.9054	29.5932	31.5329	28.2717
P20060	Beta-hexosaminidase subunit beta	Hexb	-0.03532	0.736572	0.132785	0.22852	0.00708693	2.14954	0.10378	0.52795	0.277408	0.0975	0.498578	0.302267	0.1259	0.233751	0.631246	0.02212	0.896075	0.0476555	-0.10262	0.229504	0.639209	29.2169	29.3396	29.3309	29.0298	29.3487	29.148	29.3307	29.4154	28.9456	29.2496	29.5456	29.49	29.4872	29.4431	29.4426	29.698	29.5958	29.0257	29.464	29.0013	29.745	29.4402	29.3673	29.0122	29.1887	29.5497
Q8CG50	Ras-related protein Rab-43	Rab43	0.23825	0.18704	0.728065	0.6578	0.00713318	2.14672	-0.1367	0.421898	0.374793	0.406425	0.076592	1.11582	0.307467	0.00181253	2.74171	0.444167	0.0591589	1.22798	-0.350333	0.124104	0.906214	23.6469	23.7453	23.807	NaN	23.8244	23.7244	23.9973	24.4271	23.8278	NaN	24.6656	24.5598	23.9487	24.4807	NaN	NaN	24.0086	23.4661	23.3015	23.7006	23.8486	24.4522	24.5152	23.8333	NaN	24.024
Q8R086	Sulfite oxidase, mitochondrial	Suox	0.21948	0.278268	0.555536	0.29584	0.00714823	2.1458	0.14412	0.459685	0.33754	0.28338	0.0587465	1.23102	0.5075	0.0256109	1.59158	0.36338	0.199976	0.699022	0.21166	0.321123	0.493328	28.127	28.0689	28.2114	28.0921	28.1224	28.267	28.4511	29.0016	27.9176	28.0819	28.4016	28.4544	28.4369	28.1568	28.6513	28.8575	28.1803	27.7775	28.4649	28.0622	28.7747	28.54	28.3503	28.3689	28.0048	29.0878
P14483;P06346;P06344;P06343	H-2 class II histocompatibility antigen, A beta chain;H-2 class II histocompatibility antigen, A-F beta chain;H-2 class II histocompatibility antigen, A-U beta chain;H-2 class II histocompatibility antigen, A-K beta chain	H2-Ab1	0.2594	0.231437	0.635567	0.45606	0.007308	2.1362	-0.16694	0.518668	0.285111	0.26682	0.382159	0.417756	0.45582	0.0637329	1.19564	0.62276	0.0630024	1.20064	-0.00024	0.999054	0.000411193	26.6207	26.9847	26.9575	26.7371	27.2364	27.0874	27.1644	27.8045	26.9465	26.8306	27.246	27.6285	27.3825	27.2671	27.2926	26.486	27.2705	26.4316	27.2829	26.2307	27.2269	26.7883	27.2363	28.0985	26.5205	27.2795
Q3V384	Lactation elevated protein 1	Lace1	-0.02036	0.906055	0.0428452	0.49554	0.00734107	2.13424	-0.0072	0.969927	0.0132608	-0.0732	0.669459	0.174276	0.4345	0.0743067	1.12897	0.4417	0.128421	0.891364	-0.06104	0.797444	0.0982997	24.9581	25.3132	25.0639	25.3431	25.084	25.5445	24.9198	24.7512	25.0358	25.4092	25.4651	26.095	25.6669	25.5154	25.4976	24.7482	25.6035	25.1265	25.4434	24.8047	25.3992	25.3174	25.0278	25.0937	24.5582	26.1703
P57780	Alpha-actinin-4	Actn4	0.43544	0.0128183	1.89217	0.28616	0.00746919	2.12673	0.22144	0.039746	1.40071	0.18182	0.197945	0.703456	0.3854	0.0245133	1.6106	0.16396	0.266514	0.57428	0.09924	0.470654	0.327298	33.4049	33.524	33.5992	33.2842	33.2587	34.2799	33.7929	33.8192	33.5416	33.8146	33.8306	33.6285	33.6652	33.5923	33.7852	33.6359	33.5535	33.6236	33.8618	33.5034	33.4572	33.7997	33.7059	33.7914	33.2259	34.1995
Q78YZ6-3;Q78YZ6-2;Q78YZ6	Short coiled-coil protein	Scoc	0.35524	0.37423	0.426862	-1.0585	0.0077059	2.11318	-0.02357	0.944418	0.0248357	0.14336	0.746541	0.126947	-0.43737	0.366764	0.435613	-0.4138	0.363191	0.439865	0.62113	0.147496	0.831221	26.393	26.6237	25.6407	26.8046	27.2161	26.1583	26.6223	26.7078	27.7497	27.2162	25.6331	25.0981	25.3654	25.9568	25.3322	26.1976	NaN	26.9172	26.5754	26.358	26.1056	26.2807	27.2911	26.0279	27.6896	25.2827
P58196	Phospholipid scramblase 4	Plscr4	0.01548	0.89663	0.0473869	0.4716	0.00776317	2.10996	0.0063	0.965226	0.0153708	0.00252	0.984918	0.0066001	0.30936	0.0437073	1.35945	0.30306	0.124769	0.903893	-0.16224	0.37252	0.42885	24.1514	24.3176	24.2228	24.2531	24.022	24.5586	24.0547	24.338	24.0457	24.0473	24.4002	25.0788	24.8113	24.5088	24.5258	24.2762	24.5854	24.2022	24.1657	23.7689	24.1661	24.4845	24.4011	24.1204	23.8074	24.7616
P07356	Annexin A2	Anxa2	0.13472	0.267986	0.571888	0.35414	0.00823989	2.08408	-0.01736	0.867351	0.0618053	0.05594	0.704585	0.152066	0.15548	0.212133	0.673392	0.17284	0.177706	0.750299	-0.19866	0.130048	0.885895	33.4454	33.7503	33.4781	33.53	33.3291	33.9105	33.4638	33.7546	33.4332	33.6444	34.0325	33.7892	33.8243	34.019	33.6386	33.7212	33.4315	33.3336	33.5919	33.3679	33.7294	33.3342	33.7721	33.7837	33.1932	33.9698
Q69ZW3-2;Q69ZW3	EH domain-binding protein 1	Ehbp1	-0.469515	0.0070473	2.15198	-0.552975	0.00862797	2.06409	-0.443575	0.0101128	1.99513	0.053425	0.707286	0.150405	-0.347715	0.0160828	1.79364	0.09586	0.515374	0.287877	0.20526	0.234937	0.629048	24.7363	24.8368	24.9169	NaN	24.7455	24.2423	24.2999	24.0294	24.6454	24.4798	24.4433	24.6701	24.1354	23.9588	24.0719	24.3126	24.673	24.1859	24.5476	24.1074	24.7411	24.9472	25.0516	24.4704	25.1012	24.2481
Q91X97	Neurocalcin-delta	Ncald	-0.48356	0.293258	0.532751	-1.38422	0.00865066	2.06295	-0.52506	0.309406	0.509471	-0.51066	0.362826	0.440301	-1.40464	0.0414486	1.38249	-0.87958	0.202323	0.693955	-0.02042	0.972419	0.0121468	28.333	27.6723	26.7802	28.3794	27.8752	26.6761	27.0647	26.7137	28.0921	28.0757	26.3595	25.9783	25.6853	27.096	26.9999	26.6036	26.4593	28.4011	27.9928	26.958	26.554	27.2161	27.5928	26.3103	28.8136	25.8877
Q7TQD2	Tubulin polymerization-promoting protein	Tppp	-0.44292	0.376759	0.423937	-1.21742	0.00869238	2.06086	-0.3773	0.418783	0.378011	-0.3558	0.515721	0.287585	-1.13752	0.0560497	1.25143	-0.76022	0.219579	0.65841	0.0799	0.878047	0.0564823	31.2357	30.3042	30.0326	30.9987	31.2868	29.244	30.6224	29.5331	31.2425	31.0014	29.8739	29.2189	28.8083	30.1921	29.6777	29.1914	29.9706	31.2003	30.7384	30.8708	29.95	30.0784	30.6657	29.3447	32.0402	28.9219
Q9Z0H3-2;Q9Z0H3	SWI/SNF-related matrix-associated actin-dependent regulator of chromatin subfamily B member 1	Smarcb1	-0.19596	0.21265	0.672334	0.24394	0.00875799	2.0576	-0.0258	0.866984	0.0619887	-0.04696	0.621185	0.206779	0.02896	0.876478	0.0572588	0.05476	0.807969	0.0926052	-0.21498	0.251651	0.599202	25.4922	25.6116	25.6147	25.437	25.2902	25.3831	25.5127	25.5745	24.8641	25.1315	25.598	25.753	25.7189	25.7974	25.7981	25.7215	25.7801	25.3281	25.4557	25.0313	25.6716	25.394	25.2464	25.4333	25.4656	25.5131
Q9CQA3	Succinate dehydrogenase [ubiquinone] iron-sulfur subunit, mitochondrial	Sdhb	0.11852	0.299515	0.523581	0.33866	0.00882412	2.05433	-0.04724	0.568158	0.245531	0.21302	0.0994029	1.0026	0.36854	0.00514328	2.28876	0.41578	0.00533199	2.27311	0.02988	0.816043	0.0882868	30.9971	30.9242	31.1759	30.9775	31.0073	31.467	30.904	31.2021	30.9797	31.1218	31.3082	31.3432	31.4409	31.0696	31.6134	31.0948	30.7468	30.9505	31.1213	30.9324	31.4328	31.4488	31.3009	31.0483	30.9163	31.3563
Q9CXU9	Eukaryotic translation initiation factor 1b	Eif1b	-0.205565	0.736266	0.132965	-1.25749	0.00902979	2.04432	-0.383305	0.436818	0.3597	-0.586065	0.211201	0.675303	-1.15648	0.126221	0.898867	-0.77317	0.236796	0.625626	0.10101	0.849937	0.0706132	25.0393	23.9419	NaN	25.5846	25.1123	23.3991	24.7942	24.0799	25.7417	25.5549	24.12	23.5806	23.486	23.8835	23.2401	24.1424	23.6269	24.9608	25.402	24.549	24.0217	24.6501	24.3671	23.5485	25.0799	22.9021
Q6PEV3	WAS/WASL-interacting protein family member 2	Wipf2	0.14472	0.666112	0.176453	-0.9585	0.00937823	2.02788	-0.44232	0.335807	0.47391	-0.06832	0.874714	0.0581337	-0.8253	0.0819419	1.08649	-0.38298	0.49882	0.302056	0.1332	0.764855	0.116421	26.6535	26.7739	26.3197	27.4314	26.9266	26.3416	26.9366	26.4142	27.6024	27.5339	25.866	25.5955	25.4595	26.6803	25.7113	25.4559	25.5237	27.2676	26.4367	27.2096	26.2373	25.7406	27.2742	26.6276	27.8838	25.2703
Q8R2Z5	von Willebrand factor A domain-containing protein 1	Vwa1	0.37886	0.0362357	1.44086	0.51772	0.00953967	2.02047	0.03774	0.874749	0.0581165	0.51648	0.0223341	1.65103	0.45928	0.0887313	1.05192	0.42154	0.169814	0.770027	-0.05844	0.795711	0.0992446	29.1745	29.155	29.1564	28.6378	28.6554	29.4626	29.2097	29.5376	29.3755	29.088	29.797	29.4742	29.3982	29.4078	29.2905	29.3965	29.2107	28.6218	29.304	28.4348	29.4916	29.8476	29.6496	29.2681	29.1046	29.9602
Q8VE99	Coiled-coil domain-containing protein 115	Ccdc115	-0.03226	0.8857	0.0527134	-0.75294	0.00955964	2.01956	-0.20444	0.490569	0.3093	0.03494	0.926486	0.0331611	-0.45996	0.152862	0.815701	-0.25552	0.488617	0.311032	0.29298	0.36558	0.437018	24.7262	25.2147	24.9351	25.5485	25.2943	24.8634	24.7756	24.9949	25.688	25.2356	24.2078	23.9468	24.2786	24.9382	24.5827	24.9138	24.18	25.3755	24.6872	25.5401	24.9212	24.0076	25.8712	25.3282	25.7653	24.0301
P50153	Guanine nucleotide-binding protein G(I)/G(S)/G(O) subunit gamma-4	Gng4	-1.02646	0.0259389	1.58605	-1.89201	0.00981432	2.00814	-0.0822	0.850841	0.0701514	-1.13328	0.0538275	1.269	-1.6196	0.0297702	1.52622	-1.5374	0.0452648	1.34424	0.27241	0.735606	0.133355	26.8655	26.5145	25.8737	26.6747	27.4784	25.5877	24.7965	25.413	26.2655	26.2118	23.857	24.2872	NaN	26.2177	24.7955	26.1006	25.7874	27.6962	26.4831	26.9285	24.8282	24.738	26.5754	24.9842	26.6146	23.3481
P40336;P40336-2	Vacuolar protein sorting-associated protein 26A	Vps26a	-0.20518	0.0345251	1.46187	0.21802	0.00987225	2.00558	0.05438	0.6502	0.186953	-0.17348	0.0743931	1.12847	0.10012	0.429697	0.366838	0.04574	0.782798	0.10635	-0.1179	0.387009	0.412279	28.0239	27.9958	28.0837	27.902	27.9339	27.9346	27.8714	27.8768	27.5332	27.6974	28.1634	28.411	28.1311	28.2321	28.0918	28.2339	28.232	27.7377	28.2004	27.8072	28.046	27.7995	27.8794	27.7841	27.5629	28.24
O55042-2;O55042	Alpha-synuclein	Snca	0.08424	0.880343	0.0553482	-1.33338	0.00995501	2.00196	-0.02008	0.974912	0.0110348	-0.0386	0.95804	0.0186164	-0.7561	0.294621	0.530736	-0.73602	0.401207	0.396632	0.57728	0.421322	0.375386	30.1546	29.8917	28.5715	29.7369	29.7205	28.7846	29.7369	28.568	30.3438	31.0631	28.5482	27.6287	27.5843	28.6011	29.046	28.4071	28.3505	31.2599	30.2539	29.7034	27.7381	30.1926	29.956	28.5193	31.4762	27.4703
Q07417	Short-chain specific acyl-CoA dehydrogenase, mitochondrial	Acads	0.25444	0.164484	0.783876	0.37726	0.00996941	2.00133	0.09444	0.623587	0.205103	0.10506	0.385624	0.413835	0.53146	0.000393302	3.40527	0.43702	0.0545038	1.26357	0.1542	0.258681	0.587236	28.9091	28.8775	29.0619	28.7569	28.86	29.363	29.2878	29.5305	28.6816	28.8747	29.0657	29.3731	29.3981	28.9978	29.517	29.3137	29.0423	28.7477	29.3962	28.4377	29.1868	29.1682	29.0366	28.9848	28.6143	29.571
Q8R0J7	Vacuolar protein sorting-associated protein 37B	Vps37b	-0.25786	0.14804	0.829622	-0.4034	0.01	2	-0.09646	0.615489	0.210779	0.03342	0.861906	0.0645402	-0.4587	0.0128171	1.89221	-0.36224	0.0885259	1.05293	-0.0553	0.6665	0.1762	24.8552	24.9566	25.0634	25.2217	24.6291	24.3009	24.6289	24.6654	25.0911	24.7504	24.6604	24.4599	24.5918	24.6766	24.3203	24.6988	24.5806	25.1546	24.5248	25.2849	24.5781	25.2099	24.9672	24.7061	25.4318	24.1999
Q8CHW4	Translation initiation factor eIF-2B subunit epsilon	Eif2b5	-0.547425	NaN	NaN	-0.491442	0.0106018	1.97462	-0.003325	0.97548	0.0107815	-0.287275	0.13802	0.860058	-0.1926	0.355656	0.44897	-0.189275	0.371229	0.430359	0.298842	0.254535	0.594252	24.5658	NaN	24.7421	24.7136	24.4464	NaN	24.2084	NaN	23.9307	NaN	NaN	24.3017	NaN	24.1555	23.9194	24.8427	24.5411	NaN	24.4996	24.5712	23.9077	24.3997	24.2263	24.3294	24.7854	24.2312
Q64008	Ras-related protein Rab-34	Rab34	-0.04686	0.797471	0.0982849	0.4885	0.0110213	1.95777	-0.06978	0.691213	0.160388	0.11082	0.661024	0.179783	0.26582	0.160939	0.793339	0.3356	0.051179	1.29091	-0.22268	0.104627	0.980357	25.6813	26.0813	26.3415	25.6908	25.6782	26.1204	25.8408	25.7488	25.4839	26.0449	26.3707	26.4542	26.5422	26.3698	26.1787	26.1218	25.9224	25.6367	25.8815	25.5618	26.5377	25.6366	25.8681	26.4272	25.5576	26.2998
Q8BMD8	Calcium-binding mitochondrial carrier protein SCaMC-1	Slc25a24	0.0444	0.825965	0.0830382	0.4983	0.0110921	1.95499	-0.16084	0.548213	0.261051	0.01722	0.934366	0.0294829	0.37324	0.168327	0.773847	0.53408	0.124338	0.905397	-0.12506	0.604902	0.218315	29.0479	29.1394	29.1666	28.5561	28.7193	29.1374	28.7611	29.4964	28.7395	28.7169	29.5371	29.4099	29.6669	29.3799	29.127	29.2729	29.0995	28.1944	29.0076	28.2507	29.2426	29.0294	29.1739	28.9371	28.3324	29.771
O35943	Frataxin, mitochondrial;Frataxin intermediate form;Frataxin mature form	Fxn	-0.110055	0.629144	0.20125	-1.05586	0.0111043	1.95451	-0.10996	0.750128	0.124865	-0.00358	0.988822	0.00488178	-0.637847	0.257373	0.589437	-0.527887	0.421884	0.374807	0.418013	0.512655	0.290175	24.5246	25.2507	24.9187	25.4115	25.0719	24.9303	NaN	24.5249	24.9877	25.2588	24.4628	23.686	23.0207	24.5478	24.1808	24.4067	24.1946	25.3694	24.8613	25.7956	NaN	25.0669	24.623	24.8696	25.5681	23.6433
Q9ER41	Torsin-1B	Tor1b	-0.22936	0.285238	0.544793	0.53336	0.0111978	1.95087	0.08752	0.574618	0.240621	-0.06488	0.792004	0.101273	0.0816	0.755297	0.121882	-0.00592	0.98269	0.00758346	-0.45176	0.110008	0.958576	25.7572	25.1905	25.4547	25.0908	25.2907	25.4797	25.0995	25.3531	24.5342	25.1706	26.1564	25.8669	26.131	25.7183	25.5781	25.3049	25.5039	25.3341	25.6343	NaN	25.5662	25.5747	25.7329	24.8695	24.7162	26.0016
P35385	Heat shock protein beta-7	Hspb7	0.54136	0.110108	0.958181	-0.752175	0.0114086	1.94277	-0.11584	0.768099	0.114583	0.0509	0.883997	0.053549	-0.33136	0.383766	0.415934	-0.21552	0.66779	0.17536	0.420815	0.33391	0.47637	25.3632	25.8308	25.4985	26.0713	26.0182	26.0138	26.3371	25.4817	27.0634	26.5928	NaN	24.8784	24.9002	25.5147	24.7236	25.0621	24.755	26.5787	25.4839	26.3231	25.3624	25.5033	26.0926	25.1994	26.8788	25.1388
P05555;P05555-2	Integrin alpha-M	Itgam	0.08308	0.493639	0.306591	0.40596	0.0117888	1.92853	0.05352	0.761881	0.118113	0.28834	0.079772	1.09815	0.2637	0.0719627	1.14289	0.21018	0.188662	0.724316	-0.14226	0.148361	0.828679	26.1991	25.9887	26.582	26.1922	25.9777	26.281	26.3546	26.316	26.1299	26.2736	26.4792	26.615	26.8027	26.6065	26.4661	26.2418	26.7213	26.1851	25.9292	26.1299	26.8033	26.4239	26.3062	26.5461	26.3019	26.3803
Q9R1V6-5;Q9R1V6-4;Q9R1V6-17;Q9R1V6-6;Q9R1V6;Q9R1V6-7;Q9R1V6-10;Q9R1V6-13;Q9R1V6-15;Q9R1V6-8;Q9R1V6-14;Q9R1V6-11;Q9R1V6-12;Q9R1V6-19;Q9R1V6-2;Q9R1V6-18;Q9R1V6-21;Q9R1V6-20;Q9R1V6-1;Q9R1V6-9;Q9R1V6-16	Disintegrin and metalloproteinase domain-containing protein 22	Adam22	-1.073	0.00301753	2.52035	-0.87374	0.0119062	1.92423	-0.6043	0.108302	0.965364	-0.79432	0.0489808	1.30997	-0.88016	0.0735529	1.1334	-0.27586	0.554879	0.255802	-0.00642	0.987643	0.00540016	27.336	26.0158	26.9276	26.9284	26.7073	25.3138	26.0634	25.7938	25.4938	25.8853	26.3994	26.0396	25.4146	25.8022	25.8906	25.4144	26.5708	25.7648	26.7655	26.3781	25.4412	26.7946	25.9982	25.3972	26.3123	25.7033
P11404	Fatty acid-binding protein, heart	Fabp3	-0.03182	0.943101	0.0254418	-1.04842	0.0121382	1.91585	0.14474	0.765832	0.115867	-0.10386	0.837488	0.0770213	-0.62346	0.305091	0.515571	-0.7682	0.242908	0.614558	0.42496	0.425597	0.371002	29.2517	28.9713	27.9589	29.7175	29.2726	28.7529	28.9492	27.9769	29.7022	29.6317	28.2555	27.657	27.6576	28.2743	28.0855	28.2308	28.4578	29.8149	29.2945	30.0977	27.5835	28.9415	29.4005	28.7878	29.9394	27.3674
P52875	Transmembrane protein 165	Tmem165	-0.16064	0.328923	0.482906	0.4324	0.0123165	1.90951	0.025045	0.848373	0.0714132	0.01524	0.919312	0.036537	0.24214	0.0733029	1.13488	0.217095	0.0391412	1.40737	-0.19026	0.112682	0.948145	25.2937	25.4297	25.5281	25.0103	25.0581	25.4904	24.9044	25.255	24.8976	24.9693	25.6412	25.5814	25.7442	26.0132	25.5019	25.3808	25.4002	25.2164	25.1587	NaN	25.6414	25.1936	25.3476	25.0132	25.2003	25.5189
Q91XV3	Brain acid soluble protein 1	Basp1	-0.41902	0.377568	0.423005	-1.45928	0.0124129	1.90613	-0.29678	0.586249	0.231918	-0.39694	0.455461	0.341549	-1.34336	0.0398049	1.40006	-1.04658	0.153872	0.81284	0.11592	0.854406	0.0683359	33.1303	32.9792	32.5581	33.9115	33.8214	31.9106	32.8263	32.2206	33.8499	33.498	31.9252	31.274	30.7333	32.853	32.3186	32.1003	32.2725	34.0764	32.354	34.1134	32.0461	32.3727	33.3052	32.2901	34.4017	30.8466
O88796	Ribonuclease P protein subunit p30	Rpp30	-0.4189	NaN	NaN	0.299967	0.0124543	1.90468	-0.02292	0.910768	0.0405921	-0.003475	0.97085	0.012848	-0.02752	0.814525	0.0890956	-0.0046	0.981635	0.00805017	-0.327487	0.048561	1.31371	23.1564	23.0938	23.0543	23.2707	NaN	NaN	22.7249	NaN	NaN	NaN	NaN	23.3503	23.4094	23.5716	NaN	23.0713	23.2504	23.3286	23.4643	22.4898	23.3427	NaN	23.1785	22.9905	23.0496	23.0302
P56960	Exosome component 10	Exosc10	-0.163533	0.265966	0.575173	-0.542867	0.0124789	1.90382	-0.0116333	NaN	NaN	-0.236	0.299289	0.52391	-0.136973	0.40455	0.393028	-0.12534	NaN	NaN	0.405893	0.0313603	1.50362	NaN	24.3916	24.6248	NaN	24.7306	24.444	24.4422	24.5991	NaN	24.1899	NaN	24.1861	24.0013	23.931	NaN	24.5638	NaN	NaN	24.5776	NaN	24.6469	24.0552	24.3369	NaN	NaN	24.3621
Q9CQJ6	Density-regulated protein	Denr	-0.0637	0.874027	0.058475	-0.7841	0.012624	1.8988	-0.54418	0.130018	0.885998	-0.52268	0.162439	0.789311	-0.97996	0.011956	1.92241	-0.43578	0.302845	0.51878	-0.19586	0.575621	0.239863	27.7171	27.8961	27.6172	28.4206	28.0094	27.1487	28.0578	27.0944	29.0834	27.9576	27.2842	26.5575	26.9104	27.765	27.2228	27.1492	26.5362	27.9935	27.1708	28.0898	27.4396	26.5452	27.2066	27.3846	28.471	26.2841
P06837	Neuromodulin	Gap43	-0.70608	0.191875	0.716983	-1.58534	0.0126526	1.89782	-0.56654	0.261106	0.583182	-0.61296	0.27943	0.553726	-1.37382	0.021414	1.6693	-0.80728	0.177585	0.750593	0.21152	0.720027	0.142651	32.8202	31.9525	31.9548	33.073	33.2529	30.9091	31.8708	31.1237	33.0684	32.551	31.1435	30.8737	29.7886	32.3706	30.9503	31.127	31.5896	32.7743	31.6334	33.0964	31.3269	31.1276	32.5672	31.472	33.4949	30.3145
Q8K0Q5	Rho GTPase-activating protein 18	Arhgap18	-0.53924	0.0221286	1.65505	0.59568	0.0128201	1.89211	-0.02624	0.922314	0.035121	-0.153535	0.548953	0.260465	-0.12701	0.530171	0.275584	-0.10077	0.727735	0.138027	-0.72269	0.00608245	2.21592	24.4693	24.2456	23.8056	23.7442	24.0621	23.8918	23.392	23.4666	23.1323	23.7479	24.9879	24.8179	24.4039	24.7804	24.3151	24.8612	24.1479	23.73	23.8202	23.6363	24.312	24.1978	NaN	23.7706	23.3669	23.8353
Q3TXT3;Q3TXT3-2	SOSS complex subunit C	Inip	-0.216127	0.667228	0.175726	-0.781042	0.0128867	1.88986	0.213183	0.738842	0.131449	0.0388733	0.953934	0.0204815	-0.239417	NaN	NaN	-0.4526	NaN	NaN	0.541625	NaN	NaN	NaN	24.57	NaN	25.0441	24.976	24.2598	23.5758	24.6172	25.2602	25.5232	NaN	23.8586	23.8279	24.3733	24.2695	NaN	23.7862	25.3435	24.9784	26.1981	24.1092	23.518	25.8145	25.0996	25.9699	NaN
Q80V70	Multiple epidermal growth factor-like domains protein 6	Megf6	1.11916	0.00707818	2.15008	1.07354	0.012911	1.88904	0.59228	0.150806	0.821582	1.35598	0.00419579	2.37719	1.21202	0.0088613	2.0525	0.61974	0.148068	0.829539	0.13848	0.704981	0.151822	24.5429	24.744	25.4405	24.8683	25.8275	26.2686	26.1088	25.9958	26.9243	25.7215	25.7902	26.5288	26.6944	25.4236	26.3539	26.663	25.5644	24.9693	25.3241	25.8638	26.5769	26.7192	25.4648	26.7854	26.6568	25.7069
Q80T21	ADAMTS-like protein 4	Adamtsl4	1.00702	0.0130972	1.88282	0.78926	0.013018	1.88546	0.40814	0.174598	0.75796	1.01594	0.00249753	2.60249	1.18796	0.0215696	1.66616	0.77982	0.0760383	1.11897	0.3987	0.306384	0.513734	23.6497	24.71	24.8265	24.3026	24.8442	25.6143	25.1239	25.0644	26.2756	25.2899	25.575	24.9477	25.1709	25.2773	25.3084	25.1913	24.2917	24.8946	25.0452	24.9509	25.6927	25.4945	25.4274	25.4764	25.3217	25.5052
	Ltbp4-Ct	Ltbp4-Ct	0.66684	0.0494523	1.30581	0.56272	0.0134349	1.87177	0.25036	0.376858	0.423822	1.27756	0.00405082	2.39246	0.5871	0.025012	1.60185	0.33674	0.23155	0.635356	0.02438	0.887354	0.0519032	31.0628	31.0686	31.3174	31.9265	31.3409	32.2022	32.246	31.6856	32.6526	31.264	31.911	31.8696	32.0075	31.6199	32.1218	31.8113	31.1663	32.1362	31.0044	31.8498	32.4638	32.8306	31.618	33.2342	32.9574	31.3765
Q3TQI7	Uncharacterized protein C9orf78 homolog		0.18576	0.729444	0.137008	-1.04116	0.0134525	1.8712	-0.1787	0.6878	0.162538	0.10928	0.860055	0.0654738	-0.72354	0.229013	0.640141	-0.54484	0.350355	0.455492	0.31762	0.499046	0.30186	25.1243	24.8182	NaN	26.1949	25.075	25.017	25.0162	24.5743	26.5082	26.3286	24.474	24.0156	23.7939	24.525	24.5012	24.6749	NaN	25.0155	24.8254	25.9818	24.8882	23.8191	26.3854	25.8767	26.0925	23.4228
Q6ZQK5;Q6ZQK5-2	Arf-GAP with coiled-coil, ANK repeat and PH domain-containing protein 2	Acap2	0.201975	0.058758	1.23093	0.3227	0.0134803	1.8703	0.11262	0.15997	0.79596	0.0363	0.861027	0.0649833	0.15076	0.152402	0.817008	0.03814	0.710476	0.148451	-0.17194	0.192497	0.715575	NaN	25.0127	25.0557	25.1271	24.9965	25.1989	25.1616	25.4928	NaN	25.1466	25.2411	25.2163	25.5941	NaN	25.4313	25.2772	25.325	25.1002	25.0274	25.0733	25.6287	25.2743	24.8471	24.6134	25.058	25.1326
Q9CZT5	Vasorin	Vasn	0.13626	0.483618	0.315497	0.51004	0.0134835	1.8702	0.02048	0.930608	0.0312332	0.38846	0.173297	0.761208	-0.02806	0.898544	0.0464604	-0.04854	0.85044	0.0703565	-0.5381	0.0151555	1.81943	23.9127	24.2931	24.123	23.6806	23.5274	24.2248	23.8037	24.3095	24.1795	23.7006	24.3567	24.196	24.3336	24.6488	24.5519	24.1628	23.573	24.4482	23.9681	23.4871	24.3653	24.4695	24.8161	24.3397	23.4885	24.026
P08074	Carbonyl reductase [NADPH] 2	Cbr2	0.29096	0.13785	0.860594	0.49866	0.0135463	1.86818	0.1206	0.350477	0.455341	0.26654	0.242344	0.615567	0.3394	0.105894	0.975127	0.2188	0.237484	0.624366	-0.15926	0.446595	0.350086	30.0339	30.2569	30.0069	29.6889	29.7808	30.5801	29.9564	30.5281	29.8657	30.2919	30.8818	30.1995	30.4344	30.5099	30.2351	30.2049	30.1887	29.8939	30.1636	29.9193	30.0931	30.5664	30.7209	30.008	29.7117	30.6554
Q922B9;Q922B9-3	Sperm-specific antigen 2 homolog	Ssfa2	0.47166	0.00111449	2.95292	0.4044	0.0136036	1.86635	0.23888	0.0770968	1.11296	0.33196	0.023456	1.62975	0.10808	0.552021	0.258045	-0.1308	0.458145	0.338997	-0.29632	0.129638	0.887269	25.9385	26.2066	26.4271	26.39	26.1246	26.6574	26.6935	26.5915	26.7148	26.7879	26.5025	26.8884	26.4103	26.5172	26.7904	26.3819	26.3522	26.4967	26.3134	26.737	26.5722	26.2994	26.7544	26.6525	26.4681	26.4318
Q8R550-2;Q8R550;Q8R550-3;Q8R550-4;Q8R550-6	SH3 domain-containing kinase-binding protein 1	Sh3kbp1	0.03656	0.917943	0.0371844	-0.8276	0.0136381	1.86525	-0.3067	0.448275	0.348455	-0.06746	0.883182	0.0539496	-0.4964	0.053043	1.27537	-0.1897	0.628686	0.201566	0.3312	0.225245	0.647345	26.6375	26.2388	25.8519	26.5023	26.7763	25.9372	26.4532	25.6048	27.1852	27.0092	25.5086	24.9448	25.6264	26.2402	25.5488	25.5037	25.1812	27.117	26.1365	26.5349	26.054	25.041	26.84	26.2171	27.5174	25.468
P01942	Hemoglobin subunit alpha	Hba	0.13924	0.824189	0.083973	-1.12728	0.0136426	1.8651	-0.40138	0.609765	0.214838	0.20784	0.780786	0.107468	-0.06876	0.840308	0.0755613	0.33262	0.665797	0.176658	1.05852	0.0120846	1.91777	33.9656	33.4366	33.0811	33.5151	32.4377	33.8998	31.4216	33.727	34.7375	33.3464	32.9589	32.2713	32.3038	31.7728	31.4929	30.8907	33.2894	33.3424	35.0546	31.8521	32.9357	31.1765	35.1071	34.2705	33.9855	33.6797
Q6NVE8	WD repeat-containing protein 44	Wdr44	0.19348	0.293485	0.532414	-0.3905	0.0138805	1.85759	0.22308	0.440945	0.355616	0.38568	0.140966	0.850885	-0.23438	0.276378	0.558497	-0.45746	0.176156	0.754102	0.15612	0.427258	0.36931	25.2872	25.4158	25.6345	25.7424	25.8391	25.3903	25.7211	25.595	26.0629	26.1171	25.3481	25.0821	24.9814	25.3301	25.2248	25.6086	25.3516	25.7486	25.5297	26.7959	25.4648	25.6385	26.1418	25.9193	26.683	25.0047
Q61207	Prosaposin	Psap	0.09414	0.642281	0.192275	-0.67732	0.0139004	1.85697	-0.35378	0.257116	0.58987	-0.34104	0.305888	0.514437	-0.59916	0.0632804	1.19873	-0.24538	0.512836	0.290022	0.07816	0.802119	0.0957615	31.5525	31.7793	31.6642	32.295	31.9124	31.5578	31.9416	31.6615	32.3175	32.1957	31.167	30.7598	30.8612	31.7415	31.2873	31.0222	30.8619	31.8416	31.4366	32.2722	31.6227	30.7659	31.1253	31.5252	32.4591	30.9143
Q6P9Z1	SWI/SNF-related matrix-associated actin-dependent regulator of chromatin subfamily D member 3	Smarcd3	-0.3843	0.00987668	2.00539	-0.24672	0.0139292	1.85607	-0.3844	0.0326949	1.48552	-0.25662	0.149229	0.826146	-0.31604	0.0149058	1.82664	0.06836	0.675922	0.170103	-0.06932	0.48127	0.317611	25.3819	25.4153	25.4622	25.7201	25.3971	25.2836	25.0731	25.2365	25.1216	24.7403	25.2193	25.1443	25.1176	25.3807	25.2811	25.1807	25.3332	25.2715	24.5746	25.0946	25.7246	25.038	24.9194	25.3793	25.0322	25.3259
Q9DBX3;Q9DBX3-2	Sushi domain-containing protein 2	Susd2	0.31832	0.0760682	1.1188	0.35	0.0140597	1.85202	0.16306	0.155274	0.808902	0.389	0.0148823	1.82733	0.32258	0.0350715	1.45505	0.15952	0.299964	0.522931	-0.02742	0.859317	0.0658468	28.5427	28.636	28.7792	28.5007	28.4678	29.2434	29.0531	29.1126	28.5419	28.567	29.0288	29.0054	28.917	28.5772	29.148	28.9386	28.8476	28.5865	28.8751	28.4939	28.8013	29.3686	28.9982	28.9893	28.714	29.2945
Q9CQZ1	Heat shock factor-binding protein 1	Hsbp1	0.6396	0.167187	0.776798	-1.33598	0.0141111	1.85044	0.2866	0.497054	0.303596	0.36444	0.603033	0.219659	-0.66732	0.253672	0.595727	-0.95392	0.0883489	1.0538	0.66866	0.227898	0.64226	27.7238	27.3656	26.3989	27.7921	28.3882	27.8101	27.8108	27.6636	29.0249	28.5572	26.4749	25.414	25.8315	27.0208	26.2475	27.5578	27.0853	28.1876	27.8577	28.4132	27.5313	26.3433	29.206	27.0949	29.3153	25.9304
Q9D1X0	Nucleolar protein 3	Nol3	-0.1717	0.701245	0.15413	-1.13272	0.0142007	1.84769	-0.37768	0.35599	0.448562	-0.31546	0.501462	0.299762	-0.72262	0.133371	0.874937	-0.34494	0.474217	0.324023	0.4101	0.37912	0.421223	28.0018	27.8079	27.0656	28.4906	28.3383	26.9997	27.7412	26.9887	28.6872	28.4289	26.7936	26.2609	26.1915	27.4752	27.3194	27.3212	26.6068	27.8602	27.6547	28.3729	26.9107	26.9984	28.1729	27.2318	28.8131	26.7652
Q80YA7	Dipeptidyl peptidase 8	Dpp8	-0.04454	0.717013	0.144473	0.30438	0.0143626	1.84277	0.10239	0.611339	0.213718	-0.00441	0.971636	0.0124963	0.13908	0.418784	0.37801	0.03669	0.876216	0.0573891	-0.1653	0.285202	0.544847	24.5519	25.065	24.6606	24.6736	24.7847	24.7381	24.9475	24.763	24.5819	24.4826	25.0189	25.1614	25.0058	25.1405	24.9311	25.2274	25.1124	24.5846	24.4738	NaN	NaN	24.7745	24.9006	24.5351	24.7608	25.0706
P60521	Gamma-aminobutyric acid receptor-associated protein-like 2	Gabarapl2	-0.35934	0.320102	0.494712	-1.06096	0.014413	1.84125	-0.16704	0.646212	0.189625	-0.26284	0.508417	0.29378	-0.9717	0.0278431	1.55528	-0.80466	0.0817705	1.0874	0.08926	0.82745	0.082258	27.4407	26.4065	26.2539	26.7958	27.0074	26.1254	26.491	25.5725	26.9897	26.929	26.3767	24.9907	25.3979	26.2886	25.5456	26.0679	26.0014	27.4914	26.5717	26.9367	25.6474	26.9024	27.1598	25.8704	27.0101	25.6875
Q80Y55	BSD domain-containing protein 1	Bsdc1	-0.04616	0.91854	0.0369019	-1.06842	0.0144193	1.84105	-0.4248	0.36316	0.439902	-0.05592	0.908034	0.0418978	-1.00638	0.0522328	1.28206	-0.58158	0.253649	0.595767	0.06204	0.875643	0.0576729	25.4338	26.0193	24.8654	26.5066	26.12	25.1408	25.7963	24.8824	26.6346	26.2602	24.9229	24.3131	24.272	25.2474	24.8476	24.9658	24.4746	25.995	25.118	26.2677	24.9767	24.7744	26.5232	25.8798	26.5114	24.0225
Q9D164-2;Q9D164	FXYD domain-containing ion transport regulator 6	Fxyd6	-0.96482	0.018603	1.73042	-1.48072	0.0144548	1.83999	-0.6925	0.098392	1.00704	-0.75718	0.188858	0.723865	-1.38518	0.0299681	1.52334	-0.69268	0.225692	0.646484	0.09554	0.87877	0.0561246	29.1442	27.7668	28.7869	28.2439	29.0463	27.3476	27.5581	27.086	28.0758	28.0965	27.2615	26.4322	26.2276	28.4955	27.1677	27.3369	27.7137	28.5557	27.4108	28.5085	26.5192	27.582	28.6852	27.3679	29.0479	26.1489
O88393	Transforming growth factor beta receptor type 3	Tgfbr3	-0.0514	0.725139	0.139579	0.43726	0.0146045	1.83551	0.02692	0.872512	0.0592288	0.04926	0.784606	0.105348	0.20522	0.225066	0.647691	0.1783	0.284364	0.546125	-0.23204	0.118489	0.926323	25.8178	25.9798	26.3024	25.8973	25.5953	26.1396	25.7683	25.8907	25.6499	25.8871	26.3168	26.4377	26.623	26.2412	26.1602	25.738	26.3649	25.9067	25.9734	25.7442	25.9868	26.1239	25.8916	26.3093	25.5273	26.1552
P62761	Visinin-like protein 1	Vsnl1	-0.41316	0.352591	0.452729	-1.25988	0.0146525	1.83409	-0.23208	0.594126	0.226122	-0.65586	0.187242	0.727598	-1.18534	0.0452826	1.34407	-0.95326	0.113842	0.943697	0.07454	0.891199	0.0500252	31.1834	30.2015	29.7899	30.6171	31.0641	29.4266	30.4797	29.3292	30.9285	30.6262	29.8121	28.8054	28.4009	30.0695	29.4687	29.2018	30.0309	30.9962	30.722	30.7447	29.3697	29.3388	30.7128	29.226	30.9294	28.7673
Q8BNY6	Neuronal calcium sensor 1	Ncs1	-0.66348	0.0921727	1.0354	-1.28306	0.0146535	1.83406	-0.97318	0.0422658	1.37401	-0.7671	0.139408	0.855714	-1.87506	0.00582059	2.23503	-0.90188	0.173674	0.760265	-0.592	0.360997	0.442496	26.7478	26.3552	26.8696	27.3198	26.606	25.3457	26.7297	25.4208	26.3438	26.741	26.0871	24.7023	24.8858	26.6879	25.12	25.284	24.9708	26.5477	25.3977	26.8323	24.66	26.2048	26.438	25.5022	27.2579	24.0107
O35207;Q9CPY4	Cyclin-dependent kinase 2-associated protein 1;Cyclin-dependent kinase 2-associated protein 2	Cdk2ap1;Cdk2ap2	0.14058	0.711988	0.147527	-1.34904	0.0148893	1.82712	-0.06894	0.898753	0.0463597	0.02158	0.968147	0.0140586	-0.305515	0.622217	0.206058	-0.236575	0.779533	0.108165	1.04352	0.174	0.759451	24.7675	25.4948	25.1976	25.9938	25.7875	24.9718	25.1557	25.2098	26.4173	26.1895	24.1132	23.628	23.2409	25.4804	24.0335	NaN	24.5122	25.7053	24.577	26.7227	25.0799	23.8576	26.3219	25.5934	26.4963	23.9726
Q91XM9;Q91XM9-2;Q91XM9-7;Q91XM9-3;Q91XM9-6;Q91XM9-8;Q91XM9-4	Disks large homolog 2	Dlg2	-0.40726	0.0495355	1.30508	-0.43416	0.0149833	1.82439	-0.15298	0.350953	0.454751	0.02424	0.925824	0.0334714	-0.21376	0.528775	0.276729	-0.06078	0.854642	0.0682156	0.2204	0.503762	0.297774	27.2171	26.6019	26.7907	26.7209	27.071	26.1515	26.6224	26.1625	26.8173	26.6116	26.4556	26.4546	26.3898	26.2094	26.7214	26.7424	26.6375	26.8134	27.0384	26.405	26.9686	27.3646	26.9055	26.0681	27.216	26.1647
P51174	Long-chain specific acyl-CoA dehydrogenase, mitochondrial	Acadl	0.31186	0.0409911	1.38731	0.3049	0.0153237	1.81464	0.1923	0.137059	0.863091	0.1059	0.272079	0.565305	0.53236	0.0060084	2.22124	0.34006	0.0636108	1.19647	0.22746	0.157653	0.802298	30.9301	31.3019	31.2829	31.1112	31.204	31.7266	31.3833	31.7502	31.2786	31.2507	31.3114	31.4657	31.5669	31.3211	31.6895	31.5678	31.3203	31.1651	31.588	31.1504	31.4449	31.1918	31.3607	31.2454	31.1168	31.9985
P56873	Sjoegren syndrome/scleroderma autoantigen 1 homolog	Sssca1	-0.15906	0.487556	0.311975	-0.69344	0.0158803	1.79914	-0.37066	0.1623	0.789681	-0.2936	0.404287	0.39331	-0.65313	0.0746681	1.12687	-0.28247	0.429946	0.366587	0.04031	0.904836	0.0434301	25.678	24.7969	25.037	25.2175	25.395	24.7027	25.285	24.7276	25.5217	25.0921	24.7136	24.2612	24.3592	25.116	24.2072	24.3686	24.6798	25.4106	24.6553	25.1568	24.9526	24.5376	25.108	24.1444	25.9138	NaN
O35526	Syntaxin-1A	Stx1a	-0.58272	0.252846	0.597144	-1.18672	0.0160366	1.79489	-0.56438	0.209463	0.678893	-0.28844	0.591456	0.228077	-0.80218	0.170998	0.76701	-0.2378	0.683492	0.165266	0.38454	0.500762	0.300368	28.6499	28.0488	27.2057	28.6255	28.2765	26.8787	27.8782	26.435	28.3638	28.3371	27.4532	26.4991	26.096	27.2672	27.5573	27.272	27.4245	28.5982	27.9621	26.7277	27.2538	28.3512	28.3798	26.4659	28.9135	26.6954
Q9JJF0	Nucleosome assembly protein 1-like 5	Nap1l5	-0.90974	0.133865	0.873334	-1.96236	0.0162412	1.78938	-1.15136	0.0507083	1.29492	-1.21962	0.115637	0.936905	-1.7948	0.0115856	1.93608	-0.64344	0.250363	0.601429	0.16756	0.806297	0.093505	27.9716	26.6409	26.6363	28.291	28.2327	25.674	26.7496	25.9031	27.8355	27.0616	26.3593	24.6805	24.0465	26.8131	26.0613	26.0392	26.9155	25.6625	25.974	27.4245	25.6855	25.3287	27.3734	25.2297	28.0571	25.2555
P29595	NEDD8	Nedd8	0.30372	0.476761	0.3217	-0.88374	0.0163841	1.78558	-0.10838	0.741825	0.129699	0.18604	0.675267	0.170524	-0.482	0.218779	0.659994	-0.37362	0.314141	0.502875	0.40174	0.250776	0.600714	27.5442	28.4416	27.7183	28.8102	28.3275	27.9265	27.9924	28.0183	29.6473	28.7759	27.4976	26.8045	26.9505	27.458	27.7125	27.7218	27.389	28.4737	28.391	28.3244	28.2315	27.4053	29.2537	27.8006	29.0809	27.5622
P97429	Annexin A4	Anxa4	-0.19404	0.244116	0.612404	0.58328	0.0165097	1.78226	-0.06622	0.754812	0.122161	-0.08228	0.730762	0.136224	-0.12412	0.458593	0.338572	-0.0579	0.734187	0.134193	-0.7074	0.00148799	2.8274	30.7207	30.6362	30.1473	30.0514	30.1169	30.2238	29.9371	30.2409	30.0634	30.2371	31.1272	31.1403	31.0621	30.8059	30.4534	30.3048	30.4544	30.021	30.6925	29.8687	30.233	30.2367	30.7023	30.4769	29.6122	30.4541
Q3UH68;Q3UH68-3;Q3UH68-2	LIM and calponin homology domains-containing protein 1	Limch1	-0.19174	0.475919	0.322467	-0.41368	0.016948	1.77088	0.0205	0.854014	0.0685351	-0.00658	0.976789	0.0101993	-0.19424	0.165903	0.780145	-0.21474	0.0415886	1.38103	0.21944	0.112619	0.948388	27.4619	27.0431	27.6503	27.4384	27.4768	26.5448	27.4067	27.1402	27.9838	27.0363	27.2703	27.1231	26.8304	26.7526	27.0257	27.3343	27.4934	27.4234	27.3675	27.5544	27.6267	27.2583	26.9877	27.1065	28.0584	27.4674
Q9DA03	Complex III assembly factor LYRM7	Lyrm7	0.67301	0.255162	0.593184	-0.674925	0.0169531	1.77075	-0.423575	0.34971	0.456292	0.25513	0.668192	0.175099	-0.65667	0.140493	0.852344	-0.233095	0.653014	0.185077	0.018255	0.963066	0.0163438	24.6444	23.8584	NaN	24.3176	24.4802	24.2748	24.3139	24.1608	25.9965	26.2448	23.6674	23.3122	NaN	23.8182	23.8031	NaN	22.8918	24.6472	23.7695	24.2978	23.9699	23.8769	25.1285	23.687	26.2391	23.1806
Q69ZU6	Thrombospondin type-1 domain-containing protein 7A	Thsd7a	0.24708	0.187149	0.727813	0.42574	0.0169704	1.77031	0.11698	0.42896	0.367583	0.19994	0.357278	0.446994	0.29582	0.12736	0.894967	0.17884	0.146652	0.833713	-0.12992	0.283139	0.548	26.817	26.8381	26.8315	26.1213	26.6414	27.1562	27.0023	27.0049	26.729	26.5923	27.1314	26.9496	27.1369	27.0404	27.1197	26.8517	26.7944	26.7761	26.7452	26.6668	27.211	27.1151	26.3529	26.7303	26.8397	26.8616
P62748	Hippocalcin-like protein 1	Hpcal1	-0.17288	0.650741	0.186592	-0.99868	0.0170305	1.76877	-0.6056	0.121708	0.914681	-0.29456	0.463927	0.33355	-1.07088	0.0367774	1.43442	-0.46528	0.311173	0.506998	-0.0722	0.866703	0.0621295	30.6011	30.0343	29.372	30.7225	30.4487	29.536	29.8771	29.4975	30.5395	30.8641	29.4965	28.6767	28.7359	29.8077	29.4684	29.4119	28.802	30.2881	29.7796	29.869	29.4536	29.2987	30.6779	29.6579	30.6177	28.7757
Q99P72;Q99P72-3	Reticulon-4	Rtn4	-0.12474	0.481407	0.317487	-0.59696	0.0170993	1.76702	-0.32536	0.163779	0.785741	-0.026	0.916541	0.0378483	-0.52412	0.0276513	1.55828	-0.19876	0.422551	0.37412	0.07284	0.752706	0.123375	31.8436	31.3193	31.4223	31.88	31.813	31.3076	31.4722	31.272	31.9159	31.6868	31.2062	30.6061	30.8329	31.5432	31.105	30.9162	30.9918	31.5968	31.3017	31.8449	31.2928	31.2369	31.9649	31.3685	32.2851	30.8911
Q8BGC4	Zinc-binding alcohol dehydrogenase domain-containing protein 2	Zadh2	-0.05552	0.776732	0.109729	0.32008	0.0173202	1.76145	-0.14544	0.50637	0.295532	0.00806	0.959518	0.0179467	0.29716	0.228547	0.641025	0.4426	0.153366	0.814272	-0.02292	0.917948	0.0371817	28.2793	28.436	28.6014	28.0482	28.2815	28.3279	27.9953	28.8962	28.0676	28.0818	28.859	28.5982	28.6521	28.5561	28.5814	28.6223	28.4234	27.9469	28.3519	27.5747	28.5437	28.6229	28.3717	28.2169	27.9315	29.0596
Q9JK53	Prolargin	Prelp	0.01486	0.945744	0.0242263	0.49018	0.0173311	1.76117	-0.0113	0.946251	0.0239935	0.0421	0.844752	0.0732707	0.20248	0.303281	0.518155	0.21378	0.176383	0.753544	-0.2877	0.0839764	1.07584	31.7852	31.6827	31.4196	31.2204	31.029	31.8183	31.3751	31.8029	31.0883	31.1266	32.1588	31.6465	31.9606	31.9782	31.8437	31.6702	31.2791	31.3228	31.5467	31.2616	31.4902	31.5783	31.8502	31.5178	30.9109	32.0531
Q8VHC3	Selenoprotein M	Selm	0.72024	0.0833336	1.07918	-0.91896	0.0177412	1.75102	-0.04072	0.928129	0.0323915	0.39504	0.500878	0.300268	-0.1774	0.699724	0.155074	-0.13668	0.796873	0.0986108	0.74156	0.107861	0.967136	26.9123	26.9878	26.5306	27.9822	27.4462	27.5737	27.3546	27.5009	28.7244	28.3067	26.5868	25.6423	26.0307	26.5578	26.4467	26.5511	26.2118	28.2903	27.2902	27.3121	27.137	25.8305	28.4804	27.8629	28.5235	26.5131
Q9D666;Q9D666-4;Q9D666-3;Q9D666-5;Q9D666-2	SUN domain-containing protein 1	Sun1	0.46092	0.0512843	1.29002	0.48686	0.0179186	1.7467	0.17356	0.472727	0.325389	0.3655	0.0986844	1.00575	0.60664	0.0282771	1.54856	0.43308	0.140832	0.851299	0.11978	0.583956	0.23362	27.1084	27.5122	27.7159	26.9945	27.3407	28.1265	27.6283	28.1984	27.564	27.4591	27.7097	28.0198	28.034	27.5098	27.8327	27.7029	27.7167	27.2548	27.9618	26.9033	27.6091	28.091	27.791	27.8003	27.2078	28.4222
O08539	Myc box-dependent-interacting protein 1	Bin1	-0.30728	0.275875	0.559288	-0.71026	0.0179421	1.74613	-0.24162	0.365021	0.437682	-0.14624	0.704435	0.152159	-0.60534	0.0763385	1.11726	-0.36372	0.30752	0.512126	0.10492	0.75481	0.122163	30.7076	30.0406	30.0148	30.4059	30.6063	29.4263	30.2692	29.6161	30.5295	30.3977	30.0245	29.2346	29.1208	29.9068	29.9372	29.4323	29.8605	30.2922	30.4005	30.5816	29.7209	29.969	30.7672	29.3607	31.2262	29.2483
Q9D753	Exosome complex component RRP43	Exosc8	0.372	0.0892255	1.04951	0.6136	0.0183678	1.73594	0.459367	NaN	NaN	-0.133333	NaN	NaN	0.264117	NaN	NaN	-0.19525	NaN	NaN	-0.349483	NaN	NaN	23.9818	24.3421	NaN	NaN	23.8112	24.3403	24.3825	24.5283	NaN	NaN	NaN	24.7173	24.6473	NaN	24.6113	24.4212	24.5876	NaN	NaN	NaN	NaN	23.9117	NaN	NaN	NaN	24.2353
P47962	60S ribosomal protein L5	Rpl5	0.22388	0.0775886	1.1102	0.30718	0.0185558	1.73152	0.13626	0.363483	0.439516	0.23552	0.157967	0.801433	0.453	0.0100812	1.99649	0.31674	0.101583	0.99318	0.14582	0.335075	0.474859	29.8455	29.6033	29.4697	29.4905	29.6203	29.8615	29.7835	30.0249	29.5184	29.9604	29.9792	29.9119	29.6491	29.8817	30.1433	29.9691	29.7054	29.369	30.059	29.6081	30.0774	30.1449	29.7603	29.8449	29.3794	30.3441
P52800	Ephrin-B2	Efnb2	-0.19746	0.346714	0.460028	0.28778	0.0185812	1.73093	-0.27212	0.0607113	1.21673	-0.17346	0.383378	0.416372	-0.10444	0.287568	0.541259	0.16768	0.227547	0.642929	-0.39222	0.00497491	2.30322	25.7569	25.6499	25.6223	25.5208	25.3957	25.6231	25.1818	25.5882	25.8047	24.7605	26.0115	25.5985	25.8395	26.0034	25.9316	25.2703	25.6596	25.4514	25.0473	25.1564	25.7638	25.8769	24.9448	25.3453	25.1475	25.4808
O55142	60S ribosomal protein L35a	Rpl35a	-0.04968	0.806546	0.0933711	0.47998	0.0188602	1.72445	-0.00362	0.98227	0.00776906	-0.09098	0.6742	0.171211	0.17236	0.387408	0.411832	0.17598	0.238931	0.621727	-0.30762	0.066242	1.17887	29.1858	29.1668	29.1945	28.4913	28.7473	29.2005	28.573	28.954	28.6249	29.1849	29.3787	29.495	29.6332	29.5082	29.1705	29.0912	29.0641	28.8137	29.0184	28.7802	28.9962	28.5953	28.9996	29.2871	28.4526	29.466
P62071	Ras-related protein R-Ras2	Rras2	0.11588	0.554221	0.256317	0.3571	0.0189611	1.72214	0.34484	0.100583	0.997477	0.0333	0.862466	0.0642578	0.31958	0.0877026	1.05699	-0.02526	0.901012	0.0452694	-0.03752	0.79248	0.101011	26.1402	26.0284	26.4277	25.7699	26.1739	26.7261	26.1182	26.1912	26.3122	25.7718	26.2743	26.4555	26.6431	26.4676	26.4851	26.726	26.3889	26.4148	25.9386	26.796	26.5614	26.2641	26.2963	25.7391	25.8457	26.2379
Q08481-3;Q08481;Q08481-2;Q08481-4	Platelet endothelial cell adhesion molecule	Pecam1	0.12502	0.265948	0.575203	0.31892	0.0190807	1.71941	0.10186	0.262916	0.580182	0.14614	0.199911	0.699163	0.13946	0.186514	0.729289	0.0376	0.60404	0.218934	-0.17946	0.103891	0.983421	28.3654	28.6023	28.4649	28.4365	28.1382	28.6724	28.5426	28.6911	28.35	28.3763	28.7312	28.6732	28.7806	28.9482	28.4687	28.6366	28.4272	28.4498	28.5168	28.4862	28.5403	28.5934	28.4242	28.7921	28.388	28.6244
Q9CZ44;Q9CZ44-3;Q9CZ44-2	NSFL1 cofactor p47	Nsfl1c	-0.07582	0.798468	0.0977423	-0.64946	0.019234	1.71593	-0.22502	0.536765	0.270216	-0.2197	0.507073	0.294929	-0.701	0.0494212	1.30609	-0.47598	0.26107	0.583243	-0.05154	0.862258	0.0643625	30.4863	30.2925	29.8155	30.8745	30.4306	29.8438	30.207	29.7965	30.9348	30.7382	29.9728	29.4254	29.5403	30.1597	29.5539	29.8994	29.3126	30.6072	29.9034	31.0517	29.8475	29.4018	30.5321	30.0846	30.9349	29.0604
P97760	DNA-directed RNA polymerase II subunit RPB3	Polr2c	-0.09612	0.422904	0.373758	0.31938	0.0194343	1.71143	0.02886	0.820395	0.0859771	0.1696	0.33806	0.471006	0.14746	0.356563	0.447864	0.1186	0.438531	0.357999	-0.17192	0.236374	0.6264	25.115	25.1674	24.9307	24.7938	24.6889	25.1113	24.7358	24.7979	24.7875	24.7827	25.2186	25.2161	25.4175	25.3645	25.076	24.7127	25.1154	25.0118	24.8503	25.1499	25.1935	25.3604	25.0682	25.3292	24.5925	24.96
Q91WD0-2;Q91WD0	Protein GPR108	Gpr108	0.0537	0.635615	0.196806	0.27019	0.0199453	1.70016	0.0177167	0.760794	0.118733	-0.07485	0.713414	0.146659	0.117317	0.280662	0.551816	0.0996	0.358746	0.445213	-0.152873	0.241385	0.617291	24.0524	NaN	24.0838	23.8908	23.9344	23.8939	24.1533	24.2621	23.8669	NaN	24.1618	24.1895	24.2802	24.5281	24.1431	24.0186	24.0135	23.9921	NaN	NaN	24.0806	NaN	NaN	24.1873	23.4786	NaN
Q91Z38	Tetratricopeptide repeat protein 1	Ttc1	0.23578	0.531849	0.274211	-1.04828	0.0199937	1.69911	-0.14468	0.671454	0.172984	0.22282	0.570326	0.243877	-0.61642	0.176753	0.752633	-0.47174	0.290712	0.536538	0.43186	0.358851	0.445086	26.8792	27.0145	26.6137	27.8929	27.5351	26.7964	27.4178	26.858	28.2499	27.7922	26.2132	25.6712	25.4219	27.004	26.3837	26.8204	26.4355	27.8016	26.8633	27.2912	27.0987	26.6585	27.8145	27.1385	28.3393	25.7803
Q63810-2;Q63810	Calcineurin subunit B type 1	Ppp3r1	-0.70918	0.139148	0.856523	-1.01924	0.0201054	1.69669	-1.4672	0.0133402	1.87484	-0.66082	0.0141348	1.84971	-1.46014	0.0015229	2.81733	0.00706	0.988839	0.00487432	-0.4409	0.285254	0.544768	29.2372	28.8532	28.8746	29.6512	28.5443	27.2752	27.5306	28.8291	28.7273	29.2524	28.7221	27.325	27.282	28.3799	28.3553	28.3889	26.4431	28.3231	28.0296	26.6398	28.5653	28.3459	28.2435	28.1068	28.5949	26.9626
Q9CRB6	Tubulin polymerization-promoting protein family member 3	Tppp3	-0.37562	0.331422	0.479619	-1.07618	0.0201399	1.69594	-0.57018	0.202982	0.692544	-0.61954	0.177757	0.750172	-1.3226	0.0292973	1.53317	-0.75242	0.206457	0.68517	-0.24642	0.647349	0.188861	31.2076	30.4906	29.9489	31.2698	30.7728	29.8948	30.4	29.6354	31.0709	30.8105	30.0385	28.8057	29.4063	30.46	29.5983	29.3494	29.6747	30.7778	29.9429	31.094	29.5032	29.4519	30.5916	29.832	31.2133	29.3981
Q8BH64	EH domain-containing protein 2	Ehd2	0.36318	0.0330871	1.48034	0.28174	0.0203678	1.69106	0.1175	0.389287	0.40973	0.0849	0.489714	0.310057	0.40114	0.0239965	1.61985	0.28364	0.118752	0.925361	0.1194	0.414326	0.382658	32.0115	32.1947	32.0437	31.7864	31.8277	32.7394	32.3401	32.4152	32.0861	32.0991	32.419	32.054	32.3118	32.1789	32.309	32.2752	32.0791	31.8572	32.3762	31.8638	32.0559	32.1666	32.1781	32.1798	31.7081	32.8036
Q9DD03	Ras-related protein Rab-13	Rab13	0.03424	0.87976	0.0556358	0.66582	0.0204467	1.68938	0.13288	0.52427	0.280445	0.12644	0.692279	0.159719	0.11606	0.556131	0.254823	-0.01682	0.878816	0.0561022	-0.54976	0.00831856	2.07995	25.0037	26.0011	25.7364	25.32	25.2497	25.5793	25.5292	25.4745	25.0576	25.8415	25.68	26.4286	26.0746	26.4652	25.9916	25.6534	25.7999	25.6999	25.5363	25.2858	25.8884	26.2099	25.8572	24.9663	25.0213	25.6529
Q9QZZ6	Dermatopontin	Dpt	0.243	0.19642	0.706815	0.4978	0.0205318	1.68757	0.0615	0.679179	0.168016	0.17978	0.286425	0.542989	0.44888	0.14383	0.84215	0.38738	0.202608	0.693343	-0.04892	0.872571	0.0591992	25.1681	25.5801	25.0958	25.4588	25.1204	25.5536	25.7946	25.8669	25.1281	25.295	25.8247	25.4837	25.6736	25.6228	26.3074	25.7077	25.4507	25.1864	25.231	25.1549	25.8242	25.5329	25.5805	25.2467	25.1378	25.9808
E9PUL5	Proline-rich transmembrane protein 2	Prrt2	-0.31716	0.356005	0.448544	-0.88332	0.0206783	1.68449	-0.0762	0.838026	0.0767423	0.06972	0.853865	0.068611	-0.90512	0.0880791	1.05513	-0.82892	0.1619	0.790752	-0.0218	0.966531	0.0147841	27.906	27.8419	27.3401	28.1922	28.3249	26.6859	27.7399	27.3538	28.293	27.9467	27.2302	26.6625	26.282	27.7503	27.2635	27.0476	27.4584	28.7278	27.5404	28.4499	27.527	28.1933	28.2684	27.0411	28.9239	25.8381
Q8K3A9	7SK snRNA methylphosphate capping enzyme	Mepce	0.20909	0.214984	0.667594	0.39527	0.0206994	1.68404	0.0807	0.555213	0.255541	0.376125	0.0186494	1.72933	0.1919	0.229185	0.639814	0.1112	0.529483	0.276148	-0.20337	0.249457	0.603004	NaN	24.0999	23.8489	24.1301	23.9161	24.3686	24.1724	23.7401	24.3312	24.4269	24.3914	24.3629	24.1051	24.3534	24.7573	24.1173	24.0581	23.8052	24.3372	NaN	24.1947	NaN	24.3384	24.322	24.6444	24.4712
Q8BJS4-2;Q8BJS4;Q8BJS4-3	SUN domain-containing protein 2	Sun2	0.2925	0.0771332	1.11276	0.3232	0.0207561	1.68285	0.07928	0.512131	0.290619	0.07646	0.556251	0.254729	0.27532	0.102561	0.989017	0.19604	0.111185	0.953954	-0.04788	0.66428	0.177649	29.3604	29.486	29.6073	29.0387	29.1056	29.876	29.6309	29.7521	29.4152	29.3863	29.7159	29.5675	29.6977	29.5942	29.6387	29.5311	29.4229	29.3798	29.3657	29.2949	29.5158	29.487	29.4548	29.3353	29.1874	29.8713
Q7TPM6;Q7TPM6-2	Fibronectin type III and SPRY domain-containing protein 1	Fsd1	-1.06317	0.0281236	1.55093	-1.04958	0.020761	1.68275	-0.500233	0.208107	0.681714	-0.723473	0.0482038	1.31692	-0.685883	0.223901	0.649944	-0.18565	0.664004	0.177829	0.3637	0.384846	0.414713	25.772	NaN	25.1806	NaN	24.7075	24.2679	24.175	24.0277	NaN	NaN	24.3452	NaN	23.7603	24.4551	24.1212	24.369	25.0384	24.3943	25.0775	NaN	24.4435	24.9364	24.064	24.5858	24.4531	24.2959
P15379-2;P15379-3;P15379-6;P15379-11;P15379-5;P15379-10;P15379-9;P15379-4;P15379-8;P15379-7;P15379	CD44 antigen	Cd44	-0.08758	0.56851	0.245262	-0.82882	0.0209721	1.67836	-0.2954	0.0147885	1.83008	0.21778	0.293406	0.532531	-0.27806	0.121851	0.914171	0.01734	0.920857	0.0358077	0.55076	0.124708	0.904106	26.433	26.6181	26.4057	26.7068	26.5386	26.4594	26.145	26.2077	26.908	26.5442	25.7006	25.5534	24.7882	26.5177	25.9982	26.2589	26.0287	26.372	26.1202	26.4454	26.6471	26.5202	26.946	26.3053	27.3725	26.0491
Q99PN0	Sodium/iodide cotransporter	Slc5a5	-0.14228	0.507236	0.29479	0.3764	0.0210562	1.67662	-0.22664	0.200992	0.696821	-0.04252	0.763618	0.117124	0.23632	0.25635	0.591167	0.46296	0.0614358	1.21158	-0.14008	0.482486	0.316515	27.3917	27.7043	27.9071	27.4707	27.4569	27.6405	27.3899	28.0303	27.0339	27.1247	27.8003	27.8959	28.2734	28.0443	27.7988	27.7609	27.5551	27.0338	27.1919	27.2558	27.7923	27.5466	27.7029	27.4302	27.2461	28.0668
Q9Z266;Q9Z266-2	SNARE-associated protein Snapin	Snapin	-0.02502	0.931762	0.0306949	-0.62618	0.0211336	1.67503	-0.19378	0.414297	0.382688	0.14736	0.605886	0.217609	-0.29586	0.199316	0.700457	-0.10208	0.72938	0.137046	0.33032	0.272079	0.565305	25.574	25.8304	25.5319	25.9831	25.8033	25.0874	25.1886	25.9603	26.5659	25.7954	25.1563	24.672	24.805	25.8377	25.1208	25.5117	24.979	26.134	25.8824	25.2467	26.0194	25.3857	26.2695	25.2036	26.5813	25.1389
Q7TSE6;Q7TSE6-2	Serine/threonine-protein kinase 38-like	Stk38l	0.11428	0.528952	0.276584	0.40196	0.0213568	1.67046	0.07258	0.688105	0.162345	0.00066	0.996678	0.00144496	0.21768	0.392776	0.405855	0.1451	0.570098	0.244051	-0.18428	0.431495	0.365024	24.7525	24.5173	24.3311	25.0174	24.8109	24.6982	25.2074	24.7704	24.4346	24.89	25.1544	25.1594	24.8036	25.2368	25.0848	24.3592	24.9121	25.0919	24.8273	24.6016	25.0308	24.697	24.4504	24.5697	24.6846	24.9158
Q8BK30	NADH dehydrogenase [ubiquinone] flavoprotein 3, mitochondrial	Ndufv3	0.41614	0.261771	0.582078	-0.9043	0.02143	1.66898	-0.22898	0.646744	0.189268	0.26334	0.578301	0.237846	-0.48796	0.235623	0.627782	-0.25898	0.616001	0.210418	0.41634	0.255701	0.592268	28.7827	28.9111	28.1701	29.7526	29.0757	29.1323	28.8997	28.9126	29.8925	29.9358	28.0801	27.3838	28.0154	28.5635	28.1279	27.8361	27.7075	29.0153	29.1495	29.8389	28.4641	28.2446	30.1269	29.2529	29.9204	27.9327
O70362	Phosphatidylinositol-glycan-specific phospholipase D	Gpld1	0.198895	0.245741	0.609522	-0.70164	0.0215107	1.66734	0.066395	0.612986	0.212549	-0.019455	0.941172	0.0263312	-0.36394	0.00618709	2.20851	-0.430335	0.00155162	2.80921	0.3377	0.184788	0.733325	24.8669	24.8315	25.0503	24.99	25.3392	24.8389	NaN	25.4009	25.4256	25.1925	24.9539	23.8541	23.7575	24.6586	24.3456	NaN	24.9839	25.0978	24.9374	25.3088	24.3213	NaN	25.5076	24.8396	25.316	24.6107
Q8VCL2	Protein SCO2 homolog, mitochondrial	Sco2	-0.31692	0.170807	0.767495	0.48576	0.0220569	1.65646	0.35896	0.110142	0.958047	0.327585	0.136734	0.864124	0.48378	0.10885	0.963173	0.12482	0.726912	0.138518	-0.00198	0.994377	0.00244877	25.0964	25.4765	24.8729	24.9576	24.8323	24.1974	24.8353	24.4694	24.9855	25.1635	25.6066	25.7994	25.7421	25.4093	25.1071	25.6439	25.1186	NaN	25.4558	NaN	25.2608	25.5984	25.6739	24.9658	NaN	25.8502
Q9CRC3	UPF0235 protein C15orf40 homolog		0.02358	0.946078	0.024073	-0.92956	0.0221224	1.65517	-0.37416	0.305611	0.514831	-0.14142	0.703531	0.152717	-0.73578	0.0844206	1.07355	-0.36162	0.427527	0.369037	0.19378	0.658376	0.181526	25.74	25.47	25.3335	26.4097	25.6523	24.9496	25.7201	25.3403	26.5076	26.2058	25.0449	24.5312	23.9189	25.5344	24.9283	24.8924	24.4552	25.9126	25.8334	25.6411	25.2549	24.642	26.2931	25.5126	26.1958	24.9894
P10637;P10637-6	Microtubule-associated protein tau	Mapt	-0.49172	0.381323	0.418707	-1.37108	0.0221258	1.6551	-0.50872	0.281534	0.550468	-0.3881	0.502625	0.298756	-1.14852	0.0714407	1.14605	-0.6398	0.317474	0.498292	0.22256	0.734206	0.134182	31.8252	30.7003	30.6498	31.5028	31.8459	29.6889	31.0093	29.7939	31.7724	31.8009	30.5078	29.2719	28.7028	30.8601	30.326	29.8919	30.0393	31.6165	31.0319	31.4008	29.9467	30.6908	31.4284	29.9882	32.5294	29.3954
Q6P5F6	Zinc transporter ZIP10	Slc39a10	-0.0595	0.858581	0.0662189	-0.85036	0.0221758	1.65412	-0.45866	0.097312	1.01183	-0.10692	0.823189	0.0845005	-0.7518	0.0514261	1.28882	-0.29314	0.401814	0.395975	0.09856	0.799086	0.0974064	25.8588	25.5041	24.9563	25.8786	25.7165	25.0653	25.2029	25.0493	25.8422	26.4571	24.9092	24.2679	24.2573	25.5949	24.6332	24.8381	24.6809	25.6326	25.0729	25.3965	24.7023	24.8151	26.5869	24.8051	26.4703	24.0903
Q6NS52-2;Q6NS52	Diacylglycerol kinase beta	Dgkb	-0.96498	0.0259096	1.58654	-1.30591	0.0222156	1.65334	-0.4502	0.661387	0.179544	-0.80154	0.241657	0.616802	-0.28124	0.735429	0.133459	0.16896	0.889652	0.0507799	1.02467	0.268967	0.570301	25.5872	24.6309	24.3782	24.269	25.9739	23.6909	24.0263	24.1135	24.2153	23.9683	23.7052	24.3349	23.4561	NaN	23.1515	22.7115	24.6729	25.2998	27.4998	22.4042	22.9705	25.8005	24.0154	23.1489	24.8962	24.1592
P97290	Plasma protease C1 inhibitor	Serping1	0.28654	0.0515261	1.28797	0.34196	0.0223196	1.65131	0.30044	0.328807	0.483058	0.23248	0.0748479	1.12582	0.25142	0.0464471	1.33304	-0.04902	0.870343	0.0603097	-0.09054	0.491467	0.308505	24.7833	24.8957	24.7345	24.5591	24.978	24.9447	25.033	25.483	24.958	24.9646	25.2489	25.4015	25.183	24.8601	24.9669	25.0884	25.2064	25.0478	25.9351	24.1751	25.292	24.967	25.1554	24.8778	24.8208	25.0446
Q03137;Q03137-2	Ephrin type-A receptor 4	Epha4	0.210025	0.212013	0.673637	0.272175	0.0223237	1.65123	0.270492	0.116754	0.932727	0.286558	0.0863318	1.06383	0.476725	0.00252593	2.59758	0.206233	0.230514	0.637303	0.20455	0.0827237	1.08237	22.9703	NaN	22.7758	23.0692	22.9542	NaN	23.1171	23.4329	22.9072	NaN	23.0367	23.3468	23.2264	NaN	23.2483	23.048	23.084	NaN	23.5066	NaN	22.9654	23.3054	23.416	NaN	NaN	23.5798
Q9QZC2	Plexin-C1	Plxnc1	-0.605013	0.0130735	1.88361	-0.501547	0.0223375	1.65097	-0.14143	0.602671	0.21992	0.0188533	0.909512	0.0411915	-0.128555	0.732241	0.135346	0.012875	0.978578	0.0094047	0.372992	0.452033	0.34483	23.8893	23.332	23.709	23.4367	23.8959	NaN	23.1947	NaN	22.8345	23.1135	23.0539	23.3022	23.097	NaN	NaN	23.5759	24.2029	23.0592	23.2066	NaN	23.6762	23.7606	NaN	NaN	23.5775	23.3446
P42232	Signal transducer and activator of transcription 5B	Stat5b	-0.53744	0.00243318	2.61383	-0.29756	0.0223404	1.65091	-0.22836	0.106749	0.971636	-0.44194	0.0267751	1.57227	-0.3792	0.01354	1.86838	-0.15084	0.239133	0.621361	-0.08164	0.423439	0.37321	27.6178	27.4087	27.9574	27.7414	27.7501	27.4424	27.2332	26.9644	27.0256	27.1226	27.3523	27.29	27.5711	27.2975	27.4767	27.808	27.3198	27.4085	27.4389	27.3584	27.5894	26.791	27.3664	27.3849	27.134	27.3326
Q9WV69;Q9WV69-3	Dematin	Dmtn	-0.01504	0.969781	0.0133264	-0.7547	0.0223512	1.6507	-0.46502	0.165365	0.781556	0.02098	0.970062	0.0132003	-0.19882	0.591038	0.228385	0.2662	0.487167	0.312322	0.55588	0.135603	0.86773	27.6718	26.9986	26.7613	27.4749	27.8648	26.4114	27.3271	27.0218	28.3893	27.5466	26.8265	26.1725	26.1995	26.8956	26.9038	26.3841	26.4293	27.0565	27.5952	26.9812	26.3729	27.5361	28.2591	26.0882	28.62	26.7786
Q8R310;Q8R310-2	Transmembrane and coiled-coil domains protein 3	Tmcc3	-0.17165	NaN	NaN	-0.49801	0.0223881	1.64998	-0.18915	NaN	NaN	-0.23755	NaN	NaN	-0.28235	NaN	NaN	-0.0932	NaN	NaN	0.21566	NaN	NaN	24.4855	23.8833	24.3531	NaN	23.9583	23.9984	NaN	NaN	NaN	NaN	23.9583	23.412	23.528	23.6426	23.8193	NaN	23.9809	NaN	NaN	NaN	23.9088	NaN	23.9562	NaN	NaN	24.1183
Q9D081	UDP-N-acetylglucosamine transferase subunit ALG14 homolog	Alg14	0.0563333	0.76298	0.117487	0.44362	0.0224995	1.64783	0.22816	0.453838	0.343099	0.11986	0.584989	0.232852	0.43498	0.0130066	1.88584	0.20682	0.425983	0.370608	-0.00864	0.944425	0.0248324	24.375	24.7713	24.7699	NaN	24.3418	NaN	24.3687	24.7128	NaN	24.781	24.6374	25.1579	25.1359	24.9866	25.1228	24.6797	24.4084	25.2942	24.1966	25.3844	24.8114	24.284	24.5589	25.2302	24.5373	24.8879
O08992	Syntenin-1	Sdcbp	0.1702	0.329282	0.482432	0.40386	0.0226701	1.64455	0.15604	0.253501	0.59602	0.2422	0.173375	0.761014	0.22718	0.125648	0.900844	0.07114	0.451729	0.345122	-0.17668	0.153959	0.812595	28.5684	28.7892	28.8425	28.2654	28.3664	28.6702	28.8227	28.8474	29.0233	28.3193	28.7247	28.7992	29.1171	29.043	29.1672	28.6172	28.8432	28.8272	28.7655	28.559	28.5483	29.2441	28.728	28.774	28.7485	28.802
Q80VP1;Q80VP1-2	Epsin-1	Epn1	-0.05312	0.865194	0.0628866	-0.6838	0.0227482	1.64305	-0.33074	0.269851	0.568876	0.0027	0.993114	0.00300103	-0.63192	0.044113	1.35543	-0.30118	0.392235	0.406454	0.05188	0.868563	0.0611987	29.1014	28.7608	28.54	29.3273	28.9893	28.6795	28.4987	28.2551	29.7297	29.2902	28.5969	27.9285	28.0145	28.8795	27.8804	28.1637	27.9979	29.2616	28.5986	29.0433	28.6044	28.5035	29.3106	28.4735	29.8403	27.8029
Q9WTT4	V-type proton ATPase subunit G 2	Atp6v1g2	-0.27146	0.533406	0.272942	-1.12466	0.0229437	1.63934	-0.43732	0.265279	0.576297	-0.27446	0.565388	0.247653	-0.83708	0.0839467	1.076	-0.39976	0.458325	0.338826	0.28758	0.608123	0.216008	29.6318	29.2606	28.7417	29.2198	29.5681	27.9926	29.4573	28.1746	29.8572	29.583	28.6555	27.5086	27.0479	28.7714	28.8153	28.1696	28.1476	29.9136	29.1282	28.8764	28.298	29.184	29.2758	27.9119	30.38	27.5565
P61793-2;P61793	Lysophosphatidic acid receptor 1	Lpar1	0.02996	0.864557	0.0632064	0.4086	0.0233034	1.63258	0.16336	0.418539	0.378265	-0.27234	0.069075	1.16068	0.14956	0.387573	0.411647	-0.0138	0.939934	0.0269028	-0.25904	0.0758765	1.11989	27.3388	27.9945	27.6788	27.7996	27.3633	27.679	27.5526	27.9039	27.2955	27.8938	27.8635	27.9511	28.2001	28.2335	27.9698	28.2039	28.0633	27.4701	27.5466	27.7079	27.3289	27.3787	27.279	27.3719	27.4548	27.7692
P60879	Synaptosomal-associated protein 25	Snap25	-0.3386	0.240887	0.618186	-0.90782	0.0234939	1.62905	-0.71908	0.0686042	1.16365	-0.48572	0.309911	0.508762	-1.16826	0.017889	1.74741	-0.44918	0.348362	0.457969	-0.26044	0.568858	0.244996	30.2164	30.4515	29.8286	30.6479	30.9098	29.9101	30.1096	29.4415	30.3187	30.5813	30.1559	29.329	28.5728	29.7898	29.6676	29.228	28.9121	30.4571	29.6744	30.1872	29.9228	29.035	30.3383	29.1033	31.2262	28.1811
Q9D920	Loss of heterozygosity 12 chromosomal region 1 protein homolog	Loh12cr1	-0.0502	0.839134	0.0761687	-0.6313	0.0235616	1.6278	-0.36582	0.239314	0.621033	-0.10872	0.784189	0.105579	-0.62918	0.0235174	1.62861	-0.26336	0.395055	0.403342	0.00212	0.992963	0.00306696	24.8997	25.1337	24.619	25.4371	25.4018	24.8993	24.8404	24.6967	25.7407	25.0632	24.2374	24.2153	24.4414	25.1087	24.332	24.4403	23.9956	25.2842	25.2279	24.7142	25.0618	23.8539	25.5557	24.6338	25.8425	24.3885
O08573-2;O08573-3;O08573	Galectin-9	Lgals9	0.0737	0.729746	0.136828	0.45974	0.023605	1.627	0.16954	0.465226	0.332336	0.12662	0.658117	0.181697	0.30352	0.311746	0.506199	0.13398	0.656201	0.182963	-0.15622	0.54881	0.260578	26.1113	26.8553	26.6535	26.273	26.8078	26.8649	26.9733	26.4968	26.1649	26.5695	26.9165	27.2583	26.8548	26.917	27.053	26.896	27.172	26.273	26.8001	26.4075	27.2131	26.0494	26.2926	27.1731	26.6058	27.2843
Q6IRU5	Clathrin light chain B	Cltb	-0.44606	0.432977	0.363536	-1.32018	0.0236821	1.62558	-0.53046	0.307652	0.51194	-0.38046	0.568131	0.245552	-0.917355	0.0980897	1.00838	-0.386895	0.545221	0.263427	0.402825	0.525706	0.279257	26.9183	25.8707	26.0717	26.6472	27.2225	24.783	26.0967	25.3235	27.2356	27.0613	25.5821	24.1694	NaN	26.0735	25.0786	24.8082	25.4022	27.0634	26.0685	26.7358	24.6606	26.3166	26.5134	25.2602	28.0773	24.3321
P54728	UV excision repair protein RAD23 homolog B	Rad23b	0.0254	0.950208	0.0221812	-0.9591	0.0239666	1.62039	-0.2072	0.638361	0.194934	-0.27054	0.531159	0.274776	-0.78848	0.0856003	1.06752	-0.58128	0.245779	0.609456	0.17062	0.675757	0.170209	29.3655	29.1999	28.3774	29.7733	29.7179	28.8983	29.1437	28.5016	30.1034	29.914	28.7669	27.8032	27.8261	28.9583	28.284	28.6207	28.1428	29.7217	28.9312	29.9816	28.7225	28.2224	29.4151	28.6391	30.0822	27.826
Q9QYI5;Q9QYI5-1;Q9QYI5-2	DnaJ homolog subfamily B member 2	Dnajb2	-0.4375	0.0293651	1.53217	-0.69362	0.0241597	1.61691	-0.3495	0.0639166	1.19439	-0.33076	0.108228	0.96566	-0.82302	0.000672604	3.17224	-0.47352	0.0361254	1.44219	-0.1294	0.641506	0.192799	26.6894	26.6108	26.4104	26.6016	26.9369	26.1132	25.9772	25.8781	26.5274	26.5657	26.3392	25.4715	25.8748	26.6396	25.4559	25.9169	26.2856	26.4551	26.1193	26.7247	25.8001	26.4391	26.7912	26.1961	26.3688	25.8157
Q9Z1T1	AP-3 complex subunit beta-1	Ap3b1	-0.0736	0.313037	0.504405	0.2013	0.0242355	1.61555	-0.00088	0.996064	0.0017129	0.00016	0.998943	0.000459097	0.16806	0.113143	0.946373	0.16894	0.378204	0.422274	-0.03324	0.722767	0.141001	28.6524	28.7375	28.6822	28.4471	28.5075	28.5891	28.6401	28.554	28.4319	28.4436	28.7547	28.9335	28.8694	28.6569	28.8187	28.88	28.7242	28.0098	28.8964	28.5119	28.7296	28.7592	28.6248	28.7125	28.2014	28.9106
Q8BHP7	Olfactomedin-like protein 2A	Olfml2a	0.267933	0.0815433	1.08861	0.166873	0.0242944	1.61449	-0.0932067	0.594055	0.226173	0.283833	0.039776	1.40038	0.0230083	0.853437	0.0688283	0.116215	0.490569	0.3093	-0.143865	0.150191	0.823355	NaN	23.6749	23.7217	NaN	23.5497	23.6678	23.9605	NaN	24.1402	23.8983	23.8158	23.7263	23.8434	23.9118	23.7809	23.5331	23.3818	23.7793	23.2164	23.8672	23.753	NaN	23.8649	24.1168	23.9957	23.5513
P18653	Ribosomal protein S6 kinase alpha-1	Rps6ka1	0.03188	0.81458	0.0890663	0.27398	0.0244354	1.61198	0.122805	0.301505	0.520705	-0.02996	0.823679	0.084242	0.09886	0.312943	0.504535	-0.023945	0.817524	0.0874993	-0.17512	0.0883846	1.05362	24.4227	24.4803	24.3044	24.0732	24.386	24.4596	24.4503	24.3193	23.9683	24.6285	24.7348	24.6073	24.7417	24.3608	24.5919	24.58	24.6243	NaN	24.3368	24.2834	24.6917	24.3218	24.0449	24.2956	24.1628	24.4143
Q99KY4;Q99KY4-2	Cyclin-G-associated kinase	Gak	-0.00242	0.980265	0.00865634	-0.44064	0.0245014	1.61081	-0.09048	0.260659	0.583927	0.08516	0.482	0.316953	-0.0626	0.617297	0.209506	0.02788	0.789201	0.102812	0.37804	0.0605698	1.21774	26.1719	26.2327	26.3162	26.2861	26.5818	26.1539	26.2613	26.2494	26.3939	26.5181	25.7197	26.2328	26.0261	25.4076	25.9993	26.3102	26.2589	26.1805	26.1846	26.2021	26.37	26.213	26.3887	26.2954	26.7474	26.0512
P48962	ADP/ATP translocase 1	Slc25a4	0.22276	0.202371	0.693852	0.2572	0.0245038	1.61077	-0.15458	0.273969	0.562299	-0.03716	0.699146	0.155432	0.30962	0.0473334	1.32483	0.4642	0.00999164	2.00036	0.05242	0.622225	0.206052	34.2337	34.3285	34.4763	33.9424	34.1691	34.7826	34.339	34.7629	34.1626	34.2167	34.4748	34.3914	34.5538	34.479	34.537	34.3618	34.1199	33.7784	34.1503	33.9667	34.1929	34.1236	34.2917	34.1884	34.1676	34.8489
P23492	Purine nucleoside phosphorylase	Pnp	0.19204	0.281728	0.55017	0.4149	0.0245993	1.60908	0.1447	0.645733	0.189947	0.1152	0.561682	0.25051	0.47664	0.0335983	1.47368	0.33194	0.317275	0.498564	0.06174	0.719874	0.142744	28.9877	28.9643	28.5683	28.347	28.7727	28.8701	28.8917	29.3563	28.7445	28.7376	29.0436	29.3509	29.2755	28.8556	29.1889	29.493	29.0963	28.2127	29.3521	28.2094	29.3483	28.8041	28.8949	28.7164	28.4523	29.5695
Q8R3T5	Syntaxin-binding protein 6	Stxbp6	-0.383192	0.0222586	1.6525	-0.401807	0.0248676	1.60437	-0.127542	0.444503	0.352125	0.592967	0.1346	0.870956	-0.334047	0.186416	0.729516	-0.206505	0.351268	0.454361	0.06776	0.720487	0.142374	24.6711	NaN	24.9654	NaN	24.7124	24.4764	24.5438	24.1996	24.3793	NaN	24.4298	24.2244	24.1323	24.5925	24.5268	24.6723	24.8501	24.3361	24.7632	NaN	NaN	25.9823	NaN	25.0683	25.0772	24.654
Q60972	Histone-binding protein RBBP4	Rbbp4	0.08542	0.597777	0.223461	0.32458	0.0248947	1.60389	0.2303	0.220716	0.656167	0.10312	0.504847	0.29684	0.40094	0.0558363	1.25308	0.17064	0.414069	0.382927	0.07636	0.628669	0.201578	28.6381	28.5202	28.6651	28.1404	28.2306	28.6346	28.5574	28.825	28.142	28.4625	28.7387	28.8247	28.7399	28.6107	28.9033	28.8165	28.5558	28.6025	29.0928	28.2783	28.5609	28.7592	28.6876	28.5311	28.1712	29.1557
Q9DC70	NADH dehydrogenase [ubiquinone] iron-sulfur protein 7, mitochondrial	Ndufs7	0.06118	0.76358	0.117145	0.40752	0.0251202	1.59998	0.059	0.81028	0.0913651	0.07936	0.709658	0.148951	0.50934	0.0394542	1.40391	0.45034	0.109018	0.9625	0.10182	0.558513	0.252967	29.3365	29.3944	29.5743	28.7627	29.307	29.5573	29.3598	29.6881	28.8791	29.1965	29.5693	29.5738	29.8244	29.6209	29.8241	29.5219	29.5633	29.0746	29.7991	28.711	29.5174	29.8398	29.3407	29.1108	28.963	29.9582
Q8BZJ7-4;Q8BZJ7-2;Q8BZJ7	DCN1-like protein 2	Dcun1d2	-0.458985	0.188391	0.72494	-0.923365	0.0252491	1.59775	-0.48895	0.298331	0.525301	-0.333305	0.475861	0.32252	-0.775192	0.169396	0.771096	-0.286242	0.569366	0.244609	0.148173	0.681948	0.166249	24.058	23.5516	NaN	25.0309	24.4068	23.5024	24.2351	23.5662	24.007	23.7035	23.799	23.2125	22.9384	23.145	23.5974	NaN	23.1948	24.548	23.4501	23.8986	23.8899	22.8424	24.1514	24.0261	24.7328	NaN
Q9JHU9	Inositol-3-phosphate synthase 1	Isyna1	0.03208	0.829238	0.0813208	0.3501	0.0253461	1.59609	0.15312	0.594254	0.226028	0.12116	0.538051	0.269177	0.26878	0.0361076	1.4424	0.11566	0.693421	0.159003	-0.08132	0.582495	0.234708	30.989	30.7274	30.6373	30.6982	30.8274	31.0289	30.8583	31.1091	30.3935	30.6499	31.0883	31.3139	31.1553	30.7227	31.3496	31.7734	30.7437	30.1744	31.2286	30.7248	31.2716	31.2126	30.6451	31.0203	30.3355	31.1245
Q61578	NADPH:adrenodoxin oxidoreductase, mitochondrial	Fdxr	-0.14072	0.411199	0.385948	0.42792	0.0254179	1.59486	-0.1454	0.348164	0.458216	-0.03454	0.866252	0.0623557	0.1584	0.353943	0.451066	0.3038	0.0145696	1.83655	-0.26952	0.0435283	1.36123	28.1785	28.1853	28.483	27.806	27.7365	28.0727	27.8815	28.1117	27.6278	27.992	28.4541	28.4487	28.7932	28.4747	28.3582	28.0546	27.8945	27.7937	28.0385	27.881	28.1308	28.3999	28.2656	27.7667	27.6536	28.3671
P51655	Glypican-4;Secreted glypican-4	Gpc4	-0.19034	0.223365	0.650985	-0.42578	0.0256191	1.59144	-0.53008	0.0241338	1.61737	-0.22932	0.374557	0.426482	-0.50646	0.0026105	2.58328	0.02362	0.891562	0.0498486	-0.08068	0.540013	0.267596	26.8919	26.7394	26.4759	27.1097	26.9102	26.3732	26.5195	26.5694	26.7879	26.9254	26.4816	26.0687	26.2152	26.712	26.5207	26.2431	26.0501	26.8294	25.9201	26.434	26.0414	26.5786	26.5479	26.4243	27.3883	26.2347
Q5SSM3-2;Q5SSM3-3;Q5SSM3	Rho GTPase-activating protein 44	Arhgap44	-0.9305	0.0478268	1.32033	-0.741053	0.0257811	1.5887	-0.593108	0.0824164	1.08399	-0.0943333	NaN	NaN	-0.781553	0.0812395	1.09023	-0.188445	0.563745	0.248917	-0.0405	0.888834	0.0511793	24.889	NaN	25.0293	NaN	24.2421	24.1323	23.8678	23.3688	NaN	NaN	23.8387	23.8479	24.1115	23.6642	24.4331	24.2966	24.4315	23.7235	24.0565	NaN	23.7608	25.4908	NaN	NaN	NaN	23.5207
Q9R1K9	Centrin-2	Cetn2	0.57284	0.301049	0.521364	-1.32366	0.0259144	1.58646	-0.19856	0.669627	0.174167	0.1561	0.817012	0.0877716	-0.44838	0.390363	0.408532	-0.24982	0.632934	0.198642	0.87528	0.141267	0.849959	27.3817	27.1091	27.1893	27.9517	28.7694	27.4164	27.7964	27.5333	29.2565	29.2628	26.6328	25.413	25.5286	27.0015	27.207	26.775	26.7443	28.2844	27.4769	28.1278	27.3709	26.6239	29.1173	26.77	29.2996	26.5026
Q7TNE3	Sperm-associated antigen 7	Spag7	0.2388	0.605471	0.217907	-0.9635	0.0260574	1.58407	-0.12066	0.788047	0.103448	-0.18308	0.707125	0.150504	-0.506675	0.28138	0.550707	-0.386015	0.39365	0.40489	0.456825	0.189835	0.721624	24.7339	24.8854	24.3853	26.0999	25.615	24.5551	25.1728	25.0198	26.3644	25.8014	24.2529	23.8594	23.8232	24.7433	24.2232	24.6607	24.2164	25.7038	24.7903	25.745	24.9252	23.9638	24.9728	24.7791	26.1632	23.8035
Q9QZ85	Interferon-inducible GTPase 1	Iigp1	-0.0643	0.817605	0.0874563	0.47164	0.0261056	1.58327	0.14976	0.455183	0.341814	0.09014	0.748211	0.125976	0.54424	0.0957442	1.01889	0.39448	0.195659	0.7085	0.0726	0.793059	0.100694	25.2119	25.207	25.3498	24.6211	25.4492	25.0851	25.1057	25.7466	25.254	24.3261	25.8648	25.7906	25.6372	25.3084	25.5962	25.4669	25.4563	24.9323	25.61	25.1223	25.8298	25.708	25.154	25.0173	24.5806	25.7241
Q9CPW2	Adrenodoxin-like protein, mitochondrial	Fdx1l	0.29288	0.521897	0.282415	-0.70952	0.0261083	1.58322	-0.1824	0.648334	0.188201	0.20442	0.630711	0.20017	-0.72732	0.102629	0.988731	-0.54492	0.246173	0.60876	-0.0178	0.958379	0.0184627	25.4147	25.8637	25.0797	26.4905	25.8946	25.5164	25.3108	25.5281	27.0722	26.7801	24.9971	24.7749	24.9328	25.3963	25.0945	25.0113	24.7601	25.9274	25.7252	26.4072	25.6058	25.2471	26.7807	25.4051	26.7266	24.6242
Q8C1M2	Zinc finger protein 428	Znf428	-0.1307	0.808771	0.0921745	-1.14066	0.0265198	1.57643	-0.73892	NaN	NaN	-0.35698	0.534006	0.272454	-0.03492	NaN	NaN	0.704	NaN	NaN	1.10574	NaN	NaN	24.8709	24.6343	23.5499	25.7308	25.5132	23.5648	24.9929	24.4782	25.7268	24.8829	23.5153	23.276	23.5666	24.1437	24.0942	NaN	23.1763	NaN	NaN	25.0655	24.1185	23.2679	24.6715	24.8222	25.6341	NaN
P61514	60S ribosomal protein L37a	Rpl37a	0.1995	0.294735	0.530569	0.475	0.0265311	1.57625	0.35334	0.156001	0.806872	-0.15752	0.604111	0.218883	0.29998	0.151905	0.818429	-0.05336	0.816436	0.0880777	-0.17502	0.335758	0.473973	28.2102	28.4963	28.6359	27.8508	28.4208	28.5394	28.4053	28.6595	28.1671	28.8402	28.7125	29.0174	28.4316	29.0218	28.8057	29.0998	28.8004	28.2206	28.9752	28.2847	28.8242	27.2516	28.1553	28.4128	28.1825	28.8728
P22727	Protein Wnt-6	Wnt6	1.0844	0.0231274	1.63587	1.03702	0.0266251	1.57471	0.86334	0.0712356	1.1473	2.01724	0.000412541	3.38453	1.43818	0.00335523	2.47428	0.57484	0.0882529	1.05427	0.40116	0.144748	0.839387	25.2391	25.8315	25.575	27.1066	26.2338	27.7839	26.7599	26.6118	27.3575	26.8949	27.0169	26.8238	27.0912	26.4882	27.751	27.4782	26.3234	27.2618	27.086	26.1533	28.0908	27.4775	28.1499	28.1727	28.1813	27.1083
Q80YS6	Actin filament-associated protein 1	Afap1	0.39552	0.00596557	2.22435	0.23156	0.0267017	1.57346	0.07396	0.3323	0.47847	0.2068	0.155485	0.808311	0.16104	0.293939	0.531743	0.08708	0.515415	0.287843	-0.07052	0.618591	0.208596	25.4761	25.8538	25.6892	25.5115	25.584	26.2548	25.7811	25.8976	26.0838	26.0749	25.9615	25.8341	25.8314	25.6839	25.9615	25.7383	25.6589	25.7595	25.676	25.6517	26.1151	25.4535	25.9315	25.9273	25.7212	25.9574
O89017	Legumain	Lgmn	0.24656	0.203273	0.69192	0.27384	0.0269444	1.56953	-0.18518	0.580779	0.235989	0.23792	0.0711058	1.14809	0.21736	0.0812841	1.08999	0.40254	0.246054	0.608969	-0.05648	0.590493	0.228785	27.3277	27.2991	27.2734	27.1874	26.9029	26.9022	27.6726	27.69	27.7079	27.2506	27.5424	27.2884	27.6632	27.4922	27.3735	27.1872	27.0976	26.6274	28.0134	26.139	27.465	27.3208	27.2593	27.3917	27.7433	27.5774
Q9DBS1	Transmembrane protein 43	Tmem43	0.1316	0.248247	0.605115	0.18438	0.0270208	1.5683	0.02892	0.770247	0.11337	-0.12542	0.237536	0.62427	0.18212	0.132974	0.876232	0.1532	0.244862	0.611079	-0.00226	0.982859	0.00750862	28.5424	28.6661	28.6622	28.5587	28.362	28.8936	28.6432	28.886	28.4194	28.6072	28.6295	28.6759	28.7564	28.8068	28.8447	28.817	28.6067	28.3709	28.6744	28.467	28.5898	28.472	28.3648	28.5843	28.1534	28.9392
Q7TMS5	ATP-binding cassette sub-family G member 2	Abcg2	0.02082	0.890356	0.0504363	0.42408	0.027305	1.56376	0.0469	0.737445	0.132271	0.02434	0.902502	0.0445519	0.17566	0.316349	0.499834	0.12876	0.353628	0.451453	-0.24842	0.144646	0.839693	27.3861	28.1111	27.767	27.6277	27.6327	28.0456	27.6719	27.6764	27.5299	27.7049	27.88	28.2102	28.2344	28.4172	27.9032	27.9326	27.5617	27.6999	27.8532	27.7117	28.1176	27.3857	27.8232	27.9533	27.3665	28.048
Q9DBZ5;Q9DBZ5-2	Eukaryotic translation initiation factor 3 subunit K	Eif3k	-0.2631	0.116088	0.935211	-0.3318	0.0273153	1.56359	-0.32346	0.0555237	1.25552	-0.18532	0.142462	0.846301	-0.51884	0.0218853	1.65985	-0.19538	0.342665	0.46513	-0.18704	0.324983	0.488139	27.4055	27.2272	26.9349	27.3254	26.9969	26.9749	26.6959	26.7135	26.849	27.3411	27.0671	26.5969	26.7822	26.9824	26.8023	26.979	26.5879	27.0453	27.0807	26.5797	26.7982	26.9388	27.1478	26.9328	27.1457	26.8577
Q9JHH9	Coatomer subunit zeta-2	Copz2	-0.01032	0.968964	0.0136925	0.51736	0.0273629	1.56284	0.00744	0.978614	0.00938876	-0.31682	0.114083	0.94278	-0.029095	0.90233	0.0446348	-0.036535	0.908104	0.0418643	-0.546455	0.0407179	1.39021	24.7101	24.1042	24.4796	23.9431	24.0866	23.646	24.7115	24.7517	23.9586	24.2042	24.83	25.1846	24.3821	24.8161	24.6976	25.1404	24.1184	23.8583	23.967	24.2767	23.8046	24.1008	24.2145	24.0094	23.6102	24.3178
P54227	Stathmin	Stmn1	-0.0955	0.866505	0.062229	-1.27516	0.0275271	1.56024	-0.25606	0.68366	0.16516	-0.1881	0.761303	0.118442	-1.0712	0.145147	0.838192	-0.81514	0.290345	0.537086	0.20396	0.748028	0.126082	30.69	29.9801	28.9266	31.0312	30.766	29.1382	30.5146	29.3332	31.0549	30.8755	29.2001	28.6502	28.119	29.7672	29.2816	28.8229	29.036	30.8186	30.2511	31.185	29.1741	29.386	30.8209	29.5351	31.5373	28.1393
Q9Z0X1	Apoptosis-inducing factor 1, mitochondrial	Aifm1	-0.0076	0.96675	0.0146858	0.3706	0.0275278	1.56023	-0.01294	0.937461	0.0280468	-0.06504	0.712048	0.147491	0.34808	0.112585	0.948521	0.36102	0.0788292	1.10331	-0.02252	0.891524	0.0498672	29.4701	29.5708	30.0317	29.2712	29.5144	29.8255	29.5351	29.8711	29.2959	29.2926	29.9008	29.8916	30.1477	29.961	29.8101	29.7878	29.6835	29.2869	29.6759	29.3594	29.8333	29.4466	29.4214	29.6695	29.1622	30.2009
Q08879	Fibulin-1	Fbln1	0.19612	0.102503	0.989263	0.4154	0.0281593	1.55038	-0.05708	0.793031	0.10071	0.38074	0.00613904	2.2119	0.35782	0.0695518	1.15769	0.4149	0.144919	0.838876	-0.05758	0.794771	0.0997578	25.7147	25.7237	25.8742	25.4916	25.7183	26.1417	25.8242	26.0737	25.714	25.7495	26.1843	26.3055	26.4752	25.6446	25.9899	26.3382	25.7539	25.3673	25.6232	25.1545	26.088	26.1038	25.9591	26.379	25.8963	25.9956
Q9DBT5	AMP deaminase 2	Ampd2	-0.49278	0.105696	0.975941	-0.48794	0.0282579	1.54886	-0.22372	0.302794	0.518853	-0.32626	0.0739909	1.13082	-0.41982	0.103832	0.983668	-0.1961	0.468801	0.329011	0.06812	0.78549	0.104859	26.2515	25.7061	26.2805	26.2135	26.3583	26.0584	25.879	25.4963	24.7953	26.117	25.6139	25.7611	25.1632	25.8593	25.9727	25.5219	25.8923	26.4476	26.1579	25.6716	25.616	25.6775	26.0397	26.1499	25.6955	25.6581
Q8R2U0-2;Q8R2U0	Nucleoporin SEH1	Seh1l	0.40758	0.0125709	1.90064	0.44168	0.0284343	1.54616	0.18612	0.356259	0.448234	0.12388	0.348046	0.458364	0.58824	0.00547399	2.2617	0.40212	0.082619	1.08292	0.14656	0.438818	0.357716	25.1506	25.1504	25.5963	25.0405	25.3534	25.6787	25.4998	25.8606	25.4668	25.8232	25.2925	26.0455	25.7292	25.5329	25.8995	25.7245	25.5468	25.0192	25.825	25.1063	25.423	25.4544	25.6059	25.238	25.1893	26.0656
Q9D8X2	Coiled-coil domain-containing protein 124	Ccdc124	0.4025	0.271015	0.567006	-0.7855	0.0284952	1.54523	-0.09454	0.818869	0.0867853	-0.00052	0.999208	0.000344153	-0.83042	0.0773368	1.11161	-0.73588	0.202042	0.694558	-0.04492	0.923876	0.0343864	27.2089	27.3622	26.8244	27.6674	27.6257	27.0814	27.393	27.2928	28.5981	28.3358	26.4908	25.8207	26.6078	27.3946	26.4472	26.691	26.2487	27.9799	27.1215	28.1748	26.6079	25.8727	28.3845	27.5553	28.2656	25.6724
O88746	Target of Myb protein 1	Tom1	0.0237	0.902577	0.0445158	-0.51592	0.0288621	1.53967	-0.3766	0.0103987	1.98302	-0.1256	0.599687	0.222076	-0.51778	0.0105762	1.97567	-0.14118	0.323584	0.490013	-0.00186	0.993053	0.00302778	28.0456	27.9349	27.5611	27.9661	28.1316	27.4869	28.1115	27.7391	28.4246	27.9957	27.6796	27.1386	26.9637	27.8749	27.4029	27.6583	27.5998	27.6621	27.4565	27.3796	27.5893	27.3525	28.2538	27.4654	28.3503	27.2424
Q9CWM4	Prefoldin subunit 1	Pfdn1	0.70122	0.160617	0.794208	-1.2777	0.0289586	1.53822	-0.17876	0.74662	0.1269	0.00882	0.988889	0.00485254	-0.42296	0.415966	0.380942	-0.2442	0.667203	0.175742	0.85474	0.122504	0.911849	27.3674	26.8962	25.972	27.4515	27.9895	27.3851	27.4345	27.2377	28.4207	28.7047	26.626	25.186	25.4517	26.7465	25.2779	26.4735	25.5662	27.791	27.5662	27.3859	26.3075	26.0408	28.4795	26.6218	28.2711	25.999
Q8BUV8	Protein GPR107	Gpr107	0.355125	0.000703429	3.15278	0.297525	0.0290754	1.53647	-0.022825	NaN	NaN	0.656958	0.0102341	1.98995	0.472225	NaN	NaN	0.49505	NaN	NaN	0.1747	NaN	NaN	23.1373	23.249	23.2217	NaN	23.2967	23.5179	23.6237	23.6023	NaN	NaN	23.3162	NaN	NaN	23.6756	23.5793	22.8764	23.5303	NaN	NaN	NaN	23.6646	NaN	24.2618	23.723	NaN	23.5823
P62488	DNA-directed RNA polymerase II subunit RPB7	Polr2g	0.297295	0.277542	0.556671	0.59178	0.0294065	1.53156	0.36917	0.207024	0.683978	0.09857	0.741777	0.129727	0.51532	0.0504276	1.29733	0.14615	0.518524	0.285231	-0.07646	0.676142	0.169962	24.1441	24.0202	24.5127	23.5629	23.524	24.1153	24.0955	24.7245	NaN	24.065	24.0931	24.694	24.8	24.476	24.6597	24.7485	23.886	24.196	24.4573	NaN	24.6029	23.9205	23.5365	NaN	24.1455	24.717
Q9D379	Epoxide hydrolase 1	Ephx1	0.16144	0.309855	0.508842	0.34168	0.0296953	1.52731	0.09086	0.564685	0.248194	0.07342	0.641288	0.192947	0.42912	0.0307143	1.51266	0.33826	0.102745	0.988239	0.08744	0.612879	0.212625	31.5766	31.8716	32.0169	31.5974	31.601	32.1239	31.9077	32.1862	31.5969	31.656	31.9815	31.9685	32.3424	31.8388	32.2407	32.0818	31.8036	31.5102	32.1155	31.6067	32.014	32.0183	31.7917	31.8575	31.3491	32.4273
Q8VE70	Programmed cell death protein 10	Pdcd10	0.41664	0.224932	0.647949	-0.8574	0.029863	1.52487	-0.00748	0.983261	0.00733104	-0.02248	0.960722	0.0174023	-0.67382	0.161781	0.791073	-0.66634	0.195466	0.708928	0.18358	0.698396	0.155898	28.039	28.1688	27.5456	28.7962	28.4637	28.4841	28.1966	28.07	29.084	29.2618	27.8238	26.5547	27.0437	27.4268	27.8773	28.1193	27.5585	28.9515	27.6613	28.6853	27.8282	27.1711	29.1786	27.7173	29.0057	27.509
Q03958	Prefoldin subunit 6	Pfdn6	0.10062	0.822923	0.0846408	-1.04616	0.0299821	1.52314	-0.42278	0.425332	0.371272	-0.40394	0.509567	0.292799	-1.06446	0.0809496	1.09179	-0.64168	0.304049	0.517056	-0.0183	0.971457	0.0125764	28.2713	28.3782	27.3863	29.2228	28.8954	28.2978	28.1035	27.7877	29.3855	29.0826	27.6807	27.0074	26.966	28.2099	27.0592	27.3428	27.1374	28.9498	27.6566	28.9535	27.7706	26.4464	29.2543	27.7696	28.8934	26.7846
O35166	Golgi SNAP receptor complex member 2	Gosr2	0.5744	0.0777767	1.10915	-0.49774	0.030322	1.51824	-0.02968	0.891252	0.0499994	0.39444	0.28633	0.543133	0.0231	0.92733	0.0327658	0.05278	0.813074	0.0898698	0.52084	0.0287686	1.54108	26.2913	26.209	26.0966	26.9007	26.8615	26.6366	26.3852	27.2252	27.5133	27.4708	25.7571	26.0906	25.7836	26.1035	26.1356	26.5749	25.9874	26.5147	26.7176	26.4161	26.993	26.3606	27.5923	26.0046	27.3808	26.4145
Q91VR2	ATP synthase subunit gamma, mitochondrial	Atp5c1	-0.02902	0.908535	0.0416584	0.47902	0.0307877	1.51162	-0.02182	0.924709	0.033995	-0.00354	0.988435	0.00505191	0.32378	0.192397	0.715801	0.3456	0.107297	0.969411	-0.15524	0.301491	0.520726	32.1887	31.5829	31.8201	31.0914	31.5093	31.912	31.525	32.0488	31.1478	31.4137	32.184	32.0726	32.06	32.1846	32.0863	31.8984	31.5101	31.1694	31.8491	31.6563	31.5364	32.159	31.5724	31.6899	31.217	31.9961
Q9JKC6	Cell cycle exit and neuronal differentiation protein 1	Cend1	-0.13668	0.742717	0.129177	-1.03128	0.0308137	1.51126	-0.21252	0.673027	0.171968	-0.23344	0.64416	0.191006	-1.0538	0.0664816	1.1773	-0.84128	0.204821	0.688626	-0.02252	0.96774	0.0142415	30.8472	31.0052	30.2241	31.5267	31.4488	30.2272	30.7705	30.1207	31.6814	31.5688	30.1667	29.1686	29.3004	30.6698	30.5901	29.729	30.037	31.8501	30.699	31.6743	29.9151	29.7952	31.6839	30.6703	31.8203	29.1715
Q8BR92	Paralemmin-2	Palm2	-0.00412	0.990154	0.00429747	-0.7445	0.0311253	1.50689	-0.57216	0.0888606	1.05129	-0.15478	0.709871	0.14882	-0.77868	0.0278504	1.55517	-0.20652	0.485954	0.313405	-0.03418	0.903095	0.0442664	26.5645	25.4394	25.9395	26.3765	26.533	25.587	26.3337	25.6504	26.8719	26.3893	25.6627	25.3007	24.9119	26.0103	25.2448	25.3469	25.0599	26.2265	25.4942	25.8646	25.7252	25.4421	26.5894	25.289	27.0333	25.0901
P35585	AP-1 complex subunit mu-1	Ap1m1	0.01336	0.955184	0.019913	0.52384	0.0311347	1.50676	-0.1614	0.672764	0.172137	0.1581	0.572034	0.242578	0.50232	0.105002	0.978804	0.66372	0.108637	0.964022	-0.02152	0.916778	0.0377358	27.5522	26.9641	26.8169	26.3305	26.9342	26.8724	26.9879	27.0472	26.507	27.2502	27.3093	27.3531	27.4943	27.499	27.5614	27.1166	27.1997	26.0937	27.4579	25.923	27.2875	27.5371	27.2346	26.837	26.4922	27.5013
O54734	Dolichyl-diphosphooligosaccharide--protein glycosyltransferase 48 kDa subunit	Ddost	0.07166	0.684461	0.164652	0.35708	0.0312675	1.50491	-0.0288	0.866012	0.0624763	-0.0561	0.754886	0.122119	0.2713	0.124492	0.904859	0.3001	0.0857383	1.06683	-0.08578	0.502055	0.299248	30.2661	30.429	30.3661	29.7525	30.1328	30.5344	30.0648	30.5367	29.947	30.2219	30.4907	30.3623	30.765	30.5849	30.529	30.4032	30.3204	29.8791	30.3083	29.8915	30.392	30.0142	30.3848	30.1534	29.7216	30.8026
Q640N1;Q640N1-2	Adipocyte enhancer-binding protein 1	Aebp1	0.26218	0.113899	0.943481	0.41982	0.0312804	1.50473	0.25312	0.197397	0.704659	0.35218	0.0637617	1.19544	0.20384	0.192756	0.714991	-0.04928	0.727454	0.138194	-0.21598	0.0857711	1.06666	27.1177	27.5604	27.2934	26.7828	27.3629	27.6302	27.537	27.5395	27.4943	27.2271	27.3534	27.4914	27.7457	27.8001	27.8257	27.1658	27.5098	27.7972	27.6827	27.2273	27.7808	27.4776	27.8272	27.4799	27.3126	27.3534
Q3UNH4	G protein-regulated inducer of neurite outgrowth 1	Gprin1	-0.80142	0.038776	1.41144	-1.07272	0.0313029	1.50442	-0.43282	0.34118	0.467016	-0.36082	0.522994	0.281504	-1.06056	0.0993728	1.00273	-0.62774	0.357635	0.44656	0.01216	0.985133	0.00650509	28.4908	27.5936	27.182	27.9331	27.678	26.1787	27.1424	26.6899	27.5275	27.3319	26.5697	26.4868	25.568	27.4034	27.486	26.5124	26.8657	28.6877	27.3412	27.3064	26.3828	28.5961	27.1694	26.3716	28.5535	25.7211
Q19LI2	Alpha-1B-glycoprotein	A1bg	NaN	NaN	NaN	1.26582	0.031323	1.50414	2.83658	0.0953474	1.02069	1.54568	NaN	NaN	1.09738	NaN	NaN	-1.7392	NaN	NaN	-0.16844	NaN	NaN	23.6853	23.1297	22.7856	22.7807	23.9503	NaN	NaN	NaN	NaN	NaN	23.1999	24.8716	24.9588	25.639	23.9914	NaN	24.9558	NaN	29.8422	23.5107	NaN	NaN	NaN	24.812	NaN	NaN
P56812	Programmed cell death protein 5	Pdcd5	0.22984	0.658612	0.18137	-1.12074	0.0313861	1.50326	-0.07116	0.902471	0.0445667	0.09316	0.873206	0.0588831	-0.88162	0.190201	0.720788	-0.81046	0.261272	0.582907	0.23912	0.682792	0.165711	28.8189	28.7818	27.9953	30.1192	29.3486	28.5395	28.9015	28.5636	30.119	30.0894	28.2533	27.2179	27.3839	28.4748	28.1302	28.4338	27.7154	29.6295	28.7279	30.2014	28.4409	27.7096	29.9765	29.5131	29.8895	27.3117
O54818	Tumor protein D53	Tpd52l1	-0.226445	0.532	0.274089	-0.868505	0.0315544	1.50094	-0.433445	0.187932	0.725999	-0.322165	0.390745	0.408106	-0.991645	0.0154232	1.81183	-0.5582	0.0837197	1.07717	-0.12314	0.696874	0.156845	26.1033	25.7161	NaN	26.2514	25.2157	25.7242	24.9619	25.0829	26.0438	26.1631	25.154	24.717	24.2329	25.5448	25.1169	25.3915	24.7023	25.7153	25.3538	25.778	25.6279	24.6988	26.082	25.166	25.9226	24.5101
P29788	Vitronectin	Vtn	0.0212	0.89312	0.0490902	0.40156	0.0317785	1.49787	0.25148	0.503138	0.298313	0.29788	0.108121	0.96609	0.21778	0.238617	0.622299	-0.0337	0.925374	0.0336828	-0.18378	0.193904	0.712412	28.3142	28.6337	28.6889	28.4109	27.9329	28.4288	28.4428	28.4684	28.5928	28.1538	28.8563	28.6412	28.9453	28.9512	28.5944	28.6423	28.3857	29.9001	28.3635	27.9464	28.6522	29.0237	28.6119	28.7334	28.4488	28.511
Q91YQ5	Dolichyl-diphosphooligosaccharide--protein glycosyltransferase subunit 1	Rpn1	-0.08914	0.578995	0.237325	0.32948	0.0318699	1.49662	0.0086	0.950994	0.021822	-0.05442	0.761973	0.11806	0.2104	0.255658	0.592341	0.2018	0.166065	0.779721	-0.11908	0.363402	0.439613	31.0441	31.188	31.3165	30.6636	30.7691	31.1312	30.8414	31.0634	30.6033	30.8963	31.2173	31.334	31.377	31.3884	31.312	31.0052	31.0891	30.8227	31.151	30.9563	31.1685	30.8738	30.9773	31.1787	30.5109	31.5366
P14131	40S ribosomal protein S16	Rps16	0.06584	0.700748	0.154438	0.36074	0.0320401	1.49431	0.04334	0.763624	0.11712	-0.08302	0.646834	0.189207	0.17188	0.330052	0.481418	0.12854	0.323444	0.490201	-0.18886	0.160427	0.794722	30.1141	29.8709	29.7157	29.3875	29.5439	30.1456	29.7607	29.7619	29.477	29.8161	30.2249	29.9498	30.0795	30.2136	29.968	29.874	29.7244	29.5937	29.7342	29.9225	29.5902	29.8794	29.6169	29.8951	29.2354	30.1416
O35855	Branched-chain-amino-acid aminotransferase, mitochondrial	Bcat2	0.27138	0.241886	0.61639	0.50866	0.0321505	1.49281	-0.00258	0.990894	0.00397263	0.2444	0.261117	0.583164	0.68626	0.0155557	1.80811	0.68884	0.0282525	1.54894	0.1776	0.478262	0.320334	29.5097	29.8918	30.1606	29.4848	29.814	30.449	29.7897	30.4609	29.6195	29.8987	30.0668	30.1937	30.6819	29.8887	30.5731	30.2219	29.8753	29.4187	30.0413	29.2908	30.3351	30.2327	30.1579	29.9045	29.4527	30.9856
Q8K2K6-3;Q8K2K6-1;Q8K2K6;Q8K2K6-2	Arf-GAP domain and FG repeat-containing protein 1	Agfg1	0.40578	0.0877829	1.05659	-0.2842	0.0321662	1.4926	0.2394	0.330734	0.480521	0.03904	0.848245	0.0714785	-0.18306	0.31086	0.507435	-0.42246	0.166053	0.779753	0.10114	0.60579	0.217678	27.6131	27.3492	27.3791	27.5654	27.4828	27.5926	27.8179	27.3982	28.5689	28.0409	27.4269	26.9536	27.001	27.3926	27.1945	27.4824	27.1732	27.8887	27.546	28.4963	27.2308	27.4669	27.4734	27.1732	28.2405	27.0707
Q8K0T0	Reticulon-1	Rtn1	-0.22958	0.450863	0.345956	-0.83592	0.0322201	1.49187	-0.31746	0.283547	0.547375	-0.15834	0.650688	0.186627	-0.51622	0.124448	0.90501	-0.19876	0.476473	0.321962	0.3197	0.339054	0.469731	31.6295	30.5579	30.4197	31.1325	31.1293	30.3398	30.851	30.2582	31.1211	31.1509	30.2145	29.7151	29.4885	30.749	30.5222	30.1634	30.392	31.0518	30.9625	30.7119	30.3686	30.6677	31.2159	30.2391	31.5859	30.1935
Q9WUC3	Lymphocyte antigen 6H	Ly6h	-0.87576	0.137904	0.860423	-1.575	0.0322645	1.49128	-1.08438	0.0353536	1.45157	-0.77412	0.330957	0.480229	-1.2486	0.0821033	1.08564	-0.16422	0.782177	0.106695	0.3264	0.661778	0.179288	30.5776	28.8751	29.2274	30.4256	30.4005	28.1719	28.6751	28.3838	30.2572	29.6394	28.4859	27.9316	26.7261	29.7433	28.7443	28.1397	28.44	29.4826	29.2	28.822	28.5519	29.3661	29.4089	27.1256	31.1831	27.8815
Q9Z2X1;Q9Z2X1-2	Heterogeneous nuclear ribonucleoprotein F;Heterogeneous nuclear ribonucleoprotein F, N-terminally processed	Hnrnpf	0.24902	0.00673468	2.17168	0.10786	0.0328812	1.48305	0.09202	0.349286	0.456819	0.06732	0.465804	0.331797	0.0355	0.817673	0.0874204	-0.05652	0.744317	0.128242	-0.07236	0.632631	0.198849	29.7299	29.7622	29.626	29.6405	29.5567	29.8901	29.8864	29.7225	30.0018	30.0596	29.7291	29.7514	29.77	29.8441	29.76	30.0146	29.627	29.7406	29.8595	29.5337	29.9153	29.5935	29.5417	29.681	29.9204	30.0221
Q9D3D9	ATP synthase subunit delta, mitochondrial	Atp5d	0.35094	0.196739	0.70611	-0.79964	0.0329249	1.48248	-0.08332	0.825404	0.0833332	-0.11928	0.7689	0.11413	-0.54472	0.102071	0.991098	-0.4614	0.297019	0.527215	0.25492	0.505902	0.295933	30.7522	31.1539	30.4933	31.29	31.265	31.0782	31.0312	30.9849	31.9063	31.7085	30.4495	29.2794	30.0505	30.9055	30.2713	30.2748	30.1382	31.6924	30.7817	31.6507	30.4721	29.8037	31.8881	30.8243	31.3698	29.8974
Q9EP71	Ankycorbin	Rai14	0.27528	0.0155601	1.80799	0.252	0.0331334	1.47973	0.08712	0.358742	0.445217	0.18472	0.343053	0.464639	0.1656	0.138582	0.858292	0.07848	0.302563	0.519184	-0.0864	0.32141	0.492941	27.476	27.8759	27.8726	27.6939	27.5592	27.9829	27.9319	27.9905	28.0948	27.8539	28.1494	27.9669	27.8442	27.9265	27.8506	27.8483	27.6426	27.7943	27.7726	27.8554	28.1713	27.2464	28.0954	27.9314	27.9567	27.9098
Q9QYB8;Q9QYB8-2;Q9QYB8-3	Beta-adducin	Add2	-0.2148	0.477396	0.321121	-0.5497	0.0331423	1.47962	0.0625	0.822764	0.0847245	0.0083	0.984567	0.00675454	-0.16498	0.696873	0.156846	-0.22748	0.607023	0.216795	0.38472	0.35483	0.44998	27.8327	27.2272	26.9984	26.9195	27.5587	26.3933	27.7253	26.8188	27.1083	27.4168	27.0047	26.5136	26.4282	26.7769	27.0646	26.6444	27.2673	27.7307	27.8163	27.3903	26.4169	28.3328	27.5638	26.4625	27.802	27.008
P05622	Platelet-derived growth factor receptor beta	Pdgfrb	0.10558	0.497252	0.303423	0.3405	0.0332376	1.47837	0.02814	0.801508	0.096092	-0.0336	0.822606	0.0848083	0.20326	0.150951	0.821163	0.17512	0.177294	0.751306	-0.13724	0.358782	0.445169	27.8314	27.768	27.739	27.5028	27.3959	28.1611	27.6361	27.8537	27.4289	27.6852	28.2838	27.8855	28.1287	27.6848	27.9568	27.7809	27.6552	27.4178	27.7798	27.7441	27.8059	27.5759	27.8008	27.7155	27.171	28.0272
Q9D2V8	Major facilitator superfamily domain-containing protein 10	Mfsd10	0.35138	0.0765527	1.11604	0.36458	0.0333476	1.47694	0.20698	0.33973	0.468866	-0.04672	0.833402	0.0791455	0.50932	0.0970869	1.01284	0.30234	0.309153	0.509826	0.14474	0.558239	0.25318	24.2375	24.7244	24.8711	24.6903	25.0648	25.1253	25.2253	25.2911	24.6921	25.0112	25.1741	25.109	24.9461	25.0738	25.108	25.2024	25.2901	24.4673	24.9285	24.7347	25.028	24.0531	24.8287	24.7916	24.6531	25.8152
P57759	Endoplasmic reticulum resident protein 29	Erp29	0.04542	0.885269	0.052925	-0.533	0.0333524	1.47687	-0.08218	0.762425	0.117803	-0.0204	0.95571	0.0196737	-0.5132	0.122634	0.911389	-0.43102	0.231069	0.636258	0.0198	0.947436	0.0234503	29.4286	29.5774	29.2799	30.1635	29.7673	29.2017	29.4404	29.1709	30.454	30.1768	29.2087	28.7793	28.9894	29.602	28.9723	29.2238	29.0092	29.9575	29.4799	30.1354	29.7955	28.6318	30.1544	29.1621	30.3709	28.6963
Q7TSV4	Phosphoglucomutase-2	Pgm2	0.12058	0.457647	0.339469	0.51586	0.0336251	1.47334	0.29026	0.311646	0.506339	0.32518	0.213443	0.670718	0.43146	0.0437203	1.35932	0.1412	0.650046	0.187056	-0.0844	0.735333	0.133516	27.5931	27.5736	27.1816	27.2573	27.536	27.3718	27.4975	27.7201	27.2152	27.9399	27.7812	28.4658	28.2303	27.4301	27.8135	28.4078	27.7928	27.3068	28.0826	27.0029	28.0989	27.9208	28.1003	27.7542	26.8933	28.1433
Q9CZX0-2;Q9CZX0	Elongator complex protein 3	Elp3	-0.77054	2.84745e-05	4.54554	-0.42222	0.0337087	1.47226	-0.38558	0.00830745	2.08053	-0.6079	0.000191249	3.7184	-0.43338	0.0746234	1.12712	-0.0478	0.830331	0.0807488	-0.01116	0.965229	0.0153695	25.4301	25.284	25.1973	24.9914	25.2872	24.4718	24.4269	24.6512	24.3081	24.4793	24.4753	25.1014	25.1375	24.9104	24.4543	25.0049	25.0456	24.6318	24.9004	24.6794	24.5716	24.7671	24.6012	24.451	24.7596	25.0258
Q7TSJ2	Microtubule-associated protein 6	Map6	-0.92382	0.0643806	1.19125	-1.03516	0.0338224	1.4708	-0.69068	0.0647199	1.18896	-0.58324	0.24027	0.6193	-1.09934	0.0225422	1.647	-0.40866	0.292063	0.534524	-0.06418	0.886912	0.0521194	32.095	30.7921	31.3798	31.018	31.908	29.6886	31.0679	29.6941	31.3809	30.7423	30.8808	29.9751	29.4597	31.2551	30.4464	29.985	30.6839	30.9989	30.9416	31.1301	30.0669	30.934	31.0614	30.0629	32.1515	29.8731
Q9D6K9;Q9D6K9-2	Ceramide synthase 5	Cers5	0.1481	0.478537	0.320084	0.41606	0.0339155	1.4696	0.0366	0.860443	0.0652781	0.481065	0.0858101	1.06646	-0.01076	0.957176	0.0190082	-0.04736	0.82941	0.0812309	-0.42682	0.0419369	1.3774	24.1021	24.2122	24.8155	24.1581	24.3359	24.8246	24.2751	24.2562	24.1498	24.8586	24.6824	24.5465	25.0329	24.5312	24.9111	24.4499	24.7144	23.8353	24.5893	24.2179	24.4778	NaN	25.3623	24.4396	24.9436	24.3623
P26151	High affinity immunoglobulin gamma Fc receptor I	Fcgr1	0.0157833	NaN	NaN	0.353233	0.0339537	1.46911	0.248833	0.0705757	1.15134	0.198383	0.182875	0.737846	0.175083	0.149715	0.824735	-0.07375	0.578492	0.237703	-0.17815	0.214573	0.668425	23.0639	NaN	23.2032	NaN	23.1633	NaN	23.2115	23.107	NaN	NaN	23.5949	23.2432	23.4493	23.6994	NaN	23.2087	23.5078	23.4604	NaN	NaN	23.332	23.1228	NaN	23.6246	23.288	23.1472
Q8VEB4	Group XV phospholipase A2	Pla2g15	-0.01994	0.889098	0.0510505	0.34504	0.034041	1.468	-0.0187	0.91975	0.0363303	-0.07926	0.670458	0.173628	0.37742	0.0926332	1.03323	0.39612	0.08421	1.07464	0.03238	0.846768	0.0722356	24.9056	25.5317	25.3051	24.9502	24.9411	25.2001	25.1395	25.2556	25.0126	24.9262	25.6239	25.4017	25.3226	25.5411	25.4696	25.0632	25.2609	25.0099	25.4914	24.7148	25.5358	25.0229	24.8846	25.0044	24.7897	25.701
Q9DCM2	Glutathione S-transferase kappa 1	Gstk1	0.13824	0.438723	0.357809	0.2745	0.0341899	1.4661	0.0407	0.7144	0.146059	0.26106	0.170851	0.767381	0.34956	0.0219583	1.6584	0.30886	0.0164587	1.78361	0.07506	0.484819	0.314421	29.6165	29.6735	29.5317	29.2088	29.3027	29.8536	29.3956	29.9651	29.1843	29.6258	29.8436	29.5134	29.8114	29.7775	29.7598	29.7134	29.359	29.4681	29.4719	29.5243	29.83	29.5946	30.2591	29.436	29.5188	30.0295
Q3UV70	[Pyruvate dehydrogenase [acetyl-transferring]]-phosphatase 1, mitochondrial	Pdp1	0.18712	0.287375	0.541551	0.28086	0.0343277	1.46436	-0.02546	0.831629	0.0800704	0.23284	0.120491	0.919046	0.48964	0.00680785	2.16699	0.5151	0.0103774	1.98391	0.20878	0.202754	0.69303	26.6211	26.7427	26.6588	26.6659	26.3752	27.1915	26.6608	27.1246	26.4219	26.6005	26.834	26.6381	26.9998	26.8207	27.1754	26.8322	26.7374	26.4005	26.6432	26.3231	27.0874	27.139	26.7812	26.7132	26.5071	27.0974
Q9CPW3	39S ribosomal protein L54, mitochondrial	Mrpl54	0.42872	0.0921656	1.03543	-0.97346	0.0344218	1.46317	-0.35314	0.336458	0.473069	0.353445	0.343363	0.464247	-0.53354	0.0838422	1.07654	-0.1804	0.640766	0.193301	0.43992	0.310931	0.507336	25.0858	25.6168	25.0839	25.9379	25.331	26.0505	25.641	25.5916	26.3403	25.5756	24.6465	23.6751	23.5956	25.3331	24.9378	24.6004	24.2774	26.0541	25.1232	25.2346	25.2241	NaN	25.7627	25.3635	26.7078	24.7973
P54116	Erythrocyte band 7 integral membrane protein	Stom	0.04812	0.791453	0.101575	0.32982	0.0344535	1.46277	0.10642	0.575735	0.239777	-0.07768	0.592255	0.227492	0.36616	0.0688489	1.1621	0.25974	0.213324	0.67096	0.03634	0.805672	0.0938418	29.0714	29.1227	29.215	28.5539	29.0469	29.2135	29.0051	29.4589	28.8789	28.6941	29.2088	29.2954	29.5534	29.3219	29.2795	29.3346	29.1222	28.7018	29.4811	28.9023	28.9782	28.986	28.8737	29.1252	28.6584	29.6814
Q9JI59	Junctional adhesion molecule B	Jam2	-0.07696	0.663448	0.178193	0.44542	0.0344757	1.46249	0.02786	0.879638	0.0556958	0.22028	0.259695	0.585536	0.24382	0.235387	0.628217	0.21596	0.185651	0.731303	-0.2016	0.202943	0.692626	25.8277	25.951	25.8945	25.2227	25.3472	25.7403	25.6021	25.7341	25.3513	25.4305	25.8963	26.0066	26.3663	26.2342	25.9668	25.7247	25.674	25.6561	25.3673	25.9603	25.882	26.0981	25.8066	26.0343	25.5235	25.6457
P61961	Ubiquitin-fold modifier 1	Ufm1	-0.13342	0.622426	0.205912	-0.68974	0.0345645	1.46137	0.35202	0.282595	0.548835	-0.07974	0.844539	0.0733804	-0.68946	0.06901	1.16109	-1.04148	0.0254226	1.59478	0.00028	0.999387	0.000266504	25.4428	26.2496	25.8537	25.8798	26.4066	25.3207	25.5079	25.776	26.3742	26.1866	24.5862	25.4791	25.222	25.8911	25.2054	25.8646	25.971	26.7252	25.9121	27.1197	25.1474	25.7465	27.2119	25.4299	25.8981	24.4342
P35486	Pyruvate dehydrogenase E1 component subunit alpha, somatic form, mitochondrial	Pdha1	0.12864	0.420739	0.375988	0.31854	0.0347012	1.45965	0.10512	0.482418	0.316576	0.08572	0.646579	0.189378	0.47626	0.0205074	1.68809	0.37114	0.0827361	1.0823	0.15772	0.392164	0.406533	31.4339	31.4094	31.6261	31.1282	31.4215	31.5715	31.4831	31.9324	31.1219	31.5534	31.6845	31.8749	31.9289	31.3761	31.7474	31.5773	31.5218	31.3088	31.9066	31.2302	31.6758	31.9858	31.4984	31.1667	31.121	32.0352
P29351;P29351-2;P29351-3	Tyrosine-protein phosphatase non-receptor type 6	Ptpn6	-0.1476	0.332173	0.478635	0.38164	0.0347031	1.45963	0.06168	0.66701	0.175868	-0.24234	0.0467874	1.32987	0.22824	0.125064	0.902867	0.16656	0.348652	0.457608	-0.1534	0.412527	0.384547	25.4479	25.63	25.6878	25.5548	25.845	25.1592	25.7681	25.7813	25.2728	25.4461	26.0511	26.4338	26.1299	25.6582	25.8007	25.6909	26.0064	25.2627	25.7854	25.7285	25.69	25.3614	25.2863	25.2387	25.3774	25.8787
Q99LC5	Electron transfer flavoprotein subunit alpha, mitochondrial	Etfa	-0.07122	0.720368	0.142446	0.35742	0.0347723	1.45877	-0.08638	0.606155	0.217416	-0.05016	0.756191	0.121368	0.16314	0.407355	0.390027	0.24952	0.205985	0.686165	-0.19428	0.269092	0.5701	31.646	31.6437	31.8175	31.122	31.4703	31.7752	31.2631	31.8897	31.2759	31.1395	31.898	31.9219	32.1586	31.8168	31.6913	31.6887	31.5774	31.1948	31.6237	31.183	31.7085	31.6914	31.3632	31.5175	31.1681	32.0705
Q9CRA7	ATP synthase subunit s, mitochondrial	Atp5s	0.09994	0.608506	0.215735	0.656555	0.0347919	1.45852	0.181155	0.376647	0.424066	0.49962	0.024074	1.61845	0.33124	0.276092	0.558946	0.150085	0.659117	0.181037	-0.325315	0.401242	0.396594	24.6675	24.1681	24.3896	24.1181	24.0298	24.5828	24.5133	24.6408	23.8248	24.3111	24.6916	NaN	25.635	24.8703	24.5278	24.6086	NaN	24.4509	24.7528	24.0108	25.0881	24.9407	24.6361	24.9037	24.3026	24.7338
Q91WK2	Eukaryotic translation initiation factor 3 subunit H	Eif3h	0.00872	0.943414	0.0252978	0.21772	0.0348576	1.4577	-0.02116	0.904402	0.0436385	0.02404	0.868064	0.0614482	0.21426	0.153133	0.81493	0.23542	0.244301	0.612075	-0.00346	0.976816	0.0101874	28.0073	27.8399	27.7218	27.5606	27.9323	27.7801	27.7408	28.1495	27.6142	27.8209	27.9593	28.0405	28.1416	27.9617	28.0474	28.0493	27.8346	27.521	28.1731	27.3781	28.1161	28.0462	27.8678	27.644	27.508	28.1819
Q62048;Q62048-2	Astrocytic phosphoprotein PEA-15	Pea15	0.16914	0.723694	0.140445	-0.99828	0.035108	1.45459	-0.20582	0.631183	0.199845	0.17018	0.754849	0.12214	-0.88798	0.135527	0.867975	-0.68216	0.207018	0.683993	0.1103	0.824663	0.0837234	30.9799	30.493	29.902	31.7333	31.3816	30.3076	30.9166	30.4409	31.8256	31.8448	30.0963	29.2898	29.4345	30.3427	30.3351	30.2641	30.0246	30.8442	30.8394	31.4884	30.332	30.2918	31.8857	30.5798	32.2514	29.2871
Q99MR6-3;Q99MR6-4;Q99MR6-2;Q99MR6	Serrate RNA effector molecule homolog	Srrt	-0.17326	0.131696	0.880426	0.18416	0.0352866	1.45239	-0.10858	0.0698987	1.15553	-0.08264	0.515039	0.28816	-0.04874	0.577669	0.238321	0.05984	0.42992	0.366613	-0.2329	0.029742	1.52663	28.0593	27.9574	28.1452	27.8638	27.9732	27.8461	27.8818	27.9922	27.4744	27.9381	28.3508	28.1868	28.0985	28.2458	28.0378	27.9071	27.9007	27.8517	27.8424	27.9541	28.0967	27.5622	27.9434	28.1901	27.7933	28.0789
P62331	ADP-ribosylation factor 6	Arf6	0.03992	0.811269	0.0908352	0.3366	0.0353475	1.45164	0.1459	0.45139	0.345448	-0.11078	0.672063	0.17259	0.19302	0.165594	0.780955	0.04712	0.756148	0.121393	-0.14358	0.0829388	1.08124	28.1288	27.6509	27.8086	27.415	27.8913	27.7533	27.8991	28.1607	27.4868	27.7943	28.0279	28.1587	28.3288	28.0162	28.046	27.9405	28.1178	27.5061	27.7473	28.3124	28.0109	28.3438	27.2527	27.1954	27.5379	28.1363
O70439	Syntaxin-7	Stx7	0.1386	0.664796	0.177312	-0.55556	0.0354377	1.45053	-0.2518	0.411632	0.385491	0.00788	0.981929	0.00791983	-0.66186	0.0493623	1.3066	-0.41006	0.250905	0.60049	-0.1063	0.705398	0.151566	28.5322	29.0133	28.5499	29.4433	28.8578	28.5525	28.7966	28.4827	29.7611	29.4966	28.5618	28.0025	28.1796	28.7496	28.1252	28.1511	28.0477	29.0422	28.645	29.2515	28.6782	28.1897	29.5758	28.4127	29.5795	28.0146
Q80TY0;Q80TY0-2;Q80TY0-3;Q80TY0-4;Q80TY0-5	Formin-binding protein 1	Fnbp1	-0.05656	0.822402	0.0849159	-0.42618	0.0354386	1.45052	-0.0802	0.661771	0.179292	-0.01154	0.95862	0.0183534	-0.32018	0.183922	0.735366	-0.23998	0.231679	0.635113	0.106	0.56775	0.245843	26.0016	25.6532	25.5097	25.1864	25.217	25.1375	25.4639	25.041	26.1343	25.5084	25.2802	24.9423	24.8807	25.2039	25.1299	25.2086	25.7562	25.4788	25.4056	25.3177	25.3548	25.648	25.8002	24.9658	25.7414	25.1439
Q2VLH6;Q2VLH6-2	Scavenger receptor cysteine-rich type 1 protein M130;Soluble CD163	Cd163	0.00586	0.980084	0.00873691	0.40588	0.0356217	1.44829	0.07524	0.772296	0.112216	-0.10156	0.741142	0.130099	-0.04252	0.873719	0.058628	-0.11776	0.711916	0.147571	-0.4484	0.0981459	1.00813	27.014	27.3107	27.6868	26.9566	27.0833	26.9815	27.4979	27.7693	26.7448	27.0872	27.3679	27.4792	27.883	27.712	27.6387	28.0311	27.4375	26.814	26.9854	27.1596	27.5928	27.3301	26.0771	27.2149	27.3287	27.1719
Q14DH7;Q14DH7-2	Acyl-CoA synthetase short-chain family member 3, mitochondrial	Acss3	0.40624	0.0849193	1.07099	0.50954	0.0356378	1.44809	0.14152	0.529674	0.275991	0.40566	0.0756169	1.12138	0.58684	0.0369731	1.43211	0.44532	0.0884559	1.05327	0.0773	0.730943	0.136117	26.4332	26.9766	27.3873	26.7706	27.0053	27.4496	27.0956	27.7402	26.971	27.3478	27.2696	27.5383	27.6943	26.9999	27.6186	27.4723	27.3461	26.7868	26.9242	26.7512	27.7627	27.1538	27.4172	27.1274	27.1402	27.8419
Q9DB73	NADH-cytochrome b5 reductase 1	Cyb5r1	0.00202	0.988688	0.00494083	0.22314	0.0358368	1.44567	-0.11002	0.537164	0.269893	0.08916	0.71222	0.147386	0.4924	0.00756444	2.12122	0.60242	0.0175746	1.75511	0.26926	0.0903919	1.04387	28.4348	28.2648	28.2431	28.065	28.3463	28.6454	27.9492	28.4486	28.1058	28.2151	28.501	28.365	28.4025	28.4715	28.7297	28.154	28.3608	27.7223	28.6329	27.9339	28.6	28.7826	28.7861	27.8445	27.7866	29.0371
Q9D1K2	V-type proton ATPase subunit F	Atp6v1f	-0.20286	0.367389	0.434874	-0.74932	0.035863	1.44535	-0.1976	0.492039	0.308001	-0.13216	0.708125	0.14989	-0.62314	0.0293659	1.53216	-0.42554	0.174963	0.757053	0.12618	0.692847	0.159363	28.6827	27.8685	27.8181	28.245	28.2515	27.6519	27.7504	27.8671	28.1396	28.4425	27.8526	27.219	26.5176	27.7608	27.7692	27.7966	27.1692	28.381	28.2343	28.2967	27.4572	27.7953	28.6947	27.4266	28.8312	27.2523
P97384	Annexin A11	Anxa11	0.11124	0.480528	0.318281	0.37736	0.0358835	1.44511	0.17272	0.317411	0.498378	-0.05634	0.760142	0.119106	0.07338	0.692451	0.159611	-0.09934	0.576764	0.239002	-0.30398	0.0927503	1.03268	29.4719	29.6677	29.4875	29.0743	29.0668	29.7217	29.516	29.55	29.2043	29.3324	30.0813	29.657	29.6521	29.5864	29.6782	29.7523	29.6576	29.5317	29.5686	29.1216	29.3453	29.4154	29.3523	29.575	28.7985	29.8097
P15306	Thrombomodulin	Thbd	0.1208	0.496884	0.303745	0.36026	0.0360167	1.4435	0.00572	0.969102	0.0136307	0.11264	0.474728	0.323555	0.1917	0.277747	0.55635	0.18598	0.244185	0.612281	-0.16856	0.28765	0.541136	28.4834	28.1885	28.6361	28.0341	28.1347	28.837	28.294	28.571	28.2039	28.1749	28.9764	28.6217	28.5854	28.6487	28.4459	28.4522	28.1278	28.0556	28.3911	28.4787	28.38	28.6387	28.2334	28.6277	28.1602	28.6845
Q8K2Q9;Q8K2Q9-2	Shootin-1	Kiaa1598	-0.1643	0.177125	0.751719	-0.36272	0.0361824	1.4415	0.01948	0.922126	0.0352096	-0.11254	0.36149	0.441904	-0.252633	0.265296	0.57627	-0.272113	0.339127	0.469638	0.110087	0.621587	0.206498	NaN	25.4197	25.3188	25.674	25.3671	25.4691	25.0593	25.2448	25.4227	25.2071	25.2084	24.9489	24.732	25.3348	25.1868	24.9499	25.2972	25.5061	25.7667	25.802	25.2647	25.0855	25.5803	25.3306	25.4007	24.7663
Q8BJF9	Charged multivesicular body protein 2b	Chmp2b	0.48348	0.317764	0.497895	-0.70092	0.0362604	1.44057	-0.32758	0.421483	0.37522	0.13866	0.715964	0.145109	-0.36596	0.40402	0.393598	-0.03838	0.934248	0.0295379	0.33496	0.382847	0.416975	26.7159	27.3043	25.9787	26.9911	27.2798	26.6849	27.2106	26.4203	28.5082	27.8632	26.2624	25.7405	25.9317	26.4011	26.4295	26.8442	25.927	27.0676	25.6842	27.1089	26.5729	26.3408	27.6117	26.7549	27.6828	26.2597
Q9R112	Sulfide:quinone oxidoreductase, mitochondrial	Sqrdl	-0.01338	0.938508	0.0275618	0.3602	0.0363293	1.43974	-0.08458	0.619595	0.207892	-0.06782	0.74014	0.130686	0.33674	0.103406	0.985453	0.42132	0.0458951	1.33823	-0.02346	0.887044	0.0520547	29.6857	29.9592	30.2466	29.5937	29.6926	30.0355	29.7592	30.1534	29.5351	29.6277	30.03	30.2553	30.4361	30.0099	30.2475	29.9771	29.9053	29.5	29.9151	29.4574	30.0923	30.085	29.6881	29.7357	29.2376	30.5024
Q02788	Collagen alpha-2(VI) chain	Col6a2	-0.03102	0.875359	0.0578138	0.34648	0.0363955	1.43895	0.00622	0.972084	0.0122962	-0.07158	0.751677	0.123969	0.32514	0.140611	0.851981	0.31892	0.138951	0.857138	-0.02134	0.899961	0.0457764	32.4213	32.5042	32.6305	32.0121	32.0371	32.7503	32.1136	32.5097	32.0263	32.0502	32.7038	32.5314	32.7657	32.5336	32.8031	32.4343	32.3711	31.9778	32.6745	32.1786	32.0975	32.6435	32.2677	32.5815	31.6571	33.0806
Q3V0K9	Plastin-1	Pls1	NaN	NaN	NaN	-0.899347	0.0367239	1.43505	-1.30457	NaN	NaN	-0.760467	NaN	NaN	-1.15182	NaN	NaN	0.15275	NaN	NaN	-0.25247	NaN	NaN	22.8545	NaN	22.2183	NaN	22.9182	NaN	NaN	NaN	NaN	NaN	21.9529	22.3601	21.9252	21.5239	21.0595	21.3591	NaN	NaN	NaN	NaN	NaN	22.2939	NaN	21.5125	NaN	21.4914
P09535;P09535-2	Insulin-like growth factor II;Insulin-like growth factor II;Preptin	Igf2	-0.12338	0.377895	0.422629	0.40374	0.0367974	1.43418	0.151	0.467319	0.330386	-0.04724	0.775977	0.110151	-0.02638	0.884225	0.0534371	-0.17738	0.405558	0.391947	-0.43012	0.0323723	1.48983	26.6765	26.6964	26.7837	26.1962	26.2721	26.517	26.3792	26.5288	26.2477	26.3353	27.2579	26.8625	27.0445	26.8646	26.6141	26.6871	26.2864	27.1937	26.7827	26.43	26.5799	26.6258	26.572	26.5537	26.0573	26.6656
P28653	Biglycan	Bgn	-0.00316	0.989236	0.00470012	0.4873	0.0368547	1.43351	-0.03156	0.881503	0.0547762	0.15098	0.524865	0.279952	0.2687	0.334284	0.475884	0.30026	0.240482	0.618917	-0.2186	0.365702	0.436873	31.7089	31.4868	31.2322	31.0989	30.746	31.7473	31.1296	31.4404	30.843	31.0967	31.9621	31.4896	31.6118	32.014	31.6318	31.3025	31.0999	31.2596	31.597	30.856	31.3477	31.6445	31.57	31.6454	30.8201	32.1277
Q62442-2;Q62442	Vesicle-associated membrane protein 1	Vamp1	-0.27088	0.429227	0.367312	-0.76756	0.0368549	1.4335	-0.309915	0.410141	0.387067	-0.18832	0.644966	0.190463	-0.513515	0.322903	0.490928	-0.2036	0.729276	0.137108	0.254045	0.619301	0.208098	25.4008	25.263	25.0555	25.3533	26.2846	24.9584	25.4092	25.0161	26.0377	24.5814	25.4027	24.4951	24.0488	24.8628	24.71	24.5927	24.7286	25.8005	NaN	25.5243	24.5342	25.1706	26.5	24.9039	25.3069	23.7588
Q9ERI6	Retinol dehydrogenase 14	Rdh14	-0.02082	0.914214	0.0389521	0.3735	0.036913	1.43282	-0.07324	0.797607	0.0982111	0.01216	0.950755	0.0219312	0.29048	0.174502	0.758199	0.36372	0.230808	0.636749	-0.08302	0.611361	0.213703	27.5025	27.5271	27.9185	27.0828	27.4155	27.5441	27.7068	27.7669	27.1086	27.2159	27.8481	27.8995	27.9173	27.6217	28.0273	27.7705	27.8796	27.2514	27.6318	26.5469	27.917	27.636	27.2474	27.544	27.1628	28.0374
Q99NB8	Ubiquilin-4	Ubqln4	0.49202	0.114357	0.941735	-0.69144	0.037001	1.43179	0.10114	0.790189	0.102269	0.25318	0.530973	0.274928	-0.28292	0.445334	0.351314	-0.38406	0.382156	0.417759	0.40852	0.260677	0.583897	25.3198	25.3778	25.5534	26.4584	25.8566	25.9826	26.0321	25.7652	26.7829	26.4633	25.0695	24.3458	25.0778	25.4428	25.1729	25.4587	24.9112	26.3815	25.7533	26.567	25.6517	25.2894	26.547	25.4161	26.9277	24.8288
Q9Z0F7	Gamma-synuclein	Sncg	0.29688	0.464593	0.332927	-0.9696	0.0370343	1.4314	-0.0065	0.989779	0.00446162	-0.40496	0.475036	0.323273	-1.01176	0.103582	0.984717	-1.00526	0.146195	0.835066	-0.04216	0.940422	0.0266774	31.4407	32.0977	30.8136	32.3971	31.9516	31.6489	32.0181	31.2677	32.5925	32.6579	30.7248	29.9153	30.6258	31.5751	31.0117	30.9689	30.6921	32.7613	31.7645	32.4814	30.23	30.2705	32.4329	31.5954	32.1471	30.2171
Q8C8T8	Pre-rRNA-processing protein TSR2 homolog	Tsr2	-0.19394	0.651921	0.185805	-1.11794	0.0371829	1.42966	-0.66932	0.164415	0.78406	-0.56552	0.299153	0.524107	-1.33224	0.0670738	1.17345	-0.66292	0.327593	0.484665	-0.2143	0.747546	0.126362	27.5985	27.3458	26.2002	27.9271	27.6832	26.6653	26.9743	26.506	27.7153	27.9242	26.8781	25.6032	25.4782	27.117	26.0886	26.1262	26.2401	26.9445	26.2888	27.8086	25.7057	26.3991	27.7488	26.3326	27.741	25.2389
Q9Z2N8	Actin-like protein 6A	Actl6a	0.34178	0.0400828	1.39704	0.37258	0.0372261	1.42915	0.2007	0.362821	0.440307	0.5277	0.00645544	2.19007	0.6437	0.00337676	2.4715	0.443	0.108047	0.966389	0.27112	0.207071	0.683881	26.2318	26.3584	26.4697	26.1364	26.4325	26.6505	26.7234	27.0675	26.2862	26.6101	26.2975	26.8638	26.943	26.4486	26.9388	26.8772	26.6388	25.948	26.9781	26.1902	27.1535	27.1407	26.758	26.7429	26.4722	27.2589
Q1HFZ0;Q1HFZ0-2	tRNA (cytosine(34)-C(5))-methyltransferase	Nsun2	0.22688	0.0296256	1.52833	0.43859	0.0373826	1.42733	0.32066	0.134988	0.869705	0.32484	0.113781	0.943929	0.37982	0.0289217	1.53878	0.05916	0.790475	0.102112	-0.05877	0.780203	0.107792	24.181	24.1342	24.2262	24.0342	24.4837	24.4591	24.4654	24.5118	24.2758	24.4816	24.298	25.0639	24.7713	NaN	24.4686	24.8821	24.7509	23.9152	24.7562	24.3582	24.5982	24.9914	24.1261	24.4311	NaN	24.359
P51881	ADP/ATP translocase 2;ADP/ATP translocase 2, N-terminally processed	Slc25a5	0.0934	0.609071	0.215332	0.32038	0.0373921	1.42722	-0.13588	0.412823	0.384236	-0.13982	0.293705	0.532088	0.27608	0.143011	0.844631	0.41196	0.0272499	1.56464	-0.0443	0.728104	0.137807	32.1169	32.2033	32.2607	31.6139	31.8242	32.4865	32.0547	32.2034	31.7191	32.0223	32.4526	32.2384	32.2655	32.3427	32.3217	32.053	31.8144	31.577	32.1172	31.778	31.847	31.8422	31.8235	31.9282	31.879	32.5656
Q8BIQ5;Q8BIQ5-2	Cleavage stimulation factor subunit 2	Cstf2	0.38914	0.170274	0.768853	-0.40846	0.0374186	1.42691	-0.05774	0.83857	0.0764609	0.31262	0.14731	0.831769	-0.14018	0.589694	0.229373	-0.08244	0.811298	0.0908197	0.26828	0.317064	0.498853	27.2204	27.2296	27.1006	27.7598	27.3301	27.4762	27.3917	27.202	28.4309	28.0854	26.9969	26.7505	26.7114	27.3481	26.7913	26.9225	26.6316	27.8321	27.0884	27.8772	27.6929	27.2186	27.8138	27.3719	28.1064	26.7767
Q9JLB0-2	MAGUK p55 subfamily member 6	Mpp6	-0.10452	0.497181	0.303485	0.27658	0.0374577	1.42646	0.11878	0.471945	0.326109	0.08398	0.593697	0.226435	0.19588	0.196089	0.707546	0.0771	0.673659	0.17156	-0.0807	0.571342	0.243104	30.7567	30.6382	30.6209	30.3755	30.342	30.7057	30.4919	30.6711	30.0457	30.2963	30.843	31.07	30.8165	30.5878	30.7989	30.8875	30.5387	30.2899	31.0508	30.5603	30.885	30.8337	30.6686	30.604	30.1619	31.095
P62702	40S ribosomal protein S4, X isoform	Rps4x	-0.0246	0.898636	0.0464164	0.35024	0.0374997	1.42597	-0.06052	0.702167	0.15356	-0.03504	0.838316	0.0765924	0.19556	0.380523	0.419619	0.25608	0.202923	0.69267	-0.15468	0.402124	0.39564	31.0713	30.8765	30.4063	30.5417	30.4545	30.9131	30.5686	30.5838	30.2106	30.9512	31.1535	31.0929	30.906	31.0725	30.8766	30.6819	30.5156	30.5695	30.8775	30.4032	30.7427	30.9535	30.6044	30.5475	30.327	31.3579
Q9D1E8	1-acyl-sn-glycerol-3-phosphate acyltransferase epsilon	Agpat5	0.0214	0.907718	0.0420489	0.4859	0.0375458	1.42544	0.12994	0.590773	0.22858	0.1606	0.398399	0.399682	0.56688	0.0414877	1.38208	0.43694	0.111951	0.95097	0.08098	0.709915	0.148794	26.9321	26.9214	27.228	26.3641	26.5158	26.8834	26.649	27.1241	26.6707	26.7412	27.1409	27.074	27.7348	27.2333	27.2079	27.3495	27.0948	26.4293	27.1234	26.6141	27.203	27.0945	26.6851	26.8771	26.9047	27.5154
Q7TN79;O55074	A-kinase anchor protein 7 isoform gamma;A-kinase anchor protein 7 isoform alpha	Akap7	-0.26648	0.39098	0.407846	-0.74014	0.0375521	1.42537	-0.40898	0.258731	0.587151	0.1082	0.74755	0.12636	-0.76052	0.0721272	1.1419	-0.35154	0.487422	0.312095	-0.02038	0.965491	0.0152518	27.0962	27.126	27.1953	27.2392	27.5754	27.2644	26.7099	26.055	27.1567	27.7137	26.5598	25.6238	26.4186	27.4176	26.5116	26.7326	26.0095	27.4572	26.2919	27.696	26.8726	26.5563	28.0315	27.1814	28.1313	25.7132
P63024	Vesicle-associated membrane protein 3	Vamp3	0.5138	0.221116	0.655379	-0.90608	0.0375597	1.42528	-0.4756	0.458434	0.338723	0.1922	0.721892	0.141528	-0.91832	0.12302	0.910024	-0.44272	0.548457	0.260857	-0.01224	0.981404	0.00815217	26.846	27.3083	26.8656	28.2604	27.8859	28.1984	27.3434	27.2665	28.4971	28.4298	26.8666	26.8822	26.2926	26.8785	25.7159	27.4868	25.35	28.6282	26.4978	26.8254	27.1714	26.218	28.7009	27.6948	28.3421	26.0262
Q9JKK1-2;Q9JKK1	Syntaxin-6	Stx6	-0.08118	0.753558	0.122883	-0.63402	0.0376499	1.42424	-0.3954	0.172033	0.764388	-0.1888	0.685963	0.163699	-0.66128	0.0381711	1.41827	-0.26588	0.383246	0.416523	-0.02726	0.924896	0.0339073	27.1299	27.1926	26.8449	27.5204	27.8289	27.0798	27.0053	26.7369	27.5635	27.7253	26.8628	26.3084	26.1603	27.1913	26.8238	26.5398	26.492	27.4891	26.7381	27.2807	27.1451	25.711	28.008	26.8097	27.8989	26.317
Q9JMD3	PCTP-like protein	Stard10	-0.3727	0.021748	1.66258	-0.25328	0.0377651	1.42291	-0.1397	0.489248	0.310471	-0.43204	0.00227112	2.64376	-0.29848	0.0476745	1.32171	-0.15878	0.429542	0.366995	-0.0452	0.711881	0.147593	25.1801	24.8829	25.1661	NaN	25.1173	24.5926	24.9067	24.6721	24.4358	24.9623	24.8708	24.997	24.8349	24.5795	24.8844	25.142	25.2359	24.4445	24.9652	NaN	24.8208	24.5793	24.5311	24.7853	24.5563	24.5873
P21956-2;P21956	Lactadherin	Mfge8	0.33744	0.158802	0.799145	0.46798	0.037948	1.42081	0.31662	0.0847574	1.07182	0.26772	0.273488	0.563061	0.54454	0.0231886	1.63472	0.22792	0.128764	0.890206	0.07656	0.657886	0.18185	30.5738	31.319	31.0194	30.6542	30.5383	31.7079	31.1291	31.1331	31.0854	30.7364	31.005	31.1461	31.3764	31.2486	31.6685	31.0309	31.0039	31.1396	31.2096	31.3038	30.8033	31.3225	31.197	31.5246	30.5959	31.8173
Q9ER00	Syntaxin-12	Stx12	-0.06218	0.808379	0.0923848	-0.74554	0.0380597	1.41953	-0.30766	0.247326	0.60673	0.01994	0.959071	0.0181494	-0.57378	0.090513	1.04329	-0.26612	0.430273	0.366256	0.17176	0.649237	0.187597	29.1064	29.0415	28.7376	29.6807	29.0603	28.9941	28.7313	28.5694	29.5368	29.484	28.7563	27.7506	27.7961	29.0301	28.5657	28.5553	28.2767	29.2216	28.752	29.2826	28.7321	28.2071	29.9328	28.9094	29.9448	28.1722
P42208	Septin-2	2020-09-02	-0.03524	0.761498	0.118331	0.2428	0.0384688	1.41489	-0.0087	0.945522	0.0243286	-0.0009	0.995207	0.00208677	0.17454	0.167465	0.776076	0.18324	0.187832	0.72623	-0.06826	0.525937	0.279066	30.7572	30.6029	30.5963	30.3586	30.3515	30.7135	30.4863	30.6394	30.2854	30.3657	30.9156	30.7478	30.8891	30.5867	30.7413	30.6979	30.4992	30.221	30.7558	30.4491	30.7149	30.8835	30.2375	30.5296	30.2965	30.8596
O70200	Allograft inflammatory factor 1	Aif1	0.28326	0.658199	0.181643	-1.1114	0.0385505	1.41397	0.293485	0.636595	0.196137	-0.09922	0.885046	0.053034	-0.50924	0.394143	0.404346	-0.802725	0.197359	0.704743	0.60216	0.18715	0.727809	25.3783	26.7612	25.9762	27.5365	27.432	25.8277	26.7391	26.0355	27.9994	27.8988	25.9046	25.2009	25.1529	25.9132	25.3556	NaN	25.9235	27.6179	26.5465	27.5534	25.7048	24.9967	27.7446	26.7029	27.4391	24.8051
O70591	Prefoldin subunit 2	Pfdn2	0.0869	0.837862	0.0768273	-0.93486	0.0385597	1.41387	-0.40138	0.406263	0.391192	-0.24712	0.645844	0.189873	-1.00002	0.0978699	1.00935	-0.59864	0.300089	0.52275	-0.06516	0.894191	0.0485696	28.5186	28.3532	27.4403	29.3853	28.8122	28.1404	28.5869	27.896	29.0628	29.258	27.8367	26.9873	27.351	28.176	27.4843	27.5684	27.2601	28.9712	27.9683	28.7347	27.7993	27.3792	29.158	27.6169	29.3206	26.6129
Q60876	Eukaryotic translation initiation factor 4E-binding protein 1	Eif4ebp1	0.29042	0.447982	0.348739	-0.86538	0.0388868	1.4102	-0.270645	0.659409	0.180845	0.40958	0.374331	0.426744	-0.83537	0.169762	0.77016	-0.564725	0.471884	0.326165	0.03001	0.95183	0.0214405	24.264	25.317	24.3998	25.8324	25.2574	25.0544	25.2851	24.8385	26.0838	25.2609	23.7801	23.9285	24.0434	24.859	24.1327	NaN	23.6186	25.2681	24.0685	26.0187	25.1352	NaN	25.0851	25.1274	26.3471	23.334
Q9QZM0	Ubiquilin-2	Ubqln2	-0.14862	0.702436	0.153393	-0.85698	0.0388876	1.41019	-0.40646	0.294107	0.531495	-0.17162	0.681734	0.166385	-0.88698	0.0554748	1.2559	-0.48052	0.289357	0.538566	-0.03	0.943607	0.0252088	28.6879	28.3485	27.6362	28.8091	28.933	27.5891	28.3425	27.7662	29.0062	28.9676	27.9075	27.1983	27.1438	28.5037	27.3765	27.5819	27.4729	28.6354	27.8621	28.8301	27.804	27.8081	28.7534	27.789	29.4021	26.8264
Q64519	Syndecan-3	Sdc3	-0.207945	0.46838	0.329402	-0.77668	0.0391054	1.40776	-0.249395	0.444482	0.352146	-0.44096	0.218832	0.659889	-0.203753	0.713119	0.146838	0.0456417	0.940865	0.0264728	0.572927	0.340758	0.467554	26.096	25.4468	24.9158	25.9128	25.6682	NaN	25.5078	25.0245	25.775	25.2926	24.6233	24.3335	24.6055	25.7285	24.8654	25.1881	24.7862	25.7014	NaN	25.7584	24.9472	24.7289	25.8736	24.5931	25.692	24.5101
O35639	Annexin A3	Anxa3	-0.026	0.873886	0.0585451	0.45984	0.039184	1.40689	0.02074	0.930093	0.0314738	0.07414	0.683576	0.165214	0.06316	0.688562	0.162057	0.04242	0.849147	0.0710173	-0.39668	0.0482491	1.31651	31.2957	31.164	30.7123	30.8611	30.7054	31.0668	30.8749	31.2277	30.6322	30.8069	31.8336	31.6352	31.3351	31.1007	31.1331	31.5901	30.8098	30.4883	31.2198	30.7342	30.996	31.1515	31.3135	31.0931	30.5551	31.3498
Q61656	Probable ATP-dependent RNA helicase DDX5	Ddx5	0.05742	0.669462	0.174274	0.27204	0.0391989	1.40673	0.0789	0.415644	0.381279	0.00564	0.970084	0.0131907	0.38234	0.0107776	1.96748	0.30344	0.0155858	1.80727	0.1103	0.371858	0.429622	30.4378	30.3735	30.7324	30.2672	30.4205	30.6327	30.6399	30.6551	30.1069	30.4839	30.6433	30.6769	30.9278	30.4865	30.8571	30.6403	30.5711	30.5463	30.5252	30.343	30.7595	30.5712	30.2209	30.6026	30.1054	30.9749
Q99KQ4	Nicotinamide phosphoribosyltransferase	Nampt	0.2636	0.0694411	1.15838	0.31554	0.0399924	1.39802	0.12968	0.271414	0.566367	0.2138	0.14193	0.847924	0.18376	0.0791374	1.10162	0.05408	0.648674	0.187974	-0.13178	0.349719	0.456281	29.1631	29.1122	28.8368	28.9202	29.0512	29.4319	29.1346	29.4137	28.9179	29.5034	29.4975	29.4882	29.4215	28.8875	29.3665	29.4282	29.1489	28.9252	29.2513	28.9783	29.5304	29.4173	29.191	29.1563	28.8575	29.3374
Q791T5-2;Q791T5	Mitochondrial carrier homolog 1	Mtch1	0.10376	0.50923	0.293086	0.40606	0.0401241	1.39659	0.04726	0.820471	0.0859368	-0.02272	0.868052	0.0614542	0.36424	0.0788871	1.10299	0.31698	0.201911	0.694841	-0.04182	0.837408	0.0770627	28.5923	28.9583	29.0148	28.477	28.7231	28.9652	28.8331	29.1895	28.5307	28.7658	28.7534	29.1607	29.5547	29.074	29.253	28.8893	29.0469	28.41	29.2614	28.3942	28.9698	28.7711	28.6845	28.7693	28.4572	29.4705
Q9DCT5	Stromal cell-derived factor 2	Sdf2	0.27936	0.141876	0.848091	0.42936	0.0402154	1.39561	-0.16874	0.493704	0.306533	0.15198	0.459812	0.33742	0.46588	0.0116059	1.93532	0.63462	0.0106069	1.97441	0.03652	0.74831	0.125918	26.0585	26.7336	26.6934	26.2738	26.7326	26.7838	26.404	26.8578	26.9858	26.8573	26.5992	26.7975	27.1888	26.95	27.1032	26.77	26.2387	25.8096	26.0773	26.7526	26.7546	26.6937	27.0258	26.5933	26.1844	26.8747
Q7TQF7	Amphiphysin	Amph	-0.41996	0.292248	0.534249	-0.89054	0.0403121	1.39456	-0.19012	0.590448	0.228818	-0.21898	0.658368	0.181531	-0.87564	0.101051	0.995457	-0.68552	0.198032	0.703265	0.0149	0.97724	0.00999885	29.5478	28.5763	28.3137	29.0664	29.2387	27.8272	28.8895	27.8018	28.8946	29.23	28.3659	27.4778	27.275	28.4198	28.7517	28.0921	28.4141	29.6052	28.9068	28.7741	28.097	29.216	28.9499	27.4961	29.889	27.0877
P09470;P09470-2	Angiotensin-converting enzyme;Angiotensin-converting enzyme, soluble form	Ace	0.14998	0.369464	0.432428	0.39074	0.0403209	1.39447	0.10266	0.494619	0.30573	0.17232	0.354746	0.450083	0.38912	0.0237915	1.62358	0.28646	0.150884	0.821356	-0.00162	0.993531	0.00281862	28.9811	28.9637	29.2234	28.914	28.8678	29.271	29.2494	29.5428	28.7106	28.9261	29.531	29.6223	29.6416	28.8629	29.2459	29.5142	29.226	28.8362	29.0658	28.8211	29.5249	29.5112	29.1852	28.8853	28.705	29.4919
Q9D6G9;Q9D6G9-2	CKLF-like MARVEL transmembrane domain-containing protein 5	Cmtm5	-0.480315	0.0794833	1.09972	-0.51194	0.0403328	1.39434	-0.05904	0.770593	0.113175	0.0148	0.976109	0.0105019	-0.26079	0.368216	0.433898	-0.20175	0.300302	0.522441	0.25115	0.248016	0.605521	25.0637	24.2702	23.9956	24.739	24.6787	24.3972	23.9271	24.0339	23.9183	NaN	23.7257	23.9498	24.0616	24.2249	24.2255	24.2953	24.4569	24.5254	24.5369	24.6375	23.6896	24.523	26.2362	24.0462	24.3262	NaN
P28843	Dipeptidyl peptidase 4;Dipeptidyl peptidase 4 membrane form;Dipeptidyl peptidase 4 soluble form	Dpp4	-0.23932	0.118584	0.925974	0.33394	0.0404857	1.3927	-0.09066	0.716761	0.144625	-0.2058	0.213976	0.669635	0.25992	0.23403	0.630729	0.35058	0.230926	0.636528	-0.07402	0.697164	0.156665	30.3676	30.8958	30.6839	30.2685	30.4516	30.358	30.2673	30.5501	30.1069	30.1885	30.7917	30.6053	31.0249	30.9716	30.9436	30.9685	30.511	29.7837	30.7816	30.1693	30.6062	30.1348	30.3566	30.4757	30.0651	31.1724
Q61576	Peptidyl-prolyl cis-trans isomerase FKBP10	Fkbp10	-0.08188	0.527274	0.277964	0.34274	0.0406552	1.39088	-0.20054	0.133103	0.875811	-0.00474	0.97528	0.0108709	0.04684	0.718063	0.143837	0.24738	0.0427024	1.36955	-0.2959	0.0470749	1.32721	26.7281	27.0648	26.871	26.5519	26.546	26.8448	26.6671	26.5545	26.8255	26.4605	27.1443	26.8236	27.2251	27.3679	26.9146	26.657	26.6588	26.4048	26.6717	26.3668	27.1064	26.7638	26.7565	26.7004	26.411	26.6772
Q9CRY7	Glycerophosphodiester phosphodiesterase domain-containing protein 1	Gdpd1	-0.26945	0.240871	0.618215	-0.58422	0.0407421	1.38996	-0.10492	0.624937	0.204164	-0.08412	0.835545	0.0780303	0.03506	0.877736	0.0566359	0.13998	0.450901	0.345919	0.61928	0.0154118	1.81215	25.1188	24.4155	24.8341	NaN	24.356	24.4568	24.2413	24.6796	24.2689	NaN	23.5459	24.1441	24.1008	24.4579	24.2357	24.4003	24.8376	24.7317	24.6918	24.2195	23.8789	25.7762	24.4485	24.405	24.4763	24.8768
Q8BT60	Copine-3	Cpne3	0.23354	0.0874543	1.05822	0.47804	0.0407917	1.38943	0.29428	0.154754	0.810357	0.13586	0.357048	0.447273	0.4895	0.019387	1.71249	0.19522	0.383627	0.416091	0.01146	0.959684	0.0178719	27.6199	28.1149	27.9949	27.6637	27.9274	28.1171	28.2068	28.1336	27.8193	28.2117	28.2069	28.7276	28.6948	27.8028	28.2789	28.408	28.4665	27.7342	28.3847	27.7988	28.1484	27.8856	28.0906	28.2131	27.6624	28.7161
Q8BXV2	BRI3-binding protein	Bri3bp	-0.22034	0.234526	0.629809	-0.47948	0.0408803	1.38849	-0.31512	0.326797	0.485721	-0.08726	0.643104	0.191719	-0.5701	0.0311168	1.507	-0.25498	0.466419	0.331223	-0.09062	0.71864	0.143489	27.3082	27.355	27.1643	27.8278	27.2297	27.1907	26.8427	26.9191	27.3105	27.5203	27.045	26.3	27.0271	26.8947	27.2208	26.7287	26.5916	27.8122	26.519	27.6579	26.9775	27.0056	27.5221	27.2678	27.6757	26.6457
Q5SXY1;Q5SXY1-3;Q5SXY1-2	Cytospin-B	Specc1	-0.06396	0.693408	0.159011	-0.36604	0.0408976	1.3883	-0.26454	0.0646296	1.18957	0.12144	0.411964	0.385141	-0.29328	0.105627	0.976224	-0.02874	0.85956	0.065724	0.07276	0.695223	0.157876	26.3164	26.3002	26.4543	26.7305	26.2137	26.1596	26.6041	26.0815	26.6917	26.1584	26.3207	25.6653	25.8552	26.1814	26.1623	26.0002	26.11	26.4431	25.9716	26.1675	26.5232	26.357	26.2933	26.5393	26.9095	25.7441
P54071	Isocitrate dehydrogenase [NADP], mitochondrial	Idh2	0.16416	0.305874	0.514457	0.25988	0.0410512	1.38667	-0.02074	0.854495	0.0682904	0.04366	0.775058	0.110666	0.26294	0.104565	0.980613	0.28368	0.115363	0.937932	0.00306	0.9851	0.00651971	32.1236	32.1612	32.3512	32.0035	32.0741	32.6277	32.2511	32.5808	31.8702	32.2046	32.4255	32.3563	32.6811	32.1213	32.4288	32.401	32.142	31.8333	32.1872	32.0464	32.5203	32.4247	32.1651	32.065	31.7568	32.705
Q9DAM7	Transmembrane protein 263	Tmem263	0.19872	0.58767	0.230867	-0.5988	0.0412178	1.38491	0.12192	0.706347	0.150982	0.25485	0.515681	0.287619	-0.2145	0.5626	0.249801	-0.33642	0.406626	0.390804	0.3843	0.259242	0.586295	23.6697	23.6446	23.7627	24.6284	24.3586	23.7221	24.2536	23.7992	25.3048	23.9779	23.3844	22.999	23.2829	23.8507	23.553	23.7593	23.847	24.6675	23.6436	24.7562	NaN	23.7024	24.4827	23.7664	25.1191	NaN
Q9DBL1	Short/branched chain specific acyl-CoA dehydrogenase, mitochondrial	Acadsb	0.13184	0.410835	0.386333	0.39488	0.0412479	1.3846	0.05662	0.719234	0.14313	0.11248	0.566257	0.246987	0.46256	0.0300779	1.52175	0.40594	0.0484811	1.31443	0.06768	0.722232	0.141323	29.3389	29.4701	29.7681	29.0973	29.385	29.7427	29.4232	29.8386	29.2685	29.4456	29.5251	29.9776	30.1795	29.6003	29.7513	29.6809	29.4793	29.1347	29.7029	29.3447	29.7307	29.9745	29.3814	29.4604	29.0748	30.0765
Q8BGD9	Eukaryotic translation initiation factor 4B	Eif4b	0.17612	0.669538	0.174225	-0.76706	0.0412591	1.38448	-0.28772	0.521303	0.28291	0.00616	0.988838	0.00487487	-0.87116	0.101349	0.994179	-0.58344	0.288216	0.540281	-0.1041	0.811699	0.0906051	29.6966	30.3442	29.7715	31.1151	30.6414	29.9833	30.2439	29.8494	31.3259	31.0469	29.5332	29.1963	29.3289	30.1762	29.4989	29.5833	29.3475	30.5199	29.5788	31.1007	29.8857	29.334	30.6975	30.4104	31.272	28.6355
O88909	Solute carrier family 22 member 8	Slc22a8	-0.10334	0.53587	0.27094	0.27294	0.0413908	1.3831	-0.06008	0.659609	0.180714	-0.21232	0.175863	0.754825	0.21988	0.171939	0.764627	0.27996	0.114606	0.940792	-0.05306	0.71986	0.142752	28.2973	28.6152	28.8159	28.5717	28.5482	28.8444	28.4193	28.6748	28.0569	28.3362	28.7147	28.649	29.0834	28.8672	28.8987	28.6557	28.5977	28.2725	28.2635	28.7585	28.736	28.1237	28.37	28.4531	28.1039	28.8764
P39876	Metalloproteinase inhibitor 3	Timp3	0.59228	0.0404655	1.39292	0.52474	0.0414214	1.38278	0.43066	0.160069	0.795692	0.59752	0.0428173	1.36838	0.83482	0.00206877	2.68429	0.40416	0.182012	0.739901	0.31008	0.185812	0.730926	25.9901	26.5705	26.3378	26.3431	26.7907	27.319	26.7539	26.6167	27.6341	26.6699	26.3269	26.8911	27.3224	26.9421	27.1734	27.757	26.4372	26.8676	26.6874	26.4363	26.9804	27.4956	26.3194	27.3798	26.8446	27.2734
Q922Q1	Mitochondrial amidoxime reducing component 2	2020-03-02	0.19442	0.314933	0.501782	0.39204	0.041521	1.38173	0.03862	0.818764	0.0868415	0.1391	0.468379	0.329403	0.44382	0.0286419	1.543	0.4052	0.0356115	1.44841	0.05178	0.753208	0.123085	30.37	30.7365	31.0672	30.4967	30.6006	31.1917	30.8046	31.0937	30.428	30.7251	31.032	31.1072	31.2915	30.6451	31.1554	30.966	30.8728	30.4388	30.7588	30.4277	31.2606	30.8642	30.7234	30.7077	30.4106	31.3994
Q3UY34	Uncharacterized protein C12orf43 homolog		-0.139075	0.668254	0.175058	-0.600175	0.0416704	1.38017	-0.542625	NaN	NaN	0.112845	0.705068	0.151769	-0.575475	NaN	NaN	-0.03285	NaN	NaN	0.0247	NaN	NaN	24.8985	24.8439	NaN	25.4516	24.8875	24.4541	24.8577	24.217	25.3721	25.5056	NaN	24.5121	24.0964	NaN	24.6521	NaN	24.4551	24.5004	NaN	NaN	25.0544	24.5167	25.4562	24.8376	25.8012	24.5518
P01901	H-2 class I histocompatibility antigen, K-B alpha chain	H2-K1	-0.10842	0.621664	0.206444	0.3249	0.0417801	1.37903	-0.0207	0.9035	0.0440716	0.13152	0.552618	0.257575	0.22832	0.372887	0.428423	0.24902	0.304859	0.515901	-0.09658	0.65097	0.186439	27.4568	27.721	28.2545	27.6812	27.775	27.8427	27.609	28.2127	27.2902	27.3918	28.1425	28.0243	28.1005	28.0566	28.1891	27.9319	27.9579	27.4129	27.8264	27.6559	28.034	27.8292	27.7821	28.4584	27.4424	28.1089
P17095	High mobility group protein HMG-I/HMG-Y	Hmga1	-0.01274	0.967748	0.0142377	-0.6383	0.0420994	1.37572	-0.76316	0.114127	0.942611	-0.31316	0.409872	0.387352	-1.221	0.022841	1.64129	-0.45784	0.440291	0.35626	-0.5827	0.231466	0.635513	28.7193	29.5443	28.9146	29.5612	29.2066	29.0832	29.0936	28.3331	29.8564	29.516	28.5416	28.2442	28.1452	29.309	28.5145	28.2952	27.7876	29.2081	27.3932	29.4461	28.889	27.7471	29.5805	28.784	29.3796	27.7555
Q9D6S7	Ribosome-recycling factor, mitochondrial	Mrrf	0.1668	0.736277	0.132959	-0.81344	0.0421301	1.37541	-0.0881	0.857714	0.0666577	-0.02626	0.95974	0.0178462	-0.54024	0.21024	0.677284	-0.45214	0.372388	0.429004	0.2732	0.445596	0.351059	27.2367	27.583	27.0305	28.6243	27.8491	27.25	27.6845	26.7977	28.8653	28.5601	26.8049	26.3424	26.7089	27.5132	26.887	26.7038	26.5779	28.1714	28.0523	28.3777	27.5091	27.0559	28.062	26.566	28.9993	26.8689
P18581-2;P18581	Cationic amino acid transporter 2	Slc7a2	0.16688	0.33389	0.476397	0.301	0.0421949	1.37474	-0.0217	0.879724	0.0556535	-0.0909	0.60437	0.218697	0.17596	0.317505	0.498249	0.19766	0.197909	0.703534	-0.12504	0.352737	0.452549	27.0464	27.5502	27.1671	26.9371	26.9173	27.5315	27.3649	27.4572	26.8883	27.2106	27.4554	27.2622	27.5002	27.5196	27.3857	27.2873	27.2881	26.9684	27.0247	26.9411	27.46	26.9406	26.8027	27.1407	26.8196	27.5648
P63166	Small ubiquitin-related modifier 1	Sumo1	0.14318	0.684801	0.164436	-0.4783	0.0422566	1.37411	-0.00756	0.986242	0.00601648	-0.25012	0.537851	0.269338	-0.46662	0.214773	0.668021	-0.45906	0.380974	0.419105	0.01168	0.971973	0.0123456	26.5353	27.07	26.3936	27.2405	27.0645	26.3087	26.812	26.5098	27.837	27.5523	26.4051	26.1869	26.1541	26.7566	26.4097	26.2204	26.1095	26.9734	26.6749	28.2879	26.6559	25.3872	27.4418	26.4547	27.1137	26.0499
Q8CHX7;Q8CHX7-2	Raftlin-2	Rftn2	-0.25192	0.177908	0.749804	-0.5464	0.042581	1.37078	0.0283	0.909362	0.0412634	-0.40488	0.154426	0.811279	-0.33278	0.189747	0.721826	-0.36108	0.177322	0.751236	0.21362	0.380675	0.419446	25.6671	25.379	25.2769	24.6843	25.1281	25.1174	24.8915	25.0418	25.0092	24.8159	24.2153	24.8233	24.4056	24.8956	25.0636	24.9954	25.9049	25.1504	25.3318	24.8944	24.9528	25.1236	25.2496	24.659	24.126	25.0722
Q62393-2;Q62393-3;Q62393	Tumor protein D52	Tpd52	0.3163	0.428718	0.367828	-0.7798	0.0426508	1.37007	-0.1555	0.728643	0.137485	0.09554	0.836368	0.0776026	-0.86088	0.0561575	1.25059	-0.70538	0.188837	0.723912	-0.08108	0.843851	0.0737345	28.5676	28.5618	27.9685	29.265	28.9545	28.2777	28.7017	28.4971	29.8809	29.5415	28.2905	27.2813	27.6008	28.5843	27.6615	27.7802	27.5759	29.4152	28.5025	29.2661	28.1095	27.6919	29.5081	28.7577	29.7279	27.3255
Q8CGF6	WD repeat-containing protein 47	Wdr47	-0.727125	0.00992441	2.0033	-0.628	0.042664	1.36994	-0.441715	0.278794	0.554717	-0.0507417	0.91745	0.0374178	0.0758	0.877758	0.056625	0.517515	0.352811	0.452458	0.7038	0.190121	0.720969	25.0708	24.591	24.6307	NaN	25.273	NaN	23.9293	24.389	24.0739	24.2648	23.9173	24.1827	24.1883	NaN	24.7652	24.6001	24.9157	23.8636	25.2352	23.6337	24.479	25.8356	NaN	NaN	24.2073	24.8803
Q8QZT1	Acetyl-CoA acetyltransferase, mitochondrial	Acat1	0.04046	0.834782	0.0784268	0.36068	0.0426901	1.36967	-0.12512	0.436062	0.360451	0.02374	0.903483	0.0440799	0.37604	0.107727	0.967677	0.50116	0.0194356	1.7114	0.01536	0.93	0.0315169	32.1529	31.9527	32.3493	31.5547	31.8342	32.1942	32.0507	32.3682	31.7306	31.7024	32.4485	32.2476	32.4087	32.1187	32.4237	32.0654	31.9026	31.6708	31.8567	31.7227	31.9983	32.2214	31.8084	32.3301	31.6043	32.5968
Q8BR63	Protein FAM177A1	Fam177a1	0.0005	0.998831	0.000507901	-0.76532	0.0428579	1.36797	-0.49366	0.165976	0.779956	-0.04696	0.924099	0.0342817	-0.65042	0.039122	1.40758	-0.15676	0.647315	0.188885	0.1149	0.732282	0.135322	26.4787	27.0447	26.1337	27.0531	26.9203	26.4213	26.9007	25.9302	27.6045	26.7763	26.114	25.3242	25.8102	26.8757	25.6798	25.2934	26.1424	26.2475	26.6061	26.8728	26.6722	25.342	27.3604	26.1642	27.8569	25.9363
O88271	Craniofacial development protein 1	Cfdp1	-0.05326	0.888777	0.051207	-0.79714	0.0429442	1.3671	-0.54324	0.149289	0.825973	-0.35094	0.423724	0.372917	-1.0944	0.011727	1.93081	-0.55116	0.148801	0.827393	-0.29726	0.402488	0.395247	27.4213	27.0806	26.5221	27.9113	27.5501	26.9036	27.0364	26.4782	27.9726	27.8283	26.9837	26.2024	25.7587	26.9643	26.5906	27.1437	26.0495	26.3695	26.8077	27.3988	26.8145	25.7439	27.7561	26.9778	27.4384	25.702
E9Q8I9;E9Q8I9-2	Protein furry homolog	Fry	0.39314	0.028005	1.55276	0.345125	0.0431044	1.36548	0.17562	0.419481	0.377287	0.09118	0.686336	0.163463	0.39252	0.0802128	1.09576	0.2169	0.38818	0.410967	0.047395	0.813642	0.0895667	24.9702	25.4629	25.5216	25.3511	25.6022	26.1461	25.6521	25.618	25.6831	25.7744	25.6504	25.627	25.934	NaN	25.6955	25.3048	25.9177	25.735	25.8269	25.0017	25.8303	25.8281	25.6654	25.0481	24.992	25.7374
Q61739-2;Q61739	Integrin alpha-6;Integrin alpha-6 heavy chain;Integrin alpha-6 light chain	Itga6	0.04062	0.766127	0.115699	0.2817	0.0434602	1.36191	0.0935	0.621382	0.206642	0.16118	0.177924	0.749766	0.14204	0.306569	0.513471	0.04854	0.79113	0.101752	-0.13966	0.239986	0.619814	28.0367	27.9113	28.1767	27.6651	27.7108	28.0826	28.1648	27.9956	27.7205	27.7402	28.1715	28.1876	28.3765	27.9563	28.2172	28.0966	28.5463	27.6804	27.7802	27.8646	28.0414	28.1249	28.1776	28.0839	27.8787	28.3148
Q06890	Clusterin;Clusterin beta chain;Clusterin alpha chain	Clu	0.44358	0.117399	0.930337	0.58294	0.0436183	1.36033	0.19836	0.515249	0.287983	1.42086	0.00151383	2.81992	-0.14074	0.551928	0.258118	-0.3391	0.299488	0.523621	-0.72368	0.023981	1.62013	29.7708	29.7578	29.6024	30.4318	29.7302	30.2818	29.9826	29.7283	30.7688	30.7494	30.664	29.853	30.1726	30.9688	30.5493	29.7986	29.2511	30.6699	30.0878	30.4774	30.822	30.6637	32.1141	31.2052	31.5923	29.5125
Q8C3W1	Uncharacterized protein C1orf198 homolog		0.08588	0.82711	0.0824367	-0.82858	0.04364	1.36012	-0.18822	0.660651	0.180028	-0.21628	0.566567	0.246749	-0.76126	0.102172	0.990666	-0.57304	0.21788	0.661783	0.06732	0.858116	0.0664542	28.769	29.1038	28.1115	29.8495	29.0126	28.5443	29.0242	28.5754	29.9607	29.1712	28.2949	27.8045	27.7468	28.8582	27.9991	28.1792	28.2895	29.2944	28.437	29.7052	28.5969	28.1093	28.8207	28.7087	29.5294	27.6223
Q9Z0P4	Paralemmin-1	Palm	0.146	0.638871	0.194587	-0.63556	0.0438243	1.35828	-0.13442	0.734151	0.134214	0.03772	0.927428	0.03272	-0.47398	0.149095	0.826536	-0.33956	0.414079	0.382917	0.16158	0.583479	0.233975	30.5319	31.0303	30.4273	31.5167	31.0846	30.7595	30.946	30.4677	31.6786	31.469	30.2013	29.7867	30.1866	30.8807	30.3577	30.1643	29.9885	31.4556	30.7138	31.5965	30.523	30.0372	31.808	30.6811	31.7301	30.0752
Q8VBV7	COP9 signalosome complex subunit 8	Cops8	-0.24724	0.342624	0.465182	-0.5971	0.0439546	1.357	-0.12302	0.578501	0.237696	-0.1376	0.73107	0.136041	-0.54942	0.0493192	1.30698	-0.4264	0.0761725	1.1182	0.04768	0.851999	0.069561	28.0621	27.6607	27.2449	27.9738	28.1913	27.1637	27.185	28.0775	27.7215	27.7489	27.4232	26.929	26.9152	27.8634	27.0165	27.5925	27.3656	27.8077	27.6211	28.1308	27.0661	27.4155	28.7518	26.9708	28.2406	26.8836
Q9ESM3	Hyaluronan and proteoglycan link protein 2	Hapln2	-1.27875	0.0252283	1.59811	-0.55689	0.0441162	1.3554	0.5598	NaN	NaN	-0.63135	0.0937962	1.02781	-0.89091	0.048717	1.31232	-1.45071	NaN	NaN	-0.33402	0.364362	0.438467	25.615	25.4801	26.1602	NaN	25.5729	24.4998	25.8551	23.9478	24.1339	23.7049	25.7024	24.8331	25.1046	24.8375	25.2732	NaN	26.1028	NaN	26.4309	NaN	24.6001	24.7878	25.8604	NaN	25.0545	25.6595
Q7TNG5;Q7TNG5-2	Echinoderm microtubule-associated protein-like 2	Eml2	0.41508	0.033687	1.47254	0.49072	0.0441783	1.35479	0.42166	0.0869767	1.0606	0.24634	0.270893	0.567202	0.57568	0.00965801	2.01511	0.15402	0.518805	0.284996	0.08496	0.707311	0.15039	29.2824	29.6216	29.3114	29.2666	29.8061	30.0088	30.1777	29.9885	29.5265	29.662	29.8883	30.3537	30.0799	29.3158	30.104	30.2772	29.8258	29.4082	30.3344	29.5508	29.8943	30.0882	29.7739	29.724	29.0394	30.3567
P21126	Ubiquitin-like protein 4A	Ubl4a	0.01366	0.970854	0.0128459	-0.7848	0.0442783	1.35381	-0.3182	0.453472	0.34345	-0.04766	0.918868	0.0367468	-0.61192	0.134483	0.871331	-0.29372	0.478088	0.320492	0.17288	0.601424	0.220819	27.5452	27.5076	26.7843	28.4617	27.6675	27.7264	27.3845	26.7714	28.0909	28.0614	27.2903	26.2366	26.6741	27.1866	26.6547	26.6786	26.4111	27.889	27.6761	27.7205	27.398	26.439	28.4835	27.1981	28.2094	26.6972
P43406	Integrin alpha-V;Integrin alpha-V heavy chain;Integrin alpha-V light chain	Itgav	-0.11114	0.497996	0.302774	0.28846	0.0444233	1.35239	0.0099	0.935529	0.028943	-0.06126	0.684511	0.16462	0.04122	0.749704	0.12511	0.03132	0.627156	0.202625	-0.24724	0.00597736	2.22349	29.0652	29.1823	29.1076	28.741	28.5995	29.183	28.8168	28.7855	28.5056	28.849	29.183	29.0991	29.2408	29.3517	29.2633	28.9173	28.968	29.0567	28.9557	28.8474	28.6551	29.1218	28.9656	28.9679	28.6789	28.9421
Q3UPF5;Q3UPF5-2	Zinc finger CCCH-type antiviral protein 1	Zc3hav1	0.39602	0.0583379	1.23405	0.46688	0.044471	1.35192	0.5121	0.0015256	2.81656	0.53878	0.00232902	2.63283	0.43016	0.00994399	2.00244	-0.08194	0.342917	0.464811	-0.03672	0.845368	0.0729544	25.0583	24.9993	25.2829	25.5875	25.2926	26.0426	25.7694	25.6872	25.1517	25.5498	25.3837	25.7142	26.199	25.3176	25.9405	25.8388	25.788	25.6448	25.7461	25.7634	25.6011	25.7281	25.9005	25.7229	25.9619	25.641
Q8JZM7	Parafibromin	Cdc73	0.01574	0.923565	0.0345327	0.35272	0.0446025	1.35064	-0.0129	0.945623	0.0242818	-0.00418	0.977797	0.00975131	0.22854	0.311373	0.506719	0.24144	0.257687	0.588908	-0.12418	0.476392	0.322036	25.2515	25.1881	25.1253	24.4755	25.0572	25.0253	25.0574	25.2947	24.8293	24.9696	25.3334	25.3701	25.5256	25.4094	25.2227	25.1041	25.1057	24.9333	25.2978	24.5922	24.9102	25.1369	25.0643	25.0194	24.9459	25.2056
Q9CX86	Heterogeneous nuclear ribonucleoprotein A0	Hnrnpa0	0.10392	0.355592	0.449048	0.24314	0.044755	1.34916	0.02366	0.844889	0.0732004	-0.03924	0.731495	0.135789	0.15958	0.26893	0.570361	0.13592	0.233649	0.631435	-0.08356	0.374305	0.426774	30.0001	29.6275	29.6159	29.5861	29.37	29.6672	29.8423	29.7769	29.7038	29.729	29.92	29.8459	29.8972	29.8774	29.8748	29.663	29.4684	29.6237	29.7967	29.7661	29.5228	29.477	29.6908	29.6875	29.6253	30.0696
P26645	Myristoylated alanine-rich C-kinase substrate	Marcks	0.07732	0.869992	0.0604847	-0.9533	0.0448152	1.34857	-0.08098	0.882018	0.0545226	-0.0207	0.969227	0.0135744	-0.94028	0.130469	0.884492	-0.8593	0.200287	0.698347	0.01302	0.980278	0.00865087	31.4428	32.1841	31.3216	32.9443	32.701	31.2863	32.3202	31.6876	33.0983	32.588	31.0374	30.6671	30.7856	31.9741	31.3631	31.3686	31.342	32.7061	31.4248	33.3474	31.6949	30.7993	32.7719	32.1321	33.0921	30.0453
O35658	Complement component 1 Q subcomponent-binding protein, mitochondrial	C1qbp	-0.02414	0.896634	0.0473849	-0.48658	0.0449016	1.34774	-0.21882	0.496435	0.304138	0.07594	0.753292	0.123037	-0.67154	0.0128105	1.89243	-0.45272	0.2072	0.683611	-0.18496	0.458775	0.3384	29.5407	29.8382	29.2457	29.9198	29.7752	29.4486	29.4177	29.4094	29.9187	30.0045	29.3082	28.6598	29.2478	29.6527	29.0182	29.0728	28.9439	30.0162	28.9534	30.2392	29.4252	29.5488	29.9826	29.341	30.4017	28.6143
Q9R0E1	Procollagen-lysine,2-oxoglutarate 5-dioxygenase 3	Plod3	0.18922	0.256196	0.591427	0.31932	0.0450112	1.34668	0.10812	0.541098	0.266724	0.47096	0.0188467	1.72477	0.47772	0.0169616	1.77053	0.3696	0.050603	1.29582	0.1584	0.235844	0.627375	25.3107	25.7825	25.4328	25.7137	25.1573	25.9315	25.7101	25.7698	25.3346	25.5971	25.7158	25.8355	25.8375	25.6138	25.991	25.8246	25.8566	25.5057	25.5588	25.1919	26.1767	25.9627	25.5441	26.0746	25.9937	25.9735
P98203-2;P98203;P98203-4;P98203-5	Armadillo repeat protein deleted in velo-cardio-facial syndrome homolog	Arvcf	0.1237	0.228421	0.641264	0.30866	0.0451079	1.34575	0.14562	0.255625	0.592397	0.11502	0.42324	0.373413	0.31086	0.119476	0.922719	0.16524	0.427529	0.369035	0.0022	0.991686	0.003626	26.9175	27.0644	27.1251	26.7943	26.9238	27.3159	27.0719	27.137	27.0681	26.8507	27.0802	27.5123	27.5713	26.9832	27.2214	27.2561	27.3394	26.8364	27.2347	26.8866	27.3268	27.4101	27.0019	26.7943	26.8671	27.6215
Q8BTW9	Serine/threonine-protein kinase PAK 4	Pak4	0.1736	0.225254	0.647328	0.2269	0.0451685	1.34516	0.13774	0.254214	0.5948	0.27522	0.136735	0.864122	0.28466	0.0169282	1.77139	0.14692	0.133741	0.873736	0.05776	0.405974	0.391502	24.4255	24.9374	24.7162	24.6105	24.6374	24.704	25.0271	25.1404	24.6178	24.7057	24.939	24.8578	24.9012	25.0259	24.7376	24.5405	24.8329	24.8374	24.7957	25.0092	24.9901	24.5165	25.2793	25.2017	24.7155	24.9765
Q8R317	Ubiquilin-1	Ubqln1	0.29466	0.483119	0.315946	-0.98252	0.0452365	1.34451	-0.24658	0.59232	0.227444	0.02994	0.954874	0.020054	-0.54888	0.25837	0.587758	-0.3023	0.513503	0.289457	0.43364	0.326136	0.486601	28.9558	28.5471	27.6276	29.4791	29.1497	28.5524	28.8651	28.5708	29.6947	29.5496	28.0825	27.1945	27.0713	28.3631	28.1353	27.9472	27.5906	29.0481	28.9606	28.9799	28.5302	27.7461	29.5245	28.2208	29.8874	28.1153
Q9CR95	Adaptin ear-binding coat-associated protein 1	Necap1	-0.79314	0.0331026	1.48014	-0.76598	0.0453765	1.34317	-0.522	0.0896275	1.04756	-0.48162	0.239821	0.620114	-0.83346	0.0394325	1.40415	-0.31146	0.371921	0.42955	-0.06748	0.861342	0.0648244	28.5454	27.462	27.5883	27.5302	27.8942	26.3489	27.2895	26.5374	27.4588	27.4198	27.3032	26.9009	26.2901	27.8252	26.8708	26.9052	27.0766	27.9418	27.3903	27.0962	26.6264	27.99	27.3432	26.5679	28.0845	26.4919
Q9JKS5	Intracellular hyaluronan-binding protein 4	Habp4	-0.04432	0.927381	0.0327417	-0.98488	0.0454222	1.34273	-0.5556	0.15895	0.798739	-0.18084	0.62165	0.206454	-0.75824	0.0386592	1.41275	-0.20264	0.533279	0.273046	0.22664	0.564196	0.24857	26.5116	25.6461	25.3151	26.6256	25.9295	24.9312	26.0608	25.2387	27.1266	26.449	25.6092	24.2507	24.2073	25.7559	25.2804	25.0601	24.7486	26.0685	25.9764	25.3963	25.4334	25.4691	26.6036	25.3941	26.2235	24.8318
Q91YH5;Q91YH5-2	Atlastin-3	Atl3	0.0137	0.933202	0.0300246	0.24662	0.0455191	1.34181	0.11266	0.275319	0.560164	0.13328	0.289828	0.53786	0.30964	0.0688719	1.16196	0.19698	0.213424	0.670757	0.06302	0.687652	0.162631	29.8648	30.0368	30.1583	29.7848	29.836	30.3342	29.9598	30.1769	29.5622	29.7161	30.2	30.2273	30.3584	29.8931	30.235	30.1946	30.0888	29.9061	30.1747	29.8798	30.2525	30.303	29.8608	30.0789	29.8519	30.5817
O09118	Netrin-1	Ntn1	-0.08454	0.61562	0.210688	0.45232	0.0455718	1.3413	0.04302	0.746124	0.127189	0.3708	0.155457	0.808391	0.21998	0.226831	0.644297	0.17696	0.239095	0.62143	-0.23234	0.27573	0.559516	25.779	26.3486	26.2138	26.0161	25.7953	26.2789	26.0132	25.9844	25.8964	25.5572	26.001	26.3729	26.4664	26.6319	26.9422	26.146	26.1658	26.0623	25.8383	26.1555	26.3568	26.7674	25.8812	26.9688	26.0326	26.2042
P47941	Crk-like protein	Crkl	0.04926	0.892971	0.0491627	-0.6152	0.0455857	1.34117	-0.1932	0.551688	0.258307	-0.08268	0.813099	0.0898565	-0.69702	0.0644685	1.19065	-0.50382	0.147115	0.832342	-0.08182	0.764169	0.116811	28.4508	28.3326	27.8194	29.2096	28.7063	27.9903	28.6124	27.8827	29.2348	29.0448	28.0401	27.6929	27.5293	28.2347	27.9457	28.034	27.8528	28.8305	28.0209	28.8145	28.1337	27.8675	28.5502	28.2334	29.3205	27.523
Q6PGH2	Hematological and neurological expressed 1-like protein	Hn1l	0.03912	0.942312	0.0258053	-1.08794	0.0459538	1.33768	-0.54146	0.429069	0.367473	0.116875	0.841637	0.0748751	-0.962325	0.162935	0.787984	-0.420865	0.604457	0.218635	0.125615	0.83369	0.0789955	26.0761	26.4106	25.9	27.8178	27.088	25.8058	26.6313	25.9042	27.4682	27.6786	25.8122	24.8001	25.0262	26.4399	25.7744	25.2423	24.7861	27.2314	25.7755	27.5499	26.0247	NaN	27.0994	26.0727	27.9047	24.7828
P84075	Neuron-specific calcium-binding protein hippocalcin	Hpca	-0.08976	0.865744	0.0626104	-1.4729	0.0460152	1.3371	-0.4009	0.492691	0.307425	-0.40638	0.515977	0.28737	-0.87256	0.240479	0.618922	-0.47166	0.554939	0.255755	0.60034	0.48258	0.31643	27.4898	27.2078	26.345	28.0614	28.0274	26.4583	27.3694	26.5075	27.7048	28.6426	26.9265	25.9068	23.9239	26.7634	26.2463	25.828	26.2302	28.2584	26.9809	27.8294	26.5407	26.4485	26.958	26.164	28.9883	25.1508
Q8K4M5	COMM domain-containing protein 1	Commd1	0.32212	0.347095	0.459551	-0.52808	0.0463913	1.33356	0.03978	0.902546	0.0445308	0.28554	0.468275	0.329499	-0.2947	0.330515	0.480808	-0.33448	0.34719	0.459432	0.23338	0.381205	0.418842	25.6675	25.6927	25.3675	26.4392	26.051	25.9587	25.5984	25.6922	26.9204	26.6588	25.7676	25.0021	25.3269	25.325	25.1559	25.2976	25.2629	26.5305	26.1644	26.1614	25.6176	25.5884	27.1166	25.6122	26.7108	25.0638
Q8C0C0	Zinc fingers and homeoboxes protein 2	Zhx2	0.523453	0.0314445	1.50246	0.221553	0.0464666	1.33286	0.270567	0.0889319	1.05094	0.402958	0.00755058	2.12202	0.143393	0.409112	0.388157	-0.127173	0.48535	0.313945	-0.07816	0.559619	0.252108	NaN	24.2811	24.3485	NaN	24.1254	24.4134	24.5346	24.8682	25.1745	24.8849	24.3317	24.4973	24.6249	24.5507	24.3615	24.688	24.5403	NaN	24.3384	NaN	24.7286	NaN	24.4684	24.7411	24.6804	24.6225
Q80X50;Q80X50-4;Q80X50-3	Ubiquitin-associated protein 2-like	Ubap2l	0.30712	0.221801	0.654036	-0.3535	0.0465611	1.33198	0.05886	0.826944	0.0825237	0.22362	0.238439	0.622622	-0.21278	0.19571	0.708388	-0.27164	0.352852	0.452408	0.14072	0.444033	0.352585	28.0387	28.1988	27.8544	28.3592	28.0176	28.0211	28.1985	28.0069	29.1238	28.654	27.726	27.4019	27.7693	28.1632	27.6408	27.882	27.4028	28.5651	28.125	28.7881	28.2241	28.1135	28.4287	27.9694	28.8511	27.5455
A2AG50;A2AG50-2	MAP7 domain-containing protein 2	Map7d2	-0.4995	0.399513	0.39847	-0.92976	0.0465903	1.3317	-0.7452	0.0866446	1.06226	-0.2488	0.592535	0.227286	-1.16656	0.0449067	1.34769	-0.42136	0.390338	0.408559	-0.2368	0.631799	0.199421	29.0326	27.7488	28.9401	28.8371	29.5337	27.3502	29.056	27.2047	29.6833	28.3006	28.0554	27.098	27.6043	28.7063	27.9795	27.161	28.023	28.3095	28.2914	28.5814	28.3458	28.0844	28.9372	27.7945	29.6864	27.1074
Q9DCT6;Q9DCT6-2;Q9DCT6-3;Q9DCT6-4	Chromatin complexes subunit BAP18	Bap18	-0.00614167	0.990049	0.00434335	-0.893542	0.0466219	1.33141	-0.364875	0.454543	0.342425	-0.246	0.529479	0.276151	-0.716175	NaN	NaN	-0.3513	NaN	NaN	0.177367	NaN	NaN	25.3819	NaN	25.4195	26.5052	25.4249	NaN	NaN	25.0608	25.5319	26.4375	24.7506	24.6018	NaN	25.0156	NaN	25.5926	24.3853	26.1137	25.1804	NaN	NaN	25.2862	26.0671	24.8857	25.5085	NaN
Q8BHC1	Ras-related protein Rab-39B	Rab39b	-0.02575	NaN	NaN	-0.545833	0.0466538	1.33111	0.19905	NaN	NaN	-0.418733	0.155186	0.809148	-0.0286667	0.90687	0.0424552	-0.227717	NaN	NaN	0.517167	0.0319563	1.49544	25.563	24.9194	24.981	25.1878	24.6048	24.6157	NaN	NaN	NaN	25.4352	24.5456	NaN	24.6128	24.3577	NaN	NaN	25.244	NaN	25.2565	NaN	24.3084	25.0029	24.5861	NaN	NaN	25.174
Q62421	Endophilin-A3	Sh3gl3	-0.849585	0.0895998	1.04769	-0.86544	0.0468914	1.32891	-0.38716	0.274432	0.561565	-0.5288	0.177195	0.751548	-0.8637	0.0453154	1.34375	-0.47654	0.124412	0.905139	0.00174	0.99583	0.00181475	27.1301	25.6206	25.5406	25.9044	26.1886	NaN	25.3277	24.2924	25.734	25.555	25.5122	25.1051	24.4567	25.8405	25.1426	25.4012	25.473	26.0214	25.4055	26.1474	25.1723	25.7425	25.5672	25.0316	26.2267	24.6735
P63248	cAMP-dependent protein kinase inhibitor alpha	Pkia	0.14406	0.793394	0.100511	-1.11634	0.0469804	1.32808	-0.5155	0.458586	0.338579	-0.24236	0.669327	0.174362	-1.04656	0.167342	0.776395	-0.53106	0.524706	0.280084	0.06978	0.917468	0.0374092	26.9661	26.7453	25.8506	27.5382	28.0409	26.6081	27.1908	26.0779	28.1376	27.847	26.2683	25.3916	25.0226	26.5601	26.3168	25.374	25.7546	27.27	25.8752	28.2898	26.2042	25.7941	27.4559	26.515	27.9601	24.7263
P70295	Ancient ubiquitous protein 1	Aup1	0.32276	0.22835	0.641398	0.42154	0.0470111	1.3278	-0.0543	0.82259	0.0848164	0.15082	0.516137	0.287235	0.16368	0.421102	0.375612	0.21798	0.345365	0.461722	-0.25786	0.139039	0.856862	24.8062	24.4239	24.9681	25.2193	24.4744	24.911	25.3614	25.6762	25.0359	24.5212	24.9415	25.2911	25.1524	25.0878	25.5268	25.1417	24.844	24.8152	24.7665	24.053	25.4186	25.0725	24.4165	24.8116	24.9268	25.1236
P10639	Thioredoxin	Txn	0.23344	0.461964	0.335392	-0.52078	0.0473293	1.32487	-0.05548	0.872373	0.0592977	-0.23976	0.446567	0.350113	-0.5864	0.0801571	1.09606	-0.53092	0.189792	0.721723	-0.06562	0.816537	0.0880242	31.2862	31.1094	30.4195	31.4304	31.0117	30.8542	31.0785	30.7499	31.975	31.7668	30.8081	30.3936	30.1438	30.8893	30.4185	30.5237	30.1085	31.5058	31.3837	31.4581	30.3346	30.2934	31.1051	30.7368	31.5885	30.3768
P63213	Guanine nucleotide-binding protein G(I)/G(S)/G(O) subunit gamma-2	Gng2	-1.39335	0.0626743	1.20291	-1.63852	0.0474042	1.32418	0.916665	0.201015	0.696771	0.662175	NaN	NaN	-1.44647	0.17867	0.747949	-2.36314	0.0261317	1.58283	0.19204	0.827186	0.0823969	26.3497	25.8205	25.6867	NaN	27.9706	25.3603	NaN	25.7608	24.3357	24.7973	25.1266	24.3727	23.8112	26.3859	24.3954	26.9013	26.4616	28.8429	27.1827	27.4792	NaN	NaN	28.8409	NaN	25.3972	NaN
Q99K41	EMILIN-1	Emilin1	0.53242	0.00314096	2.50294	0.29106	0.0477011	1.32147	0.23604	0.132924	0.876396	0.59416	0.000283567	3.54734	0.57542	0.000645029	3.19042	0.33938	0.0604388	1.21868	0.28436	0.0776236	1.11001	29.6664	29.7747	29.7049	29.9974	29.7025	30.4895	30.0804	30.1452	30.6502	30.1427	30.2209	29.6971	29.9351	30.3021	30.146	30.3983	29.7347	30.2034	29.7793	29.9104	30.3671	30.1777	30.5085	30.5565	30.2069	30.4022
Q9QYC0;Q9QYC0-2	Alpha-adducin	Add1	0.03586	0.680275	0.167315	0.13656	0.0477096	1.32139	0.0591	0.615841	0.210531	0.12174	0.0885705	1.05271	0.11618	0.230081	0.638118	0.05708	0.643298	0.191588	-0.02038	0.773146	0.111738	31.7955	31.6213	31.5146	31.6359	31.4575	31.6402	31.5043	31.8611	31.5628	31.6357	31.7171	31.7534	31.7442	31.754	31.7389	31.7942	31.5613	31.3969	31.9591	31.6088	31.7946	31.7554	31.654	31.6998	31.7297	31.8146
O08740	DNA-directed RNA polymerase II subunit RPB11	Polr2j	0.16755	0.497143	0.303518	-0.27944	0.047839	1.32022	0.0362	0.91563	0.03828	-0.10516	0.639309	0.194289	-0.05944	0.701898	0.153726	-0.09564	0.770466	0.113247	0.22	0.213384	0.670838	24.3036	24.3213	24.1814	NaN	24.3233	23.7861	NaN	24.5112	24.6992	24.8033	24.2256	23.7257	24.0692	24.1803	23.814	23.4232	24.0148	25.0718	24.3014	24.7818	24.0647	23.8934	24.8918	23.8616	24.1747	24.6234
Q8CCS6-2;Q8CCS6	Polyadenylate-binding protein 2	Pabpn1	0.04968	0.85414	0.068471	-0.56708	0.0478486	1.32013	-0.33438	0.204763	0.688748	-0.12302	0.606176	0.217401	-0.58442	0.0484761	1.31447	-0.25004	0.435402	0.361109	-0.01734	0.956075	0.019508	27.5772	27.77	27.6522	28.2659	27.869	27.6421	27.5032	27.3674	28.4606	28.4094	27.5536	26.7208	26.8595	27.8513	27.3137	27.3256	26.85	27.9804	27.3772	27.9292	27.846	27.0963	28.1484	27.4196	28.0089	27.6129
Q9R069	Basal cell adhesion molecule	Bcam	0.27568	0.11219	0.950046	0.2495	0.0480701	1.31813	0.13612	0.207288	0.683426	-0.0462	0.728118	0.137798	0.346	0.00735205	2.13359	0.20988	0.0524627	1.28015	0.0965	0.365548	0.437055	31.6077	31.7846	31.7482	31.4748	31.4105	32.211	32.053	32.0212	31.6092	31.5098	31.7866	31.7244	31.9896	31.6867	32.086	31.7272	31.7169	31.6222	31.996	31.6441	31.3822	31.7407	31.3185	31.8663	31.4871	32.2009
P62075	Mitochondrial import inner membrane translocase subunit Tim13	Timm13	0.35554	0.362179	0.441076	-0.85496	0.048156	1.31735	-0.12922	0.77332	0.111641	0.07076	0.892435	0.0494234	-0.49482	0.317417	0.49837	-0.3656	0.478949	0.319711	0.36014	0.431384	0.365136	28.1119	28.8349	28.1234	29.6463	28.8383	28.8021	28.4481	28.8547	29.6315	29.5961	28.021	27.1705	27.6477	28.5919	27.8489	28.2126	27.5423	29.3674	28.6453	29.1411	28.7404	27.3693	29.5123	28.5363	29.7503	27.9949
Q9D8Y0	EF-hand domain-containing protein D2	Efhd2	-0.13352	0.743638	0.128638	-0.82184	0.0482366	1.31662	-0.11334	0.788109	0.103414	-0.1756	0.630461	0.200341	-0.97148	0.047309	1.32506	-0.85814	0.0865227	1.06287	-0.14964	0.710386	0.148506	30.4136	29.9898	29.2778	30.8874	30.4051	29.3035	30.1355	29.5115	30.5962	30.7594	30.0803	28.7589	29.0436	29.5957	29.386	29.7239	29.2771	30.3659	29.9585	31.0816	29.7503	29.334	30.5055	30.0045	30.5014	28.5743
Q9WV32	Actin-related protein 2/3 complex subunit 1B	Arpc1b	0.31426	0.0695372	1.15778	0.44198	0.0482621	1.31639	0.36704	0.0227466	1.64308	0.11086	0.48965	0.310114	0.47354	0.0129466	1.88784	0.1065	0.422985	0.373675	0.03156	0.870047	0.0604573	29.2195	29.743	29.8592	29.6103	29.588	30.1204	29.982	29.9282	29.5209	30.0398	29.8934	30.3576	30.3965	29.5516	30.0308	30.0647	29.9127	29.8294	30.2114	29.837	29.8821	29.8837	29.5428	29.8943	29.3714	30.2852
Q9D7E4	UPF0449 protein C19orf25 homolog		0.38616	0.391902	0.406823	-0.88632	0.0483351	1.31574	-0.04922	0.940082	0.0268341	0.0411	0.939792	0.0269683	-0.68956	0.316214	0.500019	-0.64034	0.442844	0.35375	0.19676	0.755092	0.122	25.3043	26.2292	25.3823	26.8	26.5975	25.7221	26.3147	25.9527	27.2557	26.9989	25.3725	24.7183	24.7621	25.9362	25.0926	25.1334	24.7901	27.0087	25.499	27.636	25.9012	24.6398	26.5131	26.2203	27.2444	24.1582
P19426-2;P19426	Negative elongation factor E	Nelfe	0.19782	0.541506	0.266396	-0.68234	0.0483417	1.31568	-0.37786	0.348543	0.457743	-0.04279	0.883248	0.0539172	-0.90668	0.0342378	1.46549	-0.52882	0.249384	0.603132	-0.22434	0.540587	0.267135	24.9354	25.2085	24.7144	25.9659	25.182	24.8848	25.3621	25.0193	26.1716	25.5575	24.371	23.9829	24.4958	25.2373	24.5075	24.8744	24.2621	25.0337	24.0844	25.8623	24.7795	NaN	25.2956	25.0115	25.5472	23.9427
O70152	Dolichol-phosphate mannosyltransferase subunit 1	Dpm1	-0.29456	0.259372	0.586076	0.48968	0.0487074	1.31241	-0.22358	0.277947	0.556039	-0.28602	0.173485	0.760739	0.067	0.718275	0.143709	0.29058	0.0600432	1.22154	-0.42268	0.0286359	1.54309	26.7608	26.2862	26.7106	25.9575	26.1089	26.2088	26.1829	26.4905	26.0733	25.3957	27.2203	26.4127	26.9879	26.9408	26.7107	26.496	26.237	25.9478	26.1085	25.9168	26.3694	26.2872	25.9001	25.8563	25.9809	26.4734
P28667	MARCKS-related protein	Marcksl1	-0.0121	0.983829	0.00708042	-1.20356	0.0488382	1.31124	-0.20244	0.748777	0.125647	0.09206	0.886791	0.0521787	-1.26682	0.0659941	1.18049	-1.06438	0.146311	0.834724	-0.06326	0.915489	0.0383468	28.0916	28.3359	27.2417	29.2922	29.2158	27.3486	28.08	27.8708	29.7832	29.0341	26.8853	26.5272	26.7685	28.4907	27.4877	27.1311	27.5653	28.9964	27.784	29.6882	28.0699	27.2566	29.132	28.0577	30.1213	26.2097
Q9EQK5	Major vault protein	Mvp	0.0756	0.458836	0.338343	0.24836	0.0488557	1.31108	0.14074	0.338625	0.470281	0.06832	0.633332	0.198369	0.2368	0.108048	0.966384	0.09606	0.56411	0.248636	-0.01156	0.933126	0.0300596	28.8505	29.2731	29.1027	29.0072	28.9274	29.2325	29.111	29.1909	28.8674	29.1371	29.1437	29.4397	29.4481	29.0606	29.3106	29.4186	29.2137	28.9902	29.4161	28.826	29.2146	29.1582	28.9291	29.4367	28.7639	29.3452
Q9Z1M0	P2X purinoceptor 7	P2rx7	0.502433	0.00903868	2.04389	0.312267	0.049072	1.30917	0.431567	0.121466	0.915544	0.303625	0.072509	1.13961	0.35414	0.0886473	1.05233	-0.0774267	0.785927	0.104618	0.0418733	0.849275	0.0709518	NaN	23.6577	23.5785	23.3955	23.7283	NaN	24.2526	24.1272	NaN	23.8975	NaN	23.8393	24.1031	NaN	23.7644	23.752	24.5366	NaN	23.7761	NaN	23.5707	24.1428	23.8919	NaN	23.9691	24.1384
Q8JZM0	Dimethyladenosine transferase 1, mitochondrial	Tfb1m	-0.34155	0.143645	0.84271	-0.289975	0.0491478	1.3085	-0.2708	0.167601	0.775723	-0.3945	NaN	NaN	-0.0704	0.794513	0.0998991	0.2004	0.484334	0.314855	0.219575	0.391069	0.407747	23.1428	22.9889	22.9219	NaN	22.6178	NaN	22.6979	22.8028	NaN	22.2282	22.6471	22.5054	22.6654	NaN	22.6936	22.3502	22.6554	NaN	22.9935	22.5891	22.4802	NaN	22.5665	NaN	NaN	23.301
Q8K1R7	Serine/threonine-protein kinase Nek9	Nek9	0.48052	0.00965436	2.01528	0.40974	0.0491892	1.30813	0.25468	0.248247	0.605116	0.30346	0.142607	0.84586	0.51078	0.0152455	1.81686	0.2561	0.216781	0.663978	0.10104	0.547928	0.261276	25.1905	25.9967	25.5714	25.6279	25.6564	26.2263	26.0539	25.9162	26.2306	26.0185	25.93	26.3562	25.9164	25.6679	26.2211	26.1528	25.6837	25.7188	26.3103	25.4507	26.4103	25.6869	25.9905	25.7474	25.7251	26.4756
Q80U23-2;Q80U23;Q80U23-3	Syntaphilin	Snph	-0.37595	0.195979	0.70779	-0.562895	0.0492158	1.3079	-0.2023	0.478242	0.320352	-0.387135	0.268069	0.571754	-0.281815	0.499364	0.301583	-0.079515	0.832491	0.0796204	0.28108	0.406102	0.391365	24.9457	23.8644	24.4716	NaN	24.6566	NaN	24.4591	23.9169	24.0627	23.9958	23.8553	23.7329	23.6565	24.1622	24.2015	24.1781	24.64	24.3304	23.9806	NaN	23.6764	24.7681	23.7169	23.844	24.4818	24.5317
Q99J95;Q99J95-2;Q99J95-3	Cyclin-dependent kinase 9	Cdk9	-0.0454667	0.728477	0.137584	0.2423	0.0493325	1.30687	-0.035175	0.819971	0.0862015	-0.234333	0.431091	0.365431	0.0855667	0.638743	0.194674	0.120742	0.506611	0.295325	-0.156733	0.267921	0.571993	NaN	24.2691	24.3899	NaN	24.061	24.075	24.3338	24.1748	NaN	NaN	NaN	24.4068	24.5981	24.4727	24.4516	24.2562	23.9128	24.403	NaN	24.2473	23.7791	23.7328	NaN	NaN	24.5051	24.0555
Q8BJ03-2;Q8BJ03	Cytochrome c oxidase assembly protein COX15 homolog	Cox15	0.07514	0.739059	0.131321	0.4256	0.0493465	1.30674	-0.09552	0.522035	0.2823	-0.00638	0.977717	0.00978674	0.36752	0.130614	0.884009	0.46304	0.0844959	1.07316	-0.05808	0.830271	0.0807801	24.3181	24.3717	24.706	24.2876	24.5556	24.2332	24.6963	25.2456	24.1834	24.2562	24.7488	24.3473	25.0441	24.8756	25.3512	24.5176	24.5984	23.9298	24.4418	24.2738	24.45	25.2356	24.2394	24.1709	24.1112	24.8423
Q14C51	Pentatricopeptide repeat domain-containing protein 3, mitochondrial	Ptcd3	0.15236	0.29559	0.52931	0.38006	0.0494078	1.3062	0.12254	0.552242	0.257871	0.17104	0.443012	0.353585	0.39186	0.00906706	2.04253	0.26932	0.175547	0.755606	0.0118	0.936823	0.0283425	25.4822	25.4096	25.8351	25.2413	25.5743	25.5218	25.92	25.8496	25.57	25.4429	25.9105	25.722	26.3901	25.6691	25.7511	25.9459	26.1091	25.5025	25.4048	25.1929	26.265	25.8911	25.6751	25.2386	25.3279	26.1093
Q8VC69	Solute carrier family 22 member 6	Slc22a6	0.01992	0.920675	0.0358935	0.3536	0.0495921	1.30459	-0.045	0.781387	0.107134	-0.02748	0.881729	0.0546649	0.17176	0.431759	0.364758	0.21676	0.278965	0.55445	-0.18184	0.350651	0.455125	28.8181	29.3662	29.5748	29.2656	29.0892	29.5938	29.1976	29.5096	28.779	29.1335	29.3089	29.5818	29.7411	29.7606	29.4895	29.2668	29.2917	29.0711	28.8779	29.3814	29.4653	28.8404	29.4321	29.2706	28.9681	29.5136
Q91YN9	BAG family molecular chaperone regulator 2	Bag2	-0.06334	0.769051	0.114045	-0.43294	0.0497038	1.30361	-0.40886	0.0135243	1.86889	-0.1909	0.301198	0.521148	-0.61886	0.0146493	1.83418	-0.21	0.36448	0.438326	-0.18592	0.48997	0.309831	25.8407	25.907	25.5135	25.7616	25.7297	25.4173	25.5829	25.1756	26.2759	25.9841	25.2915	25.2351	24.9968	25.9854	25.079	25.0579	25.2472	25.637	25.2004	25.5657	25.6905	25.4373	25.7366	25.0049	25.9287	25.1642
Q80XN0	D-beta-hydroxybutyrate dehydrogenase, mitochondrial	Bdh1	0.17122	0.406428	0.391017	0.40966	0.0497082	1.30357	0.08442	0.661621	0.17939	0.15776	0.511361	0.291272	0.53216	0.0193214	1.71396	0.44774	0.0291083	1.53598	0.1225	0.464341	0.333163	29.6875	29.6347	29.8106	29.0052	29.595	30.0174	29.758	30.0052	29.3934	29.4151	29.9878	29.7496	30.3273	29.7245	29.9921	29.8759	29.7774	29.3225	29.8321	29.3472	29.8819	30.3119	29.5601	29.5151	29.2528	30.179
Q91VC9	Growth hormone-inducible transmembrane protein	Ghitm	0.0484	0.837166	0.0771884	0.5214	0.0500396	1.30069	0.05464	0.823883	0.0841343	-0.19174	0.524456	0.280291	0.28976	0.23169	0.635093	0.23512	0.242483	0.615318	-0.23164	0.213706	0.670183	24.9375	25.2807	25.8325	24.7064	25.1905	25.5185	24.9413	25.1396	25.0327	25.5575	25.8365	25.3289	25.6001	25.7173	26.0718	25.4196	25.3812	24.6901	25.254	25.4759	25.375	25.2845	25.3343	24.2702	24.7249	25.3661
P47738	Aldehyde dehydrogenase, mitochondrial	Aldh2	0.16462	0.372838	0.42848	0.38554	0.050049	1.3006	0.04008	0.808282	0.0924371	0.15122	0.382506	0.417362	0.45852	0.0404881	1.39267	0.41844	0.0606688	1.21703	0.07298	0.722003	0.141461	32.703	32.9905	33.1487	32.5219	32.785	33.2857	32.7344	33.3507	32.7187	32.8827	33.2442	33.3291	33.525	32.7579	33.2206	33.2388	32.8766	32.539	32.9564	32.7387	33.1751	33.1362	32.9777	33.1028	32.5134	33.6389
Q9R1Q8	Transgelin-3	Tagln3	-0.1054	0.775687	0.110314	-0.80912	0.0501307	1.2999	-0.06292	0.84578	0.0727428	-0.18406	0.642975	0.191806	-0.7119	0.136235	0.865713	-0.64898	0.1724	0.763462	0.09722	0.83835	0.0765747	30.0806	29.0703	28.8666	29.5744	29.6837	28.5686	29.6801	28.8535	30.1325	29.5139	28.961	27.8881	28.0822	29.2373	29.0614	28.7833	29.08	30.0833	29.3711	29.6433	28.7892	29.3614	29.3693	28.5023	30.3331	28.1147
Q99M51	Cytoplasmic protein NCK1	Nck1	0.29646	0.145573	0.83692	-0.35958	0.0502427	1.29893	0.01312	0.939703	0.0270094	0.03632	0.883695	0.0536977	-0.16472	0.451344	0.345492	-0.17784	0.359436	0.444379	0.19486	0.290101	0.537451	26.374	26.2678	26.106	26.9218	26.4972	26.7163	26.6155	26.5368	27.2013	26.5792	25.9043	25.8988	26.1159	26.2294	26.2205	26.4273	26.2357	26.7694	26.5244	26.2756	26.7295	26.0049	26.4761	26.0828	27.0551	26.1879
Q9CQJ4	E3 ubiquitin-protein ligase RING2	Rnf2	0.10476	0.540576	0.267143	0.31714	0.0504458	1.29717	0.13214	0.107548	0.968396	0.12726	0.468177	0.32959	0.3396	0.00602559	2.22	0.20746	0.0349131	1.45701	0.02246	0.878887	0.0560672	24.4926	24.1809	24.3592	24.2819	24.1762	24.2957	24.428	23.8814	24.721	24.6885	24.5181	24.663	24.6956	24.9814	24.2184	24.4279	24.4081	24.4413	24.3044	24.5698	24.5502	24.1713	24.0692	24.3826	24.9538	24.4446
Q9CPW0	Contactin-associated protein-like 2	Cntnap2	-0.79412	0.0257276	1.5896	-0.77924	0.0506277	1.29561	-0.2994	0.453715	0.343217	-0.51034	0.176436	0.753413	-0.57064	0.337071	0.472279	-0.27124	0.64182	0.192587	0.2086	0.706366	0.15097	25.7575	24.8471	25.3639	24.3081	25.6051	24.3529	24.5864	24.1174	24.7037	24.1507	24.4227	24.6246	23.9171	23.9757	25.0454	24.422	25.6603	24.8879	25.2522	24.1623	24.3479	25.2037	24.6971	24.027	25.0543	24.3097
P43135;Q60632	COUP transcription factor 2;COUP transcription factor 1	Nr2f2;Nr2f1	0.10084	0.483004	0.31605	0.3601	0.050643	1.29548	0.07862	0.694107	0.158573	0.1215	0.506646	0.295296	0.4089	0.0454461	1.3425	0.33028	0.187237	0.727608	0.0488	0.813011	0.0899035	25.0119	25.4568	25.096	25.3989	25.215	25.6284	25.3494	25.4823	25.0057	25.217	25.1872	25.6791	26.0057	25.5623	25.5448	25.5696	25.4858	24.9966	25.705	24.8147	25.6952	25.4605	25.5277	25.3007	24.802	25.8937
Q80UE6	Serine/threonine-protein kinase WNK4	Wnk4	-0.624775	0.371232	0.430355	0.598475	0.0506437	1.29547	0.390958	0.167192	0.776785	0.044575	0.897331	0.0470472	-0.523208	0.37275	0.428583	-0.914167	0.187797	0.726311	-1.12168	0.0783572	1.10592	27.9796	27.0213	27.3736	NaN	27.5762	27.3283	NaN	27.6697	25.031	27.4226	28.3094	28.1991	27.6691	NaN	28.167	27.7883	27.9931	NaN	27.8545	NaN	27.4314	27.4694	28.2498	26.9784	NaN	25.8272
Q99JR5	Tubulointerstitial nephritis antigen-like	Tinagl1	0.63468	0.00319612	2.49538	0.421	0.0506856	1.29512	0.3023	0.0619615	1.20788	0.39444	0.0712499	1.14722	0.6041	0.00208894	2.68007	0.3018	0.071074	1.14829	0.1831	0.35766	0.44653	31.7915	31.9581	32.2411	32.2743	32.1503	33.1086	32.6284	32.8482	32.6229	32.3806	32.4285	32.5275	32.6765	31.9634	32.9244	32.5058	32.4384	32.3279	32.6393	32.0154	32.6649	32.8546	31.8732	32.5684	32.4264	32.9656
Q9DAS9	Guanine nucleotide-binding protein G(I)/G(S)/G(O) subunit gamma-12	Gng12	0.30508	0.5355	0.271241	-0.55004	0.0512811	1.29004	0.87978	0.0214506	1.66856	-0.02614	0.94715	0.0235811	-0.01988	0.940962	0.0264281	-0.89966	0.0115984	1.9356	0.53016	0.0274618	1.56127	28.0108	29.3189	28.6195	28.5428	28.6318	29.7191	27.2919	29.0732	29.2994	29.2656	27.9087	27.9931	27.9402	28.5514	27.9802	28.9442	29.03	29.6163	29.7909	30.1413	28.5149	27.5828	29.5776	28.4987	28.8191	28.463
O70325-2;O70325;O70325-3	Phospholipid hydroperoxide glutathione peroxidase, mitochondrial	Gpx4	-0.00718	0.951207	0.0217249	0.3169	0.0514888	1.28829	0.13168	0.502043	0.299259	0.04528	0.769028	0.114058	0.37904	0.0408607	1.38869	0.24736	0.285702	0.544087	0.06214	0.732671	0.135091	28.0226	27.932	27.7596	27.5644	27.7577	27.9865	27.7788	27.9874	27.6413	27.6064	28.1364	28.0499	27.9594	27.9215	28.5536	28.1464	28.0873	27.5922	28.3765	27.4923	27.8062	28.0825	27.8443	28.1171	27.4126	28.5841
Q4VAA2;Q4VAA2-2	Protein CDV3	Cdv3	0.1011	0.837654	0.0769355	-0.93416	0.0515288	1.28795	-0.1609	0.776222	0.110014	-0.11908	0.827732	0.0821105	-0.92666	0.0958497	1.01841	-0.76576	0.226909	0.644148	0.0075	0.987334	0.00553606	28.841	29.409	28.2574	30.0902	29.5676	28.6862	29.0267	28.5787	30.3135	30.0656	28.4817	27.805	27.7376	29.1719	28.2982	28.4996	27.7819	29.9591	28.9474	30.1727	28.8481	27.7388	29.9509	28.95	30.082	27.6617
P47955	60S acidic ribosomal protein P1	Rplp1	0.2367	0.402379	0.395365	-0.67726	0.0516186	1.28719	-0.58444	0.145918	0.835892	-0.11082	0.767823	0.114739	-0.58786	0.187949	0.725961	-0.00342	0.994142	0.0025514	0.0894	0.828767	0.0815674	30.8061	31.2681	30.6997	31.8894	31.4499	31.3376	31.0732	31.342	32.0116	31.5323	30.7491	29.8947	30.3385	31.0837	30.6609	30.9143	30.2993	29.9434	30.414	31.62	31.4087	30.2434	30.6681	31.3617	31.8772	30.7334
Q91W50	Cold shock domain-containing protein E1	Csde1	0.09134	0.477643	0.320896	0.23692	0.0516717	1.28675	0.18062	0.0977722	1.00978	0.07624	0.473084	0.325062	0.2668	0.0187622	1.72672	0.08618	0.450091	0.3467	0.02988	0.801697	0.0959898	27.6282	27.4659	27.4756	27.2923	27.4309	27.4872	27.7657	27.606	27.1558	27.7349	27.5875	27.7923	27.9158	27.4092	27.7727	27.8019	27.7392	27.5219	27.7501	27.3829	27.7015	27.6902	27.3656	27.6247	27.2921	27.7971
P97927	Laminin subunit alpha-4	Lama4	0.26482	0.0395898	1.40242	0.21584	0.0520888	1.28326	0.13958	0.186989	0.728184	0.16692	0.148157	0.829277	0.28886	0.0256927	1.59019	0.14928	0.152772	0.815955	0.07302	0.452093	0.344772	30.6604	30.7407	30.9734	30.8765	30.5443	31.2888	31.0331	31.0074	30.9755	30.8146	31.0768	30.7937	31.0618	30.8919	31.0503	30.9959	30.9942	30.9044	30.6712	30.9275	30.9518	31.0237	30.866	31.1013	30.6871	31.1989
O55100-2;O55100	Synaptogyrin-1	Syngr1	-0.63238	0.0521512	1.28274	-0.68984	0.0522156	1.2822	-0.07878	0.808052	0.0925608	-0.0495	0.89463	0.0483567	-0.7998	0.116563	0.933439	-0.72102	0.195437	0.708993	-0.10996	0.83267	0.0795272	27.9107	27.2355	27.191	27.5216	27.8461	26.3623	26.7345	26.9739	26.7135	27.7588	27.1492	26.4113	26.0445	27.2752	27.3755	26.7961	27.0627	28.3413	27.3016	27.8093	26.8564	27.8555	27.8848	26.5708	28.2899	25.7994
Q9Z0K8	Pantetheinase	Vnn1	-0.40054	0.149664	0.824882	0.56624	0.0522936	1.28155	0.09212	0.742963	0.129033	-0.13568	0.646071	0.18972	0.12034	0.598168	0.223177	0.02822	0.88462	0.0532435	-0.4459	0.0199809	1.69938	24.7231	25.6004	24.7989	24.4661	24.4758	24.3089	24.3691	24.9375	24.3661	24.08	25.1098	25.3336	25.8578	25.466	25.1283	24.3339	25.2786	24.7062	25.2178	24.9884	25.0703	25.0359	24.5694	24.7109	23.9994	25.1952
Q9DBS5	Kinesin light chain 4	Klc4	-0.14345	0.199194	0.700725	-0.40329	0.0523635	1.28097	-0.27265	0.159563	0.797067	-0.09275	0.46045	0.336818	-0.40939	0.00374674	2.42635	-0.13674	0.439788	0.356756	-0.0061	0.971905	0.0123761	25.5403	25.6178	25.4592	NaN	25.4249	25.525	25.3864	25.5455	25.2802	25.0984	25.3266	24.7802	24.8658	25.5717	24.992	25.1169	25.4145	24.9533	24.9706	25.7342	25.1685	25.266	25.7019	25.366	25.5866	25.3125
Q921Z5	Tumor necrosis factor alpha-induced protein 8	Tnfaip8	0.1788	0.668302	0.175027	-0.69136	0.0525287	1.2796	-0.27944	0.424565	0.372055	-0.15616	0.730107	0.136614	-0.67084	0.124739	0.903998	-0.3914	0.30436	0.516613	0.02052	0.952028	0.0213502	26.0445	26.756	26.4633	27.4968	27.236	26.3912	26.5829	26.4727	27.7872	27.6566	26.3047	25.9434	26.0581	26.5739	25.6597	26.0454	26.0523	27.0181	26.5777	26.9059	26.7269	25.8938	27.6382	25.8282	27.1287	25.7107
P56375	Acylphosphatase-2	Acyp2	-0.44358	0.127643	0.894001	-0.56366	0.053042	1.27538	0.09424	0.74857	0.125768	-0.1685	0.583684	0.233822	-0.8647	0.0339805	1.46877	-0.95894	0.0321523	1.49279	-0.30104	0.406851	0.390565	27.2119	27.135	26.3269	26.9503	27.2566	25.9572	26.6161	26.2054	26.9286	26.9555	26.4668	26.2782	26.0844	27.0864	26.1466	27.0043	26.4316	27.3694	26.8002	27.7464	25.9511	26.6984	27.2435	26.8676	27.2776	25.3941
Q6P9J9	Anoctamin-6	Ano6	0.055	0.77717	0.109484	0.37594	0.0530976	1.27493	0.15864	0.247367	0.606658	0.11146	0.542879	0.265297	0.31752	0.0599531	1.22219	0.15888	0.0923359	1.03463	-0.05842	0.676721	0.16959	27.5966	27.9553	28.3057	27.714	27.7886	28.3442	27.911	28.1065	27.5181	27.7554	28.0184	28.328	28.6418	28.0876	28.1641	28.0187	28.031	27.938	28.1388	28.0269	28.3732	27.942	27.7388	28.1482	27.7153	28.3044
P55284	Cadherin-5	Cdh5	-0.06302	0.629049	0.201315	0.30678	0.0531226	1.27472	-0.11804	0.389814	0.409142	0.03558	0.783365	0.106036	0.04312	0.782903	0.106292	0.16116	0.302545	0.51921	-0.26366	0.11924	0.923579	28.9244	29.1196	29.377	28.9697	28.8268	29.252	28.8445	28.9231	29.0694	28.8134	29.3333	29.0901	29.5857	29.5419	29.2004	29.1208	29.0398	28.6226	28.8495	28.9946	28.9905	29.2311	29.2511	29.105	28.8177	29.1889
Q91X91	Nicotinate-nucleotide pyrophosphorylase [carboxylating]	Qprt	0.12576	0.579679	0.236813	0.50244	0.0531618	1.2744	0.10166	0.721524	0.141749	0.4573	0.15605	0.806736	0.30514	0.113192	0.946184	0.20348	0.420936	0.375784	-0.1973	0.294053	0.531575	27.4033	27.1062	26.7137	27.6094	27.3776	27.6917	27.2552	27.7705	27.0148	27.1068	27.6302	27.9773	27.8492	27.1842	28.0815	28.0235	27.0675	26.6638	27.4917	27.472	27.828	28.1812	27.811	27.9329	26.7436	27.6851
Q8CCJ3;Q8CCJ3-1	E3 UFM1-protein ligase 1	Ufl1	-0.16208	0.21663	0.664281	0.22848	0.0532393	1.27377	-0.03542	0.754853	0.122138	-0.0574	0.658281	0.181588	0.03462	0.752825	0.123306	0.07004	0.553381	0.256976	-0.19386	0.101407	0.993934	27.2369	27.2433	27.3798	26.9402	27.1542	27.1629	26.8675	27.2611	26.7415	27.111	27.3674	27.4705	27.6591	27.3603	27.2395	27.3525	27.2373	26.8959	27.2517	27.0399	27.2864	27.3315	27.0729	27.2111	26.7655	27.3777
P97797-2	Tyrosine-protein phosphatase non-receptor type substrate 1	Sirpa	-0.2565	0.238481	0.622547	-0.69536	0.053473	1.27187	-0.23432	0.318045	0.497512	-0.09408	0.718712	0.143445	-0.32324	0.324977	0.488148	-0.08892	0.754309	0.122451	0.37212	0.316593	0.499499	28.6629	27.9761	27.5173	28.035	28.1879	27.6863	27.8382	27.5914	28.0187	27.9621	27.5662	26.8617	26.7651	28.049	27.6604	27.5797	27.535	28.1345	28.0065	27.9519	27.7567	28.2504	27.8949	27.5243	28.4825	27.4422
Q8CBW3-3;Q8CBW3;Q8CBW3-5	Abl interactor 1	Abi1	0.12458	0.488868	0.310808	-0.36578	0.0534796	1.27181	-0.08784	0.558856	0.2527	0.13804	0.488603	0.311044	-0.25026	0.0638964	1.19452	-0.16242	0.329531	0.482104	0.11552	0.522613	0.281819	28.7797	28.5655	28.3652	28.6793	28.6632	28.3664	28.7496	28.4432	28.8833	29.2333	28.4885	28.0121	27.793	28.5338	28.3966	28.4909	28.0998	28.5053	28.6474	28.8703	28.5819	28.7081	29.0508	28.2013	29.201	28.2778
Q9CQE8	UPF0568 protein C14orf166 homolog		0.438	0.255774	0.592144	-0.54822	0.0535121	1.27155	-0.13588	0.668643	0.174805	0.07776	0.852209	0.069454	-0.45314	0.233203	0.632265	-0.31726	0.37439	0.426675	0.09508	0.743699	0.128603	29.4897	29.3459	28.8623	30.2486	29.7172	29.5391	29.5557	29.4697	30.7171	30.5721	29.0488	28.7477	28.8289	29.1888	29.1084	29.1132	28.8291	30.0168	29.6233	29.4019	29.4265	28.778	30.4496	29.072	30.3264	28.8043
P22907-2;P22907	Porphobilinogen deaminase	Hmbs	-0.1429	0.525249	0.279635	0.53014	0.0535923	1.2709	0.16826	0.548263	0.261011	-0.05084	0.823154	0.084519	0.21278	0.291749	0.53499	0.04452	0.842235	0.0745666	-0.31736	0.103159	0.986494	25.1272	24.9146	24.3599	24.1753	24.6332	24.6216	24.3962	24.9147	24.3949	24.1683	25.3434	25.6932	25.0853	24.8584	24.8806	25.1354	24.7805	24.323	25.3919	24.4207	24.6266	25.0628	24.5974	24.3922	24.277	24.8865
Q0VBL3-2;Q0VBL3		Rbm15	0.04246	0.760912	0.118665	0.2707	0.053615	1.27071	0.12364	0.361047	0.442437	-0.23926	0.176991	0.752049	0.01526	0.914738	0.0387032	-0.10838	0.265559	0.575838	-0.25544	0.0119858	1.92133	25.6632	25.7366	25.9623	25.2632	25.5106	25.5722	25.487	25.8568	25.7862	25.646	25.8866	25.978	25.8101	25.891	25.9237	25.8911	25.6733	25.6223	25.7138	25.8536	25.5529	25.163	25.336	25.7301	25.1576	25.6586
Q9Z210	Peroxisomal membrane protein 11B	Pex11b	0.07596	0.66528	0.176996	0.2493	0.0537097	1.26995	0.00058	0.996496	0.00152456	-0.000905	0.995412	0.00199709	0.20274	0.209119	0.679606	0.20216	0.169103	0.771849	-0.04656	0.700868	0.154364	24.5151	24.4134	24.7359	24.1851	24.2164	24.458	24.5485	24.7996	23.9968	24.6428	24.5886	24.6411	24.5572	24.7845	24.741	24.2337	24.5263	24.4092	24.6431	24.2565	24.6562	24.1135	NaN	24.3991	24.4803	24.7827
P47740	Fatty aldehyde dehydrogenase	Aldh3a2	0.01612	0.901282	0.0451392	0.235	0.0537295	1.26979	0.11456	0.240266	0.619308	0.02684	0.856581	0.0672317	0.27708	0.0878439	1.05629	0.16252	0.209895	0.677998	0.04208	0.754243	0.122488	29.9091	29.891	30.1695	29.8686	29.6373	30.1776	29.9592	30.0028	29.6364	29.7801	30.1962	30.1264	30.1311	29.9151	30.2817	30.0567	30.0241	29.9394	30.0948	29.9333	30.0166	30.3224	29.792	29.8342	29.6445	30.3655
Q9EQ20	Methylmalonate-semialdehyde dehydrogenase [acylating], mitochondrial	Aldh6a1	0.02474	0.873812	0.0585818	0.28482	0.0540797	1.26697	0.01864	0.917547	0.0373715	0.06784	0.641135	0.19305	0.43966	0.0555738	1.25513	0.42102	0.0988173	1.00517	0.15484	0.440149	0.3564	31.5332	31.5945	31.8252	31.2304	31.4986	31.7821	31.4764	31.8757	31.2441	31.4273	31.7146	31.8788	32.0086	31.555	31.949	31.8572	31.5974	31.2082	31.8829	31.2294	31.8162	31.8404	31.4737	31.5909	31.2999	32.3932
Q9JM99-4;Q9JM99-3;Q9JM99-2;Q9JM99;Q9JM99-5	Proteoglycan 4;Proteoglycan 4 C-terminal part	Prg4	0.20658	0.366541	0.435877	0.73304	0.0545186	1.26346	0.14546	0.643703	0.191314	0.35612	0.161428	0.792022	0.54566	0.272449	0.564714	0.4002	0.42624	0.370346	-0.18738	0.713422	0.146654	26.743	27.4735	26.9411	26.6558	26.2669	27.0785	27.1875	26.9781	27.162	26.7071	26.6931	27.216	28.0187	28.0044	27.8133	27.5006	26.8886	26.4499	27.4809	26.4876	27.3305	27.3535	27.2897	26.7104	27.1768	27.8368
P10852-2	4F2 cell-surface antigen heavy chain	Slc3a2	-0.13215	NaN	NaN	-0.392675	0.0545241	1.26341	-0.6542	NaN	NaN	0.0718	0.820594	0.0858714	-0.102625	0.703397	0.1528	0.551575	NaN	NaN	0.29005	0.351554	0.454008	25.1757	NaN	25.275	25.0518	24.9397	NaN	NaN	NaN	NaN	24.9784	25.0279	24.6644	24.3347	24.8445	NaN	NaN	24.397	NaN	24.5157	NaN	NaN	24.5687	25.9838	25.0603	25.1166	25.6308
Q9R0P5	Destrin	Dstn	0.42834	0.0200173	1.6986	0.32522	0.0545449	1.26325	0.1897	0.110323	0.957334	0.14676	0.307115	0.5127	0.27716	0.159459	0.79735	0.08746	0.624527	0.204449	-0.04806	0.814442	0.0891401	32.6654	32.5672	32.3914	32.4224	32.1829	33.3379	32.6869	32.7266	32.9142	32.7054	33.1827	32.5393	32.5319	32.796	32.8055	32.6963	32.3833	32.626	32.7413	32.7309	32.323	32.9177	32.4112	32.7157	32.5955	33.0492
Q9CPQ3	Mitochondrial import receptor subunit TOM22 homolog	Tomm22	0.03642	0.888376	0.0514031	-0.54884	0.0547183	1.26187	-0.21834	0.378965	0.421401	0.1785	0.613721	0.212029	-0.24228	0.359537	0.444257	-0.02394	0.912951	0.0395525	0.30656	0.206171	0.685773	27.8147	27.8995	27.6508	28.3138	28.6957	28.4213	27.8192	27.7851	28.5875	27.9435	27.5711	27.0987	27.4061	27.5071	28.0473	28.1899	27.57	28.1827	27.6013	27.7389	28.7286	27.7764	28.5768	27.3925	28.7927	27.6
P50136	2-oxoisovalerate dehydrogenase subunit alpha, mitochondrial	Bckdha	-0.07516	0.65667	0.182653	0.31472	0.0547442	1.26166	0.00908	0.952827	0.020986	0.02556	0.876327	0.057334	0.34962	0.0685865	1.16376	0.34054	0.0307873	1.51163	0.0349	0.778593	0.108689	27.1861	27.3266	27.2917	26.621	27.0401	27.1325	27.0156	27.3058	26.704	26.9318	27.2395	27.4196	27.5924	27.4137	27.3739	27.1955	27.2736	27.0464	27.1578	26.8376	27.39	27.1066	27.1545	27.1431	26.7991	27.5096
Q9D0E1;Q9D0E1-2	Heterogeneous nuclear ribonucleoprotein M	Hnrnpm	0.1876	0.0234151	1.6305	0.17428	0.0548003	1.26122	-0.01984	0.812971	0.089925	0.14526	0.202531	0.693507	0.35804	0.0667766	1.17538	0.37788	0.0564541	1.2483	0.18376	0.30562	0.514818	31.3617	31.2579	31.3507	31.0521	31.2108	31.4794	31.3181	31.5356	31.4361	31.402	31.4625	31.272	31.3174	31.5337	31.519	31.3665	31.1511	31.15	31.3694	31.097	31.7358	31.2841	31.3611	31.3327	31.2458	32.0558
P12787	Cytochrome c oxidase subunit 5A, mitochondrial	Cox5a	0.34688	0.217894	0.661754	-0.57848	0.0548645	1.26071	-0.23854	0.467489	0.330228	0.11566	0.784499	0.105408	-0.36084	0.239924	0.619926	-0.1223	0.729202	0.137152	0.21764	0.47635	0.322074	32.6475	32.8739	32.4421	33.4587	33.0902	33.1911	32.7568	32.9462	33.5747	33.778	32.7119	31.8074	31.9749	32.7216	32.4042	32.351	31.9707	33.2226	32.4737	33.3017	32.7376	31.9757	34.0084	32.674	33.695	32.2689
P62858	40S ribosomal protein S28	Rps28	0.27846	0.476033	0.322363	-0.60108	0.0550057	1.25959	-0.10958	0.787365	0.103824	-0.20264	0.586158	0.231985	-0.78076	0.0743637	1.12864	-0.67118	0.194476	0.711134	-0.17968	0.646247	0.189602	29.4625	30.1534	29.4692	30.4296	29.6991	29.6857	29.8105	29.3557	30.7958	30.9584	29.4739	28.8666	28.8902	29.8409	29.1368	29.3275	28.6811	30.3316	29.7493	30.5764	29.4089	28.5889	30.3258	29.9207	29.9563	28.9543
Q9D1Q4	Dolichol-phosphate mannosyltransferase subunit 3	Dpm3	-0.06945	0.848552	0.0713214	-0.562225	0.0551858	1.25817	0.34191	0.455378	0.341628	-0.2805	NaN	NaN	-0.22625	NaN	NaN	-0.56816	NaN	NaN	0.335975	NaN	NaN	NaN	25.6243	25.6684	25.8251	26.2596	26.2586	NaN	25.9909	25.0752	NaN	25.1456	24.8649	NaN	25.7521	25.3659	25.9379	25.9362	27.0294	25.0742	26.9536	NaN	NaN	25.8625	NaN	25.2652	NaN
Q62000	Mimecan	Ogn	0.01452	0.948063	0.0231629	0.5023	0.0552043	1.25803	-0.03858	0.864909	0.0630294	0.08454	0.733762	0.134445	0.2225	0.416957	0.379909	0.26108	0.298094	0.525646	-0.2798	0.274872	0.560869	28.6731	28.7502	28.4328	28.4416	27.761	28.6981	28.2978	28.7571	28.2712	28.1071	29.2547	28.4416	29.0818	29.0137	28.7784	28.5114	28.6493	28.4867	28.3429	27.8755	28.4949	28.9919	28.6343	28.38	27.9803	29.0296
Q9D620	Rab11 family-interacting protein 1	Rab11fip1	0.54325	NaN	NaN	0.499167	0.0553556	1.25684	0.1068	NaN	NaN	0.451525	0.332884	0.477707	0.1159	0.674882	0.170772	0.0091	NaN	NaN	-0.383267	0.10464	0.980301	23.2847	23.9167	NaN	23.6448	NaN	NaN	NaN	NaN	23.6636	24.6537	NaN	24.044	24.1525	24.1472	NaN	23.7222	NaN	NaN	NaN	NaN	NaN	23.156	24.0754	24.7228	24.3135	23.6058
Q9CR29;Q9CR29-2	Coiled-coil domain-containing protein 43	Ccdc43	0.27946	0.5646	0.248259	-1.2015	0.055367	1.25675	-0.38636	0.510983	0.291594	-0.24176	0.736708	0.132705	-0.88372	0.121558	0.915216	-0.49736	0.415055	0.381895	0.31778	0.581968	0.235101	25.4728	26.7484	25.6177	27.162	26.8893	26.274	26.4254	25.8336	27.3947	27.3598	25.6534	24.3322	24.2608	26.4255	25.2108	25.3384	24.8397	27.0762	25.7566	26.9475	25.5764	24.252	27.2594	26.0109	27.5827	24.8433
P32233	Developmentally-regulated GTP-binding protein 1	Drg1	-0.20218	0.384526	0.415074	0.25266	0.0555168	1.25558	0.20846	0.313625	0.503589	-0.05398	0.841633	0.0748771	0.14292	0.377769	0.422773	-0.06554	0.757141	0.120823	-0.10974	0.42555	0.371049	25.2485	25.1889	25.1444	24.7127	24.9531	24.552	24.7448	25.574	24.4644	24.9015	25.232	25.2706	25.5147	25.3047	25.1889	25.5235	25.3851	24.7798	25.6486	24.9529	25.4796	25.6129	24.3049	24.8039	24.7764	25.1729
Q9D6J6;Q9D6J6-2	NADH dehydrogenase [ubiquinone] flavoprotein 2, mitochondrial	Ndufv2	0.29048	0.112399	0.949238	-0.34334	0.0555311	1.25546	-0.03254	0.898151	0.0466508	0.14192	0.561155	0.250917	-0.06026	0.749216	0.125393	-0.02772	0.920075	0.0361769	0.28308	0.16612	0.779577	30.2903	30.2055	30.0981	30.7182	30.3192	30.5752	30.374	30.3506	31.0063	30.7776	30.1405	29.5445	30.0252	30.1296	30.0748	29.9061	29.7946	30.9805	30.1695	30.6179	30.392	29.8444	30.7843	30.269	31.0512	30.0519
Q9EPJ9;Q9EPJ9-2	ADP-ribosylation factor GTPase-activating protein 1	Arfgap1	-0.38156	0.13204	0.879295	-0.49018	0.0555656	1.25519	-0.09046	0.770282	0.11335	-0.05932	0.848402	0.0713982	-0.3289	0.298734	0.524715	-0.23844	0.493502	0.306711	0.16128	0.555552	0.255275	27.5146	26.6976	26.8682	27.6063	27.4083	26.5035	27.091	26.5169	26.9741	27.1017	26.9609	26.6502	26.2929	26.8927	26.8474	26.5559	26.6842	27.6078	27.0616	27.7332	26.6122	27.5513	27.1222	26.6802	27.8325	26.3115
Q9D051	Pyruvate dehydrogenase E1 component subunit beta, mitochondrial	Pdhb	0.1511	0.405085	0.392454	0.28288	0.0555672	1.25518	0.01948	0.926298	0.0332494	0.06208	0.659559	0.180746	0.57426	0.0108955	1.96275	0.55478	0.040549	1.39202	0.29138	0.108462	0.964722	31.5092	31.1885	31.3552	30.9018	31.2316	31.5341	31.4727	31.784	31.0135	31.1375	31.5696	31.3989	31.5489	31.3206	31.7627	31.4299	31.2967	30.9081	31.8081	30.8409	31.3619	31.6105	31.1417	31.2827	31.0999	32.0941
Q9JJ00	Phospholipid scramblase 1	Plscr1	0.16278	0.493318	0.306873	0.36918	0.055593	1.25498	-0.22506	0.24479	0.611207	-0.06972	0.761739	0.118194	0.09852	0.658156	0.181671	0.32358	0.187047	0.728049	-0.27066	0.239501	0.620693	26.5069	26.8589	26.9319	26.408	26.3622	27.2259	26.9817	27.0415	26.3954	26.2373	27.0157	27.1401	27.2378	26.9548	26.5654	26.5118	26.8641	26.1756	26.2364	26.1547	26.3209	26.8974	26.4567	27.035	26.0093	26.9162
A2AGT5-2;A2AGT5-3;A2AGT5	Cytoskeleton-associated protein 5	Ckap5	-0.29924	0.0105423	1.97706	-0.19034	0.0556172	1.25479	-0.06334	0.586502	0.23173	-0.08844	0.339233	0.469501	-0.0444	0.581696	0.235304	0.01894	0.834103	0.0787803	0.14594	0.0176405	1.75349	28.5582	28.1078	28.3359	28.2596	28.3721	27.8813	28.2053	28.0146	27.9957	28.0405	28.2234	28.1913	28.126	27.9779	28.1633	28.1926	28.4378	28.2938	28.4159	27.9768	28.3267	28.3586	28.103	28.2028	28.2003	28.291
Q99KJ8	Dynactin subunit 2	Dctn2	-0.01952	0.940147	0.026804	-0.56208	0.0558313	1.25312	-0.17976	0.525305	0.279588	-0.07926	0.806504	0.0933935	-0.57046	0.0661149	1.1797	-0.3907	0.226251	0.64541	-0.00838	0.976913	0.0101442	30.7006	30.3463	29.8874	30.8066	30.679	30.201	30.1635	30.112	30.8994	30.9464	30.3676	29.5043	29.4881	30.2938	29.9557	29.908	29.7357	30.7633	30.3537	30.7604	30.1503	29.7871	31.0847	30.0165	30.985	29.7362
Q8K221	Arfaptin-2	Arfip2	-0.42536	0.217323	0.662894	-0.6514	0.0559409	1.25227	-0.2598	0.379895	0.420337	-0.25504	0.593634	0.226481	-0.57706	0.0838957	1.07626	-0.31726	0.331555	0.479445	0.07434	0.820998	0.085658	26.6012	25.6508	25.82	26.5142	26.1575	25.1307	25.7023	25.1776	26.2747	26.3316	25.7446	25.4206	24.6543	25.8014	25.8658	25.6657	25.4044	26.6483	25.8083	25.918	24.9111	25.7407	26.6005	25.1236	27.0926	24.9622
P14824	Annexin A6	Anxa6	0.00654	0.964778	0.0155728	0.34788	0.0559448	1.25224	0.09048	0.523263	0.28128	0.03244	0.84993	0.070617	0.1693	0.185858	0.73082	0.07882	0.481773	0.317158	-0.17858	0.211467	0.674758	32.4806	32.2031	32.0017	31.9266	31.9854	32.4155	32.2066	32.1134	31.7871	32.1075	32.7515	32.4227	32.6832	32.0888	32.3906	32.3334	32.3882	31.9866	32.3456	31.996	32.0069	32.2893	32.4058	32.3528	31.7048	32.4953
Q9CQ92	Mitochondrial fission 1 protein	Fis1	0.14264	0.677961	0.168795	-0.65698	0.0560785	1.2512	-0.16028	0.719904	0.142725	0.21234	0.620464	0.207283	-0.67496	0.130598	0.884063	-0.51468	0.333034	0.477511	-0.01798	0.964115	0.015871	30.3793	30.75	30.4682	31.6064	30.9992	30.6025	30.3888	30.7902	31.5294	31.6054	30.467	29.6292	29.9382	30.7414	30.1424	30.1639	29.918	31.5783	30.155	31.5865	30.776	29.8987	31.7666	31.0563	31.7672	29.6755
Q9JJG0-4;Q9JJG0-3;Q9JJG0-2;Q9JJG0	Transforming acidic coiled-coil-containing protein 2	Tacc2	0.147875	0.497229	0.303443	-0.43876	0.056121	1.25087	-0.24964	0.218218	0.66111	-0.162875	0.545748	0.263008	-0.41865	0.236111	0.626884	-0.16901	0.605793	0.217676	0.02011	0.951715	0.0214931	24.6376	25.2139	25.0661	25.4973	25.2351	24.9634	25.0918	NaN	25.5799	25.4764	24.7953	24.3431	24.6832	25.1409	24.4937	25.2357	24.6696	25.1061	24.6309	24.7595	24.9767	NaN	24.9954	24.3901	25.5063	24.5733
Q91YL3	Uridine-cytidine kinase-like 1	Uckl1	-0.2912	0.302284	0.519585	0.330195	0.0564854	1.24806	0.106215	0.533806	0.272617	-0.018725	NaN	NaN	0.127225	0.656434	0.182809	0.02101	0.932326	0.0304324	-0.20297	0.401098	0.39675	24.937	NaN	24.6098	24.3095	24.7258	24.7631	24.0006	24.7141	NaN	23.9395	24.896	25.1005	25.1597	24.9993	24.7231	24.6497	24.7833	24.7392	25.1009	24.4856	24.3524	24.9012	NaN	NaN	NaN	NaN
O70480	Vesicle-associated membrane protein 4	Vamp4	0.0632	0.823161	0.0845154	-0.81594	0.05665	1.2468	-0.40636	0.240725	0.618479	0.12944	0.732287	0.135319	-0.31462	0.410783	0.386388	0.09174	0.774256	0.111115	0.50132	0.215014	0.667533	25.6999	25.3458	25.0464	26.5074	26.0101	25.7253	25.5551	25.6243	26.099	25.9219	25.0077	23.9071	25.1464	25.466	25.0027	25.0441	24.9174	25.3417	25.2383	26.0363	25.8108	25.0159	26.4985	25.629	26.3026	25.1486
Q9DCN2-2;Q9DCN2	NADH-cytochrome b5 reductase 3;NADH-cytochrome b5 reductase 3 membrane-bound form;NADH-cytochrome b5 reductase 3 soluble form	Cyb5r3	0.04042	0.762237	0.11791	0.21378	0.0573671	1.24134	0.00616	0.959686	0.0178708	0.0404	0.744522	0.128123	0.40916	0.0371778	1.42972	0.403	0.0422505	1.37417	0.19538	0.235606	0.627814	31.8934	31.912	31.8025	31.518	31.5875	32.1334	31.7058	31.8439	31.5274	31.705	32.0412	31.7562	32.0311	31.9409	32.0129	31.8583	31.7525	31.6608	31.9907	31.4819	31.9278	31.9032	31.8659	31.7745	31.444	32.5702
Q8BTG3	T-complex protein 11-like protein 1	Tcp11l1	-0.447617	NaN	NaN	-0.581	0.0575978	1.23959	-0.137317	0.696182	0.157277	-0.177533	0.486041	0.313327	-0.2389	0.346056	0.460854	-0.101583	0.758705	0.119927	0.3421	0.12451	0.904794	24.3208	NaN	NaN	23.748	24.274	23.3803	23.953	NaN	NaN	NaN	NaN	23.6758	23.2919	NaN	23.6321	23.8582	24.285	23.3279	24.4367	NaN	23.8026	24.2188	NaN	NaN	23.7888	23.6327
O08585	Clathrin light chain A	Clta	0.28472	0.459213	0.337986	-0.7267	0.0576195	1.23943	-0.26434	0.532216	0.273912	0.09476	0.83117	0.0803101	-0.77616	0.163352	0.786875	-0.51182	0.392915	0.405701	-0.04946	0.925809	0.0334787	30.8774	31.1453	30.485	31.7388	31.4977	30.9094	31.2225	30.786	32.1634	32.0865	30.7486	29.983	29.7462	31.0413	30.5916	30.4562	29.9364	31.6405	30.7207	31.6687	30.6894	30.2507	32.0546	31.114	32.1093	29.5575
Q9CZR2	N-acetylated-alpha-linked acidic dipeptidase 2	Naalad2	-0.37802	0.065633	1.18288	0.37472	0.0577134	1.23872	-0.2895	0.0876717	1.05714	-0.12078	0.467223	0.330476	-0.07894	0.610035	0.214645	0.21056	0.0667579	1.1755	-0.45366	0.00752919	2.12325	25.4544	25.8423	26.0642	25.3545	25.5493	25.3812	25.5871	25.4015	24.9266	25.0782	25.8266	25.8107	26.1467	26.38	25.9743	25.1647	25.4955	25.5425	25.3495	25.265	25.7501	25.3422	25.4466	25.7399	25.382	25.749
P30412	Peptidyl-prolyl cis-trans isomerase C	Ppic	0.25746	0.164418	0.78405	0.36562	0.0578729	1.23752	0.110935	0.656095	0.183034	-0.00556	0.98108	0.00829572	0.3267	0.180196	0.744255	0.215765	0.426564	0.370015	-0.03892	0.837787	0.0768664	26.4835	26.4583	26.0938	25.7285	25.9431	26.3586	26.4624	26.683	26.2077	26.2828	26.6523	26.559	26.6339	26.4554	26.2347	26.0316	26.2275	25.9413	26.8091	NaN	26.606	26.5084	25.9107	25.8602	25.7941	26.978
Q9R0A0	Peroxisomal membrane protein PEX14	Pex14	0.12654	0.57782	0.238207	-0.59024	0.0578804	1.23747	-0.49902	0.0968332	1.01398	0.00132	0.997246	0.00119784	-0.2961	0.310847	0.507453	0.20292	0.464738	0.332792	0.29414	0.300588	0.522029	26.7278	26.9649	26.0041	27.0848	26.9488	26.8557	26.6867	26.6321	27.1496	27.039	26.1141	25.688	26.1921	26.8019	25.9831	26.2676	25.5744	26.3048	26.4419	26.6466	26.8253	25.7763	27.4212	26.3252	27.389	26.613
Q80V42;Q80V42-2	Carboxypeptidase M	Cpm	-0.12765	0.562145	0.250151	-0.233635	0.0579247	1.23714	0.189675	NaN	NaN	-0.150575	0.347834	0.458628	-0.0735	0.50578	0.296038	-0.263175	NaN	NaN	0.160135	0.216156	0.665233	23.7611	23.6805	23.782	NaN	23.5287	NaN	24.0366	23.6992	23.403	23.1029	23.6337	23.5001	23.1663	23.4282	23.5439	NaN	23.7283	NaN	24.0272	NaN	23.6282	23.1322	23.7148	NaN	23.6748	23.8334
P70452	Syntaxin-4	Stx4	0.39638	0.0725646	1.13928	-0.27004	0.0580721	1.23603	-0.0031	0.989121	0.00475046	0.17226	0.571495	0.242987	-0.3193	0.197385	0.704686	-0.3162	0.300986	0.521453	-0.04926	0.827985	0.0819778	27.9246	28.214	27.95	28.3868	28.3328	28.6934	27.9688	28.4294	28.8431	28.8554	27.8176	27.6935	27.936	28.1508	27.8601	27.7427	27.7716	28.4999	28.0414	28.7371	28.359	27.4845	28.8128	28.0015	29.0117	27.7
Q61699;Q61699-2	Heat shock protein 105 kDa	Hsph1	-0.50716	0.0149509	1.82533	-0.31442	0.0582716	1.23454	-0.16046	0.312468	0.505194	-0.19766	0.291638	0.535156	-0.0923	0.628575	0.201643	0.06816	0.634938	0.197268	0.22212	0.128792	0.890113	30.1323	29.4363	29.6142	29.3758	29.5107	29.0388	29.171	29.254	28.7786	29.2911	29.3157	29.4579	29.2065	29.241	29.2761	29.4864	29.5358	29.2682	29.6126	29.364	29.323	29.8398	29.2349	29.2599	29.4234	29.7229
Q3UFY7;Q3UFY7-4;Q3UFY7-2	7-methylguanosine phosphate-specific 5-nucleotidase	Nt5c3b	-0.345913	0.115866	0.936046	-0.33608	0.0583633	1.23386	-0.302655	0.164953	0.78264	-0.28553	0.265144	0.576518	-0.28334	0.100143	0.999378	0.019315	0.912657	0.0396923	0.05274	0.687648	0.162634	24.9259	24.2618	24.4411	24.4748	24.2413	23.8738	24.2739	24.2215	NaN	NaN	24.3917	24.0796	23.8798	24.2673	24.0461	24.1674	24.2552	23.7496	24.4931	NaN	24.504	24.5984	NaN	23.9018	23.7296	24.2319
O88351	Inhibitor of nuclear factor kappa-B kinase subunit beta	Ikbkb	-0.00443333	0.983063	0.00741852	0.33692	0.0584565	1.23317	0.3657	0.127294	0.895193	0.081	0.667626	0.175467	0.1917	0.437993	0.358533	-0.174	0.435375	0.361136	-0.14522	0.382753	0.417082	25.4893	25.1451	25.6865	NaN	NaN	25.2084	25.5082	25.591	NaN	NaN	26.0331	25.7501	25.679	25.7012	25.7227	25.9286	25.5947	NaN	25.8947	NaN	NaN	25.5181	25.6527	25.3931	NaN	25.9425
O35144;O35144-2	Telomeric repeat-binding factor 2	Terf2	-0.02816	0.821377	0.0854576	-0.32858	0.0584884	1.23293	-0.0262	0.864278	0.0633466	-0.0274	0.88837	0.051406	-0.08032	0.404725	0.39284	-0.05412	0.651449	0.186119	0.24826	0.0594538	1.22582	24.638	24.2965	NaN	24.3389	24.2202	24.5287	24.1465	24.3019	24.5281	24.221	23.9492	23.6975	24.1096	24.3418	24.126	24.4253	24.2277	24.7413	24.1472	24.1945	24.5108	23.914	24.761	24.1083	24.4359	24.4377
Q9EQU5;Q9EQU5-3	Protein SET	Set	-0.598745	0.233804	0.631148	-0.873145	0.058537	1.23257	-1.04496	0.0987972	1.00526	-0.796265	0.242912	0.614552	-1.33456	0.0372552	1.42881	-0.2896	0.400537	0.397357	-0.461413	0.0954753	1.02011	24.9817	25.2739	NaN	26.7501	25.8388	25.0948	24.5847	24.4473	25.6396	25.7955	24.9548	24.5931	24.9129	25.3267	24.4024	24.4736	24.3103	NaN	NaN	25.2146	24.7544	23.3906	26.1503	24.7725	25.5065	24.1249
Q921X9	Protein disulfide-isomerase A5	Pdia5	0.3446	0.0117046	1.93164	0.47066	0.0586389	1.23181	0.30948	0.241653	0.616807	0.2095	0.298365	0.525252	0.56918	0.00933144	2.03005	0.2597	0.358047	0.44606	0.09852	0.689753	0.161307	25.2039	25.3162	25.6894	25.3553	25.1711	25.7247	25.8576	25.678	25.531	25.6676	25.9626	25.9261	26.037	25.0572	26.1063	25.7431	25.7407	25.7551	26.2179	24.8265	25.5007	26.0524	25.7097	25.4748	25.0458	26.1817
Q61490	CD166 antigen	Alcam	-0.08762	0.53722	0.269848	0.301	0.0587087	1.2313	-0.19484	0.126459	0.898051	-0.10168	0.385153	0.414367	0.09924	0.41091	0.386254	0.29408	0.00805559	2.0939	-0.20176	0.110823	0.955369	32.8252	32.9865	33.0367	32.6149	32.5448	32.9931	32.5122	32.8809	32.5572	32.6266	33.3203	32.9482	33.0628	33.3248	32.857	32.7773	32.6311	32.407	32.5926	32.6259	32.7988	32.6287	32.8212	32.7079	32.5431	33.0621
Q9CWL8	Beta-catenin-like protein 1	Ctnnbl1	0.17084	0.307268	0.512483	0.29142	0.0590542	1.22875	0.09258	0.608838	0.215498	0.18798	0.257435	0.589332	0.44538	0.0839426	1.07602	0.3528	0.166168	0.779453	0.15396	0.46868	0.329124	25.2829	24.7462	24.7332	25.198	25.1521	25.4175	24.9104	25.2236	25.0028	25.4123	25.2743	25.1905	25.293	25.2617	25.55	25.2226	24.7081	25.2749	25.4263	24.9434	25.4557	24.9353	25.4217	25.0813	25.1583	26.1205
Q9WVK4	EH domain-containing protein 1	Ehd1	0.14144	0.357374	0.446877	0.26466	0.059326	1.22675	0.11956	0.524912	0.279913	0.13568	0.446369	0.350306	0.23268	0.10265	0.988642	0.11312	0.501725	0.299534	-0.03198	0.730383	0.136449	31.0803	30.6969	30.4436	30.7056	30.5817	31.0818	30.7699	30.9727	30.5052	30.8857	31.1885	30.8749	30.9352	30.8823	30.9505	31.2041	30.6667	30.6782	31.1161	30.4408	30.9312	31.1028	31.0475	30.7314	30.3736	31.1832
Q9EPK2-3;Q9EPK2;Q9EPK2-2;Q9EPK2-4	Protein XRP2	Rp2	0.1672	0.463386	0.334057	0.112575	0.0593553	1.22654	-0.082865	0.666165	0.176418	-0.147058	0.195815	0.708154	-0.005885	0.963651	0.0160804	0.07698	0.69329	0.159085	-0.11846	0.292071	0.534511	25.3495	25.5605	25.5607	NaN	25.5082	NaN	26.249	25.4453	25.3079	25.6455	25.6284	25.6388	25.636	25.5249	25.6084	25.2621	25.9492	25.5818	25.161	25.1052	NaN	25.5278	NaN	25.3056	25.2096	25.8074
P52503	NADH dehydrogenase [ubiquinone] iron-sulfur protein 6, mitochondrial	Ndufs6	0.494	0.2347	0.629486	-0.77478	0.0594691	1.22571	0.05768	0.912482	0.0397756	0.09466	0.836498	0.077535	-0.4329	0.309213	0.509742	-0.49058	0.380547	0.419592	0.34188	0.396265	0.402014	30.5141	30.7582	30.7275	31.7734	31.6736	31.1887	31.1613	31.0341	32.3206	32.2121	30.5457	29.473	30.1654	30.5549	30.8339	30.4758	29.9211	31.787	31.2112	32.3401	31.0807	30.0599	31.8899	30.8734	32.0162	30.2339
P63054	Purkinje cell protein 4	Pcp4	0.22872	0.727499	0.138168	-1.26238	0.0594784	1.22564	-0.1489	0.79749	0.0982748	-0.44076	0.506567	0.295363	-1.11088	0.165825	0.78035	-0.96198	0.25361	0.595834	0.1515	0.853083	0.0690086	29.1391	28.5996	27.7112	29.5147	29.5353	27.8551	29.5074	27.8732	30.0706	30.3372	28.3969	26.5702	26.4425	28.3721	28.4063	27.495	28.1556	29.1876	28.8128	30.1044	27.8984	28.265	28.9078	27.0164	30.2085	26.9362
Q9QX60;Q9QX60-2	Deoxyguanosine kinase, mitochondrial	Dguok	0.34694	0.203092	0.692306	0.44282	0.0595117	1.2254	0.15426	0.673799	0.171469	0.20538	0.427668	0.368893	0.7771	0.0270697	1.56752	0.62284	0.140589	0.852048	0.33428	0.213039	0.671542	27.2408	26.9055	27.2911	26.3222	26.7511	27.256	27.0029	27.8954	26.8633	27.2278	27.1916	27.2696	27.7236	27.3224	27.2176	27.5411	27.3648	26.4048	27.7288	26.2425	27.249	27.6583	27.1293	26.7981	26.7029	28.059
Q9JHI5	Isovaleryl-CoA dehydrogenase, mitochondrial	Ivd	0.20014	0.320896	0.493636	0.4623	0.0598772	1.22274	0.02766	0.9139	0.0391015	0.16218	0.470046	0.32786	0.54984	0.0308461	1.5108	0.52218	0.0774728	1.11085	0.08754	0.704547	0.15209	31.2369	31.2853	31.5195	30.6724	31.1082	31.5324	31.3088	31.741	30.9937	31.2471	31.5027	31.7937	31.9546	31.0671	31.8157	31.6941	31.246	30.6279	31.5599	30.8327	31.4394	31.78	31.4362	31.1694	30.8082	32.0542
Q8BKT7	THO complex subunit 5 homolog	Thoc5	0.66644	0.0424475	1.37215	0.60456	0.0598847	1.22268	0.85241	0.01932	1.71399	0.676735	0.0677161	1.16931	0.93812	0.0384129	1.41552	0.08571	0.829453	0.0812085	0.33356	0.40242	0.39532	23.5843	23.7881	24.6325	23.3823	23.9415	24.5382	24.3967	25.2028	24.2385	24.2847	NaN	24.6364	24.4459	24.0994	24.6995	24.8205	24.8666	24.2317	24.9538	NaN	24.8404	24.9515	NaN	23.9546	24.4234	25.1583
Q9WVA2	Mitochondrial import inner membrane translocase subunit Tim8 A	Timm8a1	0.51484	0.247775	0.605942	-0.86794	0.060104	1.2211	-0.17906	0.731224	0.135949	-0.18534	0.732313	0.135303	-0.49232	0.274923	0.560789	-0.31326	0.563986	0.248732	0.37562	0.395452	0.402907	27.7013	28.111	27.2391	28.8115	28.529	28.5125	28.1367	27.7742	29.3641	29.1786	27.4269	26.4993	26.6421	27.9851	27.4988	27.1941	26.9147	28.8945	27.6221	28.8712	27.7694	26.3878	28.6236	27.7641	28.9203	27.601
Q5XF89-2;Q5XF89	Probable cation-transporting ATPase 13A3	Atp13a3	0.30614	0.0544164	1.26427	0.601045	0.0601796	1.22055	0.21812	0.186666	0.728935	0.194695	0.388429	0.410688	0.70414	0.00472982	2.32516	0.48602	0.0181675	1.7407	0.103095	0.721965	0.141484	25.0227	24.9299	25.5572	25.3215	25.4386	25.6398	25.5462	25.4719	25.753	25.3897	NaN	26.152	26.0835	25.0662	26.1184	25.5636	25.6587	25.1753	25.6149	25.348	25.52	25.4735	NaN	25.8467	24.9545	25.9335
A2ASQ1-3;A2ASQ1-2	Agrin;Agrin N-terminal 110 kDa subunit;Agrin C-terminal 110 kDa subunit;Agrin C-terminal 90 kDa fragment;Agrin C-terminal 22 kDa fragment	Agrn	0.51038	0.00491794	2.30822	0.35344	0.0602337	1.22016	0.24268	0.117089	0.931485	0.32736	0.169179	0.771654	0.439	0.0086805	2.06146	0.19632	0.173351	0.761075	0.08556	0.597973	0.223318	30.384	30.4707	30.8934	30.4613	30.7128	31.2379	31.2718	31.1371	31.0766	30.7507	30.8788	30.808	31.1794	30.5495	31.2737	31.1022	31.0095	30.5583	30.769	30.6966	31.0947	31.0574	30.145	31.2299	31.032	31.3315
Q8VHE0	Translocation protein SEC63 homolog	Sec63	0.12608	0.426949	0.369624	0.28688	0.0603302	1.21947	-0.05406	0.743001	0.12901	0.07284	0.590528	0.22876	0.27884	0.0536303	1.27059	0.3329	0.0679924	1.16754	-0.00804	0.952041	0.0213444	27.2682	27.1185	27.2454	26.8021	26.9574	27.2978	27.5103	27.3041	26.7807	27.1291	27.5953	27.1247	27.2902	27.2235	27.5923	27.416	27.1473	26.6094	27.0244	26.9242	27.3567	26.9269	27.2161	27.3324	26.9237	27.395
Q9QYR9	Acyl-coenzyme A thioesterase 2, mitochondrial	Acot2	-0.06786	0.708051	0.149936	0.31028	0.0605215	1.21809	-0.15606	0.502009	0.299289	-0.09048	0.648375	0.188174	0.32846	0.166998	0.777288	0.48452	0.0946115	1.02406	0.01818	0.92627	0.0332623	29.6677	29.6888	29.7583	29.0902	29.3991	29.6353	29.3707	29.8366	29.1914	29.2308	29.7236	29.913	30.0624	29.7755	29.681	29.5611	29.4477	28.8697	29.9001	29.0452	29.6365	29.7233	29.5492	29.3333	28.9094	30.2902
Q9CXI5	Mesencephalic astrocyte-derived neurotrophic factor	Manf	0.18268	0.546839	0.262141	-0.6265	0.0605403	1.21796	-0.40378	0.298604	0.524904	-0.15938	0.615147	0.211021	-0.60452	0.101825	0.992146	-0.20074	0.633887	0.197988	0.02198	0.949873	0.0223346	29.67	29.7886	29.3527	30.5178	29.6853	30.0473	29.6368	29.4673	30.722	30.0544	29.6654	28.5226	29.0547	29.6186	29.0206	28.9907	28.4763	30.1999	29.4484	29.8802	29.6615	28.9052	29.6309	29.6241	30.3958	29.0265
P22315	Ferrochelatase, mitochondrial	Fech	-0.04448	0.783465	0.10598	0.37004	0.0606606	1.21709	0.06128	0.755237	0.121917	0.10458	0.567072	0.246362	0.45382	0.0342106	1.46584	0.39254	0.101175	0.994927	0.08378	0.677146	0.169318	29.0425	29.1628	29.4661	28.8508	28.9411	29.2574	29.0245	29.3566	28.7964	28.806	29.3391	29.6171	29.7045	29.0008	29.652	29.269	29.1224	28.8761	29.6886	28.8136	29.2635	29.5388	29.2782	29.216	28.6897	29.8021
P60904	DnaJ homolog subfamily C member 5	Dnajc5	-0.29018	0.31715	0.498735	-0.92856	0.0608374	1.21583	-0.22356	0.499605	0.301374	-0.15614	0.571174	0.243232	-0.7604	0.0918624	1.03686	-0.53684	0.250537	0.601128	0.16816	0.754176	0.122527	29.0029	28.1406	28.3223	28.7253	29.0996	28.1888	28.5013	27.83	29.0279	28.2918	27.9916	26.7468	26.9232	28.2957	28.6906	27.8581	28.0845	29.1225	28.1392	28.9686	28.2093	28.4585	28.5737	28.0995	29.169	27.3057
Q9CR98	Protein FAM136A	Fam136a	0.6572	0.114557	0.940979	-0.74544	0.0608922	1.21544	0.0145	0.974478	0.0112279	0.30108	0.533396	0.27295	0.02034	0.961707	0.0169571	0.00584	0.990419	0.00418098	0.76578	0.0801685	1.096	27.7035	27.6861	27.3455	28.8232	28.3226	28.1808	28.3063	28.2422	29.5436	28.894	27.5471	26.6158	26.869	27.8042	27.3176	27.6947	26.7771	28.7319	28.2	28.5497	28.1438	27.2311	28.2818	28.1287	29.6009	28.1664
A2ARA8	Integrin alpha-8;Integrin alpha-8 heavy chain;Integrin alpha-8 light chain	Itga8	0.43148	0.0698154	1.15605	0.43324	0.0609138	1.21528	0.0595	0.701842	0.153761	0.45816	0.0277325	1.55701	0.38738	0.0345411	1.46166	0.32788	0.0218585	1.66038	-0.04586	0.799112	0.0973921	28.8569	28.9269	28.5381	28.6765	28.213	29.6307	29.03	29.1463	28.9199	28.6419	29.0513	28.625	28.9644	29.5677	29.1692	28.6048	28.6644	28.9198	28.8393	28.4806	28.7876	29.3249	29.3362	29.1759	28.8776	29.3561
Q8C3X8	Lipase maturation factor 2	Lmf2	0.18304	0.250106	0.601877	0.43554	0.060983	1.21479	0.1133	0.601906	0.220471	0.29102	0.142532	0.846089	0.38456	0.0910006	1.04096	0.27126	0.228866	0.640418	-0.05098	0.8047	0.0943661	26.773	27.0538	26.9905	26.3433	27.1312	27.0028	26.9703	27.1364	26.9554	27.1421	26.7329	27.4406	27.4311	27.393	27.4719	27.2522	27.2013	26.7309	27.185	26.4889	27.4388	26.8817	27.3713	27.0687	26.9864	27.6321
Q8VE95	UPF0598 protein C8orf82 homolog		-0.11072	0.595313	0.225254	0.30294	0.0609961	1.2147	-0.0119	0.94101	0.0264059	-0.1383	0.586595	0.231662	0.12246	0.450771	0.346044	0.13436	0.378245	0.422227	-0.18048	0.18895	0.723652	25.6422	25.8134	26.2938	25.9148	25.6769	25.9185	25.7819	26.1416	25.782	25.1635	26.1181	25.9982	26.3213	26.3743	26.0439	25.8728	26.0721	25.5058	25.783	26.0479	25.5239	25.9642	26.1505	26.0266	24.9844	26.1806
Q61644	Protein kinase C and casein kinase substrate in neurons protein 1	Pacsin1	-0.17394	0.700322	0.154702	-0.8984	0.061074	1.21414	-0.0498	0.895722	0.0478266	-0.05978	0.903311	0.0441628	-0.59548	0.243655	0.613224	-0.54568	0.256198	0.591424	0.30292	0.548482	0.260837	31.1122	30.1529	29.5107	30.6541	30.839	29.4723	30.6365	29.4855	30.9832	30.8217	29.8364	29.1812	28.5717	29.961	30.2266	29.8065	30.0148	31.1082	30.7235	30.3669	29.7744	30.8748	30.4508	29.3574	31.5126	29.1106
Q99L88	Beta-1-syntrophin	Sntb1	0.3619	0.0529571	1.27608	0.19142	0.0611629	1.21351	0.3982	0.00824364	2.08388	0.35884	0.00396836	2.40139	0.3687	0.0049767	2.30306	-0.0295	0.779608	0.108124	0.17728	0.0376022	1.42479	27.048	27.3917	27.4417	27.4075	27.4697	27.7964	28.1227	27.8252	27.5144	27.3094	27.4605	27.5884	27.5561	27.4406	27.6701	27.991	27.8758	27.5659	27.5652	27.7517	27.7551	27.6688	27.6102	27.8682	27.6505	27.8755
Q60854	Serpin B6	Serpinb6	-0.02584	0.884566	0.05327	0.32398	0.0615051	1.21109	0.20118	0.274769	0.561033	0.08134	0.620903	0.206977	0.35686	0.0278324	1.55545	0.15568	0.367611	0.434611	0.03288	0.81913	0.086647	30.497	30.6247	30.1389	30.0979	30.3732	30.5733	30.2834	30.6814	29.916	30.1484	30.7432	30.9915	30.7446	30.3491	30.5232	30.8799	30.5547	30.0656	30.7419	30.4955	30.7457	30.5209	30.336	30.5181	30.0177	30.9743
Q9DAU1;Q9DAU1-2	Protein canopy homolog 3	Cnpy3	0.28112	0.463537	0.333916	-0.52958	0.0615156	1.21101	-0.2659	0.512014	0.290718	-0.06154	0.884752	0.0531785	-0.55018	0.125399	0.901707	-0.28428	0.51461	0.288522	-0.0206	0.94477	0.0246737	27.7129	28.1557	27.7967	28.8393	28.2275	28.2026	28.0243	27.6353	29.2391	29.0364	27.7841	27.298	27.2659	27.9445	27.7917	27.6585	27.0734	28.6895	27.3475	28.6337	27.7077	26.8937	28.8604	28.2482	28.7144	27.2437
O08583;O08583-2;Q9JJW6-2	THO complex subunit 4;Aly/REF export factor 2	Alyref;Alyref2	0.2482	0.276207	0.558765	-0.46462	0.0615248	1.21095	-0.01474	0.967894	0.0141723	0.1577	0.581775	0.235245	-0.3169	0.0975839	1.01062	-0.30216	0.444961	0.351678	0.14772	0.566873	0.246514	29.3962	29.8008	29.6079	29.8558	29.6903	29.5411	29.8592	29.5021	30.5552	30.1344	29.42	28.6603	29.1054	29.8317	29.0105	29.1995	28.7299	30.5098	29.4418	30.3963	29.9024	28.952	30.4394	29.5955	30.2502	29.4959
Q9CQ02	COMM domain-containing protein 4	Commd4	-0.2953	0.266843	0.573744	-0.35396	0.0618699	1.20852	-0.02946	0.868517	0.0612216	-0.0876	0.743828	0.128527	-0.29902	0.16851	0.773375	-0.26956	0.165041	0.782408	0.05494	0.751263	0.124208	25.122	25.1269	25.25	24.4767	24.8894	24.8045	24.2787	25.3918	24.6377	24.2758	24.6498	24.6746	24.9064	24.4371	24.4273	25.0413	25.1033	25.1808	24.6495	24.7428	24.4451	25.706	24.936	24.7037	24.6362	24.6441
Q9DCK3	Tetraspanin-4	Tspan4	0.4177	0.000641025	3.19312	0.15785	0.0619928	1.20766	0.103675	0.360204	0.443452	0.29668	0.291925	0.534729	0.33988	0.0552168	1.25793	0.236205	0.216157	0.66523	0.18203	0.290964	0.536161	NaN	24.6924	24.6614	24.7098	24.6852	24.8903	25.067	25.1406	25.1573	25.2693	24.778	24.8258	25.0419	NaN	24.7345	24.5542	24.915	25.0092	NaN	24.6851	24.8776	25.6328	24.6955	24.3542	25.3593	25.4934
P29758	Ornithine aminotransferase, mitochondrial	Oat	-0.10002	0.58765	0.230881	0.29118	0.0620483	1.20727	-0.0802	0.621511	0.206551	-0.09292	0.689912	0.161206	0.24288	0.103198	0.986327	0.32308	0.0538521	1.2688	-0.0483	0.694968	0.158035	31.8552	31.636	31.9672	31.4072	31.5243	31.9625	31.532	31.8496	31.2319	31.3138	32.0544	32.0386	32.2064	31.7418	31.8046	31.9483	31.5553	31.2457	31.7307	31.5089	31.7283	32.1418	31.6743	31.4597	30.9212	32.0849
P15089	Mast cell carboxypeptidase A	Cpa3	1.13222	0.0117067	1.93157	0.86546	0.0620565	1.20721	0.27264	0.40236	0.395385	0.76698	0.133329	0.875074	0.5742	0.278426	0.55529	0.30156	0.472301	0.325781	-0.29126	0.555561	0.255268	25.7022	27.0055	26.8934	26.1634	25.5435	27.7882	27.3169	27.3317	26.7976	27.7347	27.089	27.464	27.6678	27.272	26.1425	26.6492	26.4776	26.5895	26.6832	26.2717	27.8381	27.9228	26.4835	26.4714	26.4271	26.9152
Q8C166	Copine-1	Cpne1	0.05322	0.761752	0.118186	0.42862	0.0622061	1.20617	0.1317	0.618017	0.208999	0.11156	0.585546	0.232439	0.2237	0.13496	0.869796	0.092	0.730962	0.136105	-0.20492	0.343522	0.464046	27.8699	27.6391	27.3871	27.4185	27.6755	27.7425	27.5643	28.0974	27.2015	27.6505	27.9055	28.554	28.2434	27.5018	27.9285	27.9985	27.9567	27.2759	28.3414	27.0761	28.0773	27.6771	27.8226	27.9117	27.0592	28.1478
Q61550	Double-strand-break repair protein rad21 homolog	Rad21	0.06904	0.38258	0.417277	0.25306	0.0622454	1.20589	0.00824	0.908251	0.0417942	0.1934	0.179414	0.746144	0.21942	0.0316982	1.49897	0.21118	0.0094281	2.02558	-0.03364	0.773139	0.111742	27.0917	27.1068	27.1746	26.9762	26.8129	27.164	27.1985	27.1184	26.9824	27.0441	27.1881	27.2214	27.4846	27.5299	27.0035	27.0024	27.0565	27.1429	26.9973	27.0043	27.4892	26.9252	27.5025	27.1092	27.1031	27.3517
Q6PCP5;Q6PCP5-4	Mitochondrial fission factor	Mff	-0.24684	0.0146014	1.8356	-0.38644	0.0623505	1.20516	-0.39248	0.0321951	1.49221	-0.10406	0.611772	0.21341	-0.43822	0.0217558	1.66242	-0.04574	0.828432	0.0817431	-0.05178	0.823735	0.0842124	29.0598	29.137	28.8943	29.1692	28.9839	28.8694	28.6761	28.7245	29.0122	28.7278	28.984	28.2439	28.6002	29.124	28.3599	28.5588	28.4188	29.164	28.3819	28.7583	28.5951	28.9187	29.3021	28.4665	29.4415	28.2817
Q8K0D7	Tail-anchored protein insertion receptor WRB	Wrb	-0.212205	0.157512	0.802688	-0.29714	0.0625268	1.20393	-0.3266	0.00279369	2.55382	-0.477555	0.000642171	3.19235	-0.11028	0.443341	0.353262	0.21632	0.123557	0.908134	0.18686	0.330655	0.480626	23.6717	23.4882	23.6046	23.3099	23.62	23.2873	23.2129	23.6947	NaN	23.1118	23.2914	22.8025	23.5105	23.3998	23.2045	23.1836	23.3236	23.2943	23.1522	23.1077	23.1052	23.1386	NaN	23.0533	22.9482	23.1409
Q61103	Zinc finger protein ubi-d4	Dpf2	0.15946	0.263791	0.578739	0.30562	0.0627722	1.20223	0.26636	0.168232	0.774091	0.04972	0.752114	0.123716	0.06122	0.673539	0.171637	-0.20514	0.212872	0.671882	-0.2444	0.0568163	1.24553	25.1999	24.966	24.6283	24.6933	24.5807	25.0347	25.053	24.7526	24.927	25.0982	24.9601	25.175	25.0789	25.3966	24.9857	24.9729	24.6864	25.1617	25.0872	25.4918	24.9156	24.5066	24.8334	25.0416	25.0196	24.7792
Q8BXZ1	Protein disulfide-isomerase TMX3	Tmx3	-0.0362	0.800956	0.0963913	0.15728	0.0628063	1.202	-0.03784	0.651842	0.185858	0.05624	0.684545	0.164598	0.05934	0.60218	0.220274	0.09718	0.440933	0.355627	-0.09794	0.417877	0.378952	28.3476	28.1672	28.389	28.168	28.2679	28.4759	28.2522	28.5605	27.951	27.9191	28.4971	28.3073	28.2717	28.5594	28.4906	28.381	28.2546	28.0028	28.3363	28.1758	28.6842	28.0181	28.5485	28.222	28.1481	28.5723
P61211	ADP-ribosylation factor-like protein 1	Arl1	-0.12062	0.482745	0.316282	0.30164	0.0629524	1.20099	-0.09586	0.59581	0.224892	-0.08934	0.612105	0.213174	0.18426	0.288903	0.539248	0.28012	0.134361	0.871727	-0.11738	0.403298	0.394374	27.1534	27.0973	26.9713	26.4826	26.8785	27.0393	26.629	27.0409	26.4666	26.8042	27.2197	27.2514	27.2836	27.3905	26.9461	27.0037	26.9636	26.5037	27.1049	26.5279	27.231	26.7149	26.9722	26.599	26.6193	27.3204
Q8BMG8	Mitochondrial folate transporter/carrier	Slc25a32	0.079825	0.485643	0.313683	0.28552	0.0629786	1.20081	-0.17065	0.167373	0.776315	0.13862	0.341607	0.466473	0.44906	0.0863778	1.0636	0.61971	0.0506122	1.29575	0.16354	0.528954	0.276582	23.1734	23.1103	23.1997	22.9161	22.8875	23.0432	23.0989	23.4016	23.0052	NaN	23.1473	23.3484	23.3988	23.7374	23.0827	22.7927	23.1507	22.8813	NaN	22.7223	22.931	23.586	23.3485	22.9999	23.1147	24.1904
Q8R1V4	Transmembrane emp24 domain-containing protein 4	Tmed4	0.0095	0.952636	0.021073	0.26692	0.0631274	1.19978	-0.21718	0.321085	0.49338	0.03542	0.877299	0.0568522	0.17426	0.275125	0.56047	0.39144	0.114448	0.941392	-0.09266	0.549474	0.260053	28.2026	28.1077	28.017	28.0387	27.6828	28.1026	27.8358	28.3244	27.6241	28.2094	28.3917	28.0405	28.2186	28.5443	28.1883	28.0495	27.7589	27.2403	28.3193	27.5949	28.1817	28.104	28.6909	27.7663	27.483	28.5073
Q921F2	TAR DNA-binding protein 43	Tardbp	0.19002	0.210273	0.677216	0.29426	0.0631515	1.19962	0.10762	0.543524	0.264781	0.00852	0.962321	0.0166798	0.24224	0.198414	0.702428	0.13462	0.39729	0.400892	-0.05202	0.654229	0.18427	29.9803	29.6999	29.4013	29.1952	29.487	29.7839	29.763	29.8181	29.7536	29.5952	29.7618	29.8821	29.8455	29.912	29.8336	29.7159	29.6188	29.7443	29.9271	29.2957	29.9716	29.6184	29.4737	29.3641	29.3785	30.0813
Q9QYH6	Melanoma-associated antigen D1	Maged1	-0.11376	0.728595	0.137514	-0.95764	0.0632812	1.19873	-0.27518	0.530826	0.275047	-0.18336	0.716104	0.145024	-1.12332	0.0161958	1.7906	-0.84814	0.107879	0.967063	-0.16568	0.7442	0.12831	26.5764	26.0213	25.3424	26.4637	26.0858	25.5664	25.863	25.5657	26.8104	26.1153	25.3122	24.8773	23.892	26.2875	25.3324	25.452	25.2387	26.7336	25.0444	26.645	25.2799	24.8221	26.4962	25.711	27.2636	24.4689
Q9WUK2	Eukaryotic translation initiation factor 4H	Eif4h	0.29562	0.539194	0.268255	-0.8327	0.0633402	1.19832	-0.00826	0.988416	0.00506045	0.05944	0.90815	0.0418423	-0.75068	0.184584	0.733807	-0.74242	0.247125	0.607083	0.08202	0.858659	0.0661792	30.0129	30.323	29.3928	31.3123	30.8234	30.0906	30.5188	29.905	31.5123	31.3158	29.638	29.0275	29.1755	30.1541	29.7058	29.6867	29.3381	31.2086	29.9863	31.6034	30.1135	29.227	31.1514	30.3822	31.2875	28.957
O89103	Complement component C1q receptor	Cd93	0.0171	0.870946	0.0600089	0.25056	0.0634113	1.19783	-0.0115	0.941543	0.0261598	0.20018	0.151911	0.818412	-0.04768	0.733428	0.134643	-0.03618	0.850942	0.0701003	-0.29824	0.0820291	1.08603	25.2168	25.4731	25.4247	25.5306	25.1963	25.4754	25.5784	25.4592	25.2201	25.1939	25.8509	25.6245	25.2793	25.6292	25.7104	25.679	25.3944	25.3927	24.9611	NaN	25.8152	25.6812	25.2452	25.7049	25.3959	25.4119
Q80VP5;Q80VP5-2	Probable peptide chain release factor C12orf65 homolog, mitochondrial		0.36234	0.483781	0.315351	-0.75968	0.0635605	1.19681	-0.0667	0.878636	0.0561909	0.09862	0.848243	0.0714796	-0.354235	0.522051	0.282287	-0.287535	0.555988	0.254934	0.405445	0.324435	0.488872	24.0151	24.2428	24.4945	25.9361	24.7948	24.3755	24.8141	24.5554	26.4105	25.1395	24.1957	23.6613	23.7367	24.1641	23.9271	24.6031	24.0837	25.5606	24.2349	24.6675	24.9017	23.6562	25.2909	24.3486	25.779	23.7291
Q6DID7;Q6DID7-2	Protein wntless homolog	Wls	-0.0315	0.83355	0.0790685	0.29896	0.0636007	1.19654	0.05314	0.75499	0.122059	-0.16762	0.378491	0.421944	0.33314	0.14893	0.827017	0.28	0.247572	0.606298	0.03418	0.872621	0.0591743	25.7146	26.1611	26.0047	25.6193	25.7519	26.1095	25.8932	25.8634	25.4671	25.7609	25.9426	26.4968	26.0484	26.199	26.0596	26.2144	26.1657	25.6173	25.9196	25.6003	26.2426	25.5497	25.6892	25.5649	25.3671	26.6251
Q8VCI5;Q8VCI5-2	Peroxisomal biogenesis factor 19	Pex19	0.36896	0.447902	0.348817	-0.8173	0.0636365	1.19629	-0.1918	0.681135	0.166767	0.22578	0.622528	0.205841	-0.48876	0.334265	0.47591	-0.29696	0.535993	0.270841	0.32854	0.425049	0.371561	27.3744	27.5611	26.7057	28.6547	28.0938	27.5863	28.0331	27.1439	28.9815	28.4897	27.0342	26.376	26.4523	27.3147	27.126	27.3254	26.623	28.0737	27.1301	28.2785	27.7522	27.2784	28.2455	27.3841	28.8584	26.5442
Q91VR8	Protein BRICK1	Brk1	0.17974	0.67596	0.170079	-0.86524	0.0636862	1.19595	-0.03688	0.945765	0.0242167	0.06584	0.884975	0.0530691	-0.56536	0.320253	0.494506	-0.52848	0.372473	0.428905	0.29988	0.520067	0.283941	27.8813	28.7715	27.5009	29.4078	28.9462	28.7151	28.0186	28.3869	29.1876	29.0982	27.8455	27.1437	27.3336	28.2524	27.6063	28.0127	27.3143	29.5641	28.4154	29.0168	28.2646	27.8448	29.2454	28.3701	29.112	27.4146
O08919	Numb-like protein	Numbl	-0.47902	0.0119439	1.92285	-0.3197	0.0638113	1.1951	-0.36884	0.0513686	1.2893	-0.11767	0.627409	0.202449	-0.14806	0.548435	0.260875	0.22078	0.354601	0.45026	0.17164	0.449665	0.347111	25.8295	25.3309	25.1324	25.2072	25.5241	24.9452	25.2015	24.8265	24.9265	24.7293	25.3656	25.0741	25.0519	24.8639	25.0701	24.9576	24.97	24.7674	25.3807	25.1042	24.7248	25.6212	NaN	25.5872	25.2154	25.0307
Q9DC33;Q9DC33-2	High mobility group protein 20A	Hmg20a	0.15812	0.593643	0.226474	-0.53576	0.0638744	1.19467	-0.3299	0.25546	0.592677	0.161385	0.60629	0.21732	-0.45692	0.143859	0.842062	-0.12702	0.643463	0.191476	0.07884	0.754578	0.122296	24.7861	24.8109	24.6563	25.6872	25.4212	24.9821	24.6404	25.1953	25.7107	25.6238	24.5615	24.2139	24.2745	25.0284	24.6046	24.5404	24.264	25.3358	24.7538	24.8182	25.2366	NaN	25.4709	24.6218	25.6056	24.1763
Q8R4Y4-2;Q8R4Y4	Stabilin-1	Stab1	0.00234	0.984386	0.00683466	0.22698	0.0640078	1.19377	-0.08206	0.588492	0.230259	-0.005	0.973307	0.0117503	0.12628	0.283887	0.546855	0.20834	0.227524	0.642973	-0.1007	0.440243	0.356308	27.448	27.7389	27.7567	27.5555	27.5007	27.6735	27.6122	27.8706	27.5883	27.2669	27.8906	27.9209	28.0589	27.664	27.6003	27.8534	27.7725	27.1967	27.5029	27.264	27.7439	27.5008	27.2135	27.9937	27.5229	27.871
P21447	Multidrug resistance protein 1A	Abcb1a	0.07398	0.69805	0.156114	0.34494	0.0640231	1.19366	0.1278	0.411656	0.385465	0.08746	0.668422	0.174949	0.35716	0.0610468	1.21434	0.22936	0.105703	0.975913	0.01222	0.933013	0.0301124	31.039	31.6199	31.8145	31.4306	31.4863	31.782	31.6154	31.8689	31.1984	31.2955	31.5794	31.9634	32.0361	31.5991	31.937	31.8267	31.5615	31.3797	31.6751	31.5863	31.9358	31.4061	31.4144	31.8952	31.1761	32.0331
Q9ESE1;Q9ESE1-2;Q9ESE1-3	Lipopolysaccharide-responsive and beige-like anchor protein	Lrba	0.431735	0.0431139	1.36538	0.374475	0.0640619	1.1934	0.200475	0.362815	0.440315	0.395275	0.0813802	1.08948	0.376235	0.0548272	1.261	0.17576	0.455122	0.341873	0.00176	0.993474	0.0028434	NaN	24.5334	24.7126	24.7866	24.6211	24.8047	25.4551	25.0345	24.7568	25.4247	24.6137	25.2933	24.9955	NaN	25.2491	25.2378	25.207	24.7274	24.2745	24.8728	25.5159	24.8569	24.5499	25.2568	25.114	24.978
O35074	Prostacyclin synthase	Ptgis	0.3465	0.0805921	1.09371	0.25154	0.0641428	1.19285	0.13086	0.470858	0.32711	0.1853	0.310082	0.508524	0.43864	0.0510319	1.29216	0.30778	0.206859	0.684325	0.1871	0.340308	0.468127	31.1153	31.1374	30.9552	30.8157	30.6617	31.7281	31.2869	31.4731	30.9405	30.9892	31.3554	31.0777	31.0443	31.0794	31.3862	31.2332	31.0557	30.9891	31.4773	30.5843	31.321	31.5247	31.18	30.8076	30.7785	31.9153
Q9DC16	Endoplasmic reticulum-Golgi intermediate compartment protein 1	Ergic1	-0.0785	0.72538	0.139434	0.40268	0.0644075	1.19106	-0.047	0.841285	0.0750568	0.08286	0.752608	0.123431	0.33124	0.170335	0.768696	0.37824	0.105159	0.978152	-0.07144	0.672592	0.172248	28.2899	27.9908	28.3307	27.4777	27.6573	27.9577	27.7769	28.3448	27.7073	27.5672	28.6265	28.2745	28.4003	28.1267	28.3318	28.3591	28.0634	27.6675	27.9325	27.4889	28.3148	28.4552	27.9952	28.0408	27.3547	28.4145
Q9ES97-2;Q9ES97;Q9ES97-5	Reticulon-3	Rtn3	-0.1276	0.497733	0.303004	-0.4841	0.0644199	1.19098	-0.16358	0.466108	0.331513	-0.02294	0.936779	0.0283627	-0.56006	0.0256626	1.5907	-0.39648	0.101889	0.991873	-0.07596	0.746136	0.127182	30.6444	29.9028	29.9615	30.442	30.3966	30.0916	30.1648	29.773	30.4179	30.262	30.1237	29.2632	29.5438	30.1829	29.8132	29.724	29.9012	30.6325	30.0108	30.2609	29.9292	29.9037	30.8976	29.7445	30.7576	29.6066
Q9CR41;Q9CR41-2	Huntingtin-interacting protein K	Hypk	0.70052	0.213622	0.670354	-0.96828	0.064555	1.19007	0.27228	0.651912	0.185811	0.33	0.639122	0.194416	-0.5036	0.373784	0.42738	-0.77588	0.178001	0.749579	0.46468	0.253502	0.596019	26.0582	26.7286	25.6949	28.031	27.2417	26.7108	27.1279	27.0566	28.0624	28.2993	25.5161	25.4431	25.5599	26.3232	26.0707	26.3959	25.76	27.7146	27.4062	27.8391	26.1121	25.8136	28.2137	26.8385	28.4265	25.9677
O70373	Xin actin-binding repeat-containing protein 1	Xirp1	0.36316	0.0301736	1.52037	-0.26366	0.0645684	1.18998	0.01574	0.926194	0.0332982	-0.09272	0.621344	0.206668	-0.0538	0.732684	0.135083	-0.06954	0.683983	0.164955	0.20986	0.126764	0.897003	25.206	25.3658	25.6978	25.6189	25.7815	26.2363	25.8513	25.7579	25.8499	25.7904	25.494	25.2866	25.2288	25.1797	25.1626	25.492	25.6416	25.6644	25.1045	25.8462	25.6518	25.8124	25.0811	25.1255	25.5356	25.546
Q8VCN9	Tubulin-specific chaperone C	Tbcc	-0.222575	NaN	NaN	-0.218435	0.0647229	1.18894	-0.03425	0.859349	0.0658302	-0.1556	0.529011	0.276535	-0.238708	0.221191	0.655233	-0.204458	0.399125	0.398891	-0.0202733	0.872719	0.0591257	24.8163	24.536	24.4929	NaN	24.3367	NaN	24.5018	24.144	NaN	NaN	24.3988	24.2434	24.3103	24.4467	24.236	24.3151	24.3382	NaN	24.4173	24.9743	24.016	24.9203	NaN	24.533	24.0902	24.2061
P26618;P26618-2	Platelet-derived growth factor receptor alpha	Pdgfra	0.15774	0.31474	0.502048	0.16486	0.0647425	1.18881	0.071	0.712249	0.147368	0.18278	0.343693	0.463829	0.18798	0.389631	0.409346	0.11698	0.671982	0.172642	0.02312	0.913262	0.0394046	26.6134	26.699	26.6287	26.5206	26.3722	26.7329	26.6339	27.1835	26.7351	26.3372	26.6438	26.6057	26.883	26.8209	26.7048	26.9914	26.9023	26.1416	26.8751	26.2785	26.9854	27.0323	26.5594	27.0158	26.1549	26.9789
Q61160	FAS-associated death domain protein	Fadd	0.4504	0.31988	0.495013	-0.63366	0.0648024	1.18841	-0.1256	0.753984	0.122638	-0.07032	0.893821	0.0487496	-0.62066	0.209665	0.678474	-0.49506	0.320665	0.493949	0.013	0.974584	0.0111806	25.5748	25.9969	25.5189	26.9485	26.3083	25.8829	26.1932	25.8788	27.4047	27.2398	25.514	25.3298	25.0683	25.8986	25.3684	25.4421	25.2447	26.5625	25.8331	26.637	25.5797	24.934	27.3174	25.4639	26.7008	24.8772
Q62470;Q62470-2;Q62470-3	Integrin alpha-3;Integrin alpha-3 heavy chain;Integrin alpha-3 light chain	Itga3	0.16272	0.343084	0.464599	0.28152	0.0648643	1.18799	0.14064	0.399354	0.398641	0.0548	0.663084	0.178431	0.41564	0.0409025	1.38825	0.275	0.160994	0.793191	0.13412	0.412318	0.384768	29.8728	29.7944	30.208	29.6282	29.6365	30.3633	29.9276	30.1734	29.7434	29.7458	29.8693	30.1042	30.3433	30.0453	30.1854	30.0308	30.1319	29.8161	30.2628	29.6015	29.7875	30.0578	29.933	29.9148	29.7208	30.5947
P12658	Calbindin	Calb1	-1.42018	0.0309443	1.50942	-1.17342	0.0648989	1.18776	-0.93164	0.131529	0.88098	-0.93848	0.175841	0.754879	-1.44652	0.0457268	1.33983	-0.51488	0.317148	0.498738	-0.2731	0.581655	0.235335	29.9923	27.5627	27.7596	28.537	29.4903	26.614	26.8695	27.1541	27.4532	28.1502	27.8304	27.1192	26.6415	28.2107	27.673	27.1663	26.9493	28.4159	27.9721	28.1801	26.8629	28.358	27.7191	26.7786	28.9309	26.5203
Q8VHI6	Wiskott-Aldrich syndrome protein family member 3	Wasf3	-0.7317	0.04056	1.3919	-0.73386	0.0650379	1.18683	-0.55244	0.0423785	1.37285	-0.4514	0.243184	0.614065	-0.93922	0.0349568	1.45647	-0.38678	0.250373	0.601412	-0.20536	0.624548	0.204434	27.6142	26.694	26.3314	26.6393	26.8963	25.4814	25.9539	25.9864	26.7183	26.3767	26.4482	26.0968	25.1658	26.7608	26.0343	26.2957	26.4737	26.3982	26.0102	26.2352	25.9882	26.9222	26.5518	25.4793	26.9767	25.7119
O70378	ER membrane protein complex subunit 8	Emc8	-0.00062	0.997666	0.00101476	0.45946	0.0651648	1.18599	0.20072	0.376978	0.423684	0.12922	0.635042	0.197198	0.31358	0.316163	0.500088	0.11286	0.675194	0.170571	-0.14588	0.590072	0.229095	26.7304	26.6897	26.694	25.7855	26.5983	26.5	26.3834	26.857	26.2628	26.4916	26.7259	26.985	27.2673	26.6603	27.1567	26.8016	26.6306	26.3501	27.0665	26.6527	26.6019	27.2958	26.6648	26.4487	26.1328	27.0579
Q9CZ42-3;Q9CZ42	ATP-dependent (S)-NAD(P)H-hydrate dehydratase	Carkd	-0.107	0.591714	0.227888	0.26986	0.0651953	1.18578	-0.16494	0.369834	0.431993	-0.0512	0.727719	0.138036	0.18786	0.208549	0.680791	0.3528	0.0924709	1.03399	-0.082	0.577382	0.238536	28.9612	28.8238	28.9153	28.4697	28.8081	28.8873	28.658	29.2138	28.2229	28.4611	29.2908	29.0126	29.1702	28.7433	29.1105	28.8919	28.8887	28.2749	28.8481	28.2498	28.9217	29.0574	28.6456	28.6874	28.41	29.2158
P11835	Integrin beta-2	Itgb2	-0.20152	0.251467	0.599519	0.39736	0.0654329	1.1842	-0.19424	0.433732	0.362778	-0.00828	0.974702	0.0111283	-0.09802	0.685311	0.164112	0.09622	0.702292	0.153482	-0.49538	0.0348436	1.45788	26.0822	26.2053	26.6832	25.6988	26.3055	25.8775	25.9989	26.0585	25.9763	26.0562	26.3545	26.4821	26.7494	26.8783	26.4975	26.0855	26.6454	25.7302	25.7796	25.7631	26.4709	26.1291	25.7979	26.7792	25.7565	25.8064
O08807	Peroxiredoxin-4	Prdx4	0.18148	0.281758	0.550123	0.30566	0.065457	1.18404	-0.01776	0.931698	0.0307247	0.14708	0.356548	0.447882	0.26774	0.191397	0.718065	0.2855	0.214108	0.669368	-0.03792	0.816355	0.088121	29.6332	29.548	29.5388	28.9847	29.196	29.7025	29.6721	29.7751	29.3049	29.3535	29.9293	29.5848	29.7065	29.505	29.7034	29.8505	29.5192	28.9256	29.3667	29.1499	29.4914	29.667	29.704	29.5494	29.2243	29.9525
Q3V038	Tetratricopeptide repeat protein 9A	Ttc9	-0.261767	0.499323	0.301618	-0.491667	0.0654907	1.18382	-0.576567	0.00548298	2.26098	-0.439733	0.450548	0.346259	-0.265875	0.0310477	1.50797	0.310692	0.0371481	1.43006	0.225792	0.25605	0.591675	24.7732	NaN	24.6347	NaN	24.7998	NaN	24.3821	NaN	25.1195	23.9208	24.6003	24.1731	NaN	23.9593	NaN	NaN	24.0728	24.3441	NaN	24.0611	NaN	NaN	23.5798	23.992	25.3167	24.328
O54782	Epididymis-specific alpha-mannosidase	Man2b2	0.0322	0.911204	0.0403844	0.45141	0.0655831	1.18321	0.3386	NaN	NaN	0.0483	0.919099	0.0366375	-0.13155	0.598824	0.222701	-0.47015	NaN	NaN	-0.58296	0.0292752	1.5335	24.8589	24.8607	24.6627	NaN	24.1723	25.1968	24.1817	24.4435	NaN	24.8614	25.2317	24.6952	25.2343	24.8725	25.4166	25.0601	NaN	NaN	24.8944	NaN	24.8436	25.2103	25.2552	23.4387	NaN	24.6721
Q62230	Sialoadhesin	Siglec1	-0.16386	0.367779	0.434414	0.34058	0.0655948	1.18313	-0.0389	0.824231	0.0839511	0.08294	0.698437	0.155873	0.37624	0.0340803	1.4675	0.41514	0.005621	2.25019	0.03566	0.717457	0.144204	28.1511	28.3709	28.6878	27.8417	28.2683	28.4395	27.9422	28.2122	27.8775	28.0291	28.3421	28.5231	28.8128	28.6823	28.6624	28.3813	28.5325	28.0519	28.1052	28.0544	28.4559	28.103	28.2003	28.8988	28.0765	28.6899
Q3TGF2	Protein FAM107B	Fam107b	0.333055	0.606956	0.216842	-1.15709	0.0656211	1.18296	-0.555425	0.451915	0.344944	0.0775	0.880814	0.0551159	-1.04647	0.236415	0.626324	-0.49105	0.56537	0.247667	0.11061	0.874788	0.0580971	NaN	26.2	25.132	27.3268	26.0685	26.4358	26.1297	25.1896	27.4904	27.3289	25.498	24.1894	24.8503	25.9484	24.6376	24.4831	24.7237	26.8615	25.2696	26.7941	25.7614	NaN	26.6106	26.0714	26.5939	23.9601
Q60902;Q60902-2;Q60902-3	Epidermal growth factor receptor substrate 15-like 1	Eps15l1	-0.01912	0.898346	0.0465564	-0.28106	0.0656265	1.18292	-0.14836	0.454264	0.342691	0.04198	0.81811	0.0871885	-0.29572	0.11768	0.929299	-0.14736	0.502588	0.298788	-0.01466	0.929608	0.0317003	29.0019	28.7131	28.9476	29.3329	28.9291	28.8136	28.9374	28.6836	29.2679	29.1265	28.7712	28.5706	28.6274	29.0092	28.5409	28.6896	28.3849	29.2266	28.7037	29.178	28.869	28.7471	28.9961	28.9369	29.5854	28.4329
O35127	Protein C10	Grcc10	-0.17196	0.792079	0.101232	-1.0721	0.0658232	1.18162	0.9312	0.116071	0.935277	0.0175	0.979522	0.00898567	-0.4888	0.483706	0.315418	-1.42	0.0417122	1.37974	0.5833	0.331111	0.480026	25.0987	25.2657	24.7235	26.2085	27.1231	25.9846	23.7278	26.1222	26.1351	25.59	24.0887	24.8824	23.9174	25.1338	25.0367	26.105	25.9421	27.0688	26.4257	27.5339	25.1348	24.4419	27.3223	25.361	26.247	23.8036
Q9D1C8	Vacuolar protein sorting-associated protein 28 homolog	Vps28	0.29166	0.275212	0.560332	-0.40618	0.0658501	1.18144	-0.09622	0.714582	0.145948	0.31638	0.291136	0.535905	-0.48346	0.184288	0.734503	-0.38724	0.287263	0.54172	-0.07728	0.800271	0.0967629	26.8504	26.959	26.4541	27.5162	27.109	26.8447	27.218	26.9397	27.7862	27.5584	26.6554	26.4286	26.3428	26.6503	26.7807	26.5306	26.5428	27.433	26.6861	27.2151	27.238	26.722	27.6436	26.9447	27.9223	26.2779
P99027	60S acidic ribosomal protein P2	Rplp2	0.3058	0.437674	0.358849	-0.7584	0.066056	1.18009	-0.39406	0.39796	0.400161	0.07418	0.883092	0.0539939	-0.55664	0.273686	0.562747	-0.16258	0.756939	0.120939	0.20176	0.655749	0.183263	31.3025	32.0616	31.1944	32.7551	31.9977	31.7178	32.0207	31.6167	32.7455	32.7396	31.3369	30.3948	30.8556	31.6177	31.3143	31.3904	30.9424	31.1104	31.1099	32.7879	31.2431	30.7745	32.7054	32.2073	32.7519	30.9535
Q91WE1	Sorting nexin-15	Snx15	0.28081	0.571638	0.242879	-0.59604	0.0660594	1.18007	0.04458	0.916004	0.0381025	0.066335	0.893928	0.0486975	-0.052015	0.906606	0.0425812	-0.096595	0.845124	0.0730794	0.544025	0.148551	0.828124	24.6655	24.1092	23.5588	25.0029	24.7293	NaN	24.5145	23.6674	25.7078	24.8861	24.179	23.5094	23.7355	23.8727	23.7889	23.8467	23.6311	25.3412	24.6115	24.8581	NaN	23.6277	24.4814	24.1427	25.6661	NaN
P47713	Cytosolic phospholipase A2;Phospholipase A2;Lysophospholipase	Pla2g4a	0.43126	0.0460965	1.33633	0.42146	0.066136	1.17956	0.31662	0.181644	0.74078	0.2955	0.210855	0.676016	0.52804	0.0350566	1.45523	0.21142	0.395193	0.403191	0.10658	0.639019	0.194486	26.9573	27.6946	27.5916	27.3177	27.2202	27.9976	27.7622	28.1378	27.4516	27.5885	27.6295	27.8806	28.1615	27.2928	27.9243	27.8429	27.9967	27.3469	27.9975	27.1805	28.2118	27.494	27.8482	27.4914	27.2135	28.3128
P17665	Cytochrome c oxidase subunit 7C, mitochondrial	Cox7c	0.804	0.310423	0.508046	1.22027	0.0663538	1.17813	3.06366	0.000252177	3.59829	1.6933	NaN	NaN	0.5266	NaN	NaN	-2.53706	NaN	NaN	-0.693667	NaN	NaN	23.9792	25.0396	NaN	25.5993	25.7107	27.1572	NaN	NaN	25.0947	25.4067	NaN	25.9124	26.1649	26.8301	NaN	27.3106	28.1754	28.8717	28.0375	28.3341	NaN	NaN	27.8585	NaN	25.6925	24.42
Q6P9K8-2	Caskin-1	Caskin1	-0.37736	0.167325	0.776439	-0.43052	0.0663621	1.17808	-0.19332	0.402933	0.394767	-0.21994	0.465764	0.331834	-0.38664	0.310676	0.507692	-0.19332	0.555876	0.255022	0.04388	0.888598	0.0512949	28.026	26.8664	27.1717	27.4318	27.5952	26.6439	27.3467	26.726	27.378	27.1097	27.0325	27.0052	26.7823	27.0735	27.045	27.1174	26.9742	27.3105	27.1697	27.5527	26.812	27.5637	26.9932	26.795	27.8275	26.2287
Q9D8B1-2;Q9D8B1	Androgen-induced gene 1 protein	Aig1	-0.035925	NaN	NaN	0.355485	0.0664935	1.17722	0.109825	NaN	NaN	-0.185975	NaN	NaN	-0.695475	NaN	NaN	-0.8053	NaN	NaN	-1.05096	NaN	NaN	24.0685	23.7938	NaN	23.3757	23.3099	NaN	NaN	23.7524	23.4497	NaN	24.0876	23.9779	24.0594	23.8626	23.9748	NaN	NaN	NaN	23.7468	NaN	23.451	NaN	NaN	NaN	NaN	NaN
Q78JW9	Ubiquitin domain-containing protein UBFD1	Ubfd1	-0.07292	0.874539	0.0582209	-0.64984	0.066615	1.17643	-0.1675	0.659383	0.180862	0.06762	0.867956	0.0615023	-0.68248	0.119841	0.921396	-0.51498	0.227148	0.643691	-0.03264	0.925622	0.0335665	29.7296	29.081	28.617	30.0632	29.66	28.5816	29.2262	28.5708	30.1576	30.25	28.7717	28.4606	28.3968	29.2887	28.9838	29.3869	28.2949	29.4693	29.3024	29.8598	29.6573	28.7405	29.8368	28.9098	30.3445	28.2888
P62627	Dynein light chain roadblock-type 1	Dynlrb1	-0.19564	0.39103	0.40779	-0.58286	0.0670455	1.17363	-0.28962	0.105185	0.978045	-0.09532	0.726164	0.138965	-0.59814	0.0189635	1.72208	-0.30852	0.240539	0.618815	-0.01528	0.964354	0.0157633	28.6976	28.5218	28.3419	28.5916	28.4351	28.3226	27.7307	28.0092	28.7759	28.7714	28.2829	27.3556	27.4175	28.7753	27.8424	28.0559	27.967	28.7003	28.4382	27.9785	28.2305	27.9424	29.2757	27.9485	28.7143	27.8301
P30681	High mobility group protein B2	Hmgb2	0.49152	0.212294	0.673062	-0.7082	0.0670713	1.17346	-0.13296	0.795462	0.0993805	0.04384	0.933182	0.0300337	-0.33354	0.460487	0.336783	-0.20058	0.701257	0.154123	0.37466	0.311216	0.506939	28.4439	29.0797	27.7982	29.4219	29.216	28.929	29.0959	28.8303	29.7672	29.7949	28.6123	27.9917	27.8123	28.2175	27.7849	28.4459	27.4489	28.6671	28.7996	29.9334	28.6156	27.3334	29.3164	29.2844	29.6291	28.1124
Q8VEE1	LIM and cysteine-rich domains protein 1	Lmcd1	0.40502	0.0138351	1.85902	0.30568	0.0670713	1.17346	0.12846	0.443918	0.352697	0.32246	0.0495633	1.30484	0.21974	0.117884	0.928544	0.09128	0.595078	0.225426	-0.08594	0.583187	0.234192	28.5423	28.5209	28.4323	28.5386	28.1027	29.03	29.0517	28.6353	28.8693	28.5756	28.973	28.9567	28.6803	28.3249	28.7303	28.729	28.14	28.9174	28.6156	28.3771	28.9628	28.9967	28.3848	28.7542	28.6506	28.9112
Q05816	Fatty acid-binding protein, epidermal	Fabp5	-0.03258	0.951535	0.0215754	-0.83886	0.0670802	1.17341	-0.22206	0.576467	0.239226	-0.26612	0.577665	0.238324	-0.75162	0.226871	0.644221	-0.52956	0.305272	0.515313	0.08724	0.864537	0.0632164	29.6831	29.1519	28.2151	30.0108	30.1077	28.3634	30.1051	28.5635	30.0962	29.8775	28.5359	28.3232	28.1225	28.7706	29.2221	28.8976	28.8135	29.6484	29.2795	29.4193	28.5219	28.9933	29.5961	28.6271	30.0996	27.6058
Q9JKF7	39S ribosomal protein L39, mitochondrial	Mrpl39	-0.02528	0.880187	0.0554252	0.36398	0.0671499	1.17295	-0.1952	0.207334	0.683329	-0.151275	0.267272	0.573047	0.09416	0.654682	0.183969	0.28936	0.166402	0.778841	-0.26982	0.202871	0.692779	26.0209	NaN	26.0332	25.6344	25.6259	26.1386	25.95	25.65	25.7763	25.5017	26.1805	26.1148	26.6468	26.051	25.9698	NaN	25.8563	25.5009	25.5876	25.5888	25.7987	25.6762	25.5721	NaN	25.6623	26.4652
Q3UHX2	28 kDa heat- and acid-stable phosphoprotein	Pdap1	0.34796	0.496482	0.304097	-0.88684	0.0673195	1.17186	-0.62608	0.210651	0.676436	-0.01828	0.972424	0.0121444	-0.91794	0.137687	0.861108	-0.29186	0.601335	0.220883	-0.0311	0.952127	0.0213052	27.8807	28.7324	28.0993	29.7564	29.133	28.6174	28.9216	28.0957	29.9828	29.7241	27.9151	27.0892	27.5265	28.4855	28.1513	28.1182	27.4325	28.1364	27.5919	29.1924	28.3933	27.3981	29.438	28.8258	29.4552	26.8931
P61219	DNA-directed RNA polymerases I, II, and III subunit RPABC2	Polr2f	0.192625	0.748568	0.125769	-0.85074	0.0674267	1.17117	-0.41145	0.409373	0.387881	-0.0758	0.88272	0.0541769	-0.7588	0.169858	0.769914	-0.34735	0.464564	0.332954	0.09194	0.813538	0.0896222	23.9036	25.4439	24.0609	25.597	24.9911	24.5588	24.6892	24.3098	26.4099	NaN	23.9825	23.5277	23.5543	24.6249	24.0534	NaN	23.7844	24.5192	24.128	25.1198	24.9206	23.3864	25.1861	24.7102	25.4142	23.3814
Q9D024;Q9D024-2;Q9D024-3	Coiled-coil domain-containing protein 47	Ccdc47	0.02944	0.834881	0.0783752	0.24282	0.0676345	1.16983	-0.1394	0.472018	0.326041	-0.00672	0.958861	0.0182443	0.13724	0.450329	0.34647	0.27664	0.239285	0.621085	-0.10558	0.534365	0.272162	28.3761	28.2817	28.1577	27.8401	28.1028	28.0056	28.0586	28.5637	28.0639	28.2138	28.6545	28.2384	28.3242	28.3828	28.3726	28.41	28.1425	27.4606	28.1577	27.8906	28.098	28.1589	28.4616	27.9353	28.071	28.604
P62908	40S ribosomal protein S3	Rps3	0.03088	0.872727	0.0591216	0.29086	0.0678584	1.1684	0.00894	0.958501	0.0184076	-0.10886	0.612065	0.213202	0.20584	0.26754	0.572611	0.1969	0.25261	0.59755	-0.08502	0.529989	0.275733	31.0975	30.8062	30.6277	30.3961	30.4631	30.9319	30.6103	30.8966	30.2116	30.8946	31.0988	30.983	30.8185	31.0715	30.8731	30.9156	30.7574	30.4294	30.9005	30.4324	30.7498	30.7903	30.677	30.707	29.9222	31.1826
P10833	Ras-related protein R-Ras	Rras	0.0315	0.872049	0.0594592	0.3617	0.0679495	1.16781	-0.00018	0.999169	0.000361154	-0.05214	0.819568	0.0864152	0.06566	0.722497	0.141164	0.06584	0.608176	0.21597	-0.29604	0.050582	1.296	29.8493	30.1903	29.9352	29.5978	29.3149	30.1595	29.8002	29.9624	29.5919	29.531	30.305	30.0971	30.1428	30.3036	29.8475	29.7852	29.8236	29.7932	29.9761	29.5085	29.5378	30.2133	29.791	29.8483	29.2364	30.1
Q8BUE4;Q8BUE4-2	Apoptosis-inducing factor 2	Aifm2	0.08412	0.676449	0.169765	0.46876	0.067969	1.16769	0.24868	0.291527	0.535321	0.156255	0.556345	0.254656	0.4576	0.132595	0.877474	0.20892	0.511638	0.291037	-0.01116	0.971771	0.012436	24.7656	25.1138	24.7211	24.346	24.8516	24.9095	24.726	25.394	24.6346	24.5546	24.5323	25.441	25.3592	25.2144	25.595	25.3051	25.2597	24.3401	25.2393	24.8973	25.5763	24.9132	24.7221	NaN	24.4519	26.0215
Q9R1W5	Calcitonin gene-related peptide type 1 receptor	Calcrl	0.248	0.155539	0.808162	0.35812	0.0682276	1.16604	0.20949	0.185365	0.731971	0.61422	0.0122213	1.91288	0.48432	0.0223595	1.65054	0.27483	0.100937	0.995949	0.1262	0.483827	0.31531	23.5024	24.1347	23.6883	24.0045	24.0474	23.9463	24.2311	24.4718	23.9149	24.0532	23.9306	24.0408	24.1691	24.5017	24.5257	24.0419	24.0731	23.9998	NaN	24.225	24.3427	24.1105	24.326	24.9037	24.7655	24.7314
A2APY7	NADH dehydrogenase [ubiquinone] 1 alpha subcomplex assembly factor 5	Ndufaf5	-0.111375	0.411994	0.385109	0.3567	0.068618	1.16356	-0.26026	0.0817395	1.08757	0.00872	0.958064	0.0186054	0.06374	0.687532	0.162707	0.324	0.0311023	1.50721	-0.29296	0.112866	0.947437	25.2584	24.9877	24.8579	24.7234	24.6136	24.7388	24.8167	24.7671	NaN	24.7847	25.6553	25.0297	24.9287	25.3436	25.2672	24.7082	24.5275	24.4533	24.8384	24.6123	24.5319	24.8004	24.9142	25.2302	25.0079	25.1199
Q9D898	Actin-related protein 2/3 complex subunit 5-like protein	Arpc5l	0.01914	0.93133	0.0308964	-0.5343	0.0687408	1.16279	-0.1312	0.589641	0.229412	-0.0295	0.930912	0.0310913	-0.54082	0.0733824	1.13441	-0.40962	0.229507	0.639203	-0.00652	0.984744	0.00667687	28.8991	28.5559	28.2545	28.7519	28.5013	28.1869	28.4981	28.3388	28.8094	29.2252	28.6862	27.5383	27.5856	28.458	28.0231	28.0193	28.1023	29.1822	28.4893	28.5136	28.1485	28.0011	29.5027	28.0523	29.1106	27.9462
Q9WVA4	Transgelin-2	Tagln2	0.24688	0.473064	0.32508	-0.65112	0.0687802	1.16254	-0.06102	0.903251	0.0441916	-0.19588	0.624946	0.204157	-0.7555	0.072369	1.14045	-0.69448	0.207149	0.683717	-0.10438	0.766579	0.115443	32.7277	33.2934	32.5492	33.8835	32.8731	33.319	32.9831	32.6672	33.8935	33.6985	32.7455	31.8319	32.2094	32.9476	32.3369	32.346	32.0833	34.1035	32.5421	33.9469	32.4432	31.9687	33.5416	32.904	33.49	32.048
O09114;O09114-2	Prostaglandin-H2 D-isomerase	Ptgds	-0.19624	0.26734	0.572936	0.27038	0.0688156	1.16231	-0.28834	0.0582932	1.23438	-0.05312	0.666873	0.175957	-0.05044	0.617843	0.209122	0.2379	0.145589	0.836871	-0.32082	0.0590432	1.22883	32.7234	32.982	32.9202	32.7588	32.8172	32.7658	32.0169	32.8405	32.7929	32.8043	33.4139	32.8072	32.9683	33.3683	32.9958	32.852	32.3523	32.4354	32.286	32.8342	32.9837	32.6484	32.5097	33.0925	32.7017	32.7789
P50608	Fibromodulin	Fmod	0.59322	0.0948701	1.02287	0.51402	0.0694519	1.15832	0.60616	0.0467673	1.33006	0.57204	0.0700265	1.15474	0.70404	0.0789347	1.10273	0.09788	0.745803	0.127376	0.19002	0.517158	0.286377	30.9031	30.765	29.6327	30.7253	30.442	31.6107	30.7733	31.6043	30.8185	30.6274	30.8381	30.7972	30.9767	31.1562	31.27	31.2671	31.0863	30.8853	31.4596	30.8006	31.4886	31.1778	30.9625	31.1362	30.5632	31.8225
Q91WE4	UPF0729 protein C18orf32 homolog		-0.0303667	NaN	NaN	-0.228067	0.0695107	1.15795	0.0710667	0.627725	0.20223	0.137533	NaN	NaN	NaN	NaN	NaN	NaN	NaN	NaN	NaN	NaN	NaN	NaN	24.0072	23.9156	NaN	23.9073	23.913	NaN	NaN	NaN	NaN	NaN	NaN	23.5881	23.8815	23.6763	23.8718	NaN	24.2775	NaN	23.894	NaN	NaN	NaN	24.0809	NaN	NaN
P97825	Hematological and neurological expressed 1 protein;Hematological and neurological expressed 1 protein, N-terminally processed	Hn1	-0.256	0.660573	0.180079	-0.96776	0.0697189	1.15665	-0.76168	0.283195	0.547914	-0.196455	0.762669	0.117664	-1.37346	0.0252412	1.59789	-0.61178	0.411704	0.385415	-0.4057	0.461027	0.336273	27.3318	27.1495	25.8996	27.6918	27.3252	26.0905	26.7862	25.546	28.1137	27.5815	26.5861	25.6985	25.182	27.1558	25.9367	24.4581	25.5278	27.3009	26.6863	27.6164	26.0454	NaN	27.384	25.7899	28.3132	25.1038
Q9CXZ1	NADH dehydrogenase [ubiquinone] iron-sulfur protein 4, mitochondrial	Ndufs4	0.31912	0.382333	0.417559	-0.61526	0.0697363	1.15654	0.26276	0.581003	0.235821	0.2461	0.554827	0.255842	-0.39334	0.322468	0.491513	-0.6561	0.199145	0.700831	0.22192	0.497295	0.303386	30.1975	30.4886	30.2517	31.5532	30.9378	30.4933	30.7353	30.6526	31.5469	31.5963	30.1725	29.5763	29.9097	30.4303	30.2637	30.3062	29.9183	31.8448	30.9403	31.733	30.629	29.9664	31.4996	30.8847	31.6796	29.8931
Q6PDY2	2-aminoethanethiol dioxygenase	Ado	-0.33072	0.0294295	1.53122	0.2776	0.0698084	1.15609	-0.01482	0.924191	0.0342382	0.07492	0.632816	0.198723	-0.02708	0.891177	0.0500359	-0.01226	0.953167	0.020831	-0.30468	0.145839	0.836127	25.7009	25.5708	25.4501	25.1605	25.2889	25.3636	24.8729	25.0603	25.0683	25.1525	25.8184	25.8545	25.7768	25.7558	25.3537	25.4605	25.2581	25.5697	25.7351	25.0737	25.5344	25.5247	25.2828	25.918	25.2859	25.5591
Q61503	5-nucleotidase	Nt5e	-0.12418	0.558282	0.253146	0.37792	0.0698438	1.15587	-0.10226	0.69395	0.158672	-0.1269	0.491408	0.308558	0.23986	0.261651	0.582277	0.34212	0.196413	0.706829	-0.13806	0.439233	0.357305	27.9239	28.591	28.4969	27.8654	28.3021	28.1573	27.9829	28.6372	27.8707	27.9103	28.4431	28.5102	28.9298	28.7918	28.394	28.7846	28.2839	27.5511	28.1058	27.9426	28.4903	28.0394	28.003	28.0484	27.9637	28.7141
P50518	V-type proton ATPase subunit E 1	Atp6v1e1	-0.3479	0.365186	0.437486	-0.73624	0.0699351	1.1553	-0.14108	0.687137	0.162957	-0.19968	0.651161	0.186312	-0.64258	0.103792	0.983837	-0.5015	0.158782	0.799199	0.09366	0.788577	0.103156	31.1971	30.1064	29.7924	30.6629	30.9028	29.6028	29.9887	29.749	30.7828	30.7988	30.215	29.3408	29.0979	30.2497	30.077	29.939	29.8266	30.8923	30.8053	30.493	29.7938	30.1975	30.9153	29.4732	31.2834	29.5996
Q3UUQ7	GPI inositol-deacylase	Pgap1	-0.30188	0.209398	0.679028	-0.38106	0.0699413	1.15527	0.03048	0.879631	0.0556996	-0.39416	0.0503547	1.29796	0.04594	0.843368	0.0739827	0.01546	0.941928	0.0259822	0.427	0.0585852	1.23221	23.6808	23.6031	24.3912	23.8956	24.2212	23.6896	23.9679	23.9944	23.5017	23.1289	23.2964	23.5354	23.8483	23.4527	23.7538	23.881	24.3124	24.0044	23.5965	24.15	23.593	23.4961	23.3079	23.7758	23.6483	23.785
Q9Z1D1	Eukaryotic translation initiation factor 3 subunit G	Eif3g	0.09764	0.678007	0.168766	-0.31942	0.0699461	1.15524	-0.0723	0.718938	0.143309	0.04998	0.826644	0.0826816	-0.3674	0.0944896	1.02462	-0.2951	0.182634	0.738419	-0.04798	0.77628	0.109982	28.211	28.0886	27.6836	28.4976	28.113	27.8343	28.0875	27.8479	28.6598	28.6525	27.8931	27.6251	27.6901	28.0607	27.7277	28.1434	27.6485	28.516	27.9021	28.0223	28.1874	27.5405	28.3845	28.1268	28.6045	27.5533
Q9CWZ7	Gamma-soluble NSF attachment protein	Napg	-0.0676	0.868144	0.0614082	-0.6959	0.0699961	1.15493	-0.27556	0.450757	0.346057	-0.0475	0.907203	0.0422957	-0.6293	0.105199	0.977988	-0.35374	0.332146	0.478671	0.0666	0.844086	0.0736131	30.2309	29.2359	28.7917	29.8247	29.6404	28.8724	29.6778	28.6907	30.3518	29.7929	29.1306	28.4472	28.1877	29.3211	29.1575	28.6943	28.9213	30.0354	29.6162	29.0786	29.0039	29.3877	30.0073	28.7139	30.3733	28.4489
Q8R344	Coiled-coil domain-containing protein 12	Ccdc12	0.00298	0.995512	0.00195344	-0.98066	0.0700211	1.15477	-0.37886	0.489988	0.309815	-0.00046	0.999417	0.000253111	-1.00554	0.172351	0.763586	-0.62668	0.357588	0.446617	-0.02488	0.967856	0.0141892	25.3548	26.9041	25.9325	27.5566	26.9675	26.1158	26.2222	25.7428	27.2806	27.369	25.569	24.9465	25.3368	26.4809	25.479	25.9247	25.6784	27.0377	25.2857	26.8947	26.4634	24.8511	27.2148	26.6384	27.5455	24.5551
Q9DBF1-2;Q9DBF1	Alpha-aminoadipic semialdehyde dehydrogenase	Aldh7a1	0.14198	0.40464	0.392931	0.35818	0.0701063	1.15424	0.16062	0.419632	0.377131	0.19036	0.309267	0.509667	0.57052	0.00266698	2.57398	0.4099	0.0760734	1.11877	0.21234	0.284436	0.546015	31.1147	31.1496	31.2363	30.78	31.1731	31.3744	31.1375	31.6977	30.887	31.067	31.3944	31.6061	31.6953	30.8807	31.6681	31.5644	31.2523	30.6988	31.6468	31.0945	31.5241	31.7103	31.275	31.051	30.8451	31.8699
Q9D1N9;Q9D1N9-2	39S ribosomal protein L21, mitochondrial	Mrpl21	-0.57614	NaN	NaN	0.40432	0.0701573	1.15393	-0.18248	0.394736	0.403693	-0.40412	0.147229	0.832006	-0.07752	0.718569	0.143532	0.10496	0.593426	0.226634	-0.48184	0.0272358	1.56486	25.029	25.2104	25.4212	24.5601	24.734	NaN	NaN	24.4148	NaN	NaN	25.3466	25.1183	25.6089	25.7082	25.1943	24.9765	24.9895	24.3616	24.6682	25.0465	25.1098	24.9032	24.4462	24.5063	23.9686	24.8943
Q9QUH0	Glutaredoxin-1	Glrx	-0.36626	0.209274	0.679284	-0.59006	0.0701613	1.1539	0.03402	0.932993	0.0301217	-0.36504	0.285078	0.545036	-0.69242	0.0726613	1.1387	-0.72644	0.112901	0.947304	-0.10236	0.745191	0.127732	27.0528	26.6103	25.9526	27.2465	26.6239	26.203	26.1355	25.9655	26.7705	26.5803	26.534	26.0406	25.8179	26.4765	25.6668	26.467	26.184	27.3647	26.0162	27.6243	25.9718	26.4126	27.1726	25.9187	26.1852	25.3725
Q9D172	ES1 protein homolog, mitochondrial	D10Jhu81e	0.17764	0.178394	0.748619	0.25054	0.0703269	1.15288	-0.02642	0.828341	0.0817911	0.20598	0.0753943	1.12266	0.46108	0.0246003	1.60906	0.4875	0.0231051	1.63629	0.21054	0.264305	0.577894	31.2257	30.9072	30.9195	30.785	30.8502	31.3908	30.8315	31.167	31.0074	31.1791	31.3632	30.9266	31.1917	31.0416	31.4172	31.0941	30.7339	30.7303	31.1568	30.8404	31.0268	31.4028	31.0907	31.1155	31.0817	31.7177
Q9D7M1	Glucose-induced degradation protein 8 homolog	Gid8	0.63856	0.0985741	1.00624	-0.66978	0.0703977	1.15244	0.09132	0.806526	0.0933818	0.28382	0.617059	0.209673	0.0298	0.933748	0.0297705	-0.06152	0.853688	0.0687011	0.69958	0.0359782	1.44396	25.4626	25.74	25.1553	26.5716	26.3981	26.0388	26.2151	26.3271	26.7403	27.1991	25.2628	24.6392	25.4319	25.6339	25.0109	25.514	25.2664	26.3551	26.1901	26.4586	25.5426	24.9612	27.1763	25.7083	27.3583	25.5607
Q9Z2Y3;Q9Z2Y3-3;Q9Z2Y3-2	Homer protein homolog 1	Homer1	0.2303	0.604735	0.218435	-0.5902	0.0704262	1.15227	-0.04556	0.917155	0.0375571	0.37626	0.413694	0.383321	-0.5395	0.350317	0.455539	-0.49394	0.456019	0.341017	0.0507	0.928234	0.0323425	26.2582	25.9626	25.0925	26.0254	25.8137	25.1907	26.2573	25.2989	26.2962	27.2608	25.5347	24.8634	24.6817	25.3722	25.7494	24.828	25.4039	27.0151	26.1846	25.493	25.4743	26.8679	26.4233	25.1354	27.1328	23.9061
Q62433	Protein NDRG1	Ndrg1	0.34386	0.0427354	1.36921	0.28762	0.0708254	1.14981	0.1159	0.594094	0.226145	0.36828	0.0503062	1.29838	0.3399	0.0528066	1.27731	0.224	0.311594	0.506411	0.05228	0.710493	0.14844	30.4381	30.1702	29.8861	29.8588	29.992	30.5201	30.2724	30.7366	30.261	30.2744	30.5093	30.4289	30.3613	30.0222	30.4616	30.4616	30.3683	29.6911	30.5811	29.8226	30.5612	30.7151	30.5966	30.0994	30.2143	30.6335
Q9R0Q3	Transmembrane emp24 domain-containing protein 2	Tmed2	0.32644	0.0354223	1.45072	0.27684	0.071055	1.14841	0.09684	0.506894	0.295083	0.2969	0.0429266	1.36727	0.56092	0.0149411	1.82562	0.46408	0.069989	1.15497	0.28408	0.228983	0.640197	28.3029	28.4097	28.2337	28.1795	28.3289	28.7764	28.4432	29.0016	28.3083	28.5574	28.3994	28.2983	28.9072	28.3915	28.8425	28.391	28.2989	28.3237	28.8713	28.054	28.8222	28.6147	28.7756	28.5659	28.1608	28.9734
Q62418-3;Q62418-2;Q62418	Drebrin-like protein	Dbnl	0.25832	0.398681	0.399375	-0.46504	0.0711687	1.14771	-0.0792	0.805478	0.0939461	0.05308	0.855986	0.0675333	-0.43438	0.131213	0.882025	-0.35518	0.323781	0.489749	0.03066	0.908855	0.0415056	29.4679	29.235	28.8295	29.674	29.6563	29.1327	29.6643	29.1094	30.4218	29.8261	29.2234	28.5538	28.501	29.222	29.0373	29.0192	28.5093	29.8137	29.1522	29.9723	29.1845	29.0289	29.3091	29.2569	30.3487	28.3432
P06797	Cathepsin L1;Cathepsin L1 heavy chain;Cathepsin L1 light chain	Ctsl	0.24944	0.517624	0.285986	-0.43364	0.0712246	1.14737	0.04086	0.857711	0.066659	-0.1419	0.655647	0.18333	-0.1994	0.624839	0.204232	-0.24026	0.525326	0.279571	0.23424	0.527398	0.277861	26.9722	28.1063	27.821	27.792	27.6412	27.0676	28.2418	27.93	28.8933	27.4472	27.261	26.8995	27.2636	27.4137	27.3267	27.9052	27.458	27.5693	28.047	27.5575	27.9079	27.2608	27.0795	27.0982	28.2768	27.5863
P51175	Protoporphyrinogen oxidase	Ppox	-0.05218	0.753178	0.123102	0.29166	0.0712375	1.14729	-0.00618	0.97579	0.0106435	0.06436	0.723581	0.140513	0.41034	0.0405215	1.39231	0.41652	0.0929983	1.03153	0.11868	0.501558	0.299679	26.9272	27.0458	27.175	26.5906	26.8442	27.1821	26.7614	27.1488	26.6461	26.5835	27.1978	27.2347	27.5453	26.9273	27.136	27.2121	27.0632	26.6064	27.2629	26.4073	27.3517	27.1871	26.8894	26.9789	26.4975	27.4709
Q9Z2C5	Myotubularin	Mtm1	0.011275	NaN	NaN	0.339575	0.071241	1.14727	0.0112417	0.926914	0.0329604	0.158125	NaN	NaN	0.0917417	0.537241	0.269831	0.0805	0.644609	0.190704	-0.247833	0.274184	0.561958	23.2755	23.4256	23.5891	NaN	23.2987	NaN	23.4085	NaN	NaN	NaN	23.4497	23.8368	23.9239	NaN	NaN	23.2458	23.4043	NaN	23.5753	NaN	23.6085	23.5022	NaN	NaN	NaN	23.5252
P24452	Macrophage-capping protein	Capg	0.33282	0.0809338	1.09187	0.24356	0.0713884	1.14637	0.14132	0.479526	0.319188	0.27394	0.137373	0.862099	0.19838	0.21338	0.670847	0.05706	0.760294	0.119018	-0.04518	0.66488	0.177257	28.5007	28.6743	28.1809	28.8338	28.694	28.8483	28.649	28.6612	29.1314	29.2579	28.7623	28.8339	28.8263	28.7427	28.9363	28.7767	28.3704	28.7886	29.2281	28.4265	29.2902	28.5791	28.9128	28.7642	28.7071	29.0676
Q9WUB3	Glycogen phosphorylase, muscle form	Pygm	0.12672	0.440989	0.355572	0.3983	0.0714406	1.14605	0.22146	0.298455	0.525121	0.09396	0.671534	0.172932	0.37396	0.00482772	2.31626	0.1525	0.436442	0.360073	-0.02434	0.894753	0.0482971	30.9726	31.3123	31.2144	31.1191	31.4732	31.513	31.4397	31.5571	30.834	31.3814	31.5371	31.87	31.7181	30.9928	31.9651	31.8431	31.3867	31.0099	31.8642	31.095	31.6754	31.5359	31.4282	31.3644	30.5575	31.6872
Q9CWX9	Probable ATP-dependent RNA helicase DDX47	Ddx47	0.09479	NaN	NaN	0.560865	0.07147	1.14588	0.11354	0.558298	0.253134	0.11116	0.609062	0.215339	0.20146	0.35892	0.445002	0.08792	0.585022	0.232828	-0.359405	0.183481	0.736408	21.696	22.591	22.4603	22.1131	22.0244	22.5343	NaN	NaN	22.0092	NaN	22.5534	NaN	23.3122	22.8036	22.2821	22.2296	22.3953	22.2188	22.3183	NaN	22.689	22.0936	21.9322	22.4765	22.2493	22.2107
Q00PI9	Heterogeneous nuclear ribonucleoprotein U-like protein 2	Hnrnpul2	-0.08796	0.578074	0.238017	0.21772	0.0714975	1.14571	-0.09586	0.360184	0.443476	-0.07372	0.589568	0.229466	0.13124	0.272757	0.564225	0.2271	0.0163466	1.78657	-0.08648	0.326992	0.485463	29.624	29.4832	29.5529	29.2294	29.1624	29.1915	29.4828	29.6908	28.987	29.26	29.4857	29.5367	29.6752	29.7766	29.6663	29.4102	29.3181	29.2614	29.2005	29.3824	29.3709	29.5341	29.268	29.5007	29.0096	29.7346
Q04857	Collagen alpha-1(VI) chain	Col6a1	-0.0861	0.661461	0.179496	0.32016	0.0715419	1.14544	-0.1545	0.393907	0.404607	-0.23882	0.305788	0.514579	0.2003	0.376932	0.423737	0.3548	0.0937099	1.02821	-0.11986	0.502791	0.298612	32.8634	32.9873	32.9943	32.3991	32.3536	32.9721	32.5869	32.86	32.4454	32.3028	33.0215	32.949	33.2657	32.933	33.0293	32.8109	32.6368	32.3295	32.696	32.352	32.4842	32.7755	32.3766	32.8484	31.9189	33.4064
Q62520	Zinc finger protein ZIC 2	Zic2	0.69505	0.0021811	2.66132	0.449825	0.0716722	1.14465	0.71855	NaN	NaN	0.2737	0.195521	0.708807	0.4657	0.0811804	1.09055	-0.25285	NaN	NaN	0.015875	0.94962	0.0224502	23.5279	23.412	23.543	NaN	22.9875	23.9783	24.0298	24.1618	24.0807	NaN	24.2084	23.9415	23.6113	23.5085	NaN	24.0504	24.1219	NaN	NaN	NaN	23.4605	23.4202	23.5438	23.6168	24.1652	23.3008
Q9R1V7-4;Q9R1V7-3;Q9R1V7-2;Q9R1V7	Disintegrin and metalloproteinase domain-containing protein 23	Adam23	-0.594905	0.0731824	1.13559	-0.66258	0.0716757	1.14463	0.131	0.698262	0.155982	0.01618	0.9587	0.0183173	-0.0755	0.872282	0.0593431	-0.2065	0.660034	0.180433	0.58708	0.254702	0.593968	24.7249	24.4015	24.0552	23.9244	25.2099	23.6644	24.082	23.6804	24.0463	NaN	NaN	23.4532	23.754	23.6572	24.338	23.994	25.2264	24.1748	24.6713	24.9044	24.0604	24.9969	24.35	24.116	24.8735	24.012
P20040;P18468;P04231	H-2 class II histocompatibility antigen, E-Q beta chain;H-2 class II histocompatibility antigen, I-A beta chain;H-2 class II histocompatibility antigen, E-S beta chain	H2-Eb1	-0.249633	0.0790467	1.10212	0.498325	0.0718146	1.14379	0.174267	0.199176	0.700763	0.0933	0.741306	0.130002	0.13048	0.471266	0.326734	-0.0437867	0.832581	0.0795735	-0.367845	0.180048	0.744612	23.6639	23.9284	23.6249	NaN	23.612	23.2879	23.5277	23.5574	NaN	NaN	24.1116	24.833	23.8544	24.0235	NaN	NaN	23.9718	NaN	23.9781	23.6948	23.4996	23.9715	NaN	24.4482	23.2831	24.3363
Q91Y63	Solute carrier family 13 member 3	Slc13a3	0.08062	0.697644	0.156366	0.42958	0.0720033	1.14265	0.10314	0.49414	0.30615	0.0007	0.996537	0.00150658	0.36136	0.0916603	1.03782	0.25822	0.142316	0.846748	-0.06822	0.762111	0.117982	29.1569	29.5009	29.8389	29.3268	29.1904	29.6887	29.4049	29.8639	28.9397	29.5198	29.3417	29.8544	30.3644	29.906	29.6953	29.7051	29.4046	29.6344	29.4681	29.3174	29.6226	29.3624	29.3921	29.5588	29.0815	29.8205
Q8BP92	Reticulocalbin-2	Rcn2	0.46612	0.250666	0.600904	-0.6845	0.0720907	1.14212	0.17268	0.713642	0.14652	0.1179	0.820277	0.0860396	-0.52312	0.293786	0.531968	-0.6958	0.216884	0.663773	0.16138	0.70767	0.150169	30.2662	30.6377	30.3091	31.5484	31.4581	30.8755	30.9471	30.862	31.915	31.9505	30.2684	29.6278	29.8956	30.6589	30.3463	30.4456	30.0981	31.6161	30.8857	32.0374	30.396	29.9784	31.9236	30.5062	32.0048	29.8075
Q8R0A5	Transcription elongation factor A protein-like 3	Tceal3	-0.58468	0.451123	0.345705	-1.41404	0.0722463	1.14118	-0.64548	0.451538	0.345305	-0.49854	0.50787	0.294248	-1.07346	0.159809	0.796398	-0.427985	0.609889	0.214749	0.340575	0.601142	0.221023	27.9344	26.8474	25.5432	28.3426	28.0111	25.8099	26.6614	25.3883	27.9382	27.9575	25.5833	25.1338	25.2783	27.6248	25.9883	25.4355	25.0107	27.2848	27.3411	28.3792	26.0682	26.3885	27.3815	25.8042	28.5436	NaN
Q8BFW9	Solute carrier family 2, facilitated glucose transporter member 12	Slc2a12	0.021425	NaN	NaN	0.403995	0.0722527	1.14115	-0.069425	0.589068	0.229835	-0.076975	NaN	NaN	-0.189975	0.39539	0.402974	-0.12055	0.507568	0.294506	-0.59397	0.0297249	1.52688	22.8823	23.2562	23.4599	NaN	23.1909	NaN	23.0891	23.3484	NaN	NaN	23.5954	24.1267	23.4285	23.5502	23.3058	23.0622	23.1475	23.1625	23.1394	NaN	23.1617	23.079	NaN	NaN	NaN	23.0957
Q9CQ89;Q9CQ89-3	Protein CutA	Cuta	0.31752	0.22399	0.649772	-0.44506	0.0724408	1.14002	0.2605	0.377783	0.422758	0.14252	0.752596	0.123438	-0.26446	0.385953	0.413465	-0.52496	0.110412	0.956982	0.1806	0.459464	0.337749	26.4775	26.9284	26.1186	27.074	27.1309	27.2328	26.7281	26.8867	27.5305	26.9389	26.2399	26.4432	25.9632	26.4479	26.4099	26.7196	26.5089	27.5308	26.8503	27.4223	26.6709	25.8911	28.1822	26.435	27.2628	26.4091
Q9D7P6	Iron-sulfur cluster assembly enzyme ISCU, mitochondrial	Iscu	0.2023	0.65983	0.180568	-0.77406	0.0727099	1.13841	-0.31096	0.554885	0.255797	-0.0462	0.912019	0.0399962	-0.64164	0.180814	0.742768	-0.33068	0.51422	0.288851	0.13242	0.712822	0.147019	27.7787	27.8069	27.3849	29.2907	28.0311	27.9421	27.9775	27.513	29.2123	28.6589	27.48	26.6592	27.2266	27.7951	27.2611	27.0413	26.7667	28.6286	27.6938	28.6071	27.958	27.3264	28.108	27.8455	28.8234	26.9427
Q8R164	Valacyclovir hydrolase	Bphl	-0.20026	0.37887	0.42151	0.38056	0.0728137	1.13779	-0.08696	0.689823	0.161262	-0.0122	0.954404	0.0202676	0.37112	0.173865	0.759789	0.45808	0.0730075	1.13663	-0.00944	0.963106	0.0163258	29.8147	29.3434	29.5272	28.8516	29.0771	29.3785	28.9472	29.4778	28.7624	29.0468	29.8628	29.6428	29.8979	29.519	29.5943	29.3963	29.1799	28.9183	29.6286	29.0561	29.4055	29.5644	29.0764	29.5308	28.9759	30.0943
Q91VN4	MICOS complex subunit Mic25	Chchd6	-0.04204	0.791595	0.101497	-0.33532	0.0730144	1.13659	-0.36342	0.0276526	1.55826	-0.07716	0.663886	0.177906	-0.10032	0.368305	0.433792	0.2631	0.111482	0.952794	0.235	0.210204	0.677359	29.6421	29.5004	29.4393	29.5785	29.2809	29.5165	29.2782	29.0015	29.8125	29.6223	29.17	28.8508	28.7933	29.5809	29.3696	28.8564	28.8521	29.4318	29.3434	29.1404	29.2819	29.0645	29.3908	29.3073	30.0109	29.2901
Q8CHP5-2	Partner of Y14 and mago	Wibg	0.1779	0.71317	0.146807	-0.86302	0.0731422	1.13583	-0.0897	0.87688	0.0570597	-0.02178	0.967691	0.0142632	-0.92768	0.0885064	1.05303	-0.83798	0.161079	0.792962	-0.06466	0.873673	0.058651	26.6344	27.5301	26.0887	28.1167	27.2923	26.6619	27.2774	26.6455	28.2097	27.7572	26.3506	25.7534	25.9425	27.065	26.2356	26.4143	25.9146	27.8654	26.7959	28.2235	26.9749	25.9593	27.5683	26.8024	28.2484	25.5871
Q921H8	3-ketoacyl-CoA thiolase A, peroxisomal	Acaa1a	-0.1762	0.269188	0.569944	0.23052	0.0732627	1.13512	-0.2179	0.136458	0.865	-0.07822	0.60062	0.2214	0.07688	0.656688	0.182641	0.29478	0.0908789	1.04154	-0.15364	0.293962	0.531709	29.2988	29.1525	29.4593	28.8308	29.1554	29.1204	29.1155	29.2641	28.686	28.8298	29.443	29.2736	29.5199	29.3676	29.4453	29.1698	29.1208	28.81	28.9429	28.7638	29.2712	29.2076	29.1101	29.1987	28.7181	29.48
Q9QZ23	NFU1 iron-sulfur cluster scaffold homolog, mitochondrial	Nfu1	0.14296	0.716124	0.145012	-0.91934	0.0733529	1.13458	-0.13298	0.79438	0.0999717	-0.10704	0.828025	0.0819566	-0.76374	0.146793	0.833296	-0.63076	0.29832	0.525318	0.1556	0.77512	0.110631	27.9297	28.0718	27.6548	29.2164	28.4929	28.1203	28.2056	27.7015	28.9473	29.1057	27.9783	26.369	26.6171	27.8958	27.9087	27.7673	27.0862	28.8089	27.6804	29.3579	27.5111	27.0491	28.6877	28.3796	29.2029	26.7737
E9Q5C9;E9Q5C9-2		Nolc1	-0.09306	0.776901	0.109634	-0.57826	0.0734514	1.134	-0.72474	0.0901241	1.04516	-0.12886	0.680933	0.166896	-0.72524	0.0165976	1.77996	-0.0005	0.999056	0.000410226	-0.14698	0.662442	0.178852	27.216	27.6905	27.3476	27.8308	27.2334	26.8634	27.2122	26.698	28.2293	27.8501	26.9617	26.1708	26.9358	27.7138	26.6449	26.8452	26.2231	26.9166	25.8111	27.8986	26.6931	26.761	28.0332	27.3209	27.8658	26.0684
O08795-2;O08795	Glucosidase 2 subunit beta	Prkcsh	-0.06058	0.500885	0.300262	0.21084	0.0734626	1.13393	-0.07078	0.532441	0.273729	0.01602	0.876423	0.0572862	0.0766	0.461886	0.335465	0.14738	0.137696	0.861079	-0.13424	0.139608	0.855089	30.0762	30.0866	29.8164	29.9936	29.6592	29.811	29.8242	29.945	29.8594	29.8895	30.1143	30.0647	30.0962	30.374	30.037	29.8854	29.7397	29.8129	30.1135	29.7266	30.1148	29.9406	29.7978	29.8519	30.007	30.0678
Q8BJU0	Small glutamine-rich tetratricopeptide repeat-containing protein alpha	Sgta	-0.0665	0.848486	0.0713551	-0.59254	0.0736732	1.13269	-0.13444	0.686648	0.163266	0.11622	0.76535	0.11614	-0.68208	0.142433	0.846389	-0.54764	0.211744	0.674189	-0.08954	0.818479	0.0869925	28.6469	28.2154	27.8391	29.2611	28.7252	27.9422	28.1535	28.2232	29.203	28.8333	28.2692	27.766	27.4181	28.2038	28.0679	28.1257	27.8546	28.6082	28.3328	29.0942	28.3013	27.8441	28.9444	28.6278	29.5512	27.0573
Q9QXX0	Protein jagged-1	Jag1	0.100375	0.604757	0.218419	0.39149	0.0740474	1.13049	0.0402833	0.850103	0.0705286	0.168317	0.521832	0.282469	0.065125	0.719667	0.142869	0.0248417	0.789091	0.102873	-0.326365	0.0386096	1.4133	22.7292	23.0163	22.8401	NaN	22.2506	22.6597	22.7111	22.8321	23.0348	NaN	22.9883	22.9772	23.2209	23.45	22.8663	22.6394	22.8783	NaN	NaN	22.7303	22.8585	NaN	NaN	23.1948	22.5788	22.8602
P58659;P58659-3;P58659-2	Protein eva-1 homolog C	Eva1c	0.06488	0.79482	0.0997311	0.4022	0.0741941	1.12963	-0.22106	0.46411	0.333379	0.2439	0.436849	0.359669	0.37408	0.0978028	1.00965	0.59514	0.0368249	1.43386	-0.02812	0.806139	0.0935902	24.9468	25.2961	25.8694	24.8861	25.498	25.5842	25.5424	25.7009	25.1402	24.8531	25.7492	25.5512	25.9526	25.5588	25.6956	25.4734	25.6144	24.8276	25.0956	24.3801	25.9272	25.8422	24.6555	25.8342	25.4568	25.9099
Q9CR51	V-type proton ATPase subunit G 1	Atp6v1g1	0.18068	0.590344	0.228895	-0.71064	0.0742413	1.12935	-0.3161	0.352999	0.452226	0.01178	0.974513	0.0112122	-0.7682	0.0929513	1.03174	-0.4521	0.314305	0.502649	-0.05756	0.899368	0.0460625	28.5884	28.7185	28.7114	29.517	29.5279	28.6206	29.1374	28.7057	29.6898	29.8131	28.908	27.533	27.7561	28.737	28.5759	28.6259	27.9787	29.2474	28.4114	29.2193	28.4438	28.3896	29.2982	29.0375	29.953	28.0761
Q9CYG7	Mitochondrial import receptor subunit TOM34	Tomm34	-0.05064	0.860112	0.0654448	-0.47814	0.074728	1.12652	-0.17524	0.532443	0.273727	-0.03386	0.904164	0.0437528	-0.63194	0.0636496	1.1962	-0.4567	0.152024	0.818089	-0.1538	0.564675	0.248202	28.5432	27.9367	27.627	28.6842	28.1421	27.7834	28.1008	27.7042	28.818	28.2736	27.8327	27.3139	27.5496	28.0799	27.7664	27.7461	27.5861	28.5151	27.8148	28.3949	27.7924	27.8876	28.4741	27.8675	28.7423	27.0342
Q9D7H3	RNA 3-terminal phosphate cyclase	RtcA	-0.08088	0.571265	0.243162	0.26798	0.0748175	1.126	0.10194	0.560956	0.251071	-0.00498	0.983503	0.00722413	0.1378	0.390456	0.408428	0.03586	0.864384	0.0632932	-0.13018	0.475432	0.322912	25.3368	25.2041	25.1016	24.9309	25.0238	25.4208	25.149	25.0293	24.7773	24.8164	25.3067	25.5158	25.7306	25.0778	25.3062	25.1565	25.622	24.9587	25.5233	24.8464	25.3418	25.8139	24.9775	24.4756	24.9635	25.5688
Q3U7R1;Q3U7R1-2	Extended synaptotagmin-1	Esyt1	0.1906	0.322951	0.490863	0.31474	0.074936	1.12531	0.10882	0.534414	0.272122	0.0633	0.737735	0.1321	0.34714	0.129574	0.887482	0.23832	0.244888	0.611032	0.0324	0.859946	0.0655287	30.8579	31.3074	31.4197	30.7391	30.9699	31.5761	31.2697	31.4654	30.9647	30.9711	31.287	31.5114	31.6032	31.1559	31.3102	31.2668	31.356	30.9069	31.3842	30.9242	31.3207	31.2178	31.1168	31.3194	30.6358	31.7992
Q64516-1;Q64516-2;Q64516	Glycerol kinase	Gk	-0.0398	0.777124	0.10951	0.17658	0.0750195	1.12483	0.13242	0.344042	0.463388	0.0739	0.659444	0.180822	0.06904	0.562447	0.249918	-0.06338	0.644272	0.190931	-0.10754	0.251449	0.59955	27.1852	27.5103	27.5055	27.2046	27.549	27.2769	27.6109	27.4591	26.9673	27.4414	27.4761	27.6296	27.5936	27.5111	27.6271	27.7071	27.6799	27.4126	27.654	27.1631	27.5716	27.915	27.4857	27.2496	27.1022	27.4684
Q9EP69	Phosphatidylinositide phosphatase SAC1	Sacm1l	0.26722	0.191358	0.718153	0.41872	0.0750909	1.12441	0.18896	0.24702	0.607268	0.2317	0.215834	0.665881	0.568	0.0067336	2.17175	0.37904	0.00703247	2.15289	0.14928	0.414941	0.382013	29.5568	30.0259	30.2538	29.8586	30.2861	30.597	30.2656	30.4677	29.8537	30.1333	30.1621	30.6499	30.7068	29.9364	30.6196	30.306	30.15	30.0201	30.3804	30.0695	30.5127	30.1671	30.2979	30.3027	29.8593	30.6831
Q9JHQ5	Leucine zipper transcription factor-like protein 1	Lztfl1	-0.24014	0.131674	0.880499	-0.38994	0.0752787	1.12333	-0.42144	0.00616439	2.21011	-0.12522	0.634095	0.197846	-0.57638	0.010449	1.98092	-0.15494	0.437547	0.358976	-0.18644	0.465907	0.3317	26.5822	26.6803	26.3301	26.5316	26.619	25.9497	26.3647	26.0781	26.502	26.648	26.4387	25.8429	25.6476	26.6165	26.2478	26.403	26.0729	25.934	25.9217	26.3044	26.0469	25.8282	27.2048	26.3123	26.7249	25.4609
Q9CR27	WASH complex subunit CCDC53	Ccdc53	0.1878	0.48662	0.31281	-0.55412	0.0754048	1.1226	-0.3777	0.0796391	1.09887	-0.02968	0.942378	0.0257746	-0.51902	0.0888028	1.05157	-0.14132	0.57978	0.236737	0.0351	0.913567	0.0392596	25.3543	25.673	25.0114	25.5929	25.9178	25.3436	25.2932	25.5866	26.4276	25.8374	25.0548	24.1911	24.8266	25.5438	25.1625	25.0012	25.0068	24.8851	25.4706	25.2972	25.0884	25.011	26.8446	24.8206	25.6364	24.9688
O54692	Centromere/kinetochore protein zw10 homolog	Zw10	-0.02138	0.820989	0.0856627	0.18726	0.0754073	1.12259	0.17658	0.0653979	1.18444	-0.03021	0.643275	0.191604	0.14602	0.292185	0.534342	-0.03056	0.836021	0.0777829	-0.04124	0.787953	0.1035	25.2604	25.2101	25.3363	25.2531	25.0929	25.3617	25.0829	25.1964	25.4213	24.9836	25.2264	25.619	25.5324	25.4939	25.2174	25.1807	25.4259	25.6374	25.3886	25.4031	25.2453	25.3033	NaN	25.1771	25.0757	25.5587
Q9Z315	U4/U6.U5 tri-snRNP-associated protein 1	Sart1	0.03004	0.850894	0.0701248	-0.3472	0.0755458	1.12179	-0.1586	0.491954	0.308075	0.03364	0.853904	0.0685912	-0.42454	0.0324786	1.4884	-0.26594	0.318347	0.497099	-0.07734	0.718519	0.143562	27.0809	27.074	27.1941	27.4514	26.984	26.9271	27.1494	26.9309	27.6376	27.2896	26.8404	26.5058	26.681	27.3694	26.6518	26.8237	26.5297	27.2011	26.7434	27.6935	27.1061	26.7032	27.2363	27.2189	27.6881	26.5592
P32020;P32020-2	Non-specific lipid-transfer protein	Scp2	0.3968	0.30464	0.516213	-0.70476	0.0755558	1.12173	-0.17936	0.6691	0.174509	0.11248	0.792104	0.101218	-0.46408	0.292756	0.533494	-0.28472	0.570626	0.243648	0.24068	0.593595	0.22651	29.1863	29.6004	28.9982	30.3037	29.6376	29.514	29.8244	29.1972	30.6826	30.492	29.3122	28.0224	28.4293	29.324	29.1145	28.9468	28.4295	30.0033	29.206	30.2438	29.3724	28.4871	30.2355	29.7649	30.4287	28.8157
P63239	Neuroendocrine convertase 1	Pcsk1	-1.11862	0.0791022	1.10181	-1.2435	0.075643	1.12123	-1.02765	0.100657	0.997158	-0.391317	0.556135	0.25482	-1.42235	0.0235259	1.62845	-0.3947	0.506134	0.295734	-0.17885	0.774242	0.111123	26.7689	NaN	26.6944	25.7772	27.2301	NaN	24.69	NaN	25.6544	26.1527	25.875	24.1524	NaN	26.4128	25.0564	NaN	24.6368	25.4719	25.5068	26.7445	25.3579	NaN	25.932	NaN	27.3891	25.6438
Q8BH97	Reticulocalbin-3	Rcn3	1.09268	0.0497795	1.30295	-0.79746	0.0758212	1.12021	0.3221	0.54385	0.264521	0.53108	0.4079	0.389446	-0.00682	0.990042	0.0043462	-0.32892	0.543727	0.264619	0.79064	0.0865833	1.06257	28.4521	29.3869	28.6187	30.3362	29.968	29.8494	30.0724	29.9962	31.3577	30.9496	28.6432	28.1684	28.3234	28.8973	28.7423	29.2232	28.5723	30.2188	29.8303	30.5278	29.5101	28.4075	31.0358	29.5958	30.8681	29.1677
Q9CXA2	Trans-L-3-hydroxyproline dehydratase	L3hypdh	0.24504	0.215854	0.665839	0.36644	0.0759012	1.11975	0.2128	0.32615	0.486583	0.1212	0.432909	0.363603	0.22444	0.177952	0.749697	0.01164	0.953145	0.0208412	-0.142	0.397929	0.400194	25.2338	25.4364	24.8071	25.5207	25.2443	25.8943	25.3647	25.2856	25.7241	25.1988	25.4361	26.1027	25.5855	25.3482	25.602	25.9625	25.3922	25.4065	25.5833	24.9618	25.5474	25.2532	25.3416	25.553	25.1531	25.4928
Q8VD33	Small glutamine-rich tetratricopeptide repeat-containing protein beta	Sgtb	0.13982	0.799584	0.097136	-0.967435	0.075921	1.11964	-0.16338	0.734946	0.133744	0.00156	0.998163	0.000798346	-0.709335	0.279482	0.553646	-0.545955	0.376675	0.424033	0.2581	0.678676	0.168338	26.1535	25.3038	24.5664	25.6998	26.5818	24.8075	26.3967	24.8353	26.6471	26.3178	25.1063	23.8986	NaN	25.0682	24.7014	24.5689	25.0483	26.2814	25.6076	25.9822	24.3943	25.7578	26.2855	24.5136	27.3619	23.5634
Q9D7V9	N-acylethanolamine-hydrolyzing acid amidase;N-acylethanolamine-hydrolyzing acid amidase subunit alpha;N-acylethanolamine-hydrolyzing acid amidase subunit beta	Naaa	0.13632	0.633544	0.198223	-0.36168	0.0759382	1.11954	-0.237	0.446918	0.349772	0.14606	0.652357	0.185514	-0.23906	0.41849	0.378315	-0.00206	0.995118	0.0021256	0.12262	0.599029	0.222552	25.8116	26.2797	25.9467	26.7077	26.5744	26.0741	26.0614	26.6263	27.1424	26.0975	25.9695	25.948	25.8609	25.9676	25.7657	25.7252	25.5861	26.9421	25.8419	26.0398	26.6046	25.7661	26.7455	25.8431	27.0911	26.0998
Q52KI8;Q52KI8-2	Serine/arginine repetitive matrix protein 1	Srrm1	0.48274	0.193383	0.713581	-0.64782	0.0760057	1.11915	-0.5351	0.124939	0.903304	0.1385	0.7899	0.102428	-0.49022	0.245317	0.610272	0.04488	0.908345	0.0417491	0.1576	0.691115	0.16045	26.8334	26.8291	26.0257	27.4839	26.6922	26.5747	27.0291	27.0264	27.9261	27.7217	26.4343	25.4879	25.9653	26.7557	25.982	25.9199	25.8953	26.5019	25.9327	26.939	26.1702	25.6993	27.4985	27.0111	28.1777	25.8124
Q8C165	Probable carboxypeptidase PM20D1	Pm20d1	-0.0632	0.800624	0.0965715	0.338	0.0760063	1.11915	-0.033	0.826399	0.0828102	0.19424	0.199533	0.699984	0.34798	0.123483	0.908392	0.38098	0.107634	0.96805	0.00998	0.965684	0.0151651	25.9548	26.3103	26.2327	25.7894	26.0195	26.2955	25.7287	26.7336	25.6276	25.6053	26.007	26.3273	26.8382	26.5124	26.3118	26.3573	26.025	25.7267	25.8644	26.1683	26.3208	26.5464	26.2457	26.2537	25.9113	26.5871
Q9ES89	Exostosin-like 2	Extl2	0.11168	0.539742	0.267814	0.38338	0.0762285	1.11788	0.10598	0.532392	0.273768	0.277855	0.139262	0.856169	0.07944	0.641612	0.192728	-0.02654	0.837265	0.0771371	-0.30394	0.102998	0.98717	25.505	25.2005	24.8695	24.9946	24.754	25.3176	25.1666	25.3186	NaN	24.9028	25.2022	25.749	25.1277	25.3952	25.7664	25.2874	24.9816	25.181	25.2328	NaN	25.2544	25.326	25.577	25.2129	NaN	25.3898
Q9CR00	26S proteasome non-ATPase regulatory subunit 9	Psmd9	0.27058	0.599755	0.222026	-0.82564	0.0763913	1.11696	-0.34474	0.416669	0.380209	0.0883	0.851819	0.0696527	-0.67586	0.197216	0.705057	-0.33112	0.525076	0.279778	0.14978	0.772623	0.112032	27.3575	27.5183	26.8298	28.4422	27.8798	27.039	27.6794	26.9662	28.8046	28.8913	27.4409	25.9941	26.1021	27.264	27.0983	26.8491	26.3925	27.7101	27.2735	28.0787	27.5013	26.4836	28.383	27.5447	28.5565	26.4872
Q9JIH2	Nuclear pore complex protein Nup50	Nup50	0.17289	0.234326	0.630179	-0.30865	0.0764558	1.11659	0.00563	0.985256	0.00645105	0.18947	0.571525	0.242965	0.00051	0.997455	0.00110667	-0.00512	0.985019	0.00655533	0.30916	0.059331	1.22672	24.6469	NaN	24.7408	25.1384	24.6681	25.0006	24.9622	24.7418	25.2178	24.9348	24.2426	24.4194	24.3681	24.7696	24.6498	25.0404	24.2702	25.1248	24.1838	25.4017	25.1901	23.9355	25.4265	25.2141	25.1739	24.64
Q99JY0	Trifunctional enzyme subunit beta, mitochondrial;3-ketoacyl-CoA thiolase	Hadhb	0.13844	0.467556	0.330166	0.31492	0.0765074	1.1163	0.03854	0.845103	0.0730905	0.0023	0.989706	0.00449391	0.5002	0.0380806	1.4193	0.46166	0.0485805	1.31354	0.18528	0.291949	0.534693	31.5884	31.55	31.8668	31.0322	31.3793	31.8732	31.5467	31.9307	31.3715	31.3868	31.7656	31.5756	31.9792	31.7435	31.9274	31.8291	31.5711	31.141	31.769	31.2992	31.6495	31.6278	31.4891	31.5812	31.0806	32.3295
Q9CQB5	CDGSH iron-sulfur domain-containing protein 2	Cisd2	-0.17296	0.42069	0.376038	-0.4983	0.0765271	1.11618	-0.31846	0.341699	0.466356	-0.20238	0.566241	0.246999	-0.65686	0.0340255	1.4682	-0.3384	0.339243	0.469489	-0.15856	0.570116	0.244036	27.7867	28.4415	27.7395	28.3366	27.6467	27.8096	27.5444	27.5633	28.0468	28.1221	27.4979	26.985	27.4387	28.1172	27.4207	27.1961	26.9777	28.3844	27.6563	28.1442	27.8895	26.8258	28.6195	27.5622	28.0421	27.3122
Q9DCL8	Protein phosphatase inhibitor 2	Ppp1r2	0.36504	0.496489	0.304091	-0.98198	0.0766279	1.11561	-0.36656	0.453889	0.34305	0.1134	0.843318	0.0740089	-0.83862	0.161322	0.792306	-0.47206	0.381386	0.418635	0.14336	0.792003	0.101273	28.529	29.1207	28.0397	30.0627	29.4988	28.7662	29.0579	28.6429	30.3204	30.2887	28.4599	27.1356	27.4616	28.8627	28.4212	28.541	27.7318	29.0948	28.5331	29.5174	28.4965	28.2298	30.2178	28.7062	30.1676	27.4201
Q921K9	B-cell CLL/lymphoma 7 protein family member B	Bcl7b	-0.00708	0.988301	0.00511094	-0.9592	0.0766583	1.11544	-0.82246	0.100849	0.996327	0.137525	0.808255	0.0924513	-0.9346	0.0548462	1.26085	-0.11214	0.789065	0.102887	0.0246	0.95505	0.0199739	24.1728	25.27	NaN	25.5928	25.0988	25.1231	24.7796	24.0395	26.13	25.0604	24.5856	23.3762	23.6475	24.6883	NaN	23.4344	23.7194	25	24.0952	24.8067	24.9244	NaN	26.165	24.0604	25.5347	23.6331
Q810U5-3;Q810U5;Q810U5-2	Coiled-coil domain-containing protein 50	Ccdc50	0.70794	0.168439	0.773556	-0.68314	0.0769767	1.11364	0.06604	0.879264	0.0558807	0.1364	0.796165	0.0989971	-0.46414	0.38994	0.409002	-0.53018	0.336132	0.47349	0.219	0.641168	0.193028	26.9917	27.2612	26.0859	27.8307	27.412	27.5922	27.4073	26.8224	28.8519	28.4474	26.5072	26.2348	25.8989	26.872	26.6529	26.9749	26.146	27.5852	27.2731	27.9325	27.4671	25.9931	27.8508	26.6306	28.3219	26.3658
P08228	Superoxide dismutase [Cu-Zn]	Sod1	0.28874	0.397601	0.400552	-0.53634	0.0770222	1.11338	-0.36	0.301448	0.520787	-0.15036	0.736295	0.132948	-0.68434	0.10522	0.977904	-0.32434	0.457926	0.339204	-0.148	0.699369	0.155293	33.0865	32.9733	32.195	33.3174	33.0707	32.873	33.1333	32.4852	33.8885	33.7066	32.7421	32.2779	31.7728	32.7695	32.3989	32.4677	31.6548	33.0772	32.5423	33.1009	32.3534	31.6096	33.7154	32.6929	33.5198	31.763
O09106	Histone deacetylase 1	Hdac1	0.1624	0.329878	0.481647	0.34086	0.0770655	1.11314	0.08646	0.518169	0.285528	0.07274	0.683449	0.165294	0.49324	0.0112975	1.94702	0.40678	0.0319555	1.49545	0.15238	0.448047	0.348676	27.0652	27.4017	27.5785	27.3406	27.243	27.5097	27.4642	27.9461	27.1358	27.3852	27.5032	27.6306	27.9585	27.2314	28.0096	27.5925	27.6773	27.344	27.2696	27.1779	27.8499	27.5228	27.0209	27.4805	27.1186	28.1073
Q9D8B3	Charged multivesicular body protein 4b	Chmp4b	0.27196	0.584039	0.233558	-0.86282	0.0772633	1.11203	-0.14668	0.78523	0.105003	0.12406	0.831852	0.0799539	-0.89082	0.182054	0.7398	-0.74414	0.276386	0.558483	-0.028	0.961507	0.0170475	29.5128	30.0746	28.9193	30.8861	30.4213	29.889	29.8787	29.385	31.0697	30.9515	29.0899	28.448	28.7786	29.9428	29.2407	29.1449	28.7579	30.6877	29.825	30.6652	29.7596	28.5558	31.0109	30.1746	30.9335	28.4764
Q6ZQH8	Nucleoporin NUP188 homolog	Nup188	0.226175	0.209682	0.678438	0.451025	0.0772874	1.11189	0.135415	0.500981	0.300179	0.2393	0.132687	0.877173	0.525615	0.0431912	1.3646	0.3902	0.145008	0.838608	0.07459	0.790814	0.101925	NaN	23.0595	23.3296	23.2047	23.3475	23.6605	23.5129	23.7693	22.994	23.3708	23.2582	24.0297	24.029	NaN	23.4285	22.9953	23.5901	23.09	23.8631	23.3152	23.7565	23.2422	23.5899	23.3099	NaN	24.0682
B1AY13	Ubiquitin carboxyl-terminal hydrolase 24	Usp24	0.125605	0.58215	0.234965	0.384992	0.0773462	1.11156	0.011465	0.973955	0.0114613	0.132145	0.664178	0.177716	0.337545	0.139729	0.854714	0.32608	0.322187	0.491892	-0.0474467	0.805454	0.0939592	NaN	24.6766	25.0685	25.0797	25.3919	25.0044	25.235	25.5591	24.6835	25.4169	NaN	25.4625	25.4295	NaN	25.4255	25.6194	25.436	24.4943	25.4793	24.2992	26.0422	25.2868	24.7579	24.9261	24.9186	25.1338
P42859;P42859-2	Huntingtin	Htt	0.20784	0.564252	0.248527	0.73394	0.0778112	1.10896	0.39112	0.307328	0.512398	0.20154	0.493689	0.306547	0.61602	0.0516576	1.28687	0.2249	0.422528	0.374145	-0.11792	0.675824	0.170166	26.2958	25.6163	25.296	25.3956	26.5846	26.0644	26.3631	26.7266	25.5535	25.5199	25.7866	26.7783	26.4516	27.3747	26.4668	26.7429	26.7421	25.5633	26.3883	25.7073	26.0076	26.4941	25.9495	25.8383	25.9065	26.3656
Q7TSC1	Protein PRRC2A	Prrc2a	0.0293	0.917473	0.0374069	-0.43536	0.0778363	1.10882	-0.20932	0.357826	0.446328	0.06208	0.815615	0.0885147	-0.25856	0.254499	0.594315	-0.04924	0.776673	0.109762	0.1768	0.325559	0.48737	26.514	26.6906	26.215	27.2948	26.6546	26.4084	26.5723	26.1636	27.2818	27.0894	26.3065	25.8106	26.2179	26.5779	26.2793	26.2464	26.1742	26.7269	26.4039	26.771	26.6146	26.1467	26.8051	26.7991	27.3139	26.2177
Q8JZN5	Acyl-CoA dehydrogenase family member 9, mitochondrial	Acad9	-0.0427	0.761451	0.118358	0.28096	0.0781404	1.10712	0.02148	0.870106	0.0604279	-0.0192	0.896722	0.0473424	0.29248	0.0627374	1.20247	0.271	0.0873389	1.05879	0.01152	0.940722	0.0265388	29.0136	29.1347	29.2219	28.719	29.1152	29.1875	28.9951	29.2529	28.6774	28.878	29.1465	29.4229	29.6913	29.0885	29.26	29.2488	29.2431	28.8171	29.1378	28.865	29.182	29.3105	29.0035	28.9749	28.6375	29.5352
Q9CYA0	Cysteine-rich with EGF-like domain protein 2	Creld2	-0.04076	0.908591	0.0416316	-0.43422	0.078176	1.10693	-0.23176	0.467222	0.330477	0.05908	0.839453	0.0760038	-0.3291	0.27165	0.565991	-0.09734	0.779342	0.108272	0.10512	0.695035	0.157993	26.8358	27.287	27.0578	27.8425	27.3674	27.2367	26.7618	26.5191	28.2469	27.4222	26.9052	26.641	26.6168	27.3363	26.7201	27.1444	26.2184	27.4844	26.7777	27.6068	26.9708	26.7969	27.3423	27.4794	28.0965	26.8455
P0C0A3	Charged multivesicular body protein 6	Chmp6	0.41508	0.29458	0.530797	-0.67036	0.0782887	1.1063	-0.06348	0.88305	0.0540147	0.10502	0.811629	0.0906425	-0.63686	0.209381	0.679062	-0.57338	0.25039	0.601382	0.0335	0.933134	0.0300561	26.7943	27.3271	26.3346	27.9679	27.7172	27.3568	27.6951	27.0687	28.3751	27.7208	26.6246	26.2254	26.2227	26.948	26.7686	26.4873	26.5098	27.729	27.2246	27.873	27.2056	26.6262	27.7027	26.8271	28.3046	25.8743
Q9CQ49	Nuclear cap-binding protein subunit 2	Ncbp2	-0.350775	0.331294	0.479786	-0.489565	0.0785571	1.10481	-0.246465	0.31172	0.506235	0.557325	NaN	NaN	-0.2589	0.317623	0.498088	-0.012435	0.943672	0.0251789	0.230665	0.253009	0.596863	25.087	NaN	24.2837	24.393	24.168	23.7991	24.0062	NaN	24.8993	23.824	24.461	23.8935	23.9542	24.0339	23.6242	24.2893	23.9847	24.5053	23.9348	24.4682	NaN	NaN	NaN	24.959	25.1215	24.0152
P97468	Chemokine-like receptor 1	Cmklr1	-0.22888	0.211271	0.675159	0.318945	0.0785683	1.10475	0.06234	0.586557	0.23169	0.204245	0.653121	0.185007	0.56516	0.050943	1.29292	0.50282	0.0739621	1.13099	0.246215	0.427439	0.369126	24.4273	24.8894	24.8004	24.8051	24.6867	24.8016	24.2183	24.4588	NaN	NaN	25.3114	24.7945	24.7938	NaN	25.2632	24.646	24.8436	24.7181	24.6621	25.0508	25.2739	24.0377	NaN	26.1346	24.2579	25.0651
P0DN34			0.05262	0.900519	0.0455069	-0.52572	0.0785706	1.10474	0.43522	0.153816	0.812997	0.16798	0.608375	0.215828	-0.13398	0.668477	0.174913	-0.5692	0.105412	0.977109	0.39174	0.225443	0.646963	27.8146	28.2224	27.7053	28.3365	28.7416	29.1495	26.9957	28.6269	28.3682	27.9432	27.6577	27.2399	27.3313	28.2749	27.688	28.5815	28.037	28.579	28.4933	29.3057	28.147	28.1481	29.3223	27.8731	28.1698	27.5617
Q9WTX5	S-phase kinase-associated protein 1	Skp1	0.30948	0.505832	0.295994	-0.78154	0.0785969	1.10459	-0.12968	0.758869	0.119833	0.18564	0.703441	0.152773	-0.5533	0.291579	0.535243	-0.42362	0.384157	0.415491	0.22824	0.619613	0.20788	29.9743	30.4427	29.6755	31.3748	30.976	30.1331	30.6003	30.1696	31.6114	31.4763	29.6714	29.2199	29.2394	30.4351	29.9698	30.0046	29.6415	30.8848	30.2343	31.0297	30.1012	29.7849	31.4346	30.5099	31.5409	29.3492
Q9D855	Cytochrome b-c1 complex subunit 7	Uqcrb	0.46814	0.220989	0.65563	-0.75728	0.0787431	1.10379	-0.10232	0.818415	0.0870267	0.21846	0.655919	0.18315	-0.39992	0.389631	0.409346	-0.2976	0.506736	0.295218	0.35736	0.3654	0.437231	30.9965	31.5971	30.9415	32.6152	31.9655	31.9255	31.803	31.8334	32.2266	32.668	31.1217	30.1673	30.6075	31.1919	31.241	31.3948	30.5577	32.1205	31.355	32.1762	31.5789	30.7073	32.6459	31.7373	32.5387	30.6977
Q9WVA3	Mitotic checkpoint protein BUB3	Bub3	-0.01794	0.896329	0.0475327	0.27884	0.0788113	1.10341	0.30508	0.0478109	1.32047	0.028	0.88081	0.0551177	0.38164	0.0939437	1.02713	0.07656	0.716294	0.144909	0.1028	0.635082	0.19717	26.9698	27.2939	27.3421	26.9016	27.2448	27.3294	27.1865	27.3452	26.8826	26.9188	27.2849	27.433	27.5765	27.1259	27.7261	27.5533	27.6722	27.4838	27.464	27.1043	27.4267	27.1237	26.8667	27.6405	26.8346	27.7234
Q78IK4	MICOS complex subunit Mic27	Apool	-0.20274	0.122256	0.912731	0.26908	0.0788252	1.10333	-0.06052	0.655795	0.183232	0.21162	0.335031	0.474914	0.15676	0.311201	0.506959	0.21728	0.0940441	1.02667	-0.11232	0.367733	0.434467	28.3342	28.4421	28.5528	27.8935	28.3099	28.0531	28.109	28.2278	28.1083	28.0206	28.6591	28.3796	28.6499	28.7606	28.4287	28.4611	28.3058	28.0793	28.2552	28.1285	28.4116	28.7937	29.0403	28.1407	28.2043	28.636
Q8R3V6	CUE domain-containing protein 1	Cuedc1	-0.00494	0.987935	0.00527149	-0.54718	0.0788598	1.10314	-0.7549	0.00159339	2.79768	0.21176	0.37534	0.425575	-0.48364	0.0451587	1.34526	0.27126	0.1325	0.877783	0.06354	0.835415	0.0780976	24.6525	25.0324	24.7431	25.421	24.8447	24.6069	24.3393	24.5322	25.8583	25.3323	24.7797	23.7651	24.1972	25.0728	24.143	24.345	24.0054	24.4372	24.0918	24.0398	25.1007	24.5152	25.6021	25.1964	25.3381	24.1544
Q6PGF7	Exocyst complex component 8	Exoc8	0.07466	0.69078	0.16066	0.36412	0.079185	1.10136	0.27526	0.223435	0.650849	0.22322	0.344947	0.462247	0.30568	0.120339	0.919594	0.03042	0.809814	0.0916146	-0.05844	0.395895	0.402421	26.6923	26.4023	26.524	25.7634	26.6999	26.4286	26.6707	26.5451	26.3479	26.4629	26.797	26.6946	26.7691	26.6626	26.9792	26.5856	26.9375	26.892	26.7514	26.2917	26.2597	27.0448	26.5271	26.8699	26.4965	26.7257
Q60973	Histone-binding protein RBBP7	Rbbp7	0.21504	0.27294	0.563932	0.35698	0.0792639	1.10092	0.0031	0.990032	0.00435095	0.28918	0.214967	0.667628	0.39038	0.123011	0.910058	0.38728	0.190514	0.720073	0.0334	0.881395	0.0548296	27.4815	27.2353	26.8771	26.7173	27.0751	27.4078	27.2845	27.6971	27.017	27.0551	27.2568	27.6417	27.6207	27.0614	27.5906	27.7022	27.1683	26.674	27.2395	26.6178	27.6346	27.6968	26.9421	27.5858	26.9729	28.1051
Q8BJD1	Inter-alpha-trypsin inhibitor heavy chain H5	Itih5	0.51922	0.0257344	1.58949	0.45136	0.079641	1.09886	0.34482	0.113605	0.944604	0.52264	0.0228205	1.64167	0.5381	0.0235892	1.62729	0.19328	0.243484	0.613529	0.08674	0.661668	0.17936	27.6685	28.1303	28.6382	27.9826	28.2744	28.8854	28.8558	28.6631	28.3308	28.555	28.4683	28.4408	28.9113	28.143	28.9874	28.6745	28.8058	28.3933	28.308	28.2365	28.8326	28.8913	28.6369	28.5839	28.3625	28.9726
P21812	Mast cell protease 4	Mcpt4	1.59594	0.00215814	2.66592	0.70378	0.0796583	1.09877	0.40252	0.339701	0.468903	0.96226	0.0646105	1.1897	0.7906	0.101253	0.994593	0.38808	0.340414	0.467993	0.08682	0.802167	0.0957354	26.1416	28.0872	27.1078	26.9291	26.9451	29.0547	28.5737	28.8433	27.9884	28.7304	27.9422	27.8091	28.1092	27.7188	27.1504	27.8274	27.7176	27.4138	27.7636	26.501	28.9197	28.4411	28.0663	27.4927	27.1023	28.4554
Q8K003	Translation machinery-associated protein 7	Tma7	0.57586	0.290651	0.536628	-0.82818	0.0797498	1.09827	-0.05624	0.91981	0.0363018	0.00088	0.998497	0.000653452	-1.20646	0.0866266	1.06235	-1.15022	0.123601	0.907977	-0.37828	0.525137	0.279727	26.9516	27.435	26.0449	28.0586	27.5017	27.1028	27.5726	26.8693	28.59	28.7364	26.6039	25.6737	25.9705	26.9711	26.6317	26.5332	25.9676	27.8525	27.0661	28.2912	26.9936	26.5961	28.0051	26.5829	27.8185	25.508
P97807-2	Fumarate hydratase, mitochondrial	Fh	0.10692	0.62359	0.205101	0.34232	0.0799417	1.09723	-0.05614	0.823382	0.0843989	0.0823	0.713663	0.146507	0.42846	0.104566	0.980608	0.4846	0.0891106	1.05007	0.08614	0.646416	0.189488	31.9733	31.5081	31.628	30.9947	31.369	31.9144	31.3913	31.9444	31.3232	31.4344	31.9673	31.8093	31.9299	31.6276	31.8506	31.6809	31.4948	31.0531	31.9603	31.0033	31.64	31.8825	31.8866	31.2178	31.2577	32.2654
P46412	Glutathione peroxidase 3	Gpx3	-0.9617	0.0255604	1.59243	-0.80015	0.0799921	1.09695	-1.17265	0.00779328	2.10828	-0.97525	0.066314	1.17839	-1.15977	0.0131115	1.88235	0.01288	0.961563	0.0170225	-0.35962	0.304308	0.516687	25.9538	24.6363	25.8524	NaN	25.5237	NaN	24.568	24.178	24.7942	24.5792	25.0941	24.2347	24.2367	25.4915	24.4	23.9859	24.4003	24.4632	24.793	23.9521	24.2154	NaN	25.038	24.2955	NaN	23.9038
Q07231;Q571J5;Q8C827-2;Q8C827-3;Q8C827	Zinc finger and SCAN domain-containing protein 21;Zinc finger protein 354C;Zinc finger protein 62	Zscan21;Znf354c;Zfp62	0.35929	0.0852582	1.06926	0.31582	0.0800437	1.09667	0.26214	0.16747	0.776064	0.417065	0.00978534	2.00942	0.1672	0.325414	0.487563	-0.09494	0.668353	0.174994	-0.14862	0.46418	0.333314	25.4959	25.2913	25.1172	25.2571	25.5548	26.1607	25.333	25.556	25.7605	NaN	25.2525	25.769	25.6513	25.5432	26.0794	25.3139	25.3303	25.9012	25.8762	NaN	25.9357	25.5459	25.7019	NaN	25.8578	25.918
Q6ZWY3	40S ribosomal protein S27-like	Rps27l	0.11726	0.603883	0.219047	0.4982	0.0801685	1.096	0.43302	0.14725	0.831945	0.34646	0.28351	0.547432	0.56656	0.0883537	1.05378	0.13354	0.663879	0.177911	0.06836	0.811227	0.0908574	25.3009	24.7118	24.5436	25.3453	24.4677	25.1881	24.8837	24.7211	24.8594	25.3033	25.4008	25.9834	25.0736	25.2742	25.1283	24.8499	24.8826	25.4586	25.8635	25.4798	24.7716	25.9553	25.5562	25.0877	24.7308	25.8509
Q99LR1	Monoacylglycerol lipase ABHD12	Abhd12	-0.08898	0.472374	0.325714	0.23312	0.0801694	1.09599	0.00064	0.996261	0.00162705	-0.01736	0.919204	0.0365882	0.28478	0.0748065	1.12606	0.28414	0.0880512	1.05526	0.05166	0.705805	0.151315	28.2717	27.9977	28.2606	27.8029	28.0364	27.9997	28.0201	28.2461	27.7761	27.8824	28.2136	28.3678	28.3539	28.0744	28.5252	28.1533	28.3393	27.7617	28.1619	27.9563	28.2706	28.5007	27.8846	27.8601	27.7665	28.4469
P62500-2	TSC22 domain family protein 1	Tsc22d1	0.11982	0.822246	0.084998	-0.91558	0.0801718	1.09598	0.89092	0.219389	0.658785	0.28506	0.710914	0.148183	-0.81576	0.230265	0.637771	-1.70668	0.0369176	1.43277	0.09982	0.839587	0.0759345	26.3293	27.7143	26.2352	27.9889	28.3182	27.5715	26.5443	27.1369	28.1953	27.737	26.2891	26.0899	26.3845	26.95	26.2945	27.6621	26.9579	28.7751	27.7633	29.8821	26.8804	26.3561	29.7742	27.0279	27.9726	25.653
O08912	Polypeptide N-acetylgalactosaminyltransferase 1;Polypeptide N-acetylgalactosaminyltransferase 1 soluble form	Galnt1	0.5534	0.0350706	1.45506	0.5143	0.0804332	1.09456	0.22036	0.325227	0.487813	0.57772	0.0375052	1.42591	0.63792	0.0214935	1.66769	0.41756	0.0174764	1.75755	0.12362	0.560558	0.251379	24.2495	24.64	25.1557	25.3441	24.9281	25.432	25.1973	25.7897	25.2814	25.384	25.1227	25.2766	25.8879	24.9641	25.6376	25.2514	24.8373	25.2816	25.0527	24.9962	25.7783	25.5029	25.3053	25.5912	25.0283	25.5259
Q9CQ69	Cytochrome b-c1 complex subunit 8	Uqcrq	-0.0102	0.966155	0.0149533	0.40226	0.0805613	1.09387	-0.11276	0.609125	0.215294	0.00024	0.999144	0.000372027	0.17624	0.437501	0.359021	0.289	0.193061	0.714305	-0.22602	0.273237	0.56346	30.1954	29.8987	29.853	29.2338	29.6761	30.0404	29.6362	30.2769	29.4027	29.4498	30.6278	30.1553	29.9494	30.1891	29.9467	30.0691	29.8908	29.2882	29.5431	29.502	29.8077	30.0018	29.7494	30.0707	29.2286	30.0251
Q8K157	Aldose 1-epimerase	Galm	0.052425	0.781087	0.1073	0.499025	0.0805957	1.09369	0.444205	0.132067	0.879205	0.268025	0.345938	0.461001	0.215185	0.29182	0.534885	-0.22902	0.317684	0.498005	-0.28384	0.192897	0.714675	24.3012	NaN	23.7033	23.805	24.3668	23.9967	24.124	24.1893	23.8129	24.3596	25.007	24.6711	24.7416	24.109	24.1868	25.0291	24.7422	24.0064	24.5253	24.1384	24.4235	24.8756	24.5014	23.9568	23.8032	24.1009
Q8C8N2	Protein SCAI	Scai	-0.5609	0.000965336	3.01532	-0.27406	0.0806849	1.09321	-0.1583	0.158523	0.799909	-0.09045	0.796649	0.0987332	-0.27728	0.540724	0.267024	-0.11898	0.789939	0.102407	-0.00322	0.993611	0.0027834	27.5829	27.4601	27.3094	NaN	27.2516	26.9389	26.9694	26.8908	26.578	26.8234	27.0335	27.4006	26.851	27.0182	27.3314	27.2096	27.0769	27.3554	27.3289	NaN	26.9991	28.2665	26.8054	NaN	27.1712	27.1619
Q8C0D4	Rho GTPase-activating protein 12	Arhgap12	0.02031	0.882705	0.0541845	-0.40554	0.0808894	1.09211	-0.2055	0.283917	0.546808	-0.06248	0.727947	0.1379	-0.133915	0.549711	0.259866	0.071585	0.774359	0.111058	0.271625	0.337361	0.471905	24.286	24.094	23.9018	24.5422	24.1997	NaN	24.2124	24.0568	24.3639	24.2671	24.1329	23.5644	23.2321	23.9977	24.0689	23.9496	23.5703	24.11	23.9099	24.4564	23.9815	23.8507	24.0812	24.1435	24.6544	23.5083
P35505	Fumarylacetoacetase	Fah	0.12498	0.562576	0.249819	0.4255	0.081541	1.08862	0.338	0.282285	0.549312	0.37372	0.0575621	1.23986	0.24372	0.157198	0.803552	-0.09428	0.734235	0.134165	-0.18178	0.336244	0.473346	28.6635	28.4145	27.8834	28.3976	28.6191	28.57	28.791	28.8725	28.0316	28.3379	29.0154	29.2395	28.7677	28.262	28.821	29.4127	28.7318	27.9241	29.1236	28.4759	28.9751	28.9334	28.763	28.7444	28.4308	28.8637
P17918	Proliferating cell nuclear antigen	Pcna	0.1823	0.467984	0.329769	0.40122	0.0815449	1.0886	0.26062	0.336581	0.472911	0.0463	0.8528	0.069153	0.27402	0.221928	0.653787	0.0134	0.946064	0.0240796	-0.1272	0.286891	0.542283	25.6933	25.7175	25.2548	24.6883	25.2255	25.4276	25.7896	25.7605	24.9737	25.5395	25.9752	25.685	25.7033	25.6874	25.5346	26.0598	25.7275	25.0699	25.3265	25.6988	25.5156	25.6872	25.1382	25.5858	24.8841	25.7524
P15655	Fibroblast growth factor 2	Fgf2	0.14165	NaN	NaN	0.30875	0.0815809	1.08841	0.354525	0.0393977	1.40453	0.0461	0.764813	0.116445	0.25403	0.100598	0.997411	-0.100495	0.285304	0.544692	-0.05472	0.642316	0.192251	24.7455	NaN	24.7623	24.3722	24.2726	NaN	24.7235	24.6361	NaN	NaN	24.6642	25.055	24.9843	24.5941	24.9369	24.9141	24.8289	24.808	25.0197	NaN	24.4912	24.551	24.4875	24.8073	NaN	24.89
Q9CQE2	Transmembrane protein 223	Tmem223	-0.05789	0.460534	0.336739	0.25327	0.0817639	1.08744	-0.0916167	0.61319	0.212405	-0.03925	NaN	NaN	0.13985	0.46605	0.331568	0.231467	0.410874	0.386292	-0.11342	0.57043	0.243798	22.9821	23.1959	23.061	23.1888	NaN	22.9862	22.876	23.1497	23.1206	23.1128	22.9592	23.406	23.4933	23.4253	23.5173	23.048	22.6719	NaN	23.3261	NaN	23.4031	22.7323	NaN	NaN	NaN	23.5364
Q9D136	2-oxoglutarate and iron-dependent oxygenase domain-containing protein 3	Ogfod3	0.14524	0.450042	0.346747	0.4221	0.0819314	1.08655	-0.04198	0.850441	0.0703557	-0.07998	0.739141	0.131273	0.15294	0.489936	0.30986	0.19492	0.359292	0.444553	-0.26916	0.208741	0.680393	24.5008	24.3836	24.9011	24.6601	23.9413	24.8462	24.7348	24.6876	24.5006	24.3439	25.3218	24.7912	25.0953	24.5163	24.7728	24.3129	24.9414	24.4102	24.4609	24.0516	24.6029	24.9537	24.2565	24.1202	24.0537	25.048
Q60598	Src substrate cortactin	Cttn	0.21576	0.574003	0.241086	-0.40758	0.0821456	1.08542	-0.01538	0.966715	0.0147016	0.09676	0.745009	0.127839	-0.45666	0.101592	0.99314	-0.44128	0.256293	0.591264	-0.04908	0.822334	0.0849518	30.2711	30.241	29.9137	30.961	30.3885	30.0798	30.4388	29.7237	31.4942	31.1176	30.1524	29.6038	29.7848	30.2129	29.9835	29.8127	29.4853	31.0615	30.3355	31.0034	30.1107	29.973	30.6798	30.2499	31.2457	29.5559
P15116	Cadherin-2	Cdh2	-1.08094	0.00268432	2.57117	-0.65046	0.082292	1.08464	-1.07408	0.00514688	2.28846	-0.70412	0.0570389	1.24383	-1.19038	0.00955541	2.01975	-0.1163	0.763936	0.116943	-0.53992	0.224183	0.649397	28.2472	27.4289	27.9577	27.3296	27.4689	26.0024	26.4807	26.6699	27.0831	26.7915	27.2895	26.6488	26.3847	27.9624	26.8946	26.4477	27.4506	26.5986	26.208	26.357	26.766	27.4103	27.2188	26.0534	27.4632	26.2093
P21844	Chymase	Cma1	0.9773	0.0189028	1.72347	0.6273	0.0823606	1.08428	0.12232	0.694613	0.158257	0.72282	0.159492	0.797262	0.50278	0.282848	0.548447	0.38046	0.367755	0.434442	-0.12452	0.769306	0.113901	25.6291	26.882	26.6991	26.0835	25.789	27.8223	26.9468	27.2785	26.4987	27.4229	26.6695	27.0069	27.4039	26.9259	26.213	26.6295	26.6301	25.9419	26.5931	25.8997	27.9625	27.7958	26.4121	26.5367	25.9897	27.0895
P61264	Syntaxin-1B	Stx1b	-0.56386	0.143852	0.842085	-0.86588	0.0823691	1.08424	-0.63624	0.0811077	1.09094	-0.4698	0.253843	0.595435	-0.88784	0.0621546	1.20653	-0.2516	0.530424	0.275377	-0.02196	0.965036	0.0154563	31.5571	30.5933	30.2284	30.6146	31.3156	29.867	30.606	29.5813	30.879	30.5564	30.6156	29.7242	28.726	30.6632	30.2506	29.5665	30.1158	30.3762	30.8082	30.2611	29.9459	30.2297	30.9264	29.6599	31.1981	29.4092
Q9WTK3	Glycosylphosphatidylinositol anchor attachment 1 protein	Gpaa1	0.274183	NaN	NaN	0.183233	0.0826639	1.08268	0.0377083	0.704733	0.151975	-0.0342667	0.843688	0.0738183	0.207033	0.231783	0.634919	0.169325	0.247381	0.606634	0.0238	0.848671	0.0712604	23.4044	NaN	23.4335	NaN	23.1943	23.8399	NaN	23.3966	NaN	NaN	23.3851	23.6999	23.4749	23.5479	23.5287	23.5011	NaN	23.4633	23.265	23.2977	23.4656	23.1455	NaN	23.5861	23.042	23.4534
P26043	Radixin	Rdx	0.01304	0.895897	0.0477417	0.15316	0.0826666	1.08267	0.1881	0.0499352	1.30159	0.0318	0.812231	0.0903206	-0.05654	0.529484	0.276147	-0.24464	0.0121004	1.9172	-0.2097	0.0184982	1.73287	30.0752	29.7296	29.96	29.7624	29.9331	29.7751	29.7759	29.8183	30.0435	30.1127	30.1573	30.0651	30.1056	29.9732	29.9249	30.088	29.9094	30.102	30.2224	30.079	29.9116	30.0957	30.2477	29.6592	29.7051	29.907
Q9CR21	Acyl carrier protein, mitochondrial	Ndufab1	0.13666	0.791549	0.101522	-1.0092	0.0830323	1.08075	-0.48262	0.394968	0.403438	-0.14422	0.809229	0.0919287	-0.63484	0.323033	0.490753	-0.15222	0.773025	0.111807	0.37436	0.459164	0.338032	28.6905	29.4432	29.0042	31.2114	29.9596	29.4093	29.4759	29.4285	30.1047	30.5738	28.6935	27.7078	28.6843	29.0341	29.1432	28.7708	28.4842	29.9278	28.8185	29.8945	29.0853	28.4468	30.0748	29.4093	30.5716	28.5941
P49813	Tropomodulin-1	Tmod1	0.31274	0.252952	0.596963	-0.34728	0.0832156	1.0798	-0.12312	0.597586	0.2236	0.2867	0.299169	0.524084	-0.15144	0.400119	0.397811	-0.02832	0.908953	0.0414587	0.19584	0.345636	0.461381	26.0332	26.1305	25.9907	26.5596	26.053	25.9737	26.6164	25.8746	27.0366	26.8294	25.9923	25.3572	25.6726	26.1873	25.8212	25.705	25.6734	26.7675	25.936	26.0695	26.2383	25.8558	26.6572	26.2117	27.2375	25.9574
Q91WC0;Q91WC0-3;Q91WC0-2	Histone-lysine N-methyltransferase setd3	Setd3	-0.306075	0.0573153	1.24173	0.209225	0.0834145	1.07876	0.041285	0.846595	0.0723242	-0.075335	0.813219	0.0897927	0.003105	0.983425	0.00725873	-0.03818	0.856344	0.0673516	-0.20612	0.154399	0.811355	25.3682	25.139	25.2995	NaN	25.0212	24.4979	25.0524	25.0226	24.9706	24.961	25.1514	25.5312	25.4774	25.4247	25.4963	25.595	25.4423	25.0876	25.4633	24.6531	25.2995	26.0564	25.0299	24.5722	24.7002	25.2858
P70399-5;P70399;P70399-6	Tumor suppressor p53-binding protein 1	Tp53bp1	-0.08336	0.736211	0.132998	-0.36596	0.0835147	1.07824	-0.23234	0.297678	0.526253	-0.00792	0.975227	0.0108944	-0.21396	0.440718	0.355839	0.01838	0.941094	0.0263668	0.152	0.511224	0.291389	26.9052	26.7119	26.7727	27.4356	26.4273	26.3466	26.7801	26.4568	26.9513	27.3011	26.645	26.4061	26.198	26.6101	26.5637	26.4751	26.4913	26.8071	26.3088	27.0087	26.7632	26.3245	26.7764	26.8803	27.4687	26.148
Q9CQM5	Thioredoxin domain-containing protein 17	Txndc17	-0.38586	0.106691	0.971873	-0.59702	0.0836327	1.07762	-0.3169	0.219536	0.658494	-0.38852	0.163149	0.787416	-0.65924	0.034494	1.46226	-0.34234	0.135618	0.867682	-0.06222	0.828529	0.0816923	28.9991	28.0964	27.88	28.6992	28.3658	28.0647	27.8189	27.9602	28.2284	28.039	28.5645	27.678	27.2317	28.0062	27.575	28.4498	27.7167	28.2055	27.9129	28.1711	27.6321	28.1751	28.5168	27.9625	27.8114	27.594
O55057	Retinal rod rhodopsin-sensitive cGMP 3,5-cyclic phosphodiesterase subunit delta	Pde6d	-0.16672	0.388291	0.410842	-0.45932	0.0837647	1.07694	-0.05282	0.72789	0.137934	-0.39614	0.0333889	1.4764	-0.40296	0.0467713	1.33002	-0.35014	0.09355	1.02896	0.05636	0.832461	0.0796361	25.4698	25.0849	24.9999	24.9489	25.1913	25.0935	25.3355	25.1106	24.3985	24.9231	24.9239	24.4754	23.9449	24.9061	25.1479	25.331	25.0994	25.0855	25.2453	24.6695	24.8996	24.3566	24.9391	24.543	24.9758	25.1063
Q5EBJ4	Ermin	Ermn	-0.0801	0.888892	0.0511512	-1.1184	0.0838305	1.0766	-0.0968	0.878714	0.0561526	0.02726	0.972781	0.011985	-0.8513	0.152191	0.817612	-0.7545	0.318161	0.497353	0.2671	0.699619	0.155139	28.0448	27.891	27.7884	27.0648	28.8584	26.8157	28.5447	27.1317	29.3519	27.4029	27.6488	25.9741	25.3237	27.7208	27.388	26.0079	27.8736	27.5436	28.4563	29.282	27.2262	26.2252	29.0968	27.0942	30.1413	26.6491
Q8BP67	60S ribosomal protein L24	Rpl24	0.14	0.398934	0.399099	0.54834	0.0838406	1.07655	0.2116	0.230459	0.637406	0.00284	0.990624	0.00409116	0.35002	0.12452	0.904759	0.13842	0.442461	0.354125	-0.19832	0.50294	0.298483	28.3396	27.8309	28.4953	27.7795	28.1218	28.1688	28.3793	28.4253	28.0241	28.2696	29.233	27.8504	28.4941	29.0377	28.6936	28.4525	28.1859	28.358	28.5448	28.0839	28.1689	28.3814	27.4292	28.5198	28.082	28.5891
Q8BRF7;Q8BRF7-3;Q8BRF7-2	Sec1 family domain-containing protein 1	Scfd1	-0.02384	0.868569	0.0611954	0.15542	0.0838702	1.07639	-0.00954	0.941834	0.0260255	0.0984	0.483709	0.315416	0.23504	0.037328	1.42796	0.24458	0.139824	0.854417	0.07962	0.495111	0.305297	27.84	27.7679	27.9274	27.7167	27.7676	27.9291	27.7819	28.2008	27.494	27.4946	27.9079	27.8328	28.0951	27.8083	28.1526	28.2115	27.8693	27.6718	27.7351	27.4842	28.3043	28.1032	27.7268	27.753	27.6243	28.0824
Q9R0N0	Galactokinase	Galk1	-0.26854	0.190394	0.720348	0.29036	0.0839121	1.07618	-0.0001	0.999627	0.000161902	-0.0229	0.89925	0.0461197	0.06166	0.652078	0.185701	0.06176	0.77967	0.108089	-0.2287	0.179353	0.746292	27.7445	27.6118	27.7739	27.3374	27.4256	27.2245	27.4348	27.8235	26.7918	27.2759	28.0784	28.1493	27.9044	27.4989	27.714	28.0378	27.7044	27.1039	27.8801	27.1665	27.8422	27.8301	27.4891	27.6102	27.0071	27.9759
P70353	Nuclear transcription factor Y subunit gamma	Nfyc	-0.128815	0.476024	0.322371	-0.353425	0.0840426	1.0755	0.010075	0.953968	0.0204663	-0.392008	0.0996624	1.00147	-0.469775	0.0193455	1.71342	-0.47985	0.0172525	1.76315	-0.11635	0.470479	0.32746	24.6043	24.8581	NaN	24.2833	24.5082	24.3937	24.12	24.5197	24.8352	24.3047	24.2654	24.0408	24.0005	24.5335	NaN	24.658	NaN	24.8123	24.2539	24.57	NaN	23.9502	24.4822	NaN	24.082	NaN
P01887	Beta-2-microglobulin	B2m	0.488	0.0434167	1.36234	0.31758	0.0841536	1.07493	0.1373	0.500388	0.300693	0.42642	0.015792	1.80156	0.5202	0.0509004	1.29328	0.3829	0.162073	0.790288	0.20262	0.390893	0.407943	27.7176	27.6858	27.4313	27.1247	27.7333	27.7134	27.9099	28.6561	28.0427	27.8106	27.9087	27.5804	27.6431	28.1866	27.9618	27.793	27.6595	27.3934	28.1981	27.3352	28.2348	28.0206	27.9139	27.8252	27.8303	28.1903
Q3TBW2	39S ribosomal protein L10, mitochondrial	Mrpl10	-0.27776	0.253515	0.595996	0.4287	0.0842442	1.07446	-0.33394	0.285251	0.544773	-0.3062	0.343093	0.464588	0.10618	0.678552	0.168417	0.44012	0.117107	0.931416	-0.32252	0.0760774	1.11874	25.3287	24.747	25.0181	24.096	24.8889	24.7415	24.687	24.5905	24.4746	24.1963	25.1116	25.5384	25.1684	25.1826	25.2212	24.7914	24.7586	24.1193	24.8893	23.8504	25.1091	24.8943	24.2304	23.8567	24.4572	24.7825
O54879	High mobility group protein B3	Hmgb3	0.09608	0.824916	0.0835901	-0.91206	0.0846687	1.07228	-0.46126	0.206344	0.685408	-0.24574	0.608399	0.215812	-0.7544	0.0716849	1.14457	-0.29314	0.419196	0.377583	0.15766	0.745903	0.127318	27.2109	27.3541	26.851	26.9529	28.2658	26.9612	26.9467	26.7335	28.1129	28.3608	27.0623	25.3356	25.5965	27.0537	27.0263	26.9498	26.4538	26.9741	26.3527	27.598	27.1014	25.9804	28.0793	26.5001	27.7448	26.0085
Q60631;Q60631-2	Growth factor receptor-bound protein 2	Grb2	0.36896	0.386814	0.412498	-0.73994	0.0848824	1.07118	-0.13074	0.758125	0.120259	0.15196	0.74459	0.128083	-0.50698	0.283606	0.547285	-0.37624	0.398219	0.399878	0.23296	0.565566	0.247516	29.1871	28.5856	28.4026	30.1164	29.3525	28.9869	29.2431	28.9881	30.1405	30.1304	28.8122	27.7856	27.9602	28.8803	28.5062	28.3103	28.411	29.6114	29.103	29.5548	29.0255	28.5881	29.9126	28.6596	30.2182	28.462
P62322	U6 snRNA-associated Sm-like protein LSm5	Lsm5	-0.019585	0.968122	0.01407	-0.864875	0.0848892	1.07115	-0.009705	0.987076	0.00564937	-0.277665	0.603055	0.219643	-0.776025	0.15144	0.819759	-0.76632	0.158671	0.799501	0.08885	0.799973	0.0969249	NaN	25.9322	25.2018	26.966	26.7685	25.7486	25.4072	26.4559	26.9408	26.4352	25.2798	25.2859	NaN	25.6626	25.1807	26.0027	25.2358	26.9595	25.5303	27.3088	25.8282	25.3466	26.9454	25.2193	26.3578	25.3369
Q9DAI2	Intraflagellar transport protein 22 homolog	Ift22	-0.379183	0.140056	0.853699	-0.34645	0.0852384	1.06936	-0.365925	0.100851	0.996319	-0.22785	0.225986	0.645919	-0.26055	0.187258	0.72756	0.105375	0.516199	0.287183	0.0859	0.563618	0.249015	24.9958	24.7071	24.2795	NaN	24.8102	24.4633	24.0306	NaN	24.463	NaN	24.5445	24.5136	23.9993	24.376	24.3251	24.3837	24.1088	NaN	24.6236	24.2128	24.6532	24.504	NaN	24.4242	24.2998	24.4777
Q9D1H7;Q9D1H7-2	Golgi to ER traffic protein 4 homolog	Get4	0.09746	0.525735	0.279233	0.41882	0.0852672	1.06922	-0.17614	0.592296	0.227461	0.07304	0.77583	0.110233	0.2893	0.146089	0.835381	0.46544	0.162152	0.790077	-0.12952	0.520461	0.283612	25.1073	24.7116	24.5641	24.2746	24.9052	24.9052	24.8818	24.7794	24.7269	24.7568	25.3834	25.3459	24.9506	24.5881	25.3889	24.9362	25.0492	23.7589	24.9941	23.9437	25.2411	24.9634	25.0921	24.4711	24.1603	25.3542
P16332	Methylmalonyl-CoA mutase, mitochondrial	Mut	-0.023	0.888465	0.0513595	0.28676	0.085361	1.06874	0.09906	0.470718	0.32724	0.14938	0.41907	0.377713	0.492	0.0528031	1.27734	0.39294	0.109041	0.96241	0.20524	0.393205	0.405381	29.0472	29.0765	29.4428	28.9281	28.976	29.1554	28.9514	29.5375	28.7951	28.9162	29.1587	29.4539	29.6817	29.0761	29.534	29.3421	29.2312	28.8885	29.4155	29.0886	29.2968	29.7756	29.13	29.1476	28.8675	29.9845
Q9D6J5	NADH dehydrogenase [ubiquinone] 1 beta subcomplex subunit 8, mitochondrial	Ndufb8	0.21212	0.337404	0.471849	-0.48626	0.0854392	1.06834	-0.0564	0.82131	0.0854929	0.25328	0.512287	0.290487	-0.05766	0.797874	0.0980656	-0.00126	0.995298	0.00204681	0.4286	0.080745	1.09288	29.1248	29.5156	29.2822	30.1482	29.6806	29.8428	29.4204	29.7268	29.7282	30.0938	29.0325	28.6947	28.6754	29.4706	29.4469	29.3299	28.9612	29.8632	29.5186	29.7965	29.8351	29.0754	30.4061	29.0755	30.6257	29.2512
Q61147	Ceruloplasmin	Cp	0.33638	0.076537	1.11613	0.43808	0.0856973	1.06703	0.25808	0.228446	0.641217	0.23466	0.238622	0.62229	0.561	0.0455428	1.34158	0.30292	0.265295	0.576271	0.12292	0.664988	0.177186	30.6815	31.1635	31.4299	30.9046	31.0278	31.6068	31.4688	31.5752	31.1184	31.12	31.285	31.7842	31.7898	30.8393	31.6994	31.5207	31.4879	30.9273	31.6311	30.9307	31.5994	31.3803	31.2125	31.3936	30.7948	32.0958
Q8K370	Acyl-CoA dehydrogenase family member 10	Acad10	-0.09276	0.471584	0.326441	0.283	0.0857296	1.06687	-0.04906	0.694113	0.15857	0.0719	0.605335	0.218004	0.2644	0.121837	0.914222	0.31346	0.108578	0.964259	-0.0186	0.924855	0.0339263	27.7189	27.7143	27.6528	27.6963	27.391	27.7627	27.2853	27.8065	27.5104	27.3446	27.9485	27.9429	28.3561	27.5605	27.7803	27.5942	27.5142	27.3787	27.9736	27.4673	27.8292	27.996	27.6183	27.7911	27.2982	28.1157
O55126	Protein NipSnap homolog 2	Gbas	-0.12062	0.552571	0.257612	0.3581	0.0857561	1.06674	-0.2046	0.360567	0.443015	-0.07738	0.748919	0.125565	0.31788	0.201247	0.696271	0.52248	0.0509512	1.29285	-0.04022	0.847084	0.0720735	30.5311	29.8248	30.2527	29.7193	29.9282	30.2309	29.9254	30.184	29.7061	29.6066	30.7413	30.1957	30.5509	30.2052	30.3535	30.1164	29.9463	29.5961	30.1681	29.4062	30.0719	30.5674	29.9124	29.8578	29.4597	30.6969
P51660	Peroxisomal multifunctional enzyme type 2;(3R)-hydroxyacyl-CoA dehydrogenase;Enoyl-CoA hydratase 2	Hsd17b4	-0.0349	0.763274	0.11732	0.21348	0.0860783	1.06511	0.0446	0.728927	0.137316	0.01408	0.925229	0.0337508	0.31976	0.0300906	1.52157	0.27516	0.114276	0.942045	0.10628	0.479815	0.318926	29.111	29.2226	29.4299	29.1663	29.2912	29.2931	29.3079	29.3972	28.8381	29.2102	29.2594	29.6188	29.6531	29.2038	29.5533	29.5643	29.3907	29.0328	29.4386	29.0176	29.3752	29.6567	29.1012	29.3033	28.855	29.6266
Q91ZZ3	Beta-synuclein	Sncb	0.14874	0.815462	0.0885962	-1.28778	0.0862018	1.06448	0.35952	0.641997	0.192467	0.19878	0.787506	0.103746	-0.67404	0.409323	0.387934	-1.03356	0.218973	0.659609	0.61374	0.401533	0.396279	31.6426	30.4183	28.6389	30.5052	31.3684	29.6833	30.9958	30.1225	31.3125	31.203	29.7568	28.0531	28.5653	29.5694	30.1899	29.7499	29.5275	32.2351	31.4716	31.3869	29.2789	31.1843	31.0363	30.0209	32.0469	29.039
P28738	Kinesin heavy chain isoform 5C	Kif5c	-0.49796	0.17702	0.751977	-0.66994	0.0862399	1.06429	-0.21032	0.566906	0.246489	-0.25856	0.505458	0.296315	-0.2417	0.570532	0.24372	-0.03138	0.929229	0.0318773	0.42824	0.233745	0.631257	28.1139	26.4619	27.598	26.8082	27.5061	27.1434	27.0464	26.6702	26.9028	26.2355	26.932	26.628	26.1448	26.3511	27.0825	26.6477	27.4535	27.2643	27.4707	26.6003	26.5321	27.558	27.0396	26.5395	27.5261	26.6986
E9Q557	Desmoplakin	Dsp	0.92428	0.548544	0.260788	-1.96298	0.0862417	1.06428	0.1601	0.885926	0.0526024	-0.96404	0.467606	0.33012	-0.32722	0.77933	0.108279	-0.48732	0.528365	0.277066	1.63576	0.0299997	1.52288	26.3146	26.2798	25.8301	30.9789	28.6109	27.3702	26.2394	27.6605	28.6866	32.679	25.8335	25.0375	25.3067	26.4569	25.5648	26.9946	26.849	28.4692	27.25	29.252	27.9726	24.2521	27.5519	25.1793	28.2382	28.6889
Q8K4Z5	Splicing factor 3A subunit 1	Sf3a1	0.00982	0.90444	0.0436202	0.18188	0.0863645	1.06366	0.03494	0.658725	0.181296	0.0813	0.387887	0.411294	0.07838	0.222237	0.653184	0.04344	0.456611	0.340454	-0.1035	0.216058	0.66543	28.8157	28.7604	28.8729	28.6102	28.5913	28.8861	28.7146	28.8555	28.6236	28.6198	28.9661	28.7461	28.945	29.1466	28.7561	28.8725	28.5789	28.7993	28.735	28.8395	29.0157	28.6205	28.8571	28.8663	28.6974	28.7768
O09174	Alpha-methylacyl-CoA racemase	Amacr	-0.52636	0.0214247	1.66908	0.20732	0.0863867	1.06355	-0.2032	0.161071	0.792983	-0.30714	0.0484275	1.31491	-0.13684	0.262092	0.581546	0.06636	0.595887	0.224836	-0.34416	0.00554953	2.25574	26.3474	26.0456	26.4341	26.3641	26.0056	26.2207	25.8484	25.7682	25.3874	25.3403	26.3006	26.4491	26.513	26.6249	26.3458	26.2189	25.7071	26.2322	25.9499	26.0727	26.0003	25.9669	25.6374	26.2283	25.8282	26.076
Q8K1L5	Protein phosphatase 1 regulatory subunit 11	Ppp1r11	0.2909	0.666022	0.176512	-1.20754	0.086594	1.06251	-0.91046	0.145872	0.836028	0.35734	0.542564	0.265549	-0.77552	0.288948	0.53918	0.13494	0.83381	0.0789327	0.43202	0.537744	0.269425	26.3822	26.6808	25.5231	28.0328	27.6084	25.975	27.3537	26.1659	28.4672	27.72	26.1462	24.3035	24.9484	26.3751	26.4164	26.1604	25.8734	25.3996	25.1217	27.1199	26.8636	26.0359	27.8806	27.4541	27.7798	25.3078
Q8CBY0	Glutamyl-tRNA(Gln) amidotransferase subunit C, mitochondrial	Gatc	0.470415	0.234827	0.629252	-0.675745	0.0867148	1.06191	-0.312905	0.540571	0.267147	0.5619	0.27973	0.553261	-0.257825	0.646738	0.189272	0.05508	0.93136	0.0308826	0.41792	0.438694	0.357838	24.4123	24.6464	NaN	25.4431	24.9579	24.799	25.0223	24.894	26.1	25.8614	24.0951	24.3973	23.8327	25.0129	23.6079	24.0882	23.4008	25.7277	24.954	24.5894	24.7005	NaN	26.1111	24.7088	26.1869	NaN
Q8C3X2;Q8C3X2-2	Coiled-coil domain-containing protein 90B, mitochondrial	Ccdc90b	0.59258	0.152323	0.817234	-0.6804	0.0867583	1.06169	0.0277	0.948096	0.0231475	0.36836	0.487239	0.312258	-0.20042	0.642262	0.192288	-0.22812	0.5763	0.239351	0.47998	0.176532	0.753176	28.3534	28.9742	28.5681	30.0654	29.4248	29.3291	29.2083	29.4922	30.3532	29.966	28.3547	27.7828	28.5089	28.6812	28.6563	28.7425	28.2396	29.6285	29.2241	29.6897	28.9506	28.2939	30.253	29.2946	30.4356	28.5888
Q8C437;Q8C437-3;Q8C437-4	PEX5-related protein	Pex5l	-0.46985	NaN	NaN	-0.43945	0.0870003	1.06048	-0.3584	NaN	NaN	0.2112	NaN	NaN	0.42115	NaN	NaN	0.77955	NaN	NaN	0.8606	NaN	NaN	24.5966	24.1235	24.1736	NaN	24.6733	NaN	23.9219	NaN	NaN	NaN	24.1515	23.4757	NaN	24.1572	24.0248	NaN	24.0121	24.0546	NaN	NaN	NaN	24.6532	NaN	NaN	24.5527	NaN
Q8BUY8	G-protein coupled receptor-associated sorting protein 2	Gprasp2	-0.988358	0.14456	0.839953	-1.00951	0.0872499	1.05924	-1.11168	0.108796	0.963388	-1.3097	0.120183	0.920158	-0.4932	0.574551	0.240671	0.618483	0.224232	0.649302	0.516313	0.228467	0.641177	25.2065	NaN	22.999	NaN	23.7949	23.4564	22.7276	23.0122	NaN	22.8509	23.1877	22.6988	23.3087	22.8589	22.899	23.0991	23.0753	22.4344	22.945	NaN	22.5959	22.474	23.0014	NaN	NaN	22.748
Q99KE1	NAD-dependent malic enzyme, mitochondrial	Me2	0.1163	0.547504	0.261612	0.44568	0.0872832	1.05907	-0.0345	0.867142	0.0619096	0.15052	0.543016	0.265187	0.71082	0.0251389	1.59965	0.74532	0.0289401	1.5385	0.26514	0.405443	0.392071	30.7416	31.1815	31.4388	30.9138	31.0921	31.6051	30.8336	31.4093	31.1469	30.9544	31.1726	31.7085	32.0594	30.9779	31.6778	31.1997	31.2776	30.6405	31.4096	30.6679	31.6067	31.7706	31.1563	30.8963	30.6905	32.1947
Q63844	Mitogen-activated protein kinase 3	Mapk3	-0.12102	0.541605	0.266318	0.33402	0.0873505	1.05873	0.00618	0.977269	0.00998608	0.0873	0.685359	0.164082	0.07546	0.681296	0.166664	0.06928	0.678617	0.168375	-0.25856	0.0403375	1.39429	29.9993	29.5305	29.2017	29.1201	29.3133	29.5438	29.367	29.4724	28.943	29.2336	29.997	29.8347	29.6548	29.6232	29.7253	29.6373	29.4614	28.9923	29.8003	29.3045	29.4416	29.7381	29.7841	29.604	29.0336	29.6676
Q9Z0U1	Tight junction protein ZO-2	Tjp2	0.02912	0.599412	0.222275	0.12182	0.0873582	1.0587	-0.0728	0.56371	0.248944	0.02066	0.720081	0.142619	0.08488	0.188029	0.725776	0.15768	0.251029	0.600277	-0.03694	0.63297	0.198617	29.4178	29.4216	29.577	29.4743	29.4223	29.387	29.4478	29.5846	29.4327	29.6065	29.5575	29.6309	29.7523	29.4162	29.5652	29.4896	29.5468	28.927	29.4496	29.536	29.4887	29.3278	29.5985	29.5522	29.4491	29.5843
P97372	Proteasome activator complex subunit 2	Psme2	0.02268	0.932761	0.0302294	-0.42916	0.0873703	1.05864	-0.22642	0.313528	0.503723	-0.01706	0.953974	0.0204637	-0.51046	0.152326	0.817227	-0.28404	0.366649	0.435749	-0.0813	0.795847	0.0991702	29.4969	29.7015	29.1683	30.1576	29.9646	29.4306	29.3698	29.5801	30.4443	29.7775	29.6709	29.0796	28.9786	29.5114	29.1026	29.5595	29.067	29.7126	29.6683	29.3494	29.745	28.8705	30.0786	29.5732	30.1363	29.0314
P60840-2;P60840;P60840-3	Alpha-endosulfine	Ensa	0.29484	0.580884	0.235911	-0.86938	0.0875756	1.05762	-0.45704	0.443448	0.353157	-0.10354	0.865199	0.0628838	-0.8144	0.138296	0.85919	-0.35736	0.531948	0.27413	0.05498	0.89941	0.0460423	28.3612	28.4853	27.2035	29.3516	28.9943	28.0279	28.8832	27.8784	29.681	29.3996	27.6583	27.0651	26.9855	28.2362	28.1039	27.0742	27.189	28.7547	27.8111	29.2817	28.2208	26.9292	28.8321	28.1327	29.7634	27.0104
P39098-2;P39098	Mannosyl-oligosaccharide 1,2-alpha-mannosidase IB	Man1a2	0.11384	0.416185	0.380714	0.33306	0.0877851	1.05658	-0.03658	0.84407	0.0736216	0.03868	0.838645	0.0764217	0.34768	0.105913	0.975052	0.38426	0.126667	0.897337	0.01462	0.948299	0.0230545	24.6891	24.264	24.7397	24.3359	24.4326	24.966	24.4827	24.4761	24.5019	24.6038	24.794	25.0893	25.0582	24.2979	24.8872	24.6049	24.747	24.3367	24.6791	23.9107	24.8489	24.7055	24.7209	24.4083	23.9711	25.3888
Q99MS7-4;Q99MS7-5;Q99MS7-3;Q99MS7-2;Q99MS7	EH domain-binding protein 1-like protein 1	Ehbp1l1	0.1876	0.192269	0.71609	-0.30364	0.0878005	1.0565	-0.12138	0.434064	0.362447	0.17684	0.340253	0.468198	0.11324	0.512431	0.290364	0.23462	0.220836	0.655929	0.41688	0.0533416	1.27293	23.858	23.9323	24.3834	24.2033	24.1183	24.4171	24.2297	24.5719	24.1471	24.0675	24.1793	23.8336	23.8213	23.3981	23.7448	23.9694	24.2496	23.6184	23.8693	24.1817	24.2165	24.6918	23.7846	24.3839	24.3027	24.436
P70297	Signal transducing adapter molecule 1	Stam	-0.31788	0.151531	0.8195	-0.39722	0.08787	1.05616	-0.15688	0.314418	0.502492	-0.01648	0.946576	0.0238443	-0.47652	0.0516442	1.28698	-0.31964	0.0803276	1.09514	-0.0793	0.720926	0.142109	27.1809	26.6417	26.309	26.7297	26.6295	26.1572	26.7574	26.0059	26.6551	26.3258	26.5696	25.9216	25.9533	26.5225	26.5377	26.5198	26.4164	26.5309	26.6717	26.5676	26.9641	26.6319	26.9163	25.9498	26.9463	26.1912
Q9JKZ2	Sodium/myo-inositol cotransporter	Slc5a3	0.01818	0.909817	0.0410459	0.25356	0.0879727	1.05565	-0.02506	0.880945	0.0550512	0.195695	0.451483	0.345358	0.00532	0.975134	0.0109359	0.03038	0.860457	0.0652708	-0.24824	0.107595	0.968208	24.705	24.0766	24.6178	24.337	24.312	24.4403	24.3492	24.8117	24.1612	24.3769	24.6505	24.4899	24.893	24.6265	24.6563	24.6761	24.648	24.1883	24.2824	24.1283	25.1005	24.8392	NaN	24.0007	24.4811	24.4189
P84086	Complexin-2	Cplx2	0.14428	0.787959	0.103496	-1.0332	0.0885116	1.053	-0.2801	0.6279	0.20211	0.07646	0.899456	0.0460203	-0.80082	0.270971	0.567077	-0.52072	0.497859	0.302893	0.23238	0.753895	0.122689	29.3627	29.8769	28.5486	30.5193	30.0969	28.9276	29.7951	28.9872	30.6168	30.7991	28.8653	27.6025	27.8763	29.0176	29.8767	28.5174	28.4783	30.8148	29.3018	29.8916	28.8635	29.8531	29.7456	28.8507	31.4738	27.587
Q8K3E5;Q8K3E5-2	Jouberin	Ahi1	-2.93228	0.0163062	1.78765	-2.06198	0.0887453	1.05185	-2.0365	0.0963735	1.01604	-2.53078	0.031269	1.50489	-1.70776	0.153044	0.815185	0.32874	0.69446	0.158353	0.35422	0.663631	0.178073	30.6574	25.1638	28.2059	26.5185	27.9154	24.0914	25.8099	24.6246	24.28	24.9937	24.7111	26.1459	24.3608	27.3789	25.5544	24.4514	27.6624	24.6562	25.6943	25.8142	24.5722	25.8577	25.2425	24.3214	25.8133	26.1968
Q9DCX2	ATP synthase subunit d, mitochondrial	Atp5h	0.1857	0.297736	0.526168	-0.43448	0.0887661	1.05175	-0.2017	0.383463	0.416277	0.00248	0.992712	0.00317652	-0.33856	0.168261	0.774018	-0.13686	0.61616	0.210306	0.09592	0.728805	0.137389	32.8692	33.1213	32.8483	33.5144	33.1224	33.295	32.868	33.2439	33.4981	33.4991	32.9622	32.0385	32.3989	32.9752	32.9284	32.7553	32.4359	33.2361	32.6391	33.4007	33.0306	32.4485	33.7228	32.772	33.5141	32.6759
Q8R2Y2;Q8R2Y2-2	Cell surface glycoprotein MUC18	Mcam	0.3381	0.0778567	1.1087	0.28	0.0888144	1.05152	0.07578	0.65255	0.185386	0.10544	0.5669	0.246494	0.3209	0.1299	0.886392	0.24512	0.240656	0.618603	0.0409	0.825006	0.0835428	29.171	29.1947	28.9535	28.7504	28.6307	29.6549	29.404	29.3021	29.0936	28.9362	29.3778	28.8804	29.3078	29.3557	29.1786	29.0018	28.9205	29.0409	29.4198	28.6962	28.7634	29.4481	29.2784	28.9557	28.7819	29.8386
Q2KN98	Cytospin-A	Specc1l	-0.22914	0.262134	0.581476	-0.4182	0.0888402	1.05139	-0.62842	0.00916644	2.0378	-0.25162	0.356939	0.447407	-0.43934	0.0272813	1.56414	0.18908	0.114097	0.942725	-0.02114	0.895116	0.0481205	25.0908	25.4313	25.328	25.9652	25.1352	25.2381	25.0886	24.8619	25.0998	25.5164	24.8586	24.4582	25.2864	25.2218	25.0345	24.7116	24.9432	24.9479	24.7847	24.421	25.3226	24.4911	24.9328	25.2329	25.713	25.099
D3YZP9	Coiled-coil domain-containing protein 6	Ccdc6	-0.06726	0.804483	0.0944829	-0.38196	0.0891182	1.05003	-0.40972	0.0605736	1.21772	-0.06536	0.763121	0.117406	-0.65732	0.0149119	1.82647	-0.2476	0.183545	0.736256	-0.27536	0.166284	0.77915	27.1321	26.857	26.2125	26.9188	26.5441	26.2043	26.5458	26.2943	27.2954	26.9884	26.4979	26.0764	26.2422	26.7214	26.2168	26.6944	26.1646	26.3345	26.2278	26.1946	26.6291	26.5409	26.5576	26.4208	27.1893	25.7447
Q8BHG1	Nardilysin	Nrd1	0.12844	0.32603	0.486743	0.26288	0.0891992	1.04964	0.0054	0.98169	0.0080258	0.0568	0.559319	0.252341	0.24822	0.0177595	1.75057	0.24282	0.314184	0.502816	-0.01466	0.914714	0.0387148	26.1584	26.2408	25.9303	26.0642	26.276	26.3957	26.2731	26.5303	25.9009	26.2119	26.7025	26.577	26.2761	26.0094	26.4191	26.6483	26.0314	25.9624	26.5906	25.464	26.2331	26.171	26.0581	26.0593	26.4322	26.45
Q9D0B6;Q9D0B6-2	Protein PBDC1	Pbdc1	-0.47216	0.195538	0.708769	-0.62508	0.0892201	1.04954	-0.559	0.0634	1.19791	-0.48886	0.147382	0.831556	-0.96856	0.0299213	1.52402	-0.40956	0.246532	0.608126	-0.34348	0.392529	0.406128	26.0455	26.1285	24.9654	26.078	25.9116	25.4095	24.7603	24.7934	25.8235	25.9815	25.6431	24.8157	24.5902	25.8442	25.1104	25.142	25.3095	25.4872	24.7973	25.598	24.8414	24.9589	25.9756	25.2511	25.6577	24.5021
P56212;P56212-2	cAMP-regulated phosphoprotein 19	Arpp19	0.61574	0.276709	0.557976	-0.96622	0.0895577	1.0479	-0.3992	0.516291	0.287105	-0.26614	0.706705	0.150762	-0.80344	0.254944	0.593555	-0.40424	0.528884	0.27664	0.16278	0.766969	0.115222	27.3576	27.9845	26.5711	29.1004	28.5861	28.0477	28.6069	27.7485	29.1539	29.1214	27.1726	26.4532	26.3724	27.2832	27.4872	26.9905	26.8463	27.8924	27.0113	28.8632	27.6495	25.8056	28.4077	27.5914	28.8148	26.4901
Q62086	Serum paraoxonase/arylesterase 2	Pon2	-0.1857	0.310002	0.508636	0.26848	0.0899784	1.04586	-0.15962	0.427963	0.368594	-0.03912	0.801458	0.0961191	0.08696	0.518616	0.285154	0.24658	0.173009	0.761931	-0.18152	0.107176	0.969903	28.2359	28.2062	28.2653	27.6674	27.9539	27.9921	27.7463	28.3312	27.6411	27.6895	28.269	28.2273	28.594	28.1471	28.4337	28.3434	28.1591	27.6404	27.8601	27.5276	28.2559	28.1061	27.9475	28.1373	27.6863	28.3026
Q8BZF8	Phosphoglucomutase-like protein 5	Pgm5	0.48236	0.0294115	1.53148	0.32516	0.0899901	1.04581	0.282	0.136861	0.86372	0.29742	0.154607	0.81077	0.47656	0.0333084	1.47745	0.19456	0.283024	0.548176	0.1514	0.391442	0.407332	29.4673	30.268	30.0346	29.9944	29.8477	30.774	30.4037	30.5719	30.0784	30.1958	30.148	30.3809	30.335	29.8901	30.4838	30.4282	30.307	29.9546	30.3963	29.9359	30.4018	30.5722	30.1648	30.1933	29.767	30.7326
Q9D7S9	Charged multivesicular body protein 5	Chmp5	0.37118	0.452206	0.344664	-0.76974	0.0900156	1.04568	-0.0852	0.859027	0.0659934	0.23222	0.645665	0.189993	-0.73732	0.207728	0.682504	-0.65212	0.251275	0.599851	0.03242	0.946798	0.0237425	27.0486	27.7145	27.1136	28.9014	27.9669	27.2884	28.084	27.5538	29.0604	28.6143	26.8777	26.3564	26.9114	27.6921	27.0587	27.287	26.7945	28.2021	27.4672	28.5682	27.5555	26.998	28.4316	27.8923	29.0287	26.0089
P48428	Tubulin-specific chaperone A	Tbca	0.38564	0.456963	0.340119	-0.83352	0.090023	1.04565	-0.01998	0.97114	0.0127184	0.05138	0.927544	0.0326654	-0.6378	0.318012	0.497557	-0.61782	0.346566	0.460215	0.19572	0.722049	0.141434	29.0197	29.4868	28.3053	30.2966	30.1002	29.2564	29.6839	28.9988	30.6679	30.5298	28.6227	27.8822	28.3473	29.226	28.9628	29.0384	28.1518	30.0534	29.4776	30.3875	28.871	28.4296	30.3154	29.2951	30.5544	27.8937
Q9WVL3;Q9WVL3-2	Solute carrier family 12 member 7	Slc12a7	-0.04592	0.81476	0.0889705	0.32476	0.090139	1.04509	0.0849	0.609068	0.215334	-0.00752	0.971848	0.0124018	0.2234	0.260894	0.583536	0.1385	0.261388	0.582714	-0.10136	0.447281	0.34942	26.707	27.5363	27.4568	27.3307	27.4765	27.441	27.2939	27.547	27.0255	26.9703	27.5244	27.6727	27.7374	27.4015	27.7951	27.5072	27.3421	27.2643	27.3304	27.4878	27.7261	27.0377	27.1581	27.5161	27.0317	27.7156
P41241	Tyrosine-protein kinase CSK	Csk	0.19406	0.266828	0.573768	0.33772	0.0901493	1.04504	0.1602	0.330446	0.4809	0.08244	0.661251	0.179634	0.20654	0.291366	0.535561	0.04634	0.821481	0.0854022	-0.13118	0.559043	0.252555	26.8413	26.8812	26.3887	26.613	26.849	27.306	26.9324	26.5777	26.6659	27.0615	27.4887	26.9937	27.0185	26.5789	27.182	27.0305	27.1593	26.7226	26.9858	26.476	27.1838	26.8351	26.918	26.8105	26.238	27.3625
Q7TPR4	Alpha-actinin-1	Actn1	0.445	0.0219379	1.65881	0.1797	0.0905839	1.04295	0.21906	0.0357447	1.44679	0.18186	0.144412	0.840398	0.40972	0.00747126	2.12661	0.19066	0.09471	1.0236	0.23002	0.06241	1.20475	34.5516	34.9191	34.7891	34.5955	34.5594	35.6735	35.0254	35.0665	34.9229	34.9514	34.933	34.8505	34.86	34.6607	35.009	34.8651	34.8483	34.9588	35.0526	34.7852	34.7284	35.0632	34.948	34.9795	34.6049	35.4049
P17225	Polypyrimidine tract-binding protein 1	Ptbp1	0.33766	0.0460654	1.33663	0.23658	0.0906008	1.04287	0.21554	0.190988	0.718993	0.16172	0.35699	0.447344	0.43478	0.0496865	1.30376	0.21924	0.282877	0.548402	0.1982	0.275132	0.560458	30.1182	30.6089	30.4073	30.0691	30.4809	30.7605	30.5061	31.0188	30.5107	30.5766	30.328	30.5709	30.6615	30.6183	30.6886	30.8067	30.5667	30.3028	30.7761	30.3098	30.9496	30.4739	30.3668	30.5296	30.1731	31.0365
Q3V3R4	Integrin alpha-1	Itga1	0.0815	0.639542	0.194131	0.27358	0.0906299	1.04273	-0.02002	0.875346	0.0578201	-0.17212	0.223353	0.651008	0.0915	0.567315	0.246175	0.11152	0.374871	0.426118	-0.18208	0.223451	0.650819	29.8727	30.2301	30.2499	29.8668	29.6842	30.3536	30.0863	30.313	29.8293	29.729	30.4015	29.9739	30.2094	30.4834	30.2034	30.04	30.1019	29.9349	29.9425	29.7843	29.8656	29.9166	29.792	29.917	29.5519	30.3609
Q9JKK7	Tropomodulin-2	Tmod2	0.27942	0.439687	0.356856	-0.55998	0.0906326	1.04272	0.11986	0.770871	0.113018	0.14254	0.728292	0.137694	-0.29438	0.402478	0.395258	-0.41424	0.312062	0.505759	0.2656	0.357183	0.447109	30.6876	30.6261	29.9489	31.427	31.0633	30.7736	30.7177	30.4914	31.7811	31.3862	30.2785	29.8398	29.8658	30.6698	30.2991	30.3949	30.007	31.5237	30.817	31.6096	30.5909	30.1652	31.517	30.4528	31.7397	30.1851
Q9D952	Envoplakin	Evpl	0.5131	NaN	NaN	-0.423075	0.0907112	1.04234	-0.2962	0.0894724	1.04831	0.247375	0.346718	0.460023	-0.0785	0.65214	0.185659	0.2177	0.1518	0.818729	0.344575	0.142247	0.846956	27.2661	27.6531	NaN	NaN	27.5859	NaN	NaN	NaN	NaN	28.0148	27.2269	26.6472	27.1281	NaN	27.3123	27.1163	NaN	27.3144	27.1858	NaN	27.3894	NaN	28.1879	27.9044	27.5146	27.2489
Q8BTZ4-2;Q8BTZ4	Anaphase-promoting complex subunit 5	Anapc5	0.253	0.135102	0.869339	0.42638	0.0908232	1.0418	0.1529	0.546809	0.262165	0.08508	0.585005	0.23284	0.178	0.272543	0.564565	0.0251	0.92634	0.0332296	-0.24838	0.345743	0.461246	24.976	24.6298	24.7475	24.4931	24.6747	24.742	25.0884	25.2828	24.5737	25.0992	24.5916	25.5732	25.4221	NaN	24.9355	25.2659	25.3326	24.3117	25.0792	24.2962	25.0102	25.0734	24.6628	24.8274	24.3727	25.0779
P63141	Potassium voltage-gated channel subfamily A member 2	Kcna2	-0.698075	0.0444022	1.3526	-0.38984	0.0908876	1.0415	-0.31382	0.207246	0.683514	-0.65764	0.052673	1.27841	-0.6296	0.0591993	1.22768	-0.31578	0.325477	0.48748	-0.23976	0.426721	0.369856	25.4212	25.0977	25.0407	NaN	25.0564	24.2488	25.2334	24.1301	24.2114	NaN	25.388	24.5419	24.5255	24.6121	24.7533	24.4017	25.3889	24.5886	25.1656	24.6561	24.5388	25.0935	24.544	23.6301	24.6754	24.549
Q3THW5;P0C0S6	Histone H2A.V;Histone H2A.Z	H2afv;H2afz	0.61814	0.0438744	1.35779	0.48148	0.0909585	1.04116	-0.1109	0.672845	0.172085	0.15406	0.616087	0.210358	0.2706	0.261759	0.582099	0.3815	0.0644123	1.19103	-0.21088	0.26123	0.582977	30.7386	30.7579	29.8322	29.9333	30.0161	30.6875	30.5957	31.0797	30.6003	31.4056	31.1395	30.2464	30.6807	30.8925	30.7264	30.0112	29.7861	30.1066	30.1213	30.6984	30.137	30.1913	31.2644	30.232	30.2237	30.8607
Q8VD04	GRIP1-associated protein 1	Gripap1	-0.22626	0.167998	0.774695	-0.37038	0.0913987	1.03906	-0.47912	0.00635616	2.1968	-0.16142	0.2947	0.53062	-0.48242	0.0198236	1.70282	-0.0033	0.98219	0.00780463	-0.11204	0.593969	0.226236	27.3572	26.8647	26.7742	26.7551	26.9123	26.6313	26.9463	26.4541	26.9412	26.5593	26.3971	26.5334	26.0778	26.9749	26.8284	26.3542	26.6019	26.6341	26.2713	26.4064	26.5941	26.7747	26.9273	26.5386	27.0217	26.0885
Q8CCT4	Transcription elongation factor A protein-like 5	Tceal5	0.0738	0.911638	0.0401774	-1.14826	0.0914251	1.03893	-0.29236	0.646838	0.189204	-0.46022	0.475735	0.322635	-0.90528	0.182101	0.739688	-0.61292	0.2892	0.538802	0.24298	0.654143	0.184327	29.6262	28.9071	27.6122	30.2866	30.0831	28.3474	29.5166	28.4466	30.3473	30.2263	28.4563	27.5219	27.1461	29.0078	28.6418	28.5252	27.9417	29.6017	28.9185	30.0663	28.2902	27.8859	29.5531	28.6001	29.8848	27.6628
Q9R0X4;Q32MW3	Acyl-coenzyme A thioesterase 9, mitochondrial;Acyl-coenzyme A thioesterase 10, mitochondrial	Acot9;Acot10	0.02114	0.881426	0.0548139	0.19568	0.0915531	1.03833	0.08586	0.591112	0.22833	0.0844	0.585598	0.2324	0.3277	0.0248939	1.60391	0.24184	0.1802	0.744244	0.13202	0.296934	0.52734	28.9018	28.9292	29.131	28.7053	28.781	29.1581	28.9211	29.1725	28.5939	28.7084	29.1639	28.897	29.2098	28.9273	29.2287	29.3634	29.0656	28.7367	29.1019	28.61	29.3382	28.9399	28.9647	29.0881	28.5394	29.428
Q8BLU0		Flrt2	0.1367	0.477543	0.320987	0.38506	0.0917004	1.03763	0.10516	0.436812	0.359705	0.2604	0.0890152	1.05054	0.4152	0.0265782	1.57547	0.31004	0.0235483	1.62804	0.03014	0.878111	0.0564504	24.9349	25.2094	25.4406	24.9935	24.7615	25.5874	25.0908	25.4249	24.7735	25.1468	25.3159	25.6137	25.9497	24.9635	25.4224	25.3503	25.043	25.2137	25.1159	25.1428	25.3938	25.3777	25.4878	25.2819	25.1007	25.7452
P60761	Neurogranin;NEUG(55-78)	Nrgn	0.184785	0.830298	0.0807658	-1.25528	0.091859	1.03688	0.074725	0.930938	0.0310791	0.03605	0.969856	0.0132926	-0.56975	0.573661	0.241345	-0.644475	0.490836	0.309064	0.685525	0.344448	0.462876	28.6923	29.4562	27.2325	30.3257	NaN	27.4109	28.7926	28.8958	30.3535	30.1045	27.3217	27.2625	27.2004	28.2648	28.3076	NaN	NaN	29.4429	28.3871	29.1742	27.962	28.6103	28.4463	NaN	30.8323	26.6958
Q59J78	Mimitin, mitochondrial	Ndufaf2	0.11458	0.71799	0.143882	-0.59996	0.0920425	1.03601	-0.17232	0.663006	0.178482	0.06954	0.875663	0.0576632	-0.67866	0.0776651	1.10977	-0.50634	0.218033	0.661477	-0.0787	0.806559	0.0933638	27.0756	27.6541	27.1645	28.2768	28.0778	27.4451	27.4201	27.5272	28.3752	28.0541	27.1205	26.476	26.7351	27.6276	27.2898	27.0656	26.9802	28.059	26.9514	28.331	27.2908	26.933	28.8311	27.2605	28.2811	26.4262
Q8CEI1	BolA-like protein 3	Bola3	0.60578	0.244913	0.610988	-0.78746	0.0920593	1.03593	0.05218	0.931033	0.0310347	0.08546	0.869785	0.0605882	-0.39404	0.477521	0.321008	-0.44622	0.496477	0.304101	0.39342	0.426308	0.370277	26.2042	27.2766	26.3845	28.0699	27.2452	27.2926	27.1348	26.8474	28.4819	28.4526	25.6867	25.8883	26.115	26.9765	26.5766	26.2468	25.6823	27.9002	27.5176	28.0944	26.8589	25.9231	27.5988	27.0685	28.1584	26.4459
P28741	Kinesin-like protein KIF3A	Kif3a	-0.360125	0.0741019	1.13017	-0.32423	0.0920833	1.03582	-0.32783	0.152329	0.817219	-0.31405	0.286586	0.542745	0.145025	0.50196	0.299331	0.472855	0.0422412	1.37426	0.469255	0.0163646	1.78609	25.091	24.4306	24.5056	NaN	24.8662	NaN	24.2728	24.5437	24.3096	24.3268	24.5715	24.414	24.1897	24.2271	24.5933	24.5305	24.812	24.0803	24.4199	24.1349	23.8471	24.8583	24.6282	24.3036	NaN	24.8359
Q8K1Z0	Ubiquinone biosynthesis protein COQ9, mitochondrial	Coq9	0.3189	0.322799	0.491068	-0.50268	0.0921141	1.03567	-0.06872	0.839909	0.0757676	0.49754	0.148176	0.829223	-0.24794	0.38777	0.411426	-0.17922	0.577276	0.238617	0.25474	0.312242	0.505509	27.642	27.6714	27.3869	28.495	28.2658	28.171	27.5291	27.992	28.7292	28.6343	27.3116	26.9992	27.1292	27.6544	27.8533	27.4508	27.1169	28.2894	27.7726	28.4878	28.1538	27.7367	28.7295	28.2676	29.0612	27.224
Q9CQX8	28S ribosomal protein S36, mitochondrial	Mrps36	0.87568	0.0706258	1.15104	-0.79914	0.0921607	1.03545	-0.1687	0.707043	0.150554	0.34888	0.526622	0.278501	-0.03756	0.92271	0.0349349	0.13114	0.775425	0.11046	0.76158	0.114155	0.942505	29.325	29.7966	29.0464	30.4534	30.1181	30.4508	29.6909	30.218	31.4679	31.2903	29.2626	27.88	28.5558	29.2682	29.7772	29.2738	28.4456	29.8759	29.7477	30.553	29.8397	28.713	31.3063	29.7162	30.9087	29.5361
P55012	Solute carrier family 12 member 2	Slc12a2	0.22662	0.187023	0.728106	0.2204	0.0923265	1.03467	0.13356	0.301098	0.521292	0.19676	0.173975	0.759512	0.31364	0.0167867	1.77503	0.18008	0.102666	0.988575	0.09324	0.334714	0.475326	29.3461	29.4566	29.6999	29.3355	29.7614	29.9721	29.849	30.0347	29.4326	29.4442	29.5535	29.5901	29.8611	29.7724	29.9244	29.6675	29.7134	29.3377	29.7863	29.7624	29.9631	29.5462	29.8979	29.7166	29.4595	29.8161
Q91ZW3	SWI/SNF-related matrix-associated actin-dependent regulator of chromatin subfamily A member 5	Smarca5	0.22272	0.203961	0.690453	0.29132	0.0923753	1.03444	0.16016	0.159975	0.795947	0.11766	0.46606	0.331558	0.39704	0.0167115	1.77699	0.23688	0.0696584	1.15703	0.10572	0.525372	0.279533	27.5823	27.7487	28.0968	27.8319	27.9479	28.3027	28.1363	28.2936	27.5644	28.0242	27.8483	28.2518	28.4682	27.8354	28.2605	28.098	28.0653	27.8935	28.1082	27.8434	28.2576	27.8042	28.1765	27.9967	27.5609	28.4805
Q9DBV4	Matrix-remodeling-associated protein 8	Mxra8	0.2444	0.167226	0.776696	0.2193	0.0924408	1.03414	0.07074	0.641171	0.193026	0.30352	0.139107	0.856652	0.1472	0.300567	0.522058	0.07646	0.64703	0.189076	-0.0721	0.602371	0.220136	25.3828	25.8676	25.7549	25.6095	25.6274	26.2225	26.2276	25.7797	25.6048	25.6296	25.9255	25.739	25.6206	26.0285	26.0251	25.9245	25.7254	25.6375	25.3096	25.9989	26.066	26.0602	26.2116	26.125	25.297	26.0669
Q8BSY0	Aspartyl/asparaginyl beta-hydroxylase	Asph	-0.02794	0.861755	0.064616	0.23534	0.0925201	1.03376	-0.03318	0.780208	0.10779	-0.05724	0.714717	0.145866	0.1105	0.538754	0.268609	0.14368	0.299552	0.523528	-0.12484	0.388483	0.410628	28.6357	28.8432	29.1119	28.5912	28.4585	28.9943	28.6476	28.8899	28.44	28.529	29.028	28.794	28.9323	29.0316	29.0313	28.6453	28.687	28.722	28.7038	28.7165	28.9003	28.7244	28.5588	28.8237	28.3471	28.9643
Q6IRU5-2	Clathrin light chain B	Cltb	0.25184	0.588154	0.230509	-0.76736	0.0925416	1.03366	-0.09162	0.868888	0.0610361	0.0661	0.901844	0.0448684	-0.61508	0.276679	0.558024	-0.52346	0.411977	0.385127	0.15228	0.763058	0.117442	30.7401	31.7308	30.9112	32.4002	31.9835	31.1666	31.5883	31.166	32.5487	32.5554	30.9391	30.0291	30.4476	31.44	31.0732	30.8822	30.3142	32.317	31.1873	32.607	31.0142	30.4894	32.321	31.5375	32.7342	30.0342
P31651	Sodium- and chloride-dependent betaine transporter	Slc6a12	-0.03392	0.893118	0.0490912	0.45502	0.092586	1.03345	0.02872	0.89751	0.0469605	0.0011	0.996725	0.00142464	0.41652	0.0929978	1.03153	0.3878	0.0515972	1.28737	-0.0385	0.850098	0.070531	27.0683	26.9015	27.914	26.9967	27.2245	27.6795	27.0037	27.46	26.7953	26.9969	27.4331	27.7281	27.5145	27.4462	28.2582	27.5461	27.1489	26.943	27.504	27.1066	27.8406	27.0762	27.4296	26.97	26.7941	27.8438
Q922J6	Tetraspanin-2	Tspan2	-0.787875	0.0534345	1.27218	-0.627055	0.0926851	1.03299	-0.980508	0.0742508	1.1293	-0.857635	0.156949	0.80424	-0.859042	0.117794	0.928876	0.121467	0.856713	0.0671644	-0.231987	0.631693	0.199494	26.2019	26.547	27.0298	NaN	27.0572	25.4617	26.6057	25.6052	26.0118	NaN	26.4827	26.3017	25.4555	25.5819	26.5878	NaN	NaN	25.3784	25.2194	26.5876	26.6375	24.229	25.8841	25.7672	26.7389	26.5228
Q8BGS2;Q8BGS2-2	BolA-like protein 2	Bola2	0.06388	0.888781	0.051205	-0.6645	0.0927681	1.0326	-0.1622	0.706319	0.150999	-0.00948	0.983878	0.00705865	-0.70264	0.199549	0.699951	-0.54044	0.303745	0.517491	-0.03814	0.932532	0.0303363	27.9166	27.5465	26.6161	28.334	28.1293	27.2836	27.4328	27.0504	28.6083	28.4868	27.3008	26.8525	26.5443	27.5324	26.99	26.9484	26.8013	28.2388	27.7856	27.9574	27.3075	27.091	28.6076	27.0546	28.4344	26.5651
Q9EQX4	Allograft inflammatory factor 1-like	Aif1l	1.26004	0.0651758	1.18591	-0.96838	0.0927701	1.03259	0.4972	0.450539	0.346268	0.30138	0.698628	0.155754	-0.314655	0.644368	0.190866	-0.811855	0.351875	0.453612	0.653725	0.435254	0.361258	24.3019	25.1238	24.4774	26.1384	25.1444	25.2726	26.4272	25.0747	27.5446	27.167	NaN	NaN	23.69	24.6727	23.8437	24.3321	24.4662	26.6564	25.3125	26.9047	24.0974	23.8193	26.5541	24.9558	27.2662	23.7911
B1AZP2-2;B1AZP2;B1AZP2-3	Disks large-associated protein 4	Dlgap4	0.11928	0.715272	0.145529	-0.47634	0.0927752	1.03257	-0.12942	0.707345	0.150369	0.08322	0.77982	0.108006	-0.3841	0.223796	0.650148	-0.25468	0.468989	0.328837	0.09224	0.724737	0.13982	26.2051	26.4693	26.0693	27.2474	26.4839	25.9264	26.7115	26.2345	27.2752	26.9238	26.2361	25.6484	25.6941	26.1854	26.3293	25.9788	25.6245	26.7629	26.3725	27.0892	26.3425	26.0956	26.6378	26.5104	27.3048	25.8602
Q9JHU2	Palmdelphin	Palmd	0.45514	0.322829	0.491028	-0.55598	0.092809	1.03241	0.14778	0.662614	0.178739	0.39336	0.264786	0.577105	-0.24254	0.503279	0.298191	-0.39032	0.234666	0.62955	0.31344	0.272315	0.564928	26.2039	26.8334	25.9534	27.4166	26.8351	26.3824	27.0535	26.4274	28.2543	27.4005	25.8962	25.8388	26.1454	26.5858	25.9963	26.7797	26.0493	27.2021	26.9421	27.0081	27.0196	26.4501	27.3195	26.805	27.615	26.2858
Q99LB2	Dehydrogenase/reductase SDR family member 4	Dhrs4	-0.12228	0.461749	0.335594	0.16622	0.092811	1.0324	-0.11992	0.369391	0.432513	-0.17946	0.290584	0.536728	0.14468	0.334024	0.476223	0.2646	0.115462	0.937559	-0.02154	0.860819	0.0650881	28.2105	27.9674	28.1979	27.8324	27.8563	28.1505	27.8726	28.1806	27.4315	27.8179	28.1112	28.1637	28.2644	28.2382	28.1181	27.9584	27.9916	27.5988	28.1536	27.7625	27.8508	28.1442	27.8924	27.9524	27.3274	28.4409
Q9ER58	Testican-2	Spock2	-0.45184	0.25732	0.589526	-0.56078	0.092872	1.03212	-0.58078	0.106051	0.974485	-0.58054	0.0756888	1.12097	-0.80192	0.058981	1.22929	-0.22114	0.480781	0.318052	-0.24114	0.401749	0.396045	25.3531	24.2365	24.8644	23.7715	24.4952	NaN	24.3076	23.5803	24.6181	23.8632	24.251	23.6524	23.7539	24.1112	24.1483	23.483	23.826	24.5363	24.0304	23.9411	24.1203	24.1784	23.6662	23.9858	23.8673	22.9325
Q8BHN3-2	Neutral alpha-glucosidase AB	Ganab	0.15142	0.372836	0.428483	0.31228	0.0929983	1.03152	0.12734	0.453303	0.343612	0.19962	0.262548	0.580792	0.41912	0.0236513	1.62614	0.29178	0.0965782	1.01512	0.10684	0.516251	0.287139	30.7825	31.3435	31.364	30.9966	31.2227	31.4173	31.2501	31.6237	30.919	31.2563	31.159	31.6839	31.6917	31.1699	31.5662	31.5515	31.3692	31.0166	31.4424	30.9663	31.5806	31.5001	31.4774	31.2459	30.9034	31.6261
Q08331	Calretinin	Calb2	-0.12236	0.842505	0.0744277	-1.05986	0.0930266	1.03139	-0.59698	0.261621	0.582327	-0.46526	0.444189	0.352432	-0.78692	0.293643	0.53218	-0.18994	0.739077	0.13131	0.27294	0.664723	0.17736	31.6683	30.0559	28.8147	30.711	30.3988	29.1137	30.5759	29.5409	31.0635	30.7429	29.1928	28.4851	28.8854	29.4917	30.2944	29.3127	29.5542	30.2218	29.5421	30.033	28.887	30.1973	30.4784	29.1986	30.5611	28.8347
Q8BGD8	Cytochrome c oxidase assembly factor 6 homolog	Coa6	0.35886	0.368372	0.433714	-0.7671	0.0931223	1.03095	-0.05588	0.920059	0.0361845	-0.39306	0.503889	0.297665	-0.316475	0.579069	0.23727	-0.260595	0.701894	0.153728	0.450625	0.406948	0.390461	25.8683	27.2612	26.3369	27.5186	27.088	26.7161	26.8617	26.9197	27.8382	27.5316	25.8416	25.4945	25.6706	26.9404	26.2904	26.2084	25.815	27.4952	26.1614	28.1136	26.6288	25.3979	25.3993	26.7977	27.884	25.7495
Q8C5P7	Testis development-related protein	Tdrp	0.30808	0.51626	0.287132	-0.69888	0.093475	1.0293	0.18126	0.740543	0.13045	0.06282	0.889485	0.0508614	-0.60966	0.224131	0.649499	-0.79092	0.179716	0.745413	0.08922	0.820473	0.0859358	25.4786	25.8925	25.2118	26.902	26.5694	25.6247	26.6388	25.5391	27.2248	26.5673	25.3667	24.7274	25.1802	25.8344	25.4512	25.513	25.0972	26.9642	26.0646	27.3216	25.849	25.1351	26.2358	26.165	26.9835	24.8089
Q91XU3	Phosphatidylinositol 5-phosphate 4-kinase type-2 gamma	Pip4k2c	0.09638	0.70672	0.150752	0.35464	0.0934842	1.02926	0.28188	0.397794	0.400341	0.02478	0.919728	0.0363407	0.56726	0.0402417	1.39532	0.28538	0.404742	0.392822	0.21262	0.321072	0.493397	26.1876	25.9689	25.3355	25.489	25.796	25.6504	25.8663	26.5716	25.4452	25.7254	26.3039	25.9789	26.0442	25.8342	26.389	26.3957	26.0069	25.9857	26.7176	25.0805	25.8995	26.386	25.7797	25.3462	25.4895	26.7291
Q64512	Tyrosine-protein phosphatase non-receptor type 13	Ptpn13	0.28984	0.11383	0.943742	0.37298	0.0935488	1.02896	0.17726	0.31359	0.503638	0.5465	0.0528213	1.27719	0.40376	0.0325676	1.48721	0.2265	0.172351	0.763587	0.03078	0.871732	0.059617	25.9697	25.551	25.9709	26.3062	25.9118	26.0393	26.0014	26.2836	26.6218	26.2127	25.7843	26.5529	26.6199	26.1521	26.4653	26.2866	26.2874	25.7056	26.27	26.0463	26.0977	26.0698	26.5012	26.5513	27.2221	26.6602
Q6PER3	Microtubule-associated protein RP/EB family member 3	Mapre3	-0.43982	0.215395	0.666764	-0.64542	0.0936642	1.02843	-0.49686	0.137962	0.860241	-0.35736	0.357899	0.44624	-0.61928	0.142245	0.846962	-0.12242	0.681469	0.166554	0.02614	0.93824	0.027686	29.5302	27.9947	28.35	28.1007	28.6925	27.6976	28.321	27.7057	28.5881	28.1566	28.2254	27.7922	27.18	28.2618	27.9816	27.6612	28.1657	28.0995	28.3626	27.8948	27.8729	28.7254	28.4857	27.3933	28.404	27.749
Q64339	Ubiquitin-like protein ISG15	Isg15	0.14794	0.325372	0.48762	0.3789	0.0936961	1.02828	0.1796	0.602144	0.2203	0.3843	0.0557749	1.25356	0.56644	0.0137646	1.86124	0.38684	0.289208	0.53879	0.18754	0.408872	0.388413	26.8412	26.6919	26.263	26.81	26.4139	26.6521	26.6387	26.8303	27.045	26.5936	26.8528	27.5728	27.039	26.5949	26.855	26.7836	26.258	26.705	27.9421	26.2293	26.6157	27.2466	27.2265	27.1024	26.7503	26.9585
Q3TY86-2;Q3TY86;Q3TY86-3	Apoptosis-inducing factor 3	Aifm3	0.21516	0.309156	0.509822	0.40594	0.0937439	1.02806	0.17266	0.270377	0.568031	0.1639	0.399795	0.398162	0.50546	0.00670049	2.17389	0.3328	0.00171165	2.76658	0.09952	0.578246	0.237887	27.756	28.0717	28.5792	28.2313	28.2205	28.8513	28.2422	28.6054	28.1424	28.0932	28.2619	28.8345	28.9524	28.103	28.7366	28.5107	28.2673	28.2118	28.2703	28.4619	28.7197	28.3063	28.456	28.2544	27.9418	28.6052
Q8R5J9	PRA1 family protein 3	Arl6ip5	0.03618	0.899012	0.0462343	-0.48504	0.0942636	1.02566	-0.2012	0.493873	0.306385	-0.12822	0.725274	0.139498	-0.36506	0.171206	0.766481	-0.16386	0.548379	0.260919	0.11998	0.622484	0.205872	29.2307	29.9023	29.1733	30.1157	29.455	29.3864	29.0717	29.4631	29.9097	30.227	29.1858	28.7158	28.7547	29.6818	29.1137	29.0614	28.74	29.7999	29.455	29.8147	29.7765	28.388	30.0324	29.1999	29.8391	28.9501
P55302	Alpha-2-macroglobulin receptor-associated protein	Lrpap1	0.56974	0.233145	0.632373	-0.68868	0.0944041	1.02501	-0.06936	0.880714	0.0551651	0.232	0.668812	0.174696	-0.42048	0.383447	0.416294	-0.35112	0.504732	0.296939	0.2682	0.549382	0.260126	30.3185	30.7152	29.9432	31.5593	31.0155	30.7875	30.8604	30.5357	32.1337	32.0831	30.0948	29.3558	29.6356	30.5513	30.4708	30.1109	29.5813	31.2555	30.816	31.4412	30.7036	29.4864	31.8629	30.7904	31.8684	29.8724
Q61189	Methylosome subunit pICln	Clns1a	-0.247258	0.473583	0.324604	-0.466	0.0945206	1.02447	-0.358283	NaN	NaN	0.250317	NaN	NaN	-0.600633	NaN	NaN	-0.24235	NaN	NaN	-0.134633	NaN	NaN	24.5728	NaN	NaN	23.9976	23.9517	23.4903	23.6206	NaN	24.4901	24.1061	23.8208	NaN	NaN	23.7382	23.5651	23.6108	NaN	NaN	24.0207	NaN	NaN	NaN	24.9627	NaN	23.886	23.3551
Q9Z2Y8	Proline synthase co-transcribed bacterial homolog protein	Prosc	0.0721	0.722494	0.141166	0.31678	0.0945489	1.02434	0.0799	0.716073	0.145043	0.02736	0.88558	0.0527724	0.3118	0.122993	0.910119	0.2319	0.246458	0.608258	-0.00498	0.970774	0.0128821	28.9633	28.5208	28.2042	28.1697	28.2841	28.5646	28.5444	28.9257	28.1767	28.2912	28.9989	28.8612	28.6012	28.604	28.6607	28.7984	28.6763	27.9673	28.7198	28.3798	28.5535	28.8309	28.4064	28.2031	28.285	28.9455
Q9ES74	Serine/threonine-protein kinase Nek7	Nek7	0.0421	0.834121	0.0787711	0.29704	0.094694	1.02368	0.10072	0.510709	0.291826	0.21744	0.137157	0.862781	0.30268	0.124413	0.905136	0.20196	0.2596	0.585695	0.00564	0.975176	0.010917	26.351	26.3415	25.8382	25.8588	26.0939	26.2556	26.2231	26.248	25.5208	26.4464	26.7915	26.4113	26.3888	26.2057	26.1713	26.3596	26.2874	25.9939	26.4002	25.9459	26.5176	26.366	26.3513	26.2394	26.0963	26.6979
Q9Z1N5	Spliceosome RNA helicase Ddx39b	Ddx39b	0.14106	0.277933	0.556061	0.24706	0.094706	1.02362	0.0347	0.809884	0.091577	-0.00584	0.965078	0.0154374	0.3848	0.0658374	1.18153	0.3501	0.116237	0.934654	0.13774	0.494553	0.305787	30.4377	30.1392	30.2632	29.964	30.1131	30.5033	30.2908	30.4995	30.0022	30.3267	30.2163	30.4365	30.6223	30.1827	30.6947	30.4885	30.1912	30.0349	30.4657	29.9104	30.3483	30.4523	30.1085	30.1079	29.871	30.9539
P52840	Sulfotransferase 1A1	Sult1a1	0.10912	0.673954	0.171369	0.37428	0.0948147	1.02312	-0.1985	0.408661	0.388637	0.07374	0.797693	0.0981645	0.0702	0.716826	0.144586	0.2687	0.118389	0.926689	-0.30408	0.0191671	1.71744	27.8462	27.7224	26.8244	27.3611	27.4789	27.8932	27.2079	28.0361	27.1757	27.4657	28.0564	27.8315	27.8974	27.794	27.5251	27.623	27.0657	27.0002	27.5661	26.9855	27.9362	27.6812	27.7908	27.4751	26.7184	27.6251
P28798	Granulins;Acrogranin;Granulin-1;Granulin-2;Granulin-3;Granulin-4;Granulin-5;Granulin-6;Granulin-7	Grn	0.67842	0.192046	0.716594	-0.82518	0.0948754	1.02285	0.26518	0.648757	0.187918	0.08734	0.87873	0.0561447	-0.34802	0.583281	0.234122	-0.6132	0.373883	0.427265	0.47716	0.408818	0.38847	28.996	29.8121	29.6917	30.9835	30.7146	30.5162	30.1931	30.125	31.818	30.9377	29.1549	28.637	28.7517	29.8932	29.6352	29.7905	29.1695	31.2384	29.9581	31.3673	30.1931	28.9744	29.6772	30.2528	31.5371	28.855
Q923Z3	Protein MTO1 homolog, mitochondrial	Mto1	-0.16375	0.413906	0.383098	0.5724	0.0949619	1.02245	-0.189175	0.422883	0.37378	-0.01535	NaN	NaN	-0.04935	0.856653	0.067195	0.139825	0.660468	0.180149	-0.62175	0.15517	0.809193	21.9542	NaN	22.3851	21.9788	22.3199	22.2129	21.5837	22.2165	21.9699	NaN	NaN	23.0281	23.0206	NaN	22.147	21.8027	22.231	NaN	22.3294	21.5182	22.4567	NaN	NaN	21.8316	NaN	22.2185
P45377	Aldose reductase-related protein 2	Akr1b8	-0.06042	0.747057	0.126646	0.34588	0.0950374	1.02211	-0.18802	0.609429	0.215077	-0.031	0.895675	0.0478496	0.11716	0.482171	0.316799	0.30518	0.383583	0.41614	-0.22872	0.125874	0.900065	28.5624	28.4297	27.8333	27.9718	28.414	27.8943	28.3356	28.3765	27.9262	28.3765	28.8966	28.7531	28.2955	28.3634	28.632	28.8656	27.9127	27.2769	28.7427	27.4732	28.5632	28.4413	28.2944	28.2226	27.5347	28.5198
P19783	Cytochrome c oxidase subunit 4 isoform 1, mitochondrial	Cox4i1	0.30926	0.146721	0.833508	-0.4014	0.0950453	1.02207	-0.13326	0.603571	0.219272	0.12972	0.672652	0.17221	-0.2542	0.315009	0.501677	-0.12094	0.689479	0.161479	0.1472	0.591545	0.228012	31.9727	32.2195	32.0614	32.6324	32.5	32.5445	32.1144	32.515	32.7763	32.9821	32.0763	31.4222	31.5615	32.3538	31.9652	31.8429	31.6351	32.5466	31.9585	32.7366	32.2573	31.6754	33.1463	32.0791	32.8765	31.9462
Q8CI32	BAG family molecular chaperone regulator 5	Bag5	-0.21378	0.268949	0.57033	-0.2949	0.0950497	1.02205	-0.25306	0.0781256	1.10721	-0.18308	0.129655	0.887211	-0.35102	0.00808159	2.0925	-0.09796	0.422748	0.373918	-0.05612	0.715139	0.14561	27.182	26.9502	26.7299	27.0924	26.8978	26.416	26.5635	26.5808	27.3218	26.9013	26.9315	26.1663	26.7367	26.8593	26.684	26.7035	26.6171	27.0127	26.8231	26.4306	26.9235	26.8791	26.8202	26.4993	26.8148	26.5343
Q9D820;Q9D820-2	Prolyl-tRNA synthetase associated domain-containing protein 1	Prorsd1	0.13124	0.497021	0.303625	-0.388	0.0951739	1.02148	-0.20934	0.312498	0.505153	0.09554	0.78175	0.106932	-0.3745	0.113668	0.944363	-0.16516	0.436493	0.360022	0.0135	0.950827	0.0218983	25.9878	25.6423	25.2811	26.0963	25.8475	25.7948	25.7073	25.6553	26.2212	26.1326	25.6591	25.2486	24.8703	25.5769	25.5601	25.4254	25.1336	25.8912	25.7029	25.6552	25.5094	25.1673	26.8538	25.5734	26.2288	25.1694
P20152	Vimentin	Vim	0.28472	0.0607045	1.21678	0.29964	0.0952009	1.02136	-0.09182	0.420302	0.376439	0.10338	0.524435	0.280308	0.12498	0.418119	0.3787	0.2168	0.0821092	1.08561	-0.17466	0.304221	0.516811	35.8518	35.8506	35.835	35.5586	35.3408	36.255	35.8378	36.0301	35.8155	35.922	36.151	35.7467	35.7387	36.3623	35.9363	35.6845	35.5098	35.5455	35.5827	35.6552	35.7515	35.5783	36.0208	36.0936	35.5095	36.1892
Q8VDL4-3;Q8VDL4	ADP-dependent glucokinase	Adpgk	-0.06134	0.778988	0.108469	0.27532	0.0953277	1.02078	0.02754	0.880073	0.0554814	-0.0459	0.766755	0.115344	0.22862	0.190914	0.719162	0.20108	0.277185	0.55723	-0.0467	0.747808	0.12621	27.5007	27.5221	27.9288	27.2123	27.4248	27.7296	27.5127	27.9168	26.9611	27.1618	27.7412	27.8427	27.926	27.4812	27.9742	27.8859	27.5847	27.1898	27.7672	27.2988	27.795	27.5216	27.3323	27.4613	27.249	27.8478
Q8JZU2	Tricarboxylate transport protein, mitochondrial	Slc25a1	0.21898	0.288641	0.539641	0.32394	0.0953561	1.02065	0.04812	0.857504	0.066764	0.18584	0.422895	0.373767	0.50194	0.0894355	1.04849	0.45382	0.167553	0.775847	0.178	0.455117	0.341877	28.923	28.9309	29.1699	28.3086	29.0783	29.2678	29.0271	29.48	28.8762	28.8545	29.0716	29.0975	29.3916	29.0518	29.4179	29.1092	29.1932	28.4049	29.4779	28.4661	29.4565	29.2941	29.2118	28.7319	28.6456	29.908
Q9CQ54	NADH dehydrogenase [ubiquinone] 1 subunit C2	Ndufc2	-0.06948	0.854908	0.0680806	-0.39118	0.0955627	1.01971	-0.12238	0.473847	0.324362	0.15826	0.495307	0.305125	-0.15178	0.411236	0.385909	-0.0294	0.868931	0.0610148	0.2394	0.297395	0.526666	29.7802	29.9977	29.5206	30.099	30.1592	30.3591	28.4878	30.0119	29.9743	30.3762	29.6756	28.9454	29.3271	29.7798	29.8729	29.563	29.4943	30.0985	29.8812	29.9078	30.3055	29.4747	30.5609	29.8487	30.1582	29.7659
Q8VD37-8;Q8VD37-6;Q8VD37;Q8VD37-3;Q8VD37-4;Q8VD37-2	SH3-containing GRB2-like protein 3-interacting protein 1	Sgip1	-0.88272	0.0767005	1.1152	-0.78666	0.0956049	1.01952	-0.83978	0.106649	0.972044	-0.56914	0.314218	0.50277	-0.74603	0.266347	0.574553	0.09375	0.887936	0.0516183	0.04063	0.947914	0.023231	27.8355	26.3787	26.623	25.9984	26.8243	24.8941	26.3682	25.6063	25.7392	26.6385	26.3413	25.3969	25.1388	26.4117	26.4379	25.6053	26.6918	26.2682	26.193	24.7027	25.5327	27.2741	26.2655	24.8952	26.8467	25.3301
Q9D0Q7	39S ribosomal protein L45, mitochondrial	Mrpl45	-0.0787	0.732253	0.135339	0.41028	0.0956704	1.01922	-0.11702	0.616046	0.210387	-0.07444	0.813628	0.0895743	0.181	0.454725	0.342251	0.29802	0.105623	0.976242	-0.22928	0.173777	0.760007	25.3977	24.7004	25.4247	24.6724	24.5	25.1094	24.8322	25.0651	24.5373	24.7577	25.1556	25.3556	25.6836	25.1837	25.3681	25.1926	24.5567	24.7636	24.9152	24.682	25.2768	25.1537	24.8071	NaN	24.2208	25.3932
P09803	Cadherin-1;E-Cad/CTF1;E-Cad/CTF2;E-Cad/CTF3	Cdh1	-0.18742	0.369582	0.432289	0.3224	0.0956893	1.01914	-0.38686	0.133787	0.873585	0.01486	0.93787	0.0278572	0.08926	0.622813	0.205643	0.47612	0.0563856	1.24883	-0.23314	0.146448	0.834318	28.4687	28.9436	29.024	28.3456	28.4648	28.7803	28.3029	28.7891	28.3588	28.0785	28.8767	28.8502	29.1855	29.2258	28.7205	28.8014	28.4453	27.6784	28.1073	28.28	28.7457	28.8797	28.7475	28.7608	28.1873	28.8464
P42125	Enoyl-CoA delta isomerase 1, mitochondrial	Eci1	-0.20272	0.30454	0.516356	0.256	0.0957415	1.0189	-0.14376	0.466413	0.331229	-0.0854	0.598364	0.223035	0.18776	0.30686	0.513059	0.33152	0.167534	0.775897	-0.06824	0.707322	0.150383	30.2633	30.1447	30.1418	29.8067	29.8237	30.0419	29.5822	30.3623	29.6444	29.5358	30.4679	30.2082	30.5696	30.1852	30.0293	30.2356	29.9345	29.3913	30.2304	29.6696	29.9445	30.18	30.2029	29.917	29.5088	30.5984
Q9WUR9	Adenylate kinase 4, mitochondrial	Ak4	-0.59852	0.052394	1.28072	-0.5808	0.0960277	1.0176	-0.14242	0.588886	0.229969	-0.47804	0.185808	0.730936	-0.3165	0.353804	0.451237	-0.17408	0.438234	0.358293	0.2643	0.366903	0.435449	28.4649	27.2679	27.3898	27.2898	27.0788	27.0557	26.8721	27.08	26.5734	26.9174	27.3354	26.7201	26.3919	27.3363	26.8035	27.2695	27.1873	27.4861	27.4382	27.398	26.5707	27.7678	27.0905	26.5818	27.0902	27.1212
Q9D1L9	Ragulator complex protein LAMTOR5	Lamtor5	0.86416	0.0538772	1.26859	-0.6979	0.0960893	1.01733	0.14772	0.735951	0.133151	0.62022	0.264901	0.576916	0.05694	0.899687	0.0459085	-0.09078	0.862194	0.0643948	0.75484	0.141809	0.848296	27.1044	26.4105	26.5983	26.3316	27.5973	27.3298	27.2932	27.217	28.8212	27.7017	26.9455	25.228	25.8437	26.2249	26.3105	26.6934	25.7328	27.6173	27.1493	27.5879	26.0267	27.2231	28.3525	27.0226	28.5183	26.8671
P62082	40S ribosomal protein S7	Rps7	-0.06902	0.746331	0.127069	0.32204	0.0964029	1.01591	-0.16734	0.487548	0.311982	-0.11874	0.612929	0.21259	0.09202	0.744202	0.128309	0.25936	0.369959	0.431846	-0.23002	0.337794	0.471348	30.6885	30.2621	29.7612	29.8947	30.0614	30.0665	29.7386	29.8708	30.1712	30.4757	30.4868	30.3027	30.4871	30.6231	30.3784	30.2804	29.9869	30.0017	30.2073	29.3549	30.3451	30.4315	29.8852	29.7414	29.671	30.5857
Q3THE2	Myosin regulatory light chain 12B	Myl12b	0.3711	0.146178	0.835118	-0.58344	0.0964834	1.01555	-0.11446	0.712996	0.146913	-0.20978	0.528879	0.276643	-0.60154	0.0617636	1.20927	-0.48708	0.2108	0.676129	-0.0181	0.961784	0.0169226	30.2125	30.6413	30.1306	30.8519	30.6576	30.6959	30.5111	30.609	31.0083	31.5251	30.56	29.0436	29.67	30.456	29.8471	30.0883	29.5537	30.8465	30.3974	31.0357	29.6846	29.5899	31.0714	30.405	30.6941	30.1089
Q9CW03	Structural maintenance of chromosomes protein 3	Smc3	0.046	0.695438	0.157741	0.20948	0.0965134	1.01541	0.17644	0.0184921	1.73301	0.10854	0.265748	0.57553	0.16306	0.10978	0.959475	-0.01338	0.874038	0.0584695	-0.04642	0.718767	0.143412	28.4853	28.6031	28.7691	28.5007	28.5939	28.7544	28.7234	28.8497	28.2673	28.5873	28.6629	28.8753	29.0168	28.4847	28.9598	28.8267	28.7285	28.6642	28.7794	28.8355	28.8198	28.6296	28.7084	28.883	28.454	28.8699
Q91VC7	Protein phosphatase 1 regulatory subunit 14A	Ppp1r14a	0.53504	0.227189	0.643613	-0.62886	0.0965359	1.01531	-0.17278	0.72167	0.141661	0.13234	0.749848	0.125027	-0.63722	0.248948	0.603892	-0.46444	0.433234	0.363278	-0.00836	0.985867	0.0061818	29.2244	29.5749	28.7009	30.4642	29.4639	29.8285	29.7674	29.1892	30.8693	30.4491	29.0813	28.3159	28.6669	29.3031	28.9168	28.628	28.3353	29.9362	29.3962	30.2687	29.3073	28.7605	29.9509	29.6654	30.4059	28.3743
Q9D0A3	Arpin	Arpin	0.04704	0.865793	0.0625858	-0.34898	0.0966417	1.01484	-0.3295	0.15137	0.819959	-0.04584	0.879784	0.0556238	-0.62242	0.0353335	1.45181	-0.29292	0.255897	0.591935	-0.27344	0.249725	0.602539	27.3204	27.7068	26.8584	27.6668	27.394	26.8254	27.502	27.0385	27.9716	27.8441	27.1747	26.9832	26.6776	27.3051	27.0609	27.0098	26.6331	27.1537	26.9942	27.5081	27.2025	26.793	27.6568	26.9133	28.1516	26.4881
Q3UGC7;Q66JS6	Eukaryotic translation initiation factor 3 subunit J-A;Eukaryotic translation initiation factor 3 subunit J-B	Eif3j1;Eif3j2	0.44956	0.318101	0.497435	-0.6105	0.0966418	1.01483	-0.1164	0.779441	0.108217	0.13988	0.761857	0.118127	-0.51496	0.252431	0.597857	-0.39856	0.354806	0.450009	0.09554	0.779114	0.108399	28.4958	28.8059	27.7246	29.4783	29.018	28.7069	28.9479	28.4071	30.0465	29.662	28.2627	27.7159	27.9282	28.5313	28.032	28.2784	27.7069	28.798	28.8329	29.3244	28.2592	28.1116	29.77	28.5635	29.5177	27.6802
Q8CIG8	Protein arginine N-methyltransferase 5	Prmt5	-0.15262	0.288146	0.540388	-0.2628	0.0967603	1.0143	-0.002	0.992358	0.00333151	-0.15496	0.36967	0.432185	0.0614	0.712637	0.147132	0.0634	0.783095	0.106186	0.3242	0.0893398	1.04895	24.8784	24.6867	24.8924	25.0009	25.2542	24.6072	24.7222	24.8698	24.6218	25.1285	24.6588	24.9842	24.5198	24.4041	24.8317	24.9251	25.419	24.7362	25.2249	24.3974	24.5248	25.1867	24.963	24.4717	24.7916	25.3389
Q9Z0Y1	Dynactin subunit 3	Dctn3	-0.10006	0.6893	0.161592	-0.5135	0.0968874	1.01373	-0.23486	0.350694	0.455071	-0.27336	0.356049	0.448491	-0.8328	0.0103712	1.98417	-0.59794	0.0212711	1.67221	-0.3193	0.236511	0.626149	28.8619	28.4422	27.7607	28.7716	28.4858	28.2319	28.1868	28.0112	28.5902	28.8018	28.4736	27.5354	27.6299	28.3508	27.765	28.0869	27.8175	28.4955	28.1841	28.5639	27.8929	28.0329	28.4797	27.7281	28.8218	27.4944
Q8BZ03	Serine/threonine-protein kinase D2	Prkd2	0.20675	0.0483777	1.31535	0.385633	0.097047	1.01302	0.4974	NaN	NaN	-0.11215	NaN	NaN	0.2541	0.385708	0.413741	-0.2433	NaN	NaN	-0.131533	0.683102	0.165514	NaN	23.6574	23.6971	NaN	23.5829	NaN	23.8332	24.0236	23.72	23.8334	23.8979	24.3793	NaN	NaN	23.8171	23.8544	NaN	NaN	24.432	NaN	23.5527	23.5146	NaN	NaN	NaN	24.5157
Q6PDH4;Q6PDH4-2	Ran-binding protein 3-like	Ranbp3l	0.438242	0.0149796	1.8245	0.342475	0.09715	1.01256	0.164415	0.378064	0.422435	0.38125	0.0786283	1.10442	0.375125	NaN	NaN	0.21071	NaN	NaN	0.03265	NaN	NaN	23.604	23.9343	23.7285	NaN	24.0517	NaN	24.28	24.3002	24.2234	NaN	24.1433	24.4924	23.858	23.8883	24.4785	23.9191	23.5626	24.183	23.9582	24.3473	24.1191	23.8695	24.5841	24.2708	NaN	NaN
P35282	Ras-related protein Rab-21	Rab21	-0.331	0.0300005	1.52287	0.21462	0.0971704	1.01247	-0.16152	0.30126	0.521058	-0.40528	0.019472	1.71059	-0.0752	0.688612	0.162025	0.08632	0.641817	0.192589	-0.28982	0.0958703	1.01832	28.7393	28.5863	28.7671	28.1841	28.4874	28.4122	28.3089	28.1893	28.002	28.1968	28.6348	28.7259	28.9023	28.8073	28.767	28.5782	28.6263	28.0805	28.4143	28.2573	28.3247	28.3477	27.9942	28.1853	27.8859	28.7223
P55772	Ectonucleoside triphosphate diphosphohydrolase 1	Entpd1	0.05358	0.750787	0.124483	0.30048	0.097406	1.01141	-0.12202	0.398291	0.399799	-0.0733	0.662327	0.178928	-0.0321	0.83115	0.0803208	0.08992	0.386864	0.412442	-0.33258	0.0325101	1.48798	28.9055	28.7808	29.1241	28.3702	28.7505	29.1765	28.9037	28.8971	28.6491	28.5726	29.2986	28.7696	28.9311	29.2732	29.161	28.6981	28.884	28.5775	28.5936	28.5678	28.5369	29.0313	28.4834	28.8814	28.6316	29.0002
Q9QUR7	Peptidyl-prolyl cis-trans isomerase NIMA-interacting 1	Pin1	0.0075	0.984294	0.00687535	-0.52256	0.0975294	1.01086	-0.04404	0.887604	0.0517805	-0.09452	0.813644	0.0895653	-0.44618	0.136303	0.865494	-0.40214	0.160349	0.794935	0.07638	0.750909	0.124413	28.1656	27.0231	27.2739	28.0332	27.4775	27.2083	27.5652	26.7747	28.4891	27.9735	27.5198	26.5714	26.7866	27.2245	27.2582	27.2714	26.893	28.0313	27.6921	27.8653	27.0671	27.5409	27.7343	26.6326	28.5258	27.1665
Q9CXI3	DBH-like monooxygenase protein 1	Moxd1	-0.2975	0.284988	0.545173	0.57128	0.0977113	1.01006	0.1008	0.79959	0.0971328	-0.14042	0.672663	0.172203	0.49816	0.291651	0.535136	0.39736	0.421429	0.375275	-0.07312	0.861744	0.0646218	24.2015	25.1869	24.2526	24.0099	23.7135	24.1225	24.0104	24.105	23.9555	23.6835	25.0495	25.2047	25.1422	24.4015	24.4229	23.9236	24.2716	24.1776	25.5209	23.9747	24.3202	24.7669	24.1167	23.9099	23.5486	25.4947
Q6P9S0	MTSS1-like protein	Mtss1l	0.0114	0.961131	0.0172176	-0.39304	0.0977878	1.00972	-0.28362	0.213258	0.671094	-0.12462	0.616679	0.209941	-0.60822	0.0613155	1.21243	-0.3246	0.233269	0.632142	-0.21518	0.417517	0.379325	25.9579	25.0962	25.2194	24.9723	25.3293	24.9594	25.705	25.4147	25.5497	25.0033	24.9653	24.4698	24.9773	25.1982	24.9993	25.0313	25.1649	24.5818	25.0851	25.2939	24.8341	25.2298	25.0146	25.0647	25.8088	24.0094
P53395	Lipoamide acyltransferase component of branched-chain alpha-keto acid dehydrogenase complex, mitochondrial	Dbt	-0.05962	0.784382	0.105472	0.33054	0.0979531	1.00898	-0.07486	0.677386	0.169164	-0.03908	0.865376	0.0627952	0.32722	0.140594	0.852033	0.40208	0.0303176	1.5183	-0.00332	0.983595	0.00718371	29.6016	29.9207	30.1086	29.2336	29.5394	29.9446	29.3018	29.9871	29.3586	29.5137	30.0073	29.9323	30.3525	29.8882	29.8763	29.7613	29.6912	29.3256	29.7351	29.5164	29.9705	29.8563	29.6935	29.657	29.0312	30.1622
Q9JIX0	Transcription and mRNA export factor ENY2	Eny2	0.45796	0.317627	0.498082	-0.89567	0.098032	1.00863	-0.16432	0.73774	0.132097	0.401505	0.448431	0.348305	-0.10897	0.86898	0.0609901	0.05535	0.93661	0.0284413	0.7867	0.306582	0.513453	24.7781	25.8483	24.8152	26.3605	25.705	25.7668	25.0684	25.7051	26.5637	26.6929	24.9035	23.5445	NaN	25.1043	24.8707	25.2018	24.4391	25.767	24.8002	26.4774	25.1937	NaN	26.1655	25.3125	26.94	24.1135
Q8VEA4	Mitochondrial intermembrane space import and assembly protein 40	Chchd4	0.35696	0.220084	0.657411	-0.62276	0.0980435	1.00858	-0.03678	0.926579	0.0331176	-0.41518	0.44906	0.347696	-0.52986	0.191402	0.718053	-0.49308	0.320015	0.49483	0.0929	0.830924	0.0804389	27.7715	28.0986	27.4358	28.4875	28.3093	27.9645	28.4203	27.9373	28.913	28.6524	27.5797	26.448	27.3035	28.1332	27.5245	27.5016	27.1391	28.623	27.7404	28.9147	27.5864	27.2064	26.1781	27.883	29.1729	26.8666
Q8K297	Procollagen galactosyltransferase 1	Colgalt1	-0.0394	0.85027	0.0704431	0.40322	0.0980653	1.00848	-0.0701	0.753664	0.122822	0.04106	0.836142	0.0777198	0.3946	0.158874	0.798948	0.4647	0.123601	0.907977	-0.00862	0.975284	0.0108687	24.8092	25.1367	24.9041	24.6253	24.3146	25.1402	24.9077	24.6878	24.2667	24.5905	25.0451	25.0634	25.7099	24.7058	25.2818	24.4948	25.0238	24.5688	25.115	24.237	24.9895	24.8175	24.5552	25.1772	24.4558	25.6522
Q8BTE0	Succinate dehydrogenase assembly factor 4, mitochondrial	Sdhaf4	0.18504	0.691786	0.160028	-1.00364	0.098117	1.00826	-0.26336	0.68685	0.163138	-0.12834	0.85089	0.0701265	-0.78097	0.241044	0.617904	-0.51761	0.522144	0.28221	0.22267	0.749631	0.125153	25.8081	26.4063	25.6687	27.5503	26.6442	26.0737	26.1859	26.1404	27.0355	27.5673	25.6509	24.3393	24.5923	26.5825	25.8944	25.7218	24.4593	26.8825	26.1026	27.5946	26.0492	24.3598	27.175	26.1857	27.6662	25.0335
P60766	Cell division control protein 42 homolog	Cdc42	-0.13408	0.19755	0.704324	0.18552	0.0983098	1.0074	-0.22984	0.252058	0.598499	-0.25602	0.131988	0.879467	0.02056	0.900245	0.0456394	0.2504	0.277878	0.556146	-0.16496	0.292464	0.533927	30.7998	30.7653	30.7361	30.3436	30.6674	30.6784	30.4361	30.5785	30.419	30.5298	31.0223	30.6767	30.8613	30.8321	30.8474	30.5427	30.7092	30.3342	30.745	29.8319	30.7218	30.6664	30.1665	30.3944	30.083	31.2029
Q9JMG1	Endothelial differentiation-related factor 1	Edf1	0.42994	0.383844	0.415845	-0.72328	0.0984406	1.00683	0.1348	0.814399	0.0891627	0.22476	0.635343	0.196992	-0.72984	0.108979	0.962656	-0.86464	0.147166	0.832193	-0.00656	0.985993	0.00612613	27.978	28.6332	27.8513	29.5279	28.7591	28.6363	28.5779	28.0685	29.9676	29.6489	28.0958	27.1187	27.4987	28.5225	27.8974	27.7961	27.4336	29.5607	28.8526	29.7805	28.4516	27.6649	29.572	28.8068	29.378	27.3203
Q9CXX9	CUE domain-containing protein 2	Cuedc2	-0.370885	0.396519	0.401736	-0.770725	0.0984492	1.00679	-0.294175	0.533882	0.272554	-0.371425	0.390769	0.40808	-0.605975	0.179969	0.744801	-0.3118	0.332935	0.477641	0.16475	0.464064	0.333422	24.5794	24.6033	NaN	25.9091	24.2427	24.0852	24.2445	23.9857	25.0593	24.939	24.1993	23.6387	24.1708	24.2428	NaN	23.9517	NaN	24.7594	24.3357	25.111	23.7914	24.2905	24.8686	24.3627	24.9978	23.9728
Q6PB93-2;Q6PB93	Polypeptide N-acetylgalactosaminyltransferase 2;Polypeptide N-acetylgalactosaminyltransferase 2 soluble form	Galnt2	-0.271467	NaN	NaN	-0.365117	0.0986138	1.00606	-0.167117	NaN	NaN	-0.205867	NaN	NaN	0.1638	0.492243	0.30782	0.330917	NaN	NaN	0.528917	0.00125459	2.9015	26.1985	25.5627	26.155	NaN	NaN	25.5985	NaN	25.8027	NaN	NaN	NaN	25.5817	25.7345	25.6001	25.5115	25.7561	25.8538	NaN	NaN	NaN	25.7662	NaN	NaN	NaN	NaN	26.0001
Q8K0V2	DCN1-like protein 3	Dcun1d3	-0.521708	0.0472809	1.32531	-0.217075	0.0986818	1.00576	-0.428875	0.0819475	1.08646	-0.00500833	0.981522	0.00809986	-0.358375	0.0506382	1.29552	0.0705	0.756536	0.12117	-0.1413	0.327797	0.484395	24.1262	23.775	23.8747	23.7164	NaN	NaN	23.1642	23.1368	23.7531	NaN	23.7834	NaN	23.642	23.7159	23.4827	23.3331	23.17	23.8295	NaN	NaN	23.7183	23.6031	NaN	NaN	24.2828	23.635
Q8BKG3	Inactive tyrosine-protein kinase 7	Ptk7	0.2311	0.100212	0.999081	0.25888	0.0988593	1.00498	0.08114	0.462598	0.334796	0.1022	0.48182	0.317115	0.31166	0.0428508	1.36804	0.23052	0.180619	0.743237	0.05278	0.77835	0.108825	27.5382	27.7143	27.7801	27.6881	27.6958	28.0921	28.1755	28.0401	27.6703	27.594	28.1068	27.9988	28.1385	27.4196	28.0472	28.0433	27.8216	27.4496	27.6857	27.822	28.142	27.708	27.8	27.9354	27.3421	28.1557
P41731	CD63 antigen	Cd63	-0.550283	0.139065	0.856781	-0.559853	0.0991253	1.00382	-0.377667	0.311073	0.507138	-0.861633	0.213204	0.671204	-1.03687	0.0332172	1.47864	-0.659207	0.103738	0.984062	-0.47702	0.13235	0.878274	NaN	28.5381	27.6288	NaN	28.3243	27.8431	27.6382	27.0977	NaN	27.8748	27.455	27.9793	27.2884	27.9717	27.325	27.4667	NaN	27.8184	NaN	28.0731	27.9885	26.2113	NaN	28.1879	26.8207	27.2037
Q6PGL7;Q6PGL7-2	WASH complex subunit FAM21	Fam21	0.08122	0.772594	0.112049	-0.44046	0.0991653	1.00364	-0.23562	0.349375	0.456708	0.12904	0.676178	0.169939	-0.58944	0.104519	0.980803	-0.35382	0.255158	0.593191	-0.14898	0.618861	0.208407	27.5501	27.5471	27.305	28.4493	27.7712	27.4594	27.6529	27.4215	28.3691	28.1259	27.3342	27.0201	27.0243	27.7426	27.2992	27.3771	27.0936	27.5895	27.4719	27.9125	27.6834	27.2329	28.1936	27.6453	28.5127	26.8377
Q6P9K9;Q6P9K9-2	Neurexin-3	Nrxn3	-1.0323	0.0158194	1.80081	-0.61356	0.099166	1.00364	-0.6896	0.186645	0.728984	-0.44938	0.320102	0.494711	-0.12492	0.851652	0.069738	0.56468	0.431737	0.364781	0.48864	0.429905	0.366627	26.7526	24.9044	25.5571	25.9853	25.7052	25.3067	24.7381	24.7727	24.4108	24.5148	25.5262	25.2086	24.7269	25.3086	25.0665	25.1495	25.709	25.3834	25.5588	23.6559	24.7647	25.5224	24.709	26.3508	25.3108	25.4157
O70305-2;O70305;O70305-3	Ataxin-2	Atxn2	0.30278	0.165348	0.781601	-0.24498	0.0995298	1.00205	-0.0113	0.962328	0.0166767	0.16936	0.452256	0.344616	0.00024	0.998688	0.00057023	0.01154	0.958462	0.0184252	0.24522	0.0371117	1.43049	25.6024	25.6005	25.7489	26.2394	25.8496	25.9854	25.9155	25.8742	26.7394	26.0402	25.7653	25.4699	25.6259	25.4538	25.501	25.5518	25.3033	25.9003	25.7385	26.4904	26.1941	25.6278	25.519	26.0638	26.4829	25.6029
P20357	Microtubule-associated protein 2	Map2	-0.4981	0.340095	0.4684	-0.90434	0.0995744	1.00185	-0.32354	0.496371	0.304193	-0.37226	0.492632	0.307477	-0.60064	0.320265	0.494491	-0.2771	0.514045	0.288999	0.3037	0.510384	0.292103	32.5873	30.6442	30.1056	31.6014	31.4585	30.0979	31.0075	30.2985	31.2226	31.28	30.5103	30.3389	29.516	30.9001	30.61	30.517	30.6416	31.3054	31.1397	31.1756	30.4579	31.4861	30.8783	30.0849	31.6285	29.8311
Q5SV85	Synergin gamma	Synrg	-0.048265	0.906352	0.042703	-0.58226	0.0996614	1.00147	0.05618	0.87631	0.057342	0.03076	0.934978	0.0291988	-0.41798	0.285456	0.544461	-0.47416	0.134336	0.871809	0.16428	0.509517	0.292841	26.4711	24.8764	24.9038	25.6845	25.6604	NaN	25.3613	24.8458	25.9326	25.7442	25.0214	25.1648	24.5564	25.0198	24.9225	25.3229	25.1769	25.8843	25.345	26.148	25.3765	25.4099	25.862	24.9272	26.1744	24.8639
Q9CYZ8-2;Q9CYZ8;Q9D032-2;Q9D032	Single-stranded DNA-binding protein 2;Single-stranded DNA-binding protein 3	Ssbp2;Ssbp3	-0.0923667	0.828472	0.0817221	-0.466667	0.099757	1.00106	-0.4584	0.124158	0.906026	-0.125087	0.74424	0.128287	-0.197392	0.522023	0.282311	0.261008	0.369965	0.43184	0.269275	0.303647	0.517631	23.5295	NaN	23.0906	NaN	23.7388	23.454	22.8449	22.9312	24.2123	NaN	22.7905	22.9751	22.8226	23.5556	22.7877	22.825	NaN	22.889	NaN	23.2697	23.7058	22.6512	24.0855	23.1652	23.0317	NaN
P63330	Serine/threonine-protein phosphatase 2A catalytic subunit alpha isoform	Ppp2ca	-0.965795	0.00111494	2.95275	-1.02947	0.0998201	1.00078	-0.294835	0.365066	0.437629	-0.664975	0.0646103	1.1897	-0.329125	0.357551	0.446662	-0.03429	0.92328	0.0346665	0.70035	0.255733	0.592213	27.1576	26.2796	26.8521	NaN	26.479	25.7192	25.8419	25.7063	25.5413	25.8227	26.5906	24.5786	24.5373	26.2496	26.3569	26.2603	26.2032	25.82	27.1528	26.5499	25.9383	25.7476	NaN	26.3954	NaN	26.9504
Q91YR9	Prostaglandin reductase 1	Ptgr1	0.34876	0.171237	0.766402	0.38896	0.0999406	1.00026	0.1486	0.5312	0.274742	0.30978	0.222557	0.652558	0.19156	0.410783	0.386388	0.04296	0.833081	0.079313	-0.1974	0.295457	0.529506	25.8254	26.0548	26.0856	25.1869	25.4506	26.1612	26.1683	26.5099	25.5929	25.9148	26.4132	25.7321	26.229	26.0125	26.1613	26.4172	25.8668	25.7865	25.5964	25.6794	26.6225	25.972	25.9	25.9543	25.7034	26.1964
P55065	Phospholipid transfer protein	Pltp	0.1712	0.392667	0.405975	0.33696	0.100044	0.999807	-0.14482	0.462646	0.334751	0.30078	0.155691	0.807735	0.11524	0.473258	0.324902	0.26006	0.211883	0.673903	-0.22172	0.265747	0.575531	25.0649	25.6646	25.1864	25.1814	25.1807	25.3781	25.1824	25.9822	25.512	25.0793	25.158	25.69	25.539	26.0706	25.5052	25.1228	25.4748	25.2634	25.1544	24.5385	25.7609	25.2798	26.0537	25.1691	25.5184	25.2994
Q9EQ06;Q9EQ06-2	Estradiol 17-beta-dehydrogenase 11	Hsd17b11	0.0429	0.834808	0.0784132	0.34116	0.100067	0.99971	-0.03274	0.895189	0.0480854	-0.01188	0.956752	0.0192004	0.41352	0.0672356	1.1724	0.44626	0.0760002	1.11919	0.07236	0.650861	0.186511	29.5314	29.8779	30.2174	29.3047	29.6836	29.8506	29.7865	30.1739	29.4568	29.5617	29.8495	29.9662	30.4234	29.986	30.0957	30.0567	29.787	29.1913	30.0852	29.3311	30.086	29.7365	29.6519	29.8701	29.2111	30.3986
Q3UGS4	Protein FAM195B	Fam195b	0.18284	0.711265	0.147968	-0.92732	0.100198	0.99914	-0.01686	0.977719	0.00978598	-0.22402	0.722372	0.141239	-1.00598	0.113449	0.945198	-0.98912	0.152845	0.815749	-0.07866	0.889125	0.0510371	26.0339	26.7517	25.4368	27.6221	26.6938	26.0844	26.6641	25.9601	27.4267	27.3172	25.8867	24.4879	25.5655	26.5574	25.4042	26.0074	25.1739	27.3839	26.2504	27.6384	25.9914	24.6577	27.3154	26.2194	27.2343	24.5921
Q8VDD8	WAS protein family homolog 1	Wash1	-0.14854	0.392849	0.405775	-0.48626	0.100295	0.998719	-0.10214	0.724976	0.139676	0.02786	0.854964	0.0680522	-0.4661	0.0384135	1.41552	-0.36396	0.227796	0.642453	0.02016	0.940106	0.0268232	25.9686	25.8154	25.1827	25.6842	25.5214	25.3076	25.4077	25.2916	25.7102	25.7125	25.5149	24.8254	24.5489	25.7827	25.0691	25.1638	25.1141	25.7501	25.2306	26.403	25.5103	25.5431	25.7814	25.6722	25.8046	24.9231
Q80WW9	DDRGK domain-containing protein 1	Ddrgk1	0.05636	0.869946	0.0605078	-0.52938	0.100334	0.998554	-0.38474	0.26021	0.584676	0.09222	0.823167	0.0845122	-0.57552	0.0810035	1.0915	-0.19078	0.498449	0.302379	-0.04614	0.845882	0.0726904	27.3581	27.8746	27.4493	28.5501	28.3434	27.711	27.543	27.5257	28.6205	28.4571	27.3845	26.9821	27.5846	27.8665	27.1109	27.1515	27.0455	28.1548	27.4222	27.8778	28.0088	26.8776	28.7382	27.9022	28.5098	27.1143
P63040	Complexin-1	Cplx1	0.48176	0.411632	0.38549	-0.90732	0.100408	0.998234	0.12966	0.828273	0.0818266	0.24876	0.63998	0.193834	-0.35976	0.564576	0.248278	-0.48942	0.476251	0.322164	0.54756	0.37044	0.431282	27.184	28.002	26.4028	27.7211	28.5303	26.8776	28.6363	27.1787	28.8351	28.7213	26.8511	25.7642	26.2859	26.6686	27.7338	26.4617	27.2511	28.9083	27.3229	28.5445	26.9301	27.2282	28.0214	27.8979	29.0064	26.0931
Q62084	Protein phosphatase 1 regulatory subunit 14B	Ppp1r14b	0.22082	0.711389	0.147893	-0.75638	0.100442	0.998084	-0.36928	0.41146	0.385672	-0.12356	0.827252	0.0823621	-1.05824	0.130514	0.884344	-0.68896	0.240508	0.61887	-0.30186	0.58378	0.233751	25.4885	26.2131	24.8943	26.7848	26.8191	25.0615	26.1579	25.621	27.4332	27.0303	25.4252	24.9714	25.085	25.8461	25.0902	25.4728	24.9698	26.0976	25.8958	25.9174	25.7867	24.964	26.8147	25.1571	26.8595	24.4875
Q8VE38-2;Q8VE38	Oxidoreductase NAD-binding domain-containing protein 1	Oxnad1	-0.0601	0.71771	0.144051	0.236795	0.100478	0.997929	0.064825	0.778032	0.109003	0.0738083	0.58952	0.229501	0.255625	0.202288	0.694031	0.1908	0.471164	0.326828	0.01883	0.910145	0.0408892	23.4857	23.7217	23.8711	NaN	23.4728	23.5667	23.5346	23.9101	NaN	23.2995	24.1407	23.8607	23.7698	23.661	23.9409	23.8567	24.0813	23.7184	NaN	23.1542	23.8503	23.6383	23.6463	NaN	NaN	23.813
Q9DCS3	Trans-2-enoyl-CoA reductase, mitochondrial	Mecr	0.02006	0.916294	0.037965	0.29274	0.100587	0.997456	-0.07452	0.752171	0.123683	0.02074	0.936419	0.02853	0.49656	0.0726666	1.13867	0.57108	0.0688767	1.16193	0.20382	0.373762	0.427405	28.2426	28.2704	28.614	27.7779	28.1494	28.4998	28.1694	28.5323	28.0978	27.8553	28.5463	28.4603	28.7939	28.29	28.4275	28.4631	28.3643	27.5972	28.469	27.7881	28.8339	28.6384	27.8346	28.0637	27.7874	29.1248
O70309;O70309-2	Integrin beta-5	Itgb5	0.01434	0.902599	0.0445053	0.23876	0.100617	0.997327	-0.0612	0.74024	0.130627	0.01062	0.952438	0.0211633	0.29954	0.0516202	1.28718	0.36074	0.0990609	1.0041	0.06078	0.693752	0.158796	27.4511	27.4344	27.7106	27.3644	27.2485	27.7342	27.3734	27.5643	27.3113	27.2975	27.8069	27.9011	27.6481	27.2994	27.7473	27.5567	27.7243	27.3413	27.4966	26.7841	27.6214	27.7267	27.1624	27.7501	27.0015	27.9361
Q60715-2;Q60715	Prolyl 4-hydroxylase subunit alpha-1	P4ha1	-0.23152	0.316556	0.499549	0.3977	0.100841	0.996363	0.0069	0.97679	0.010199	0.04342	0.847536	0.0718417	0.0188	0.930767	0.0311592	0.0119	0.941054	0.0263856	-0.3789	0.0209894	1.678	26.9978	27.2059	27.2523	26.4355	26.3573	26.846	26.2996	26.5885	26.516	26.8411	27.2024	27.5032	27.4421	27.1073	26.9823	26.9913	26.8093	26.7843	27.2405	26.4579	27.0727	27.149	26.9584	26.6873	26.5985	27.0864
Q8VCD6	Receptor expression-enhancing protein 2	Reep2	-1.06902	0.0123712	1.90759	-0.806995	0.100886	0.996171	-0.6989	0.0446645	1.35004	-0.62128	0.0844872	1.07321	-1.2096	0.0139118	1.85662	-0.510695	0.12472	0.904063	-0.4026	0.406991	0.390415	26.175	24.8572	25.8026	25.0151	25.7767	23.7598	24.4924	24.7803	25.0101	24.2389	24.6441	NaN	24.3865	25.75	24.0927	24.5959	25.2701	24.999	24.4054	24.8617	24.4724	25.4232	24.6431	24.6878	25.2937	NaN
P39061-1;P39061;P39061-2	Collagen alpha-1(XVIII) chain;Endostatin	Col18a1	0.4619	0.00170298	2.76879	0.12806	0.101321	0.994299	0.23064	0.0204501	1.68931	0.31	0.0032057	2.49408	0.3738	0.000610135	3.21457	0.14316	0.156746	0.804805	0.24574	0.0174476	1.75826	30.5117	30.6351	30.5528	30.7193	30.5573	31.3407	31.0688	31.1618	30.8794	30.835	30.812	30.7045	30.6664	30.548	30.8856	30.8674	30.7429	31.045	30.6177	30.8564	30.7372	30.9981	30.971	31.0568	30.7631	31.0669
Q64378	Peptidyl-prolyl cis-trans isomerase FKBP5;Peptidyl-prolyl cis-trans isomerase FKBP5, N-terminally processed	Fkbp5	-0.19386	0.223431	0.650856	0.19128	0.101322	0.994297	0.06026	0.755838	0.121571	0.09444	0.51828	0.285435	0.15032	0.199939	0.699102	0.09006	0.657402	0.182169	-0.04096	0.73689	0.132597	27.4589	27.5784	27.428	27.7928	27.6127	27.2123	27.4481	27.7902	27.0032	27.4477	28.0763	27.7144	27.7033	27.6075	27.7257	28.2093	27.3912	27.2056	27.5433	27.8227	28.0083	27.5975	27.5234	27.8876	27.3262	28.023
Q91V16	LYR motif-containing protein 5	Lyrm5	0.27318	0.442727	0.353864	-0.7334	0.101346	0.994192	-0.09996	0.828606	0.0816517	0.01856	0.969854	0.0132939	-0.5543	0.222153	0.653348	-0.45434	0.356945	0.447398	0.1791	0.678433	0.168493	24.0071	24.7553	23.8735	25.2832	25.0688	24.8521	24.4991	24.4585	25.0869	25.4572	24.3314	23.039	23.6891	24.6198	23.6416	24.0812	23.6393	25.4182	24.1345	25.2149	24.0711	23.7391	25.6341	24.2027	25.4337	23.6717
Q8VEK3;Q8VEK3-2	Heterogeneous nuclear ribonucleoprotein U	Hnrnpu	-0.12372	0.433573	0.362938	0.26334	0.101451	0.993742	-0.06272	0.693216	0.159131	-0.17624	0.353226	0.451947	0.22002	0.277789	0.556286	0.28274	0.121205	0.916481	-0.04332	0.783992	0.105688	32.2772	32.0867	32.2302	31.5887	31.8588	31.9332	31.8493	32.0328	31.5969	32.0108	32.2268	32.3533	32.4741	32.1321	32.172	32.0458	31.9833	31.6925	32.1791	31.8273	32.1991	31.9257	31.6965	31.8918	31.4473	32.5679
P70663	SPARC-like protein 1	Sparcl1	-0.01216	0.945295	0.0244326	-0.38774	0.101531	0.993402	-0.08704	0.738748	0.131504	-0.06806	0.690586	0.160782	-0.46844	0.0381779	1.41819	-0.3814	0.165195	0.782004	-0.0807	0.706577	0.15084	29.1454	29.3251	28.7022	29.4074	28.8462	28.9556	28.8922	28.895	29.4326	29.1901	28.8394	28.1361	28.6675	29.1131	28.7315	28.6904	28.6319	29.7157	28.6963	29.2568	28.9708	28.7404	29.2551	28.926	29.1937	28.513
Q69ZC8	GPALPP motifs-containing protein 1	Gpalpp1	0.160975	0.751015	0.124351	-0.9068	0.101641	0.992929	-0.709433	0.150773	0.821676	0.361433	0.539961	0.267638	0.1113	NaN	NaN	0.820733	NaN	NaN	1.0181	NaN	NaN	23.8691	24.2466	NaN	25.3436	24.0351	NaN	23.9365	23.944	25.3266	24.9312	23.4748	22.5802	NaN	24.1771	23.6351	23.358	23.6866	NaN	NaN	23.9479	23.8418	NaN	24.9976	NaN	25.3657	NaN
O35633-2;O35633	Vesicular inhibitory amino acid transporter	Slc32a1	-1.099	0.017151	1.76571	-0.74612	0.101716	0.992612	-0.2321	0.526769	0.27838	-0.55492	0.215386	0.666783	-0.4982	0.297786	0.526096	-0.2661	0.482868	0.316172	0.24792	0.565046	0.247916	28.2332	26.5394	27.1823	26.7314	27.6758	25.9729	26.933	26.1531	25.8667	25.9414	26.4144	26.5409	25.6234	27.0831	26.9697	26.8761	27.3562	27.0976	27.3746	26.4971	26.3296	27.7266	26.4534	26.2421	26.8358	26.4581
P27546-4	Microtubule-associated protein 4	Map4	-0.3003	0.588685	0.230117	-0.7848	0.101821	0.992161	-0.1822	0.675908	0.170112	-0.47394	0.442137	0.354443	-0.47938	0.424998	0.371613	-0.29718	0.555919	0.254989	0.30542	0.548563	0.260774	27.2752	25.2598	25.5753	25.8156	26.5849	25.1559	26.6099	24.8937	26.8203	25.5295	25.6556	24.6686	24.9444	25.5554	25.7628	25.3346	25.791	26.1224	26.5752	25.7766	24.4499	26.2871	25.5447	24.8853	26.9741	25.6518
Q9D328	Transmembrane protein 35	Tmem35	-0.443445	0.376537	0.424192	-0.85816	0.101942	0.991647	-0.547395	0.313305	0.504033	-0.30947	0.607641	0.216353	-0.677095	0.218035	0.661473	-0.1297	0.697597	0.156395	0.181065	0.587935	0.23067	26.1392	24.0372	23.9004	24.9238	25.145	NaN	24.3819	24.1248	24.435	24.601	23.6905	23.5978	23.7307	24.8226	24.0132	24.0169	24.0493	24.9702	24.0905	NaN	24.0611	23.6622	25.0505	NaN	25.3048	NaN
Q9CQ62	2,4-dienoyl-CoA reductase, mitochondrial	Decr1	-0.05096	0.801996	0.0958277	0.30268	0.101947	0.991626	-0.07938	0.724419	0.14001	-0.04276	0.840566	0.0754282	0.33634	0.226606	0.644729	0.41572	0.134459	0.871411	0.03366	0.873535	0.0587198	30.3311	30.2696	30.5187	29.6148	29.9505	30.2469	29.9942	30.4504	29.8286	29.9098	30.5364	30.4606	30.4951	30.333	30.373	30.402	30.1092	29.6623	30.339	29.7753	30.3044	30.432	29.9923	30.0583	29.6839	30.9377
Q9CXS4	Centromere protein V	Cenpv	-0.28008	0.257983	0.58841	0.39386	0.102002	0.991391	-0.1275	0.577456	0.238481	-0.2159	0.433335	0.363176	0.0736	0.792812	0.10083	0.2011	0.345764	0.46122	-0.32026	0.137083	0.863017	29.3684	29.0848	29.6098	28.5801	28.6294	28.7653	28.9552	29.0562	28.4267	28.6687	29.2539	29.6001	29.5916	29.4682	29.328	29.1244	29.0771	28.6767	28.7739	28.9829	28.83	29.1249	28.4576	29.2927	28.4878	29.1245
P18872-2	Guanine nucleotide-binding protein G(o) subunit alpha	Gnao1	-0.43822	0.270135	0.568419	-0.34842	0.102391	0.98974	0.10894	0.756038	0.121456	0.092755	0.733712	0.134474	0.26344	0.291282	0.535687	0.1545	0.647724	0.18861	0.61186	0.00576063	2.23953	25.5534	25.0989	25.7293	25.3792	26.1608	24.2251	25.9863	25.7662	24.9774	24.7755	25.0464	25.2799	25.2345	25.1804	25.4383	25.767	26.4914	24.963	26.1113	25.1336	25.5898	26.1138	NaN	25.2056	25.7991	25.7345
Q80UP8	Sodium-dependent phosphate transporter 2	Slc20a2	0.02016	0.915553	0.0383165	0.32766	0.102455	0.989467	0.02914	0.848098	0.0715541	0.06382	0.668944	0.174611	0.30884	0.119564	0.9224	0.2797	0.0948126	1.02313	-0.01882	0.918412	0.0369624	28.3427	28.6825	29.1194	28.7436	28.829	28.9302	28.6539	29.2077	28.4728	28.5534	28.6045	29.1012	29.3654	29.183	29.1014	28.8967	28.9568	28.5519	28.6313	28.8262	28.9029	28.7609	28.6656	29.0337	28.6732	29.1408
Q921W0	Charged multivesicular body protein 1a	Chmp1a	0.43374	0.526328	0.278743	-0.96028	0.102614	0.988793	0.32952	0.665566	0.176809	0.31092	0.62082	0.207034	-0.87214	0.261977	0.581736	-1.20166	0.177147	0.751667	0.08814	0.89145	0.0499029	26.1286	26.9657	25.9035	28.374	27.4259	26.4731	26.72	26.7052	28.8298	28.2383	25.911	25.3345	25.7411	26.9406	26.0691	26.5454	25.615	27.8392	27.3978	29.0479	26.6034	26.0601	27.9362	27.5655	28.1871	25.5613
Q9QXV0	ProSAAS;KEP;Big SAAS;Little SAAS;Big PEN-LEN;PEN;PEN-20;PEN-19;Little LEN;Big LEN	Pcsk1n	-1.41962	0.139121	0.856608	-1.81592	0.102709	0.98839	-1.34626	0.125914	0.899925	-1.19036	0.290068	0.5375	-2.335	0.0144414	1.84039	-0.98874	0.270333	0.568101	-0.51908	0.625801	0.203564	32.5658	30.5833	32.9362	32.5273	33.5159	29.8601	30.4951	29.319	32.5111	32.8451	31.8143	29.471	27.9619	32.7578	31.0439	29.9909	30.5362	31.672	29.9908	33.2073	30.3973	29.1385	33.0524	29.7717	33.8168	28.9031
P26041	Moesin	Msn	-0.0392	0.734816	0.133822	0.16168	0.102863	0.987741	-0.01176	0.922072	0.0352351	-0.06474	0.599507	0.222206	0.05256	0.703552	0.152704	0.06432	0.661016	0.179788	-0.10912	0.385005	0.414533	32.7532	32.8206	32.8772	32.5319	32.5086	32.8385	32.6022	32.6722	32.3776	32.805	33.0279	32.788	32.7797	32.8699	32.8344	32.8414	32.6657	32.5102	32.9328	32.4826	32.6833	32.6318	32.7276	32.8322	32.2929	33.119
Q6A058	Armadillo repeat-containing X-linked protein 2	Armcx2	0.505492	0.00290899	2.53626	0.235465	0.103216	0.986251	-0.110875	NaN	NaN	0.597292	0.0161506	1.79181	-0.0081	0.969193	0.01359	0.102775	NaN	NaN	-0.243565	0.257303	0.589555	23.4111	23.1098	23.3819	NaN	23.3987	NaN	NaN	23.8144	23.9163	23.7619	23.4308	23.5161	23.9221	23.5588	23.3764	NaN	23.2145	NaN	NaN	NaN	23.71	NaN	23.7939	NaN	24.2641	23.0373
P97792;P97792-2	Coxsackievirus and adenovirus receptor homolog	Cxadr	-0.0599	0.751863	0.123861	0.37942	0.103255	0.986088	-0.05474	0.795901	0.0991408	0.0881	0.66168	0.179352	0.2605	0.285883	0.543812	0.31524	0.140461	0.852443	-0.11892	0.5578	0.253521	28.191	28.8235	28.4389	27.8719	28.011	28.4674	28.1415	28.192	28.205	28.0309	28.785	28.4075	28.7353	28.9696	28.336	28.5204	27.9407	27.9811	28.1878	28.4326	28.5775	28.2369	28.5326	28.3749	28.0549	28.8227
P62077	Mitochondrial import inner membrane translocase subunit Tim8 B	Timm8b	0.3406	0.437701	0.358823	-0.76026	0.103278	0.985992	0.02992	0.950881	0.0218737	0.20208	0.682909	0.165637	-0.50056	0.360605	0.442968	-0.53048	0.335934	0.473747	0.2597	0.593211	0.226791	25.753	27.1163	26.2954	27.3807	27.4383	26.9599	26.4623	26.8221	27.8051	27.6373	26.0812	25.6468	25.4714	26.9021	26.0809	26.1228	26.1573	27.6944	26.6253	27.5335	27.2126	25.7286	27.0971	27.1425	27.8133	25.8559
Q9JKN6	RNA-binding protein Nova-1	Nova1	-0.59388	0.0841538	1.07493	-0.52328	0.103627	0.984529	-0.16792	0.665286	0.176992	-0.45366	0.155677	0.807774	-0.84394	0.0376042	1.42476	-0.67602	0.0782165	1.1067	-0.32066	0.203183	0.692113	25.9924	24.5808	24.7461	24.5495	24.9057	24.1041	24.8723	24.1334	24.2821	24.4132	24.656	24.2191	24.3088	24.6878	24.2864	24.1908	24.5098	25.75	24.7962	24.6881	24.2035	24.896	24.4679	24.4948	24.444	23.8185
Q9R233-2;Q9R233	Tapasin	Tapbp	0.01084	0.959604	0.0179078	0.3629	0.104093	0.982577	-0.13876	0.540039	0.267575	0.0452	0.842548	0.0744052	0.41294	0.0421994	1.37469	0.5517	0.0350911	1.4548	0.05004	0.807837	0.0926762	27.0292	27.2886	27.6482	26.9675	27.2066	27.4782	27.1551	27.6858	27.1895	26.6857	27.5856	27.9503	27.9355	27.2837	27.1995	27.401	26.7866	26.9517	27.6204	26.6866	27.052	27.3839	27.1783	27.9196	26.8323	27.6535
P68037	Ubiquitin-conjugating enzyme E2 L3	Ube2l3	0.21098	0.602636	0.219945	-0.41218	0.104199	0.982136	-0.0721	0.801532	0.096079	0.04082	0.903328	0.0441545	-0.32084	0.274731	0.561093	-0.24874	0.375926	0.424898	0.09134	0.674718	0.170878	29.4808	29.5284	28.6661	29.8554	29.6247	29.2393	29.7215	28.7036	30.7039	29.842	29.1932	28.8546	28.8269	29.3174	28.9024	29.1031	28.7953	29.8772	29.3918	29.6275	29.0856	29.0761	29.6082	29.1732	30.4164	28.9408
Q8BLK3	Limbic system-associated membrane protein	Lsamp	-0.84244	0.0126065	1.89941	-0.70606	0.104386	0.981356	-0.72226	0.0247805	1.60589	-0.50766	0.227467	0.643082	-0.93612	0.0444181	1.35244	-0.21386	0.555784	0.255094	-0.23006	0.621715	0.206409	30.2763	29.1407	29.3404	28.9687	29.4309	28.2758	28.6204	28.2867	28.9268	28.8351	29.0745	28.4267	27.8232	29.6821	28.6202	28.3404	28.6122	29.1113	28.8867	28.5951	28.4021	29.4347	29.1064	27.9968	29.6787	28.1674
Q8K1A6	Coiled-coil and C2 domain-containing protein 1A	Cc2d1a	-0.38805	0.0473206	1.32495	-0.27005	0.104674	0.98016	-0.19859	0.274745	0.56107	-0.11757	0.544604	0.263919	-0.28341	0.306142	0.514077	-0.08482	0.723932	0.140302	-0.01336	0.956717	0.0192166	24.7423	24.3655	24.9434	NaN	24.5138	24.088	NaN	24.1537	24.2715	24.4996	24.4553	24.4107	24.4314	24.1874	NaN	24.4439	24.6147	24.2465	24.7498	24.1584	24.1083	24.5688	24.4156	24.6286	24.8971	23.9728
Q9DCB8	Iron-sulfur cluster assembly 2 homolog, mitochondrial	Isca2	0.05132	0.882752	0.0541612	-0.52146	0.104828	0.979525	-0.11708	0.81887	0.0867852	0.02898	0.951228	0.0217154	-0.566255	0.213851	0.669889	-0.449175	0.492034	0.308005	-0.044795	0.91745	0.0374175	26.3175	26.515	26.101	27.2789	26.458	26.0737	26.6968	25.8695	27.3266	26.9604	26.1263	25.484	26.073	26.6756	25.7042	25.8179	25.2933	27.6497	26.0146	27.3095	26.4362	25.1781	27.0568	26.4697	27.6745	25.1073
Q5SWT3	Solute carrier family 25 member 35	Slc25a35	0.14386	0.523322	0.281231	0.33796	0.105199	0.97799	-0.0878	0.687127	0.162963	0.11588	0.554839	0.255833	0.3192	0.0776853	1.10966	0.407	0.049026	1.30957	-0.01876	0.899892	0.0458095	26.3393	26.4852	26.9994	26.1789	26.4298	26.8564	26.6711	27.0984	26.3134	26.2126	26.4401	26.8076	27.1705	26.9803	26.7239	26.8696	26.4761	25.8962	26.475	26.2767	26.9584	26.8003	26.5606	26.4599	26.2328	26.8845
Q5U4D8	Sodium-dependent multivitamin transporter	Slc5a6	-0.46938	0.0906325	1.04272	0.48514	0.105259	0.977742	-0.28724	0.202049	0.694542	-0.17446	0.538345	0.268939	-0.17676	0.41519	0.381753	0.11048	0.407428	0.389949	-0.6619	0.0133614	1.87415	25.8878	26.2792	25.9994	25.2231	25.5125	25.8325	25.161	25.5043	24.9612	25.0961	26.2441	26.1988	26.5264	26.7418	25.6166	25.6339	25.2211	25.5355	25.3586	25.7167	25.7933	25.9572	25.2721	25.9994	25.0077	25.7291
Q64433	10 kDa heat shock protein, mitochondrial	Hspe1	0.34832	0.389331	0.409681	-0.72498	0.105307	0.977544	-0.06676	0.897178	0.0471215	0.0355	0.946698	0.0237887	-0.49834	0.319331	0.495759	-0.43158	0.438761	0.357772	0.22664	0.615093	0.211059	31.973	32.6537	31.9438	33.5929	32.9008	32.6653	32.6802	32.4555	33.5998	33.405	32.1288	31.3233	31.3358	32.6308	32.0206	31.8221	31.6037	33.2594	32.4175	33.6277	32.224	31.3637	33.4127	32.6039	33.6374	31.383
Q64282	Interferon-induced protein with tetratricopeptide repeats 1	Ifit1	0.22636	0.274106	0.562081	0.46474	0.10539	0.977199	0.33316	0.294638	0.530712	0.3522	0.174382	0.758498	0.76254	0.0300091	1.52275	0.42938	0.244805	0.611179	0.2978	0.358798	0.44515	26.598	27.5269	27.2266	27.2708	27.4792	27.5715	27.5844	27.6064	27.3825	27.0885	27.3715	28.0458	27.8482	27.0959	28.0638	27.8342	27.6046	27.2222	28.2684	26.8379	27.9262	27.8576	27.3659	27.6904	27.0224	28.2728
Q9D6N5	Dr1-associated corepressor	Drap1	-0.13154	0.653191	0.18496	-0.37506	0.1054	0.977158	-0.79708	0.00694451	2.15836	-0.3039	0.463202	0.33423	-0.7893	0.0324708	1.48851	0.00778	0.97901	0.00921282	-0.41424	0.169981	0.769598	25.8999	26.0217	25.2083	26.2468	25.8201	25.2077	25.6419	25.3783	26.4899	25.8213	25.651	25.2902	25.3444	25.7987	25.2372	25.4144	25.0055	24.615	25.2468	24.9297	25.7335	24.307	26.4684	25.3755	25.7929	24.9416
Q8BLX7	Collagen alpha-1(XVI) chain	Col16a1	0.176387	0.799891	0.096969	-0.782658	0.105737	0.975774	-0.0408933	0.936541	0.0284732	0.113907	0.844486	0.0734074	-0.175073	0.689259	0.161617	-0.13418	0.723081	0.140813	0.607585	0.0730973	1.1361	NaN	NaN	25.282	26.6738	25.7371	25.0174	25.403	26.4869	27.5609	25.9019	25.4672	24.6608	NaN	25.2302	25.1017	26.347	25.9476	26.5017	24.8522	25.6352	26.0865	24.8737	26.5906	25.6536	26.8533	25.3584
Q60865	Caprin-1	Caprin1	0.27782	0.448063	0.348661	-0.48498	0.105798	0.975521	-0.12828	0.675324	0.170488	0.00228	0.994621	0.00234234	-0.42772	0.1695	0.770831	-0.29944	0.261778	0.582067	0.05726	0.794458	0.099929	28.8145	28.9618	28.3877	29.7858	29.1838	28.7971	29.0512	28.867	30.1647	29.6427	28.668	28.1586	28.4396	28.9659	28.4766	28.6855	28.3784	29.3539	28.7901	29.2843	29.0413	28.3294	29.3226	28.7581	29.6936	28.3798
Q80X85	28S ribosomal protein S7, mitochondrial	Mrps7	-0.04022	0.818593	0.0869321	0.40656	0.105899	0.975106	-0.09878	0.651811	0.185879	-0.08092	0.677361	0.16918	0.36624	0.0877888	1.05656	0.46502	0.0255916	1.5919	-0.04032	0.832961	0.0793756	25.2805	25.1073	24.9013	25.0109	24.3395	25.003	24.8732	24.8549	24.6977	25.0096	25.5393	24.9956	25.3853	25.7776	24.9745	25.3294	24.7579	24.8863	24.5606	24.6114	24.9177	24.4923	25.0055	25.0293	24.7901	25.2202
Q8CHT0	Delta-1-pyrroline-5-carboxylate dehydrogenase, mitochondrial	Aldh4a1	-0.00044	0.998011	0.000864831	0.28498	0.10611	0.974243	-0.00688	0.976081	0.0105143	-0.00182	0.992113	0.00343888	0.47806	0.110846	0.95528	0.48494	0.142754	0.845412	0.19308	0.467414	0.330298	31.0946	31.4656	31.7063	31.0623	31.1424	31.4326	31.1325	31.6735	31.0255	31.2049	31.4919	31.5441	31.8953	31.3299	31.6349	31.7622	31.407	30.7323	31.5175	31.0178	31.6343	31.4575	31.2573	31.236	30.877	32.2055
O88533	Aromatic-L-amino-acid decarboxylase	Ddc	-1.41887	0.0100093	1.9996	-0.781775	0.106177	0.973969	-0.508925	0.282611	0.54881	-0.6423	0.164899	0.782783	-0.640475	0.227986	0.642092	-0.13155	0.764332	0.116718	0.1413	0.737122	0.13246	26.4846	24.7342	25.4695	NaN	25.4288	23.655	24.6699	23.5321	24.2201	24.4749	24.8225	25.2231	23.81	25.047	24.8349	24.932	24.6658	NaN	25.7117	24.7719	24.367	25.0647	NaN	24.8836	25.2326	24.799
Q9QXJ1;Q9QXJ1-2	Amyloid beta A4 precursor protein-binding family B member 1	Apbb1	-0.379275	NaN	NaN	-0.520892	0.10648	0.972733	0.138975	NaN	NaN	0.595925	NaN	NaN	0.232775	NaN	NaN	0.0938	NaN	NaN	0.753667	NaN	NaN	23.6085	23.9275	24.5629	NaN	23.674	NaN	23.5533	23.5746	NaN	NaN	NaN	23.4791	23.2753	NaN	23.5126	23.7701	24.3943	NaN	NaN	NaN	NaN	24.73	NaN	NaN	24.3483	24.1017
D3YVF0	A-kinase anchor protein 5	Akap5	0.39822	0.569993	0.24413	-1.00372	0.106614	0.972187	-0.14618	0.843646	0.0738395	0.55022	0.53751	0.269613	-0.918955	0.24534	0.610232	-0.772775	0.416376	0.380514	0.084765	0.906717	0.042528	26.4087	25.178	25.2769	27.1474	26.9149	25.9647	27.3647	25.1801	26.2138	28.1937	26.0666	23.8354	25.1326	25.3305	25.5422	NaN	25.2356	27.4165	24.7827	26.7212	24.1866	27.8531	27.5741	25.8869	28.1763	24.5512
O35988	Syndecan-4	Sdc4	-0.0226	0.950042	0.0222573	-0.7822	0.106682	0.97191	0.0125	0.976152	0.0104827	0.04064	0.936153	0.0286529	-0.72326	0.115562	0.937184	-0.73576	0.106266	0.973606	0.05894	0.894227	0.0485524	25.5234	27.0972	26.1339	27.0046	26.3797	25.9295	26.3885	26.0539	26.667	26.9869	25.7023	24.8999	25.135	26.7343	25.7563	25.9715	26.0671	26.9539	25.9257	27.2831	25.9356	25.5431	27.6561	26.0745	27.1327	25.7605
Q64669	NAD(P)H dehydrogenase [quinone] 1	Nqo1	0.3015	0.365764	0.436799	0.34202	0.106839	0.971269	0.09092	0.759645	0.11939	-0.01842	0.935153	0.0291173	0.262	0.18578	0.731	0.17108	0.497971	0.302796	-0.08002	0.468886	0.328933	28.3537	27.8097	27.3053	27.8234	27.9872	28.0596	28.9865	28.4809	27.7854	27.4744	28.4453	28.3404	28.0532	28.0244	28.1261	28.6174	27.6849	27.2415	28.1905	27.9996	28.2408	27.9572	27.8162	27.7961	27.3769	28.2012
Q9CZH7	Matrix-remodeling-associated protein 7	Mxra7	0.15016	0.763927	0.116948	-0.8709	0.106871	0.971139	-0.05502	0.922095	0.0352246	0.13502	0.796469	0.0988311	-0.8095	0.178714	0.747841	-0.75448	0.221444	0.654737	0.0614	0.906491	0.0426365	26.103	27.2954	26.8093	28.3729	27.3107	27.2709	27.0928	26.3505	28.1831	27.7448	26.3052	25.4035	25.9681	27.1951	26.6649	26.4716	26.2107	27.5844	26.9281	28.4214	26.9487	26.2093	27.9694	27.356	28.083	25.6928
P70444	BH3-interacting domain death agonist;BH3-interacting domain death agonist p15;BH3-interacting domain death agonist p13;BH3-interacting domain death agonist p11	Bid	0.21884	0.706616	0.150816	-0.857195	0.107174	0.969912	-0.40444	0.354442	0.450455	-0.0397867	0.951098	0.0217748	-0.56082	0.306657	0.513347	-0.15638	0.647632	0.188671	0.296375	0.452249	0.344622	24.7565	26.0376	23.6515	24.9711	24.8799	23.9666	25.5816	24.4123	26.2975	25.1328	NaN	24.2083	23.8326	24.4346	23.533	24.2945	23.9659	24.8732	24.4138	24.727	NaN	NaN	25.3112	23.8243	25.3231	24.0789
Q9R257	Heme-binding protein 1	Hebp1	-0.3292	0.112657	0.948241	-0.34682	0.1072	0.969806	-0.20862	0.380302	0.419871	-0.39042	0.0602148	1.2203	-0.3317	0.18691	0.728368	-0.12308	0.591305	0.228189	0.01512	0.937122	0.0282039	25.4543	24.8866	24.8664	24.4257	25.0467	24.895	24.482	24.6252	24.4192	24.6123	24.8138	24.7347	24.4619	24.6478	24.2874	24.3284	24.656	25.2299	24.859	24.5633	24.3178	24.6117	24.7257	24.5374	24.535	24.6798
C0HKG6;C0HKG5			0.60764	0.10698	0.970696	-0.50494	0.107626	0.968081	-0.1659	0.601499	0.220765	0.21074	0.652727	0.185268	-0.22878	0.574791	0.24049	-0.06288	0.872977	0.0589973	0.27616	0.465144	0.332412	26.6656	27.3238	27.2498	28.064	27.4994	27.4959	27.784	27.4847	28.7494	28.3268	27.2019	26.2677	26.7478	27.0797	26.9808	27.0425	26.4473	27.5076	27.4979	27.4778	27.6215	26.1585	28.2498	27.4869	28.3396	27.2775
[truncated: 6,311 more rows]
[truncated: 34 more columns]
