# Supplementary material for: Rational correction of pathogenic conformational defects in HTRA1
Source: Nat Commun. 2024 Jul 16;15:5944. doi: 10.1038/s41467-024-49982-8 (PMC11252331; doi:10.1038/s41467-024-49982-8)
Supplement: Supplementary file 18 — Source Data [file 41467_2024_49982_MOESM18_ESM.xlsx]

## Sheet: Fig. 1
Fig. 1
	Fig. 1c																											Fig. 1d											Fig. 1e, upper panels					Fig. 1e, lower panels
		wt					R274Q					R166H					A173T					A252T						wt		R274Q		R166H		A173T		A252T			wt		R274Q				monomeric
	time (min)	experiment 1	experiment 2	experiment 3	mean	SD	experiment 1	experiment 2	experiment 3	mean	SD	experiment 1	experiment 2	experiment 3	mean	SD	experiment 1	experiment 2	experiment 3	mean	SD	experiment 1	experiment 2	experiment 3	mean	SD		time (min)	UV	time (min)	UV	time (min)	UV	time (min)	UV	time (min)	UV		m/z	intensity	m/z	intensity			experiment 1	experiment 2	experiment 3	mean	SD
	0	100	100	100	100	0	100	100	100	100	0	100	100	100	100	0	100	100	100	100	0	100	100	100	100	0		0.00273333	0.00032854	0.00318333	0.00378981	0.00591667	0.000769091	0.00455	0.00151779	0.0041	0.00030317		1979.91	0	1979,941764*	0		wt		20.5219	25.7428	23.1323	3.69168
	1	80	89	89	86	5.19615																						0.0273027	0.00036362	0.0195629	0.00427714	0.0222962	0.000843016	0.0127398	0.00158683	0.0204796	0.00032205		1979.99	0	1980.03	0		R274Q	82.9511	83.8825	85.1183	83.984	1.08717
	2	70	71	79	73.3333	4.93288																						0.0600618	0.0003953	0.0523221	0.00508993	0.0550554	0.000956881	0.0209296	0.00164961	0.0532387	0.00035442		1980.07	0	1980.11	0		R166H		98.1426	90.7174	94.43	5.2504
	3	50	57	62	56.3333	6.02771																80	91	96	89	8.18535		0.092821	0.0004096	0.0850812	0.00567762	0.0878145	0.00102064	0.0291194	0.00170681	0.0859978	0.00036785		1980.16	0	1980.19	0		A173T	100	100	100	100	0
	4	30	35	48	37.6667	9.29157	100	103	108	103.667	4.04145	100	99	98	99	1	99	103	103	101.667	2.3094							0.11739	0.00040811	0.11784	0.00604389	0.120574	0.00103008	0.0373091	0.00175878	0.118757	0.00034832		2009.99	0	2001.67	0		A252T	29.5336	23.6479	20.37	24.5172	4.64323
	5	20	20	35	25	8.66025																						0.150149	0.0003973	0.150599	0.00625114	0.153333	0.0010091	0.0454989	0.00180554	0.151516	0.0003106		2010.07	0	2001.76	0
	6	0	8	19	9	9.53939																60	78	74	70.6667	9.45163		0.182909	0.00038603	0.175169	0.00634231	0.186092	0.000983609	0.0536887	0.00184681	0.176085	0.00028299		2010.16	0	2001.84	0
	7	0	0	5	1.66667	2.88675																						0.215668	0.00037739	0.207928	0.00641044	0.210661	0.000968051	0.0618785	0.00188206	0.208845	0.00025278		2010.24	0	2001.93	0
	8	0	0	0	0	0	90	91	121	100.667	17.6163	90	94	94	92.6667	2.3094	96	99	99	98	1.73205							0.248427	0.00037029	0.240687	0.00644134	0.24342	0.00095233	0.0700683	0.00191075	0.241604	0.00022905		2010.33	0.000503879	2002.01	0.000145818
	9																					40	59	49	49.3333	9.50438		0.281186	0.00036512	0.273446	0.006449	0.27618	0.000939609	0.0782581	0.0019324	0.274363	0.00021045		2010.41	0.00119829	2002.1	0.000413914
	12						70	76	103	83	17.5784	80	88	81	83	4.3589	91	94	98	94.3333	3.51188	20	40	37	32.3333	10.7858		0.305755	0.00036329	0.306205	0.00644002	0.308939	0.000929168	0.0864479	0.00194682	0.307122	0.00019623		2010.5	0.00157777	2002.18	0.00073746
	15																					10	26	17	17.6667	8.02081		0.338515	0.00036344	0.338965	0.00642249	0.341698	0.000924013	0.0946377	0.00195419	0.339881	0.00018444		2010.58	0.00153903	2002.27	0.000847807
	16						60	62	80	67.3333	11.0151	70	77	70	72.3333	4.04145	86	95	88	89.6667	4.72582							0.371274	0.00036475	0.363534	0.00640744	0.374457	0.000925764	0.102827	0.00195507	0.36445	0.00017608		2010.67	0.00113737	2002.35	0.000695748
	18																					0	13	6	6.33333	6.50641		0.404033	0.00036502	0.396293	0.00638601	0.399026	0.000928669	0.111017	0.00195037	0.39721	0.00016568		2010.76	0.000394371	2002.44	0.000390678
	20						40	44	68	50.6667	15.1438	60	65	55	60	5	76	82	81	79.6667	3.21455							0.436792	0.00036343	0.429052	0.00636409	0.431785	0.000929699	0.119207	0.00194124	0.429969	0.00015689		2010.84	0	2002.52	8.71758e-05
	21																					0	6	0	2	3.4641		0.469551	0.00036082	0.461811	0.00634338	0.464545	0.000927014	0.127397	0.00192891	0.462728	0.00015006		2010.93	0	2002.61	5.57592e-08
	24						20	26	38	28	9.16515	40	46	40	42	3.4641	65	81	73	73	8	0	5	0	1.66667	2.88675		0.494121	0.00035891	0.494571	0.00632281	0.497304	0.000922321	0.135587	0.00191459	0.495487	0.00014513		2011.01	0	2002.69	0
	28						0	9	14	7.66667	7.0946	20	29	24	24.3333	4.50925	56	70	64	63.3333	7.02377							0.52688	0.00035697	0.52733	0.0063002	0.530063	0.000916461	0.143776	0.00189934	0.528246	0.00014153		2011.1	0	2002.78	0
	32						0	0	0	0	0	10	14	9	11	2.64575	43	60	51	51.3333	8.5049							0.559639	0.00035579	0.551899	0.00628181	0.562822	0.000910704	0.151966	0.00188399	0.552816	0.00013957		2011.61	0	2002.86	0
																												0.592398	0.00035518	0.584658	0.00625695	0.587391	0.00090751	0.160156	0.00186913	0.585575	0.00013786		2011.7	0	2002.95	0
																												0.625157	0.00035452	0.617417	0.00623442	0.62015	0.000905052	0.168346	0.0018551	0.618334	0.00013694		2011.78	0	2003.88	0
																												0.657916	0.00035341	0.650176	0.00621568	0.65291	0.000902421	0.176536	0.00184206	0.651093	0.00013675		2011.87	0	2003.97	0
																												0.682486	0.00035265	0.682936	0.00619808	0.685669	0.000896543	0.184725	0.00183003	0.683852	0.00013716		2011.95	0.000470397	2004.05	0
																												0.715245	0.00035251	0.715695	0.00617882	0.718428	0.000888161	0.192915	0.00181893	0.716611	0.00013648		2012.04	0.00116652	2004.14	0
																												0.748004	0.0003537	0.740264	0.00616287	0.751187	0.000880948	0.201105	0.00180865	0.741181	0.00013393		2012.12	0.00154263	2004.22	0.000282283
																												0.780763	0.00035564	0.773023	0.00613902	0.775756	0.000877071	0.209295	0.00179909	0.77394	0.0001291		2012.21	0.00140361	2004.31	0.00045451
																												0.813522	0.00035712	0.805782	0.00611265	0.808515	0.000872766	0.217484	0.00179017	0.806699	0.00012669		2012.3	0.000862331	2004.39	0.000487246
																												0.846281	0.00035784	0.838542	0.00608753	0.841275	0.000869484	0.225674	0.00178182	0.839458	0.00012779		2012.38	0.000242759	2004.48	0.000359537
																												0.870851	0.00035792	0.871301	0.00606445	0.874034	0.000867514	0.233864	0.00177402	0.872217	0.0001285		2012.47	0	2004.56	0.000173624
																												0.90361	0.00035725	0.90406	0.00604213	0.906793	0.000865183	0.242054	0.00176669	0.904976	0.0001269		2012.55	0	2004.65	1.29051e-07
																												0.936369	0.00035542	0.928629	0.00602567	0.939552	0.000861067	0.250244	0.00175981	0.929546	0.00012551		2012.64	0	2004.74	0
																												0.969128	0.000353	0.961388	0.00600455	0.964121	0.00085755	0.258433	0.00175328	0.962305	0.00012581		2012.72	0	2004.82	0
																												1.00189	0.00035079	0.994147	0.00598606	0.99688	0.000852322	0.266623	0.00174702	0.995064	0.00012878		2013.15	0	2004.91	0
																												1.03465	0.00034874	1.02691	0.00597123	1.02964	0.000846367	0.274813	0.00174093	1.02782	0.00013205		2013.24	0	2004.99	0.000242828
																												1.05922	0.0003472	1.05967	0.00595719	1.0624	0.000841862	0.283003	0.00173492	1.06058	0.00013295		2013.32	0	2005.08	0.000454617
																												1.09197	0.0003456	1.09242	0.00594106	1.09516	0.000839259	0.291193	0.00172892	1.09334	0.00013129		2013.41	0	2005.16	0.000550944
																												1.12473	0.00034521	1.11699	0.00592735	1.12792	0.000835395	0.299382	0.00172292	1.11791	0.00012934		2013.49	0.000553937	2005.25	0.000455801
																												1.15749	0.00034564	1.14975	0.00590688	1.15249	0.000830705	0.307572	0.0017169	1.15067	0.00012647		2013.58	0.00135929	2005.33	0.000401338
																												1.19025	0.00034555	1.18251	0.00588272	1.18525	0.000823833	0.315762	0.00171092	1.18343	0.00012361		2013.67	0.00186015	2005.42	0.000424401
																												1.22301	0.00034445	1.21527	0.00585557	1.218	0.000817796	0.323952	0.00170502	1.21619	0.00012211		2013.75	0.00183442	2005.5	0.000585392
																												1.24758	0.00034349	1.24803	0.00582689	1.25076	0.000812275	0.332141	0.00169926	1.24895	0.00012254		2013.84	0.00127978	2005.59	0.000565016
																												1.28034	0.0003436	1.28079	0.00579688	1.28352	0.000806962	0.340331	0.00169368	1.28171	0.00012378		2013.92	0.000399466	2005.67	0.000380804
																												1.3131	0.00034632	1.30536	0.0057754	1.31628	0.000801002	0.348521	0.0016883	1.30628	0.00012447		2014.01	0	2005.76	0.000134265
																												1.34586	0.0003504	1.33812	0.00575246	1.34085	0.000795199	0.356711	0.00168312	1.33903	0.00012459		2014.09	0	2005.84	9.08609e-08
																												1.37862	0.00035385	1.37088	0.00573783	1.37361	0.000785783	0.364901	0.00167809	1.37179	0.00012438		2014.18	0	2005.93	0
																												1.41138	0.00035623	1.40364	0.00572849	1.40637	0.000775792	0.37309	0.00167321	1.40455	0.00012493		2014.27	0	2006.01	0.000162661
																												1.43595	0.00035767	1.4364	0.00572094	1.43913	0.000764871	0.38128	0.00166842	1.43731	0.00012597		2014.61	0	2006.1	0.000275952
																												1.46871	0.00035883	1.46916	0.00571372	1.47189	0.000752417	0.38947	0.00166373	1.47007	0.00012628		2014.69	0	2006.18	0.000325932
																												1.50146	0.00035846	1.49372	0.00570712	1.50465	0.000740562	0.39766	0.00165912	1.49464	0.00012532		2014.78	0	2006.27	0.000273595
																												1.53422	0.00035709	1.52648	0.00569541	1.52922	0.00073352	0.40585	0.00165462	1.5274	0.00012209		2014.87	0	2006.35	0.000152007
																												1.56698	0.00035531	1.55924	0.00568056	1.56198	0.000725928	0.414039	0.00165024	1.56016	0.00011705		2014.95	0.000413747	2006.44	7.22582e-05
																												1.59974	0.00035321	1.592	0.00566256	1.59473	0.000717648	0.422229	0.00164599	1.59292	0.00011153		2015.04	0.00102501	2006.52	0.000176429
																												1.62431	0.00035164	1.62476	0.00564172	1.62749	0.000708148	0.430419	0.00164189	1.62568	0.00010683		2015.12	0.00140908	2006.61	0.000226187
																												1.65707	0.00034997	1.65752	0.00561903	1.66025	0.000699326	0.438609	0.00163792	1.65844	0.00010275		2015.21	0.00141605	2006.69	0.000186988
																												1.68983	0.00034908	1.68209	0.00560168	1.69301	0.000691196	0.446798	0.00163405	1.68301	9.9585e-05		2015.29	0.0010568	2006.78	0.000261956
																												1.72259	0.00034931	1.71485	0.0055806	1.71758	0.000685027	0.454988	0.00163025	1.71576	9.5821e-05		2015.38	0.000350351	2006.86	0.000232862
																												1.75535	0.0003507	1.74761	0.00556412	1.75034	0.000676978	0.463178	0.00162647	1.74852	9.4758e-05		2015.47	0	2006.95	0.00024402
																												1.78811	0.00035267	1.78037	0.00555123	1.7831	0.000669583	0.471368	0.00162265	1.78128	9.7343e-05		2015.55	0	2007.04	0.00036743
																												1.81268	0.00035396	1.81313	0.00553821	1.81586	0.000662164	0.479558	0.00161878	1.81404	0.00010135		2015.64	0.000612182	2007.12	0.000532335
																												1.84544	0.00035434	1.84589	0.00552155	1.84862	0.000653385	0.487747	0.0016148	1.8468	0.00010414		2015.72	0.0012062	2007.21	0.000937209
																												1.87819	0.00035333	1.87045	0.00550685	1.88138	0.000643027	0.495937	0.00161071	1.87137	0.00010521		2015.81	0.0013717	2007.29	0.00129333
																												1.91095	0.00035248	1.90321	0.00548793	1.90595	0.000634086	0.504127	0.00160651	1.90413	0.00010572		2015.9	0.00130746	2007.38	0.00128346
																												1.94371	0.00035162	1.93597	0.00547191	1.93871	0.000620049	0.512317	0.00160222	1.93689	0.00010519		2015.98	0.00102372	2007.46	0.00103354
																												1.97647	0.00034958	1.96873	0.00545509	1.97146	0.000604942	0.520507	0.00159787	1.96965	0.00010453		2016.07	0.000357055	2007.55	0.000763764
																												2.00104	0.00034735	2.00149	0.00543333	2.00422	0.000592457	0.528696	0.00159353	2.00241	0.00010534		2016.15	0	2007.63	0.000729117
																												2.0338	0.00034411	2.03425	0.00540866	2.03698	0.000584874	0.536886	0.00158924	2.03517	0.00010748		2016.24	0	2007.72	0.000720482
																												2.06656	0.00034116	2.05882	0.00539062	2.06974	0.000580884	0.545076	0.00158504	2.05974	0.00010868		2016.32	0	2007.8	0.000670536
																												2.09932	0.00033896	2.09158	0.00536802	2.09431	0.000578638	0.553266	0.00158097	2.09249	0.00010861		2016.41	0	2007.89	0.00038094
																												2.13208	0.0003377	2.12434	0.00534616	2.12707	0.00057517	0.561455	0.001577	2.12525	0.00010823		2017.7	0	2007.97	0.000237802
																												2.16484	0.00033719	2.1571	0.00532429	2.15983	0.000571102	0.569645	0.00157312	2.15801	0.0001103		2017.79	0	2008.06	2.01545e-07
																												2.18941	0.00033705	2.18986	0.00530539	2.19259	0.000567591	0.577835	0.00156925	2.19077	0.00011507		2017.87	0	2008.14	0
																												2.22217	0.00033713	2.22262	0.0052942	2.22535	0.000565314	0.586025	0.00156533	2.22353	0.00012004		2017.96	0	2008.23	0
																												2.25492	0.00033742	2.24718	0.00528973	2.25811	0.000562781	0.594215	0.0015613	2.2481	0.00012232		2018.04	0.000396743	2008.32	0
																												2.28768	0.00033715	2.27994	0.00528237	2.28268	0.000559264	0.602404	0.00155709	2.28086	0.00012302		2018.13	0.0010123	2008.4	0
																												2.32044	0.00033598	2.3127	0.00527057	2.31544	0.000552277	0.610594	0.0015527	2.31362	0.0001219		2018.22	0.00139658	2009.25	0
																												2.3532	0.00033501	2.34546	0.0052569	2.34819	0.000544504	0.618784	0.0015481	2.34638	0.00011944		2018.3	0.00135108	2009.34	0
																												2.37777	0.00033531	2.37822	0.00524198	2.38095	0.000537867	0.626974	0.00154331	2.37914	0.0001158		2018.39	0.000917706	2009.43	0
																												2.41053	0.00033673	2.41098	0.00522481	2.41371	0.000533039	0.635164	0.00153835	2.4119	0.000112		2018.47	0.000290577	2009.51	0
																												2.44329	0.0003374	2.43555	0.00521095	2.44647	0.000529145	0.643353	0.00153324	2.43647	0.00011012		2018.56	0	2009.6	8.51129e-05
																												2.47605	0.00033617	2.46831	0.00519169	2.47104	0.000526145	0.651543	0.00152801	2.46922	0.00010925		2018.65	0	2009.68	0.00029866
																												2.50881	0.00033348	2.50107	0.00517093	2.5038	0.00052217	0.659733	0.00152271	2.50198	0.00010882		2018.73	0	2009.77	0.000446886
																												2.54157	0.00033075	2.53383	0.00514976	2.53656	0.000518588	0.667923	0.00151738	2.53474	0.00010761		2018.82	0	2009.85	0.000461547
																												2.56614	0.0003296	2.56659	0.00513048	2.56932	0.000515121	0.676112	0.00151209	2.5675	0.00010562		2019.42	0	2009.94	0.000344282
																												2.5989	0.00032952	2.59935	0.00511369	2.60208	0.000511644	0.684302	0.00150693	2.60026	0.00010316		2019.51	0	2010.02	0.000136119
																												2.63165	0.00033056	2.62392	0.00510206	2.63484	0.000508703	0.692492	0.00150198	2.62483	0.00010159		2019.59	0	2010.11	1.21629e-07
																												2.66441	0.00033199	2.65667	0.00508682	2.65941	0.000507095	0.700682	0.00149731	2.65759	0.00010065		2019.68	0	2010.19	0.000188012
																												2.69717	0.00033344	2.68943	0.00507077	2.69217	0.00050527	0.708872	0.00149298	2.69035	0.0001014		2019.76	0.000527595	2010.28	0.000305066
																												2.72993	0.00033427	2.72219	0.00505177	2.72492	0.000503048	0.717061	0.001489	2.72311	0.00010411		2019.85	0.00118941	2010.36	0.000353039
																												2.7545	0.00033392	2.75495	0.00503023	2.75768	0.000500284	0.725251	0.00148533	2.75587	0.00010753		2019.94	0.00146468	2010.45	0.000300539
																												2.78726	0.00033222	2.78771	0.00501077	2.79044	0.000497079	0.733441	0.00148191	2.78863	0.00011005		2020.02	0.0013075	2010.54	0.000180011
																												2.82002	0.00032945	2.81228	0.00499948	2.8232	0.00049286	0.741631	0.00147863	2.8132	0.00011171		2020.11	0.000812896	2010.62	1.39311e-07
																												2.85278	0.00032539	2.84504	0.00498784	2.84777	0.000489162	0.749821	0.0014754	2.84595	0.00011498		2020.19	0.000232841	2010.71	0
																												2.88554	0.00032097	2.8778	0.00497883	2.88053	0.00048452	0.75801	0.00147211	2.87871	0.00012011		2020.28	0	2010.79	0
																												2.9183	0.00031801	2.91056	0.00497033	2.91329	0.000479861	0.7662	0.0014687	2.91147	0.00012606		2020.37	0	2010.88	7.4651e-05
																												2.94287	0.00031689	2.94332	0.00495911	2.94605	0.000473881	0.77439	0.00146514	2.94423	0.00013078		2020.45	0	2010.96	0.000195274
																												2.97563	0.00031549	2.97608	0.00494475	2.97881	0.000466445	0.78258	0.00146145	2.97699	0.00013373		2020.54	0	2011.05	0.000263631
																												3.00838	0.00031263	3.00065	0.00493262	3.01157	0.000458103	0.79077	0.0014577	3.00156	0.00013582		2021.66	0	2011.13	0.000244306
																												3.04114	0.00030858	3.0334	0.00491458	3.03614	0.000451992	0.798959	0.00145372	3.03432	0.00014017		2021.74	0	2011.22	0.000324702
																												3.0739	0.00030486	3.06616	0.00489415	3.0689	0.000445558	0.807149	0.00144993	3.06708	0.00014721		2021.83	0	2011.31	0.000463384
																												3.10666	0.00030141	3.09892	0.00487243	3.10165	0.000441472	0.815339	0.00144645	3.09984	0.00015666		2021.92	0	2011.39	0.000750841
																												3.13123	0.00029814	3.13168	0.00485156	3.13441	0.000438513	0.823529	0.00144328	3.1326	0.00016727		2022	0.000476223	2011.48	0.000931933
																												3.16399	0.00029225	3.16444	0.00483273	3.16717	0.00043525	0.831718	0.00144044	3.16536	0.000177		2022.09	0.00116309	2011.56	0.00107457
																												3.19675	0.00028558	3.18901	0.00481947	3.19993	0.000429508	0.839908	0.00143797	3.18993	0.00018335		2022.18	0.00156874	2011.65	0.000963359
																												3.22951	0.00028024	3.22177	0.00480282	3.2245	0.000423541	0.848098	0.00143591	3.22268	0.00019221		2022.26	0.00152864	2011.73	0.000960437
																												3.26227	0.00027688	3.25453	0.00478957	3.25726	0.000417634	0.856288	0.00143431	3.25544	0.00020252		2022.35	0.00107686	2011.82	0.00087024
																												3.29503	0.00027492	3.28729	0.00478043	3.29002	0.000417058	0.864478	0.0014332	3.2882	0.00021305		2022.43	0.000342307	2011.9	0.000711655
																												3.3196	0.00027408	3.32005	0.00477152	3.32278	0.0004189	0.872667	0.00143261	3.32096	0.00022291		2022.52	0	2011.99	0.000574261
																												3.35236	0.0002732	3.35281	0.00475862	3.35554	0.000420149	0.880857	0.00143256	3.35372	0.00023236		2022.61	0	2012.08	0.000362584
																												3.38512	0.00027197	3.37738	0.00474488	3.3883	0.000418872	0.889047	0.00143305	3.37829	0.00023928		2022.69	0	2012.16	7.92962e-05
																												3.41787	0.00027058	3.41013	0.004722	3.41287	0.000414376	0.897237	0.00143405	3.41105	0.00024841		2022.78	0	2012.25	7.77616e-08
																												3.45063	0.00026994	3.44289	0.00469754	3.44563	0.000403351	0.905427	0.00143552	3.44381	0.00025781		2023.64	0	2012.33	0
																												3.48339	0.00026997	3.47565	0.00467309	3.47838	0.000390813	0.913616	0.00143738	3.47657	0.00026791		2023.73	0	2012.42	0.000114039
																												3.50796	0.00026945	3.50841	0.00464969	3.51114	0.000382102	0.921806	0.00143953	3.50933	0.000279		2023.82	0	2012.5	0.000317723
																												3.54072	0.00026733	3.54117	0.0046289	3.5439	0.000379398	0.929996	0.00144187	3.54209	0.00029117		2023.9	0	2012.59	0.00048366
																												3.57348	0.00026433	3.56574	0.00461297	3.57666	0.000380365	0.938186	0.00144429	3.56666	0.00030063		2023.99	0.00125336	2012.67	0.000606456
																												3.60624	0.00026119	3.5985	0.00458878	3.60123	0.000380343	0.946375	0.00144665	3.59942	0.0003131		2024.07	0.00323317	2012.76	0.00055597
																												3.639	0.00025825	3.63126	0.00456312	3.63399	0.000377318	0.954565	0.00144885	3.63217	0.00032535		2024.16	0.00453538	2012.85	0.000413723
																												3.67176	0.00025582	3.66402	0.00453754	3.66675	0.00037369	0.962755	0.00145077	3.66493	0.0003373		2024.25	0.00455953	2012.93	0.000246845
																												3.69633	0.0002543	3.69678	0.00451259	3.69951	0.00037318	0.970945	0.0014523	3.69769	0.00034794		2024.33	0.00338871	2013.02	0.000226662
																												3.72909	0.00025236	3.72954	0.00448911	3.73227	0.000375401	0.979135	0.0014534	3.73045	0.00035533		2024.42	0.00116979	2013.1	0.000113807
																												3.76185	0.00025017	3.75411	0.00447201	3.76503	0.000377525	0.987324	0.00145405	3.75502	0.00035886		2024.51	0	2013.19	0.000152893
																												3.7946	0.00024752	3.78686	0.00444923	3.7896	0.000377512	0.995514	0.00145428	3.78778	0.00036347		2024.59	0.000539574	2013.27	0.000144523
																												3.82736	0.00024447	3.81962	0.00442698	3.82236	0.000374514	1.0037	0.00145416	3.82054	0.00036904		2024.68	0.0012293	2013.36	9.83602e-05
																												3.86012	0.00024202	3.85238	0.0044057	3.85512	0.000368715	1.01189	0.00145378	3.8533	0.0003741		2024.77	0.00151903	2013.45	1.20297e-07
																												3.88469	0.00024103	3.88514	0.00438558	3.88787	0.000361554	1.02008	0.00145324	3.88606	0.0003778		2024.85	0.00134689	2013.53	0
																												3.91745	0.00024007	3.9179	0.00436767	3.92063	0.000354652	1.02827	0.00145261	3.91882	0.0003804		2024.94	0.00084512	2013.62	0
																												3.95021	0.00023848	3.94247	0.00435592	3.95339	0.000348036	1.03646	0.00145194	3.94339	0.00038132		2025.02	0.000247479	2013.7	0
																												3.98297	0.00023663	3.97523	0.00434165	3.97796	0.000342827	1.04465	0.00145124	3.97615	0.00038038		2025.11	0	2013.79	9.87128e-05
																												4.01573	0.00023533	4.00799	0.00432668	4.01072	0.00033613	1.05284	0.00145047	4.0089	0.000377		2025.2	0.000295874	2013.87	0.000212011
																												4.04849	0.00023445	4.04075	0.00430757	4.04348	0.000331049	1.06103	0.00144956	4.04166	0.00037271		2025.28	0.000910244	2013.96	0.000428895
																												4.07306	0.00023354	4.07351	0.00428241	4.07624	0.000327235	1.06922	0.00144843	4.07442	0.00036895		2025.37	0.00155114	2014.05	0.000514407
																												4.10582	0.00023158	4.10627	0.00425182	4.109	0.000322572	1.07741	0.001447	4.10718	0.00036495		2025.46	0.00183966	2014.13	0.000464292
																												4.13858	0.00022953	4.13084	0.0042261	4.14176	0.000316557	1.0856	0.00144522	4.13175	0.00036044		2025.54	0.00155389	2014.22	0.000256413
																												4.17133	0.00022815	4.16359	0.00418852	4.16633	0.000311632	1.09379	0.00144309	4.16451	0.0003517		2025.63	0.000894608	2014.3	0.000139794
																												4.20409	0.00022653	4.17997	0.00416857	4.19909	0.000305473	1.10198	0.00144067	4.19727	0.00034211		2025.72	0.000241608	2014.39	1.32052e-07
																												4.23685	0.00022424	4.19635	0.00414845	4.23185	0.000301175	1.11017	0.00143807	4.23003	0.00033376		2025.8	0	2014.47	0
																												4.26142	0.00022258	4.22911	0.00411053	4.2646	0.000298175	1.11836	0.00143543	4.26279	0.00032495		2025.89	0	2014.56	0
																												4.29418	0.00022054	4.26187	0.00407835	4.29736	0.000294036	1.12655	0.0014329	4.29555	0.00031416		2025.98	0	2014.65	0
																												4.32694	0.00021802	4.29463	0.00405254	4.33012	0.000288792	1.13474	0.00143062	4.32012	0.0003052		2026.06	0	2014.73	0
																												4.3597	0.00021475	4.3192	0.00403806	4.35469	0.000285556	1.14293	0.00142866	4.35288	0.00029282		2028.92	0	2014.82	0
																												4.39246	0.00021134	4.35196	0.00402281	4.38745	0.000282916	1.15112	0.00142705	4.38563	0.00027981		2029.01	0	2014.9	7.45055e-05
																												4.42522	0.00020811	4.38472	0.00400422	4.42021	0.000281159	1.15931	0.00142575	4.41839	0.00026661		2029.09	0	2014.99	0.000243012
																												4.44979	0.00020569	4.41748	0.00397827	4.45297	0.000278931	1.1675	0.00142466	4.45115	0.00025421		2029.18	0	2015.07	0.000458684
																												4.48255	0.00020238	4.45024	0.00394935	4.48573	0.00027546	1.17569	0.00142363	4.48391	0.00024219		2029.27	0.000562073	2015.16	0.000541363
																												4.51531	0.00019918	4.483	0.00392304	4.51849	0.000270767	1.18388	0.00142251	4.50848	0.00023329		2029.35	0.00128245	2015.25	0.000528731
																												4.54806	0.00019618	4.50757	0.00390641	4.54306	0.000266673	1.19207	0.00142118	4.54124	0.00022263		2029.44	0.00161743	2015.33	0.000405967
																												4.58082	0.00019282	4.54033	0.00388765	4.57582	0.000260275	1.20026	0.00141956	4.574	0.00021404		2029.53	0.00151761	2015.42	0.0003238
																												4.61358	0.00018863	4.57308	0.00387118	4.60858	0.000252505	1.20845	0.00141761	4.60676	0.00020655		2029.61	0.00106895	2015.5	0.000267446
																												4.63815	0.00018531	4.60584	0.00385561	4.64133	0.000245843	1.21664	0.00141537	4.63952	0.00019846		2029.7	0.000355493	2015.59	0.000281341
																												4.67091	0.00018162	4.6386	0.0038379	4.67409	0.00024363	1.22483	0.00141294	4.67228	0.00018922		2029.79	0	2015.68	0.000242696
																												4.70367	0.00017949	4.67136	0.00381636	4.70685	0.000244614	1.23302	0.00141044	4.69685	0.00018231		2029.87	0	2015.76	0.00021827
																												4.73643	0.00017878	4.69593	0.00379945	4.73142	0.000245206	1.24121	0.00140802	4.72961	0.00017372		2029.96	0.000332594	2015.85	0.000257807
																												4.76919	0.0001789	4.72869	0.0037781	4.76418	0.000243437	1.2494	0.0014058	4.76236	0.00016469		2030.05	0.000886978	2015.93	0.00019591
																												4.80195	0.00017925	4.76145	0.0037585	4.79694	0.000237622	1.25759	0.00140388	4.79512	0.00015438		2030.13	0.00129381	2016.02	0.000219783
																												4.82652	0.00017912	4.79421	0.00373899	4.8297	0.000229761	1.26578	0.0014023	4.82788	0.00014419		2030.22	0.00132951	2016.1	0.000179114
																												4.85928	0.00017751	4.82697	0.00371718	4.86246	0.00022391	1.27397	0.00140106	4.86064	0.00013581		2030.31	0.00153953	2016.19	9.7703e-05
																												4.89204	0.00017374	4.85973	0.00369588	4.88703	0.000222281	1.28216	0.00140009	4.88521	0.00013072		2030.39	0.00153679	2016.28	0.000258536
																												4.92479	0.00016868	4.8843	0.00368172	4.91979	0.000223145	1.29035	0.00139928	4.91797	0.00012511		2030.48	0.00146616	2016.36	0.000480756
																												4.95755	0.00016399	4.91706	0.00366303	4.95255	0.000224695	1.29854	0.0013985	4.95073	0.00012041		2030.57	0.00131898	2016.45	0.000594739
																												4.99031	0.00015995	4.94981	0.00364448	4.98531	0.000223868	1.30673	0.0013976	4.98349	0.0001155		2030.65	0.000862574	2016.53	0.000697396
																												5.01488	0.00015674	4.98257	0.00362779	5.01806	0.0002198	1.31492	0.00139647	5.01625	0.00011006		2030.74	0.000270431	2016.62	0.00066426
																												5.04764	0.00015203	5.01533	0.00361023	5.05082	0.000213565	1.32311	0.001395	5.04901	0.00010573		2030.83	0	2016.71	0.000500812
																												5.0804	0.00014785	5.04809	0.0035885	5.07539	0.000208718	1.3313	0.0013931	5.07358	0.00010398		2030.91	0	2016.79	0.000429978
																												5.11316	0.0001453	5.07266	0.00357036	5.10815	0.000203067	1.33949	0.00139075	5.10634	0.0001029		2031	0	2016.88	0.000236696
																												5.14592	0.00014445	5.10542	0.00354514	5.14091	0.000197604	1.34767	0.00138794	5.13909	0.00010131		2031.09	0	2016.96	2.38726e-07
																												5.17868	0.0001441	5.13818	0.00351815	5.17367	0.000191523	1.35586	0.00138471	5.17185	9.7996e-05		2037.61	0	2017.05	0
																												5.20325	0.00014315	5.17094	0.00349196	5.20643	0.000185544	1.36405	0.00138113	5.20461	9.3585e-05		2037.7	0	2017.13	0
																												5.23601	0.00014072	5.2037	0.00346965	5.23919	0.000180345	1.37224	0.0013773	5.23737	8.8445e-05		2037.79	0	2017.22	0.000100067
																												5.26877	0.00013771	5.23646	0.00344888	5.26376	0.00017707	1.38043	0.00137333	5.26194	8.4202e-05		2037.88	0	2017.31	0.000204944
																												5.30153	0.00013473	5.26103	0.00343236	5.29652	0.000174183	1.38862	0.00136933	5.2947	7.9057e-05		2037.96	0.000537936	2017.39	0.000399209
																												5.33428	0.00013155	5.29379	0.00340931	5.32928	0.000172833	1.39681	0.00136542	5.32746	7.599e-05		2038.05	0.00133097	2017.48	0.000453879
																												5.36704	0.00012811	5.32654	0.00338845	5.36204	0.000171321	1.405	0.00136168	5.36022	7.5249e-05		2038.14	0.00184374	2017.56	0.000409323
																												5.39161	0.00012595	5.3593	0.00337113	5.39479	0.000168316	1.41319	0.0013582	5.39298	7.5974e-05		2038.22	0.00186377	2017.65	0.000224674
																												5.42437	0.00012392	5.39206	0.00335427	5.42755	0.000162849	1.42138	0.00135502	5.42574	7.6206e-05		2038.31	0.00137677	2017.74	0.000239081
																												5.45713	0.00012152	5.42482	0.00333528	5.45212	0.00015736	1.42957	0.00135214	5.45031	7.4615e-05		2038.4	0.000471436	2017.82	0.000196682
																												5.48989	0.00011721	5.44939	0.00331936	5.48488	0.000150102	1.43776	0.00134955	5.48307	7.0836e-05		2038.49	0	2017.91	0.00043612
																												5.52265	0.00011169	5.48215	0.00329646	5.51764	0.000144196	1.44595	0.00134718	5.51582	6.8014e-05		2038.57	0	2017.99	0.000700649
																												5.54722	0.00010771	5.51491	0.00327354	5.5504	0.00014033	1.45414	0.00134493	5.54858	6.7248e-05		2038.66	0	2018.08	0.00106461
																												5.57998	0.00010277	5.54767	0.00325336	5.58316	0.000139043	1.46233	0.0013427	5.58134	6.6867e-05		2038.75	0	2018.17	0.00122846
																												5.61274	9.7597e-05	5.58043	0.00323684	5.61592	0.000138571	1.47052	0.00134039	5.6141	6.3805e-05		2038.84	0	2018.25	0.00113206
																												5.6455	9.2209e-05	5.61319	0.00322142	5.64049	0.000137415	1.47871	0.00133793	5.63867	5.9172e-05		2038.92	0	2018.34	0.000733999
																												5.67826	8.7379e-05	5.63776	0.0032083	5.67325	0.000134909	1.4869	0.00133528	5.67143	5.2258e-05		2039.01	0.000706861	2018.42	0.000280412
																												5.71101	8.3606e-05	5.67052	0.00318719	5.70601	0.000132211	1.49509	0.00133248	5.70419	4.6989e-05		2039.1	0.00168782	2018.51	0.000127267
																												5.73558	8.1311e-05	5.70327	0.00316408	5.73877	0.00012997	1.50328	0.0013296	5.73695	4.3742e-05		2039.18	0.00224807	2018.6	0.000408042
																												5.76834	7.834e-05	5.73603	0.00314271	5.77152	0.000129321	1.51147	0.00132675	5.76971	4.2064e-05		2039.27	0.00221346	2018.68	0.000630634
																												5.8011	7.539e-05	5.76879	0.00312355	5.80428	0.000130393	1.51966	0.00132405	5.80247	4.1418e-05		2039.36	0.00166852	2018.77	0.00088426
																												5.83386	7.343e-05	5.79336	0.00311039	5.82885	0.00013134	1.52785	0.00132158	5.82704	4.1518e-05		2039.45	0.000587055	2018.85	0.00106002
																												5.86662	7.3113e-05	5.82612	0.00309441	5.86161	0.000131834	1.53604	0.00131942	5.8598	4.2347e-05		2039.53	0	2018.94	0.000945683
																												5.89938	7.3633e-05	5.85888	0.00307986	5.89437	0.000132326	1.54423	0.00131756	5.89255	4.365e-05		2039.62	0	2019.03	0.000684738
																												5.92395	7.3759e-05	5.89164	0.00306511	5.92713	0.000133182	1.55242	0.00131598	5.92531	4.5169e-05		2039.71	0	2019.11	0.000603889
																												5.95671	7.3263e-05	5.9244	0.00304716	5.95989	0.000132088	1.56061	0.0013146	5.95807	4.6722e-05		2039.8	0	2019.2	0.000607423
																												5.98947	7.229e-05	5.95716	0.00302709	5.99265	0.000128594	1.5688	0.00131336	5.99083	4.8446e-05		2040.58	0	2019.28	0.000619584
																												6.02223	7.0925e-05	5.98173	0.00301259	6.01722	0.000126575	1.57699	0.00131218	6.0154	4.9802e-05		2040.67	0	2019.37	0.000814519
																												6.05499	6.8636e-05	6.01449	0.00299455	6.04998	0.000126255	1.58518	0.00131105	6.04816	5.1099e-05		2040.76	0	2019.46	0.000991158
																												6.08774	6.4964e-05	6.04725	0.00297613	6.08274	0.000126013	1.59337	0.00130998	6.08092	5.1279e-05		2040.84	0	2019.54	0.00141119
																												6.11231	6.1445e-05	6.08	0.00295555	6.1155	0.00012262	1.60156	0.00130904	6.11368	5.046e-05		2040.93	0.000488823	2019.63	0.00151209
																												6.14507	5.616e-05	6.11276	0.00293273	6.14825	0.000116292	1.60975	0.00130829	6.14644	4.8754e-05		2041.02	0.00179228	2019.71	0.00159467
																												6.17783	5.0996e-05	6.14552	0.00290792	6.18101	0.000108965	1.61794	0.0013078	6.1792	4.5665e-05		2041.11	0.00306953	2019.8	0.001292
																												6.21059	4.7218e-05	6.17009	0.00288883	6.20558	0.000104106	1.62613	0.00130762	6.20377	4.2599e-05		2041.19	0.00357746	2019.89	0.00100518
																												6.24335	4.4935e-05	6.20285	0.00286421	6.23834	0.000100529	1.63432	0.00130774	6.23653	3.8729e-05		2041.28	0.00311625	2019.97	0.000918741
																												6.27611	4.2919e-05	6.23561	0.00283881	6.2711	0.000100743	1.64251	0.00130812	6.26928	3.6124e-05		2041.37	0.00236066	2020.06	0.000973531
																												6.30068	4.1303e-05	6.26837	0.00281027	6.30386	0.000101888	1.6507	0.00130865	6.30204	3.4626e-05		2041.46	0.00172212	2020.15	0.000826483
																												6.33344	3.9327e-05	6.30113	0.00278434	6.33662	9.9723e-05	1.65889	0.00130921	6.3348	3.3128e-05		2041.54	0.00163993	2020.23	0.000657862
																												6.3662	3.7511e-05	6.33389	0.00276731	6.36938	9.24186e-05	1.66708	0.00130963	6.36756	3.1057e-05		2041.63	0.0017661	2020.32	0.000492904
																												6.39896	3.5628e-05	6.35846	0.00275827	6.39395	8.54862e-05	1.67527	0.00130976	6.39213	2.9825e-05		2041.72	0.00157929	2020.4	0.000467383
																												6.43172	3.3765e-05	6.39122	0.00274632	6.42671	7.76896e-05	1.68346	0.00130943	6.42489	2.9795e-05		2041.81	0.00114359	2020.49	0.000484655
																												6.46447	3.1594e-05	6.42398	0.00273363	6.45947	7.15687e-05	1.69165	0.00130854	6.45765	3.1483e-05		2041.89	0.000393864	2020.58	0.000439832
																												6.48904	2.9392e-05	6.45674	0.0027204	6.49223	6.51185e-05	1.69984	0.00130699	6.49041	3.2764e-05		2041.98	0	2020.66	0.000296141
																												6.5218	2.5986e-05	6.48949	0.00270627	6.52498	5.78568e-05	1.70803	0.00130473	6.52317	3.176e-05		2042.07	0	2020.75	0.000112458
																												6.55456	2.287e-05	6.52225	0.00269105	6.55774	5.11546e-05	1.71622	0.00130175	6.55593	2.8418e-05		2042.16	0	2020.83	0.000215055
																												6.58732	2.0158e-05	6.54682	0.00267869	6.58231	4.71524e-05	1.72441	0.00129807	6.5805	2.4302e-05		2042.24	0	2020.92	0.000276678
																												6.62008	1.7271e-05	6.57958	0.00266084	6.61507	4.32033e-05	1.73259	0.00129372	6.61326	1.6835e-05		2045.14	0	2021.01	0.000254454
																												6.65284	1.4537e-05	6.61234	0.00263906	6.64783	3.99539e-05	1.74078	0.00128878	6.64601	9.3061e-06		2045.22	0	2021.09	0.000253016
																												6.67741	1.3016e-05	6.6451	0.00261074	6.68059	3.64682e-05	1.74897	0.00128333	6.67877	3.8251e-06		2045.31	0	2021.18	0.000150868
																												6.71017	1.156e-05	6.67786	0.00257937	6.71335	3.36387e-05	1.75716	0.0012775	6.71153	-5.767e-08		2045.4	0	2021.27	0.000180935
																												6.74293	1.0373e-05	6.71062	0.00255048	6.74611	3.137e-05	1.76535	0.00127142	6.74429	-2.836e-06		2045.49	0.000527253	2021.35	0.000270872
																												6.77569	9.0412e-06	6.73519	0.00253184	6.77068	2.88513e-05	1.77354	0.00126525	6.76886	-3.656e-06		2045.57	0.00125608	2021.44	0.000563177
																												6.80845	7.3832e-06	6.76795	0.00251039	6.80344	2.48009e-05	1.78173	0.00125913	6.80162	-2.547e-06		2045.66	0.00158402	2021.52	0.000744424
																												6.84121	6.0102e-06	6.80071	0.00249065	6.8362	2.23128e-05	1.78992	0.00125323	6.83438	4.3976e-07		2045.75	0.0013864	2021.61	0.000833608
																												6.86577	5.4373e-06	6.83347	0.00247175	6.86896	2.21335e-05	1.79811	0.00124767	6.86714	3.3357e-06		2045.84	0.000851583	2021.7	0.000806266
																												6.89853	4.7813e-06	6.86622	0.00245488	6.90171	2.24664e-05	1.8063	0.00124257	6.8999	4.3968e-06		2045.93	0.000254771	2021.78	0.000718817
																												6.93129	3.4573e-06	6.89898	0.00244013	6.93447	2.01115e-05	1.81449	0.00123801	6.93266	4.115e-06		2046.01	0	2021.87	0.000601653
																												6.96405	1.3631e-06	6.92355	0.0024293	6.95904	1.57272e-05	1.82268	0.00123404	6.95723	3.8947e-06		2046.1	0	2021.95	0.00101417
																												6.99681	-1.018e-06	6.95631	0.00241454	6.9918	8.63898e-06	1.83087	0.0012307	6.98999	4.0172e-06		2046.19	0	2022.04	0.00136288
																												7.02957	-3.41e-06	6.98907	0.0024	7.02456	3.34458e-06	1.83906	0.00122799	7.02274	3.8547e-06		2046.28	0	2022.13	0.00161581
																												7.05414	-5.107e-06	7.02183	0.0023831	7.05732	-2.8155e-07	1.84725	0.00122587	7.0555	2.4856e-06		2057.38	0	2022.21	0.00187374
																												7.0869	-7.404e-06	7.05459	0.0023608	7.09008	-4.82452e-06	1.85544	0.00122431	7.08826	6.9746e-07		2057.47	0	2022.3	0.00219195
																												7.11966	-1.057e-05	7.08735	0.00233471	7.12284	-1.17247e-05	1.86363	0.00122325	7.12102	-2.055e-07		2057.56	0	2022.39	0.00225497
																												7.15242	-1.512e-05	7.11192	0.00231444	7.14741	-1.76977e-05	1.87182	0.00122258	7.14559	-4.492e-07		2057.65	0	2022.47	0.0021173
																												7.18518	-2.067e-05	7.14468	0.0022874	7.18017	-2.38531e-05	1.88001	0.00122222	7.17835	-1.086e-06		2057.74	0.0003172	2022.56	0.00219699
																												7.21794	-2.694e-05	7.17744	0.00226141	7.21293	-2.67746e-05	1.8882	0.00122207	7.21111	-2.061e-06		2057.82	0.00073949	2022.64	0.00204417
																												7.2425	-3.194e-05	7.2102	0.00223882	7.24569	-2.90354e-05	1.89639	0.00122201	7.24387	-2.977e-06		2057.91	0.000955891	2022.73	0.00189879
																												7.27526	-3.849e-05	7.24295	0.00221925	7.27844	-3.14015e-05	1.90458	0.00122196	7.27663	-3.854e-06		2058	0.000905142	2022.82	0.00193021
																												7.30802	-4.442e-05	7.27571	0.00220094	7.3112	-3.16945e-05	1.91277	0.00122182	7.30939	-4.498e-06		2058.09	0.000619061	2022.9	0.00210223
																												7.34078	-4.957e-05	7.30028	0.00218811	7.33577	-3.09894e-05	1.92096	0.00122155	7.33396	-4.563e-06		2058.18	0.000201169	2022.99	0.00201105
																												7.37354	-5.389e-05	7.33304	0.00217087	7.36853	-3.18944e-05	1.92915	0.00122109	7.36672	-3.863e-06		2058.27	0	2023.08	0.00196152
																												7.4063	-5.725e-05	7.3658	0.00215075	7.40129	-3.56827e-05	1.93734	0.00122042	7.39947	-2.576e-06		2058.36	0	2023.16	0.00169801
																												7.43087	-5.914e-05	7.39856	0.00212853	7.43405	-3.92753e-05	1.94553	0.00121955	7.43223	-1.524e-06		2058.44	0	2023.25	0.00115626
																												7.46363	-6.08e-05	7.43132	0.00210911	7.46681	-4.13986e-05	1.95372	0.00121848	7.46499	-1.532e-06		2058.53	0	2023.33	0.000673766
																												7.49639	-6.178e-05	7.46408	0.00209474	7.49957	-4.34177e-05	1.96191	0.00121721	7.49775	-2.671e-06		2058.62	0	2023.42	0.000926345
																												7.52915	-6.296e-05	7.48865	0.00208551	7.52414	-4.53526e-05	1.9701	0.00121575	7.52232	-3.801e-06		2058.71	0.000579872	2023.51	0.000901254
																												7.56191	-6.55e-05	7.52141	0.00207307	7.5569	-4.81033e-05	1.97829	0.00121408	7.55508	-5.145e-06		2058.8	0.00141714	2023.59	0.000840548
																												7.59467	-7.025e-05	7.55417	0.00206033	7.58966	-5.01526e-05	1.98648	0.00121223	7.58784	-6.729e-06		2058.89	0.00189585	2023.68	0.000696489
																												7.61923	-7.47e-05	7.58693	0.00204743	7.62242	-5.15969e-05	1.99467	0.0012102	7.6206	-9.405e-06		2058.98	0.00181444	2023.77	0.00078272
																												7.65199	-7.985e-05	7.61968	0.00203266	7.65517	-5.3775e-05	2.00286	0.00120799	7.65336	-1.217e-05		2059.06	0.00124119	2023.85	0.000724171
																												7.68475	-8.28e-05	7.65244	0.00201422	7.68793	-5.72299e-05	2.01105	0.00120562	7.68612	-1.253e-05		2059.15	0.000399889	2023.94	0.00133515
																												7.71751	-8.426e-05	7.67701	0.00199892	7.7125	-6.01628e-05	2.01924	0.00120314	7.71069	-1.107e-05		2059.24	0	2024.03	0.00170798
																												7.75027	-8.593e-05	7.70977	0.0019786	7.74526	-6.32073e-05	2.02743	0.00120056	7.74345	-9.415e-06		2059.33	0	2024.11	0.00189038
																												7.78303	-8.77e-05	7.74253	0.00195603	7.77802	-6.44839e-05	2.03562	0.00119794	7.7762	-1.092e-05		2059.42	0	2024.2	0.00211935
																												7.8076	-8.817e-05	7.77529	0.00192807	7.81078	-6.48683e-05	2.04381	0.0011953	7.80896	-1.499e-05		2059.51	0	2024.28	0.00287095
																												7.84036	-8.798e-05	7.80805	0.00189871	7.84354	-6.52992e-05	2.052	0.00119271	7.84172	-1.881e-05		2070.01	0	2024.37	0.0035136
																												7.87312	-8.892e-05	7.84081	0.00187368	7.8763	-6.63422e-05	2.06019	0.0011902	7.87448	-2.072e-05		2070.1	0	2024.46	0.00378721
																												7.90588	-9.24e-05	7.86538	0.00185847	7.90087	-6.85907e-05	2.06838	0.00118783	7.89905	-2.08e-05		2070.18	0	2024.54	0.00354993
																												7.93864	-9.817e-05	7.89814	0.00184063	7.93363	-7.47687e-05	2.07657	0.00118565	7.93181	-1.967e-05		2070.27	0	2024.63	0.00388938
																												7.9714	-0.0001049	7.9309	0.00182084	7.96639	-8.34963e-05	2.08476	0.0011837	7.96457	-1.822e-05		2070.36	0.000389395	2024.72	0.00448196
																												7.99596	-0.0001097	7.96366	0.0017973	7.99915	-9.20347e-05	2.09295	0.001182	7.99733	-1.687e-05		2070.45	0.00109875	2024.8	0.00499743
																												8.02872	-0.0001156	7.99641	0.00177447	8.0319	-9.87945e-05	2.10114	0.00118058	8.03009	-1.525e-05		2070.54	0.00163081	2024.89	0.00520735
																												8.06148	-0.0001218	8.02917	0.00175601	8.06466	-0.000103581	2.10933	0.00117942	8.06285	-1.312e-05		2070.63	0.00164384	2024.98	0.0054646
																												8.09424	-0.0001287	8.05374	0.00174396	8.08923	-0.000105833	2.11751	0.00117851	8.08742	-1.117e-05		2070.72	0.00115644	2025.06	0.00505394
																												8.127	-0.0001353	8.0865	0.00172706	8.12199	-0.000107443	2.1257	0.00117782	8.12018	-8.35e-06		2070.81	0.000364588	2025.15	0.00469913
																												8.15976	-0.0001404	8.11926	0.0017076	8.15475	-0.000109187	2.13389	0.00117733	8.15293	-5.991e-06		2070.9	0	2025.24	0.00457228
																												8.18433	-0.0001435	8.15202	0.00168661	8.18751	-0.000112424	2.14208	0.001177	8.18569	-5.044e-06		2070.99	0	2025.32	0.00471452
																												8.21709	-0.000148	8.18478	0.00166634	8.22027	-0.000116775	2.15027	0.0011768	8.21845	-6.322e-06		2071.08	0	2025.41	0.00475256
																												8.24985	-0.0001541	8.21754	0.00164781	8.25303	-0.000122097	2.15846	0.00117672	8.25121	-9.309e-06		2071.17	0	2025.49	0.00414229
																												8.28261	-0.0001609	8.24211	0.0016345	8.2776	-0.000126843	2.16665	0.00117673	8.27578	-1.174e-05		2077.26	0	2025.58	0.00305517
																												8.31537	-0.000167	8.27487	0.00161649	8.31036	-0.000133805	2.17484	0.00117679	8.30854	-1.431e-05		2077.35	0	2025.67	0.00190698
																												8.34813	-0.0001721	8.30763	0.00159824	8.34312	-0.000140614	2.18303	0.00117686	8.3413	-1.596e-05		2077.44	0	2025.75	0.00103089
																												8.3727	-0.0001755	8.34039	0.00158036	8.37588	-0.000145709	2.19122	0.0011769	8.37406	-1.731e-05		2077.53	0	2025.84	0.000817468
																												8.40545	-0.0001795	8.37315	0.00156163	8.40863	-0.000148141	2.19941	0.00117683	8.40682	-1.868e-05		2077.62	0.000484542	2025.93	0.000941412
																												8.43821	-0.0001833	8.4059	0.00154184	8.44139	-0.000148683	2.2076	0.00117658	8.43958	-1.993e-05		2077.71	0.00116115	2026.01	0.000892251
																												8.47097	-0.0001872	8.43047	0.00152875	8.46596	-0.000148088	2.21579	0.00117611	8.46415	-2.065e-05		2077.8	0.00156831	2026.1	0.00073463
																												8.50373	-0.0001913	8.46323	0.00151556	8.49872	-0.000146514	2.22398	0.00117535	8.49691	-2.117e-05		2077.89	0.00157758	2026.19	0.000563569
																												8.53649	-0.0001952	8.49599	0.00150343	8.53148	-0.000145482	2.23217	0.00117428	8.52966	-2.138e-05		2077.98	0.00118256	2026.27	0.000460741
																												8.56106	-0.0001979	8.52875	0.00148862	8.56424	-0.000145636	2.24036	0.00117287	8.56242	-2.158e-05		2078.07	0.000409094	2026.36	0.000652873
																												8.59382	-0.000201	8.56151	0.00147086	8.597	-0.000147792	2.24855	0.00117113	8.59518	-2.226e-05		2078.16	0	2026.45	0.000896258
																												8.62658	-0.0002035	8.59427	0.00145033	8.62976	-0.000152679	2.25674	0.00116909	8.62794	-2.409e-05		2078.25	0	2026.53	0.000932714
																												8.65934	-0.000206	8.61884	0.00143396	8.65433	-0.000157442	2.26493	0.00116682	8.65251	-2.617e-05		2078.34	0	2026.62	0.000758746
																												8.6921	-0.0002088	8.6516	0.00141275	8.68709	-0.000163745	2.27312	0.00116436	8.68527	-2.882e-05		2078.43	0	2026.71	0.000341899
																												8.72486	-0.000211	8.68436	0.00139336	8.71985	-0.00016941	2.28131	0.00116179	8.71803	-2.97e-05		2083.11	0	2026.79	0.000146827
																												8.74943	-0.0002119	8.71712	0.00137448	8.75261	-0.000175073	2.2895	0.00115917	8.75079	-2.881e-05		2083.2	0	2026.88	9.82619e-05
																												8.78218	-0.0002132	8.74988	0.00135434	8.78536	-0.000181041	2.29769	0.00115657	8.78355	-2.744e-05		2083.29	0	2026.96	0.000345139
																												8.81494	-0.0002159	8.78263	0.00133209	8.81812	-0.00018764	2.30588	0.00115402	8.81631	-2.657e-05		2083.38	0	2027.05	0.000585368
																												8.8477	-0.00022	8.8072	0.00131341	8.84269	-0.000193253	2.31407	0.00115157	8.84088	-2.64e-05		2083.47	0.000420459	2027.14	0.000943077
																												8.88046	-0.000225	8.83996	0.0012874	8.87545	-0.000200971	2.32226	0.00114923	8.87364	-2.604e-05		2083.56	0.00110812	2027.22	0.00128185
																												8.91322	-0.0002298	8.87272	0.00126371	8.90821	-0.000208174	2.33045	0.00114704	8.90639	-2.511e-05		2083.65	0.00163321	2027.31	0.00166888
																												8.93779	-0.000233	8.90548	0.00124162	8.94097	-0.000214654	2.33864	0.00114501	8.93915	-2.409e-05		2083.74	0.00178701	2027.4	0.00168131
																												8.97055	-0.0002376	8.93824	0.00121951	8.97373	-0.000220224	2.34683	0.00114317	8.97191	-2.37e-05		2083.83	0.00150756	2027.48	0.00146349
																												9.00331	-0.0002433	8.94643	0.00121402	9.00649	-0.000224997	2.35502	0.00114156	9.00467	-2.521e-05		2083.92	0.000966095	2027.57	0.0009969
																												9.03607	-0.0002504	8.971	0.00119785	9.03106	-0.000228729	2.36321	0.00114021	9.02924	-2.764e-05		2084.01	0.000303946	2027.66	0.000523369
																												9.06883	-0.000258	8.99557	0.00118258	9.06382	-0.000234127	2.3714	0.00113917	9.062	-3.152e-05		2084.1	0	2027.74	0.000267169
																												9.10159	-0.000265	9.02833	0.00116603	9.09658	-0.000239006	2.37959	0.00113848	9.09476	-3.509e-05		2084.19	0	2027.83	0.000252644
																												9.12616	-0.0002696	9.06109	0.00115571	9.12934	-0.000243019	2.38778	0.00113818	9.12752	-3.71e-05		2084.28	0	2027.92	0.000280951
																												9.15891	-0.0002755	9.09385	0.00114789	9.16209	-0.000247876	2.39597	0.0011383	9.16028	-3.716e-05		2084.37	0	2028	0.000205389
																												9.19167	-0.000281	9.12661	0.00113687	9.19485	-0.000255661	2.40416	0.00113883	9.19304	-3.644e-05		2087.35	0	2028.09	8.29684e-05
																												9.22443	-0.0002857	9.15936	0.00112042	9.21942	-0.000262034	2.41235	0.00113976	9.21761	-3.609e-05		2087.44	0	2028.18	1.24543e-07
																												9.25719	-0.0002897	9.18393	0.00110534	9.25218	-0.000266747	2.42054	0.00114104	9.25037	-3.625e-05		2087.53	0	2028.26	0
																												9.28995	-0.0002927	9.21669	0.00108489	9.28494	-0.000265912	2.42873	0.00114261	9.28312	-3.726e-05		2087.62	0	2028.35	0
																												9.31452	-0.0002945	9.24945	0.0010676	9.3177	-0.000263593	2.43692	0.00114438	9.31588	-3.95e-05		2087.71	0.000611664	2028.44	0.000283431
																												9.34728	-0.000297	9.28221	0.00105336	9.35046	-0.000262964	2.44511	0.00114628	9.34864	-4.293e-05		2087.8	0.00171029	2028.52	0.000550682
																												9.38004	-0.0002995	9.31497	0.00103946	9.38322	-0.000264147	2.4533	0.00114824	9.3814	-4.657e-05		2087.89	0.00259011	2028.61	0.000840152
																												9.4128	-0.0003016	9.34773	0.00102578	9.40779	-0.000267045	2.46149	0.00115017	9.40597	-4.898e-05		2087.98	0.00273576	2028.7	0.000814725
																												9.44556	-0.0003035	9.3723	0.00101553	9.44055	-0.000273992	2.46968	0.00115203	9.43873	-5.162e-05		2088.08	0.0020806	2028.78	0.000808395
																												9.47832	-0.0003064	9.40506	0.00099828	9.47331	-0.000280109	2.47787	0.00115377	9.47149	-5.363e-05		2088.17	0.000695893	2028.87	0.000812711
																												9.50289	-0.0003091	9.43782	0.0009749	9.50607	-0.00028107	2.48606	0.00115541	9.50425	-5.578e-05		2088.26	0	2028.96	0.000897301
																												9.53564	-0.000313	9.47058	0.0009498	9.53882	-0.000278507	2.49425	0.00115695	9.53701	-5.868e-05		2088.35	0	2029.04	0.000867327
																												9.5684	-0.0003169	9.50334	0.00092717	9.57158	-0.000275944	2.50243	0.00115842	9.56977	-6.17e-05		2088.44	0	2029.13	0.000916161
																												9.60116	-0.0003215	9.53609	0.00090595	9.59615	-0.000275276	2.51062	0.00115986	9.59434	-6.37e-05		2088.53	0	2029.22	0.000742331
																												9.63392	-0.0003265	9.56066	0.00088988	9.62891	-0.00027578	2.51881	0.00116129	9.6271	-6.57e-05		2088.62	0.00068759	2029.3	0.000589838
																												9.66668	-0.0003307	9.59342	0.00086918	9.66167	-0.000275949	2.527	0.00116273	9.65986	-6.673e-05		2088.71	0.00155874	2029.39	0.000549274
																												9.69125	-0.000333	9.62618	0.00084985	9.69443	-0.000275724	2.53519	0.00116415	9.69261	-6.704e-05		2088.8	0.00207909	2029.48	0.000378771
																												9.72401	-0.0003359	9.65894	0.00082974	9.72719	-0.000277143	2.54338	0.0011655	9.72537	-6.607e-05		2088.89	0.00214223	2029.56	0.000121229
																												9.75677	-0.0003391	9.6917	0.00080609	9.75995	-0.000280427	2.55157	0.00116673	9.75813	-6.356e-05		2088.98	0.0016361	2029.65	1.69942e-07
																												9.78953	-0.0003426	9.72446	0.00077831	9.78452	-0.000283301	2.55976	0.00116777	9.7827	-6.207e-05		2089.07	0.000550301	2029.74	0
																												9.82229	-0.0003459	9.74903	0.00075709	9.81728	-0.000286581	2.56795	0.00116857	9.81546	-6.252e-05		2089.16	0	2029.82	0.000271943
																												9.85505	-0.0003484	9.78179	0.00073346	9.85004	-0.000290586	2.57614	0.00116911	9.84822	-6.569e-05		2089.25	0	2029.91	0.000406985
																												9.87962	-0.0003501	9.81455	0.00071733	9.8828	-0.00029801	2.58433	0.00116939	9.88098	-7.031e-05		2089.34	0.000390807	2030	0.000456139
																												9.91237	-0.0003535	9.84731	0.00070656	9.91555	-0.000307311	2.59252	0.00116945	9.91374	-7.566e-05		2089.43	0.00102956	2030.08	0.000521193
																												9.94513	-0.0003589	9.88007	0.00070006	9.94831	-0.000314608	2.60071	0.00116935	9.9465	-8.139e-05		2089.52	0.00150057	2030.17	0.000789312
																												9.97789	-0.0003658	9.91282	0.00069611	9.97288	-0.000317868	2.6089	0.00116919	9.97107	-8.511e-05		2089.61	0.00218795	2030.26	0.000802005
																												10.0107	-0.0003731	9.93739	0.00069187	10.0056	-0.00032104	2.61709	0.00116903	10.0038	-8.78e-05		2089.7	0.00285434	2030.34	0.000869384
																												10.0434	-0.0003802	9.97015	0.00068239	10.0384	-0.000325709	2.62528	0.00116893	10.0366	-8.825e-05		2089.8	0.00394022	2030.43	0.000851534
																												10.068	-0.0003848	10.0029	0.0006705	10.0712	-0.000331549	2.63347	0.00116894	10.0693	-8.847e-05		2089.89	0.00578558	2030.52	0.000658899
																												10.1007	-0.0003892	10.0357	0.00066038	10.1039	-0.000335829	2.64166	0.00116905	10.1021	-8.864e-05		2089.98	0.00760527	2030.6	0.000428781
																												10.1335	-0.0003926	10.0684	0.00065333	10.1367	-0.000338272	2.64985	0.00116923	10.1349	-8.84e-05		2090.07	0.00879373	2030.69	0.000416836
																												10.1663	-0.0003964	10.1012	0.0006467	10.1612	-0.000339559	2.65804	0.00116943	10.1594	-8.831e-05		2090.16	0.00827328	2030.78	0.000562235
																												10.199	-0.0004009	10.1258	0.00064126	10.194	-0.000340992	2.66623	0.00116958	10.1922	-8.786e-05		2090.25	0.00685993	2030.86	0.000611596
																												10.2318	-0.0004054	10.1585	0.00063455	10.2268	-0.000341604	2.67442	0.00116961	10.225	-8.667e-05		2090.34	0.00532924	2030.95	0.000638799
																												10.2563	-0.0004081	10.1913	0.00062922	10.2595	-0.000339183	2.68261	0.00116943	10.2577	-8.622e-05		2090.43	0.00398538	2031.04	0.000485717
																												10.2891	-0.0004103	10.224	0.00062372	10.2923	-0.000333512	2.6908	0.00116899	10.2905	-8.74e-05		2090.52	0.00309017	2031.13	0.000358151
																												10.3219	-0.0004123	10.2568	0.00061491	10.325	-0.000328293	2.69899	0.00116822	10.3232	-8.935e-05		2090.61	0.00239163	2031.21	0.000219736
																												10.3546	-0.0004155	10.2896	0.00060272	10.3496	-0.000327298	2.70718	0.00116708	10.3478	-9.084e-05		2090.7	0.0020222	2031.3	0.000307274
																												10.3874	-0.00042	10.3141	0.00059289	10.3824	-0.000330812	2.71537	0.00116556	10.3806	-9.249e-05		2090.79	0.00160348	2031.39	0.000398617
																												10.4201	-0.0004251	10.3469	0.00058051	10.4151	-0.000337686	2.72356	0.00116364	10.4133	-9.367e-05		2090.88	0.000570847	2031.47	0.000455568
																												10.4447	-0.0004293	10.3796	0.00057005	10.4479	-0.000344678	2.73175	0.00116133	10.4461	-9.504e-05		2090.97	0	2031.56	0.000464955
																												10.4775	-0.0004357	10.4124	0.00056036	10.4807	-0.000350061	2.73994	0.00115865	10.4788	-9.772e-05		2091.06	0	2031.65	0.000419926
																												10.5102	-0.0004421	10.4452	0.00054978	10.5134	-0.000354737	2.74813	0.00115565	10.5116	-0.0001014		2091.16	0	2031.73	0.00034492
																												10.543	-0.0004483	10.4779	0.00053894	10.538	-0.000358731	2.75632	0.00115237	10.5362	-0.0001038		2091.25	0	2031.82	0.000292711
																												10.5757	-0.0004537	10.5025	0.00053077	10.5707	-0.000364392	2.76451	0.00114893	10.5689	-0.000106		2091.79	0	2031.91	0.000269024
																												10.6085	-0.0004578	10.5352	0.00051864	10.6035	-0.000368842	2.7727	0.00114541	10.6017	-0.0001085		2091.88	0	2031.99	0.000384425
																												10.6331	-0.0004606	10.568	0.00050429	10.6363	-0.000371494	2.78089	0.00114193	10.6344	-0.0001114		2091.97	0	2032.08	0.000477254
																												10.6658	-0.0004655	10.6008	0.0004884	10.669	-0.000373703	2.78908	0.00113863	10.6672	-0.0001132		2092.06	0	2032.17	0.000441756
																												10.6986	-0.0004723	10.6335	0.00047179	10.7018	-0.0003771	2.79727	0.00113562	10.7	-0.0001143		2092.15	0.000707597	2032.25	0.000283088
																												10.7314	-0.0004799	10.6663	0.00045422	10.7263	-0.000380799	2.80546	0.001133	10.7245	-0.0001152		2092.24	0.00171665	2032.34	0.000162577
																												10.7641	-0.0004867	10.6909	0.00044103	10.7591	-0.000387167	2.81365	0.00113085	10.7573	-0.0001168		2092.33	0.00230835	2032.43	2.37581e-07
																												10.7969	-0.0004927	10.7236	0.00042511	10.7919	-0.000395011	2.82184	0.00112925	10.79	-0.0001187		2092.43	0.00227692	2032.51	0
																												10.8214	-0.0004969	10.7564	0.00041151	10.8246	-0.000402972	2.83003	0.00112821	10.8228	-0.0001209		2092.52	0.00166012	2032.6	0
																												10.8542	-0.0005021	10.7891	0.00039931	10.8574	-0.000408624	2.83822	0.00112778	10.8556	-0.0001229		2092.61	0.000562109	2032.69	0
																												10.887	-0.0005067	10.8219	0.00038683	10.8901	-0.000412252	2.84641	0.00112793	10.8883	-0.0001247		2092.7	0	2032.78	0
																												10.9197	-0.0005113	10.8547	0.00037289	10.9147	-0.000415354	2.8546	0.00112866	10.9129	-0.0001264		2092.79	0	2032.86	0.000148109
																												10.9525	-0.0005167	10.8792	0.00036099	10.9475	-0.000420784	2.86279	0.00112992	10.9457	-0.0001293		2092.88	0	2032.95	0.000393207
																												10.9852	-0.0005235	10.912	0.00034292	10.9802	-0.000426009	2.87098	0.00113167	10.9784	-0.0001322		2092.97	0	2033.04	0.000520969
																												11.0098	-0.0005292	10.9447	0.00032485	11.013	-0.000428488	2.87917	0.00113384	11.0112	-0.0001343		2094.7	0	2033.12	0.000643135
																												11.0426	-0.0005366	10.9775	0.00030864	11.0457	-0.000428353	2.88735	0.00113636	11.0439	-0.0001352		2094.79	0	2033.21	0.000599475
																												11.0753	-0.0005432	11.0103	0.00029213	11.0785	-0.000427833	2.89554	0.00113918	11.0767	-0.0001349		2094.88	0	2033.3	0.000402158
																												11.1081	-0.0005488	11.043	0.00027428	11.1031	-0.000428147	2.90373	0.00114219	11.1013	-0.0001342		2094.97	0	2033.38	0.000238976
																												11.1408	-0.0005536	11.0676	0.00026136	11.1358	-0.000430625	2.91192	0.00114534	11.134	-0.0001322		2095.06	0.000910104	2033.47	0.000160954
																												11.1736	-0.0005582	11.1003	0.00024611	11.1686	-0.000436259	2.92011	0.00114855	11.1668	-0.0001291		2095.15	0.00186951	2033.56	2.3971e-07
																												11.1982	-0.0005614	11.1331	0.0002311	11.2014	-0.000443181	2.9283	0.00115175	11.1995	-0.0001251		2095.24	0.00221488	2033.64	0
																												11.2309	-0.0005651	11.1659	0.00021375	11.2341	-0.000448515	2.93649	0.00115487	11.2323	-0.0001222		2095.33	0.00213102	2033.73	0
																												11.2637	-0.0005684	11.1986	0.00019585	11.2669	-0.000453352	2.94468	0.00115789	11.2651	-0.0001223		2095.42	0.00160858	2033.82	0
																												11.2964	-0.0005724	11.2314	0.00017962	11.2914	-0.000457997	2.95287	0.00116076	11.2896	-0.0001241		2095.51	0.000565901	2033.91	7.52363e-05
																												11.3292	-0.0005775	11.2559	0.00016959	11.3242	-0.000464651	2.96106	0.00116347	11.3224	-0.0001265		2095.61	0	2033.99	0.000197499
																												11.362	-0.0005833	11.2887	0.00016186	11.357	-0.000470092	2.96925	0.00116603	11.3551	-0.0001275		2095.7	0	2034.08	0.00051742
																												11.3865	-0.0005877	11.3215	0.00016046	11.3897	-0.000474539	2.97744	0.00116842	11.3879	-0.0001269		2095.79	0	2034.17	0.000691509
																												11.4193	-0.0005931	11.3542	0.00016068	11.4225	-0.000479541	2.98563	0.00117069	11.4207	-0.000126		2095.88	0	2034.25	0.000843096
																												11.4521	-0.000598	11.387	0.00015951	11.4552	-0.000484668	2.99382	0.00117287	11.4534	-0.0001263		2096.88	0	2034.34	0.000759523
																												11.4848	-0.0006035	11.4197	0.00015712	11.4798	-0.000486308	3.00201	0.00117499	11.478	-0.0001274		2096.97	0	2034.43	0.000662886
																												11.5176	-0.0006098	11.4443	0.00015382	11.5126	-0.000484502	3.0102	0.00117711	11.5107	-0.0001298		2097.06	0	2034.51	0.000488058
																												11.5503	-0.0006164	11.4771	0.00014569	11.5453	-0.000482037	3.01839	0.00117927	11.5435	-0.0001324		2097.15	0	2034.6	0.000446583
																												11.5749	-0.0006213	11.5098	0.00013445	11.5781	-0.000483454	3.02658	0.00118149	11.5763	-0.000135		2097.24	0.000375398	2034.69	0.00025658
																												11.6077	-0.0006274	11.5426	0.00012291	11.6108	-0.000489968	3.03477	0.00118382	11.609	-0.0001381		2097.34	0.000993259	2034.78	0.000424569
																												11.6404	-0.000633	11.5754	0.00011092	11.6436	-0.000499212	3.04296	0.00118626	11.6418	-0.0001417		2097.43	0.00146247	2034.86	0.000611906
																												11.6732	-0.0006383	11.6081	9.8348e-05	11.6682	-0.000506409	3.05115	0.00118882	11.6664	-0.0001442		2097.52	0.00155316	2034.95	0.000819461
																												11.7059	-0.0006441	11.6327	8.9437e-05	11.7009	-0.000517082	3.05934	0.00119149	11.6991	-0.000147		2097.61	0.00120119	2035.04	0.00079801
																												11.7387	-0.0006497	11.6654	7.8566e-05	11.7337	-0.000529594	3.06753	0.00119427	11.7319	-0.0001488		2097.7	0.000418055	2035.12	0.000890911
																												11.7633	-0.0006534	11.6982	6.8164e-05	11.7664	-0.000541492	3.07572	0.00119715	11.7646	-0.0001486		2097.79	0	2035.21	0.00076309
																												11.796	-0.0006577	11.731	5.7143e-05	11.7992	-0.000549892	3.08391	0.00120013	11.7974	-0.0001462		2097.88	0	2035.3	0.000719372
																												11.8288	-0.0006611	11.7637	4.5126e-05	11.832	-0.000553946	3.0921	0.00120322	11.822	-0.0001442		2097.97	0	2035.39	0.000738301
																												11.8615	-0.0006642	11.7965	3.4095e-05	11.8565	-0.000554794	3.10029	0.00120646	11.8547	-0.0001422		2098.06	0	2035.47	0.000593237
																												11.8943	-0.0006683	11.821	2.7578e-05	11.8893	-0.00055382	3.10848	0.00120988	11.8875	-0.0001412		2103.63	0	2035.56	0.000303966
																												11.9271	-0.0006741	11.8538	2.0025e-05	11.9221	-0.000551462	3.11667	0.00121353	11.9202	-0.000142		2103.73	0	2035.65	9.78354e-05
																												11.9516	-0.000679	11.8866	1.2124e-05	11.9548	-0.000549316	3.12486	0.00121745	11.953	-0.0001439		2103.82	0	2035.73	1.60491e-07
																												11.9844	-0.0006849	11.9193	5.9656e-06	11.9876	-0.000548368	3.13305	0.00122169	11.9858	-0.0001437		2103.91	0	2035.82	0
																												12.0172	-0.0006898	11.9521	2.7157e-06	12.0203	-0.000550876	3.14124	0.00122629	12.0103	-0.0001417		2104	0.000399843	2035.91	0
																												12.0499	-0.0006948	11.9848	-7.239e-07	12.0449	-0.000555986	3.14943	0.00123127	12.0431	-0.0001386		2104.09	0.00110267	2036	0
																												12.0827	-0.0007005	12.0094	-3.509e-06	12.0777	-0.000564633	3.15762	0.00123664	12.0758	-0.0001377		2104.18	0.00159952	2036.08	0
																												12.1154	-0.0007068	12.0422	-5.172e-06	12.1104	-0.000572204	3.16581	0.00124241	12.1086	-0.0001386		2104.28	0.00155279	2036.17	0
																												12.14	-0.000712	12.0749	-6.172e-06	12.1432	-0.000578626	3.174	0.00124855	12.1414	-0.0001405		2104.37	0.00100298	2036.26	0
																												12.1728	-0.0007188	12.1077	-9.146e-06	12.1759	-0.00058363	3.18219	0.00125501	12.1741	-0.0001438		2104.46	0.000302287	2036.34	0
																												12.2055	-0.0007247	12.1404	-1.212e-05	12.2087	-0.000586582	3.19038	0.00126168	12.1987	-0.0001471		2104.55	0	2036.43	0
																												12.2383	-0.0007307	12.1732	-1.502e-05	12.2333	-0.000588526	3.19857	0.00126845	12.2314	-0.0001518		2104.64	0	2036.52	0.000155332
																												12.271	-0.000737	12.1978	-1.934e-05	12.266	-0.000592689	3.20676	0.00127514	12.2642	-0.0001568		2104.73	0	2036.61	0.000280432
																												12.2956	-0.0007411	12.2305	-2.791e-05	12.2988	-0.000597893	3.21495	0.00128159	12.297	-0.0001624		2104.82	0	2036.69	0.000366586
																												12.3284	-0.0007451	12.2633	-3.519e-05	12.3315	-0.000601186	3.22314	0.00128764	12.3297	-0.0001692		2105.47	0	2036.78	0.000346816
																												12.3611	-0.0007483	12.2961	-3.873e-05	12.3643	-0.000602147	3.23133	0.00129314	12.3625	-0.0001761		2105.56	0	2036.87	0.000447624
																												12.3939	-0.000751	12.3288	-3.962e-05	12.3971	-0.000602519	3.23952	0.00129802	12.3871	-0.0001799		2105.65	0	2036.95	0.000381436
																												12.4266	-0.0007535	12.3616	-3.953e-05	12.4216	-0.000603121	3.24771	0.00130223	12.4198	-0.0001827		2105.74	0	2037.04	0.00043126
																												12.4594	-0.0007571	12.3861	-4.006e-05	12.4544	-0.000603938	3.2559	0.00130581	12.4526	-0.0001843		2105.83	0.000648872	2037.13	0.00033629
																												12.484	-0.000761	12.4189	-4.154e-05	12.4871	-0.000604347	3.26409	0.00130883	12.4853	-0.0001862		2105.92	0.00144176	2037.22	0.000178086
																												12.5167	-0.0007678	12.4517	-4.337e-05	12.5199	-0.000606433	3.27227	0.00131141	12.5181	-0.000188		2106.02	0.00178648	2037.3	2.98557e-07
																												12.5495	-0.0007757	12.4844	-4.761e-05	12.5527	-0.000611191	3.28046	0.00131368	12.5508	-0.0001888		2106.11	0.00165678	2037.39	0
																												12.5822	-0.0007838	12.5172	-5.409e-05	12.5854	-0.00061508	3.28865	0.00131575	12.5754	-0.000189		2106.2	0.00112034	2037.48	0
																												12.615	-0.0007916	12.5499	-5.83e-05	12.61	-0.000615289	3.29684	0.00131771	12.6082	-0.0001898		2106.29	0.000349284	2037.56	0.000119379
																												12.6478	-0.0007988	12.5745	-5.929e-05	12.6428	-0.000612529	3.30503	0.00131963	12.6409	-0.0001927		2106.38	0	2037.65	0.000257267
																												12.6723	-0.0008038	12.6073	-6.144e-05	12.6755	-0.000609019	3.31322	0.00132151	12.6737	-0.0001966		2106.47	0	2037.74	0.000350166
																												12.7051	-0.0008103	12.64	-6.645e-05	12.7083	-0.000606816	3.32141	0.00132334	12.7065	-0.0001997		2106.57	0	2037.83	0.000323269
																												12.7379	-0.0008169	12.6728	-7.148e-05	12.741	-0.000605399	3.3296	0.0013251	12.7392	-0.0002016		2106.66	0	2037.91	0.000194214
																												12.7706	-0.0008231	12.7055	-7.504e-05	12.7738	-0.000605059	3.33779	0.00132673	12.7638	-0.0002024		2122.15	0	2038	3.27981e-07
																												12.8034	-0.000829	12.7383	-7.818e-05	12.7984	-0.000607507	3.34598	0.00132821	12.7965	-0.0002022		2122.24	0	2038.09	0
																												12.8361	-0.0008354	12.7629	-7.987e-05	12.8311	-0.000616251	3.35417	0.00132948	12.8293	-0.0002001		2122.33	0	2038.17	0
																												12.8607	-0.0008402	12.7956	-7.977e-05	12.8639	-0.000629421	3.36236	0.00133054	12.8621	-0.0001992		2122.42	0	2038.26	0.000138083
																												12.8935	-0.0008461	12.8284	-7.777e-05	12.8966	-0.000642521	3.37055	0.00133137	12.8948	-0.000202		2122.52	0.000664254	2038.35	0.000324312
																												12.9262	-0.0008515	12.8611	-7.609e-05	12.9294	-0.000652409	3.37874	0.001332	12.9276	-0.0002072		2122.61	0.00151587	2038.44	0.000481213
																												12.959	-0.000857	12.8939	-7.508e-05	12.9622	-0.000657703	3.38693	0.00133246	12.9521	-0.0002103		2122.7	0.00194398	2038.52	0.000669223
																												12.9917	-0.0008622	12.9267	-7.527e-05	12.9867	-0.000658874	3.39512	0.00133282	12.9849	-0.0002115		2122.8	0.00187837	2038.61	0.00066993
																												13.0245	-0.0008665	12.9512	-7.735e-05	13.0195	-0.000659468	3.40331	0.00133315	13.0177	-0.0002097		2122.89	0.0013562	2038.7	0.000530733
																												13.0491	-0.0008688	12.984	-8.184e-05	13.0522	-0.000661811	3.4115	0.00133353	13.0504	-0.0002069		2122.98	0.000456828	2038.79	0.000382776
																												13.0818	-0.000871	13.0168	-8.392e-05	13.085	-0.000664476	3.41969	0.00133402	13.0832	-0.0002044		2123.07	0	2038.87	0.000395492
																												13.1146	-0.0008732	13.0495	-8.145e-05	13.1178	-0.000664376	3.42788	0.00133468	13.1159	-0.0002037		2123.17	0	2038.96	0.000513276
																												13.1473	-0.0008758	13.0823	-7.43e-05	13.1505	-0.000662126	3.43607	0.00133553	13.1405	-0.000205		2123.26	0	2039.05	0.000609753
																												13.1801	-0.0008789	13.115	-6.323e-05	13.1751	-0.000661256	3.44426	0.00133655	13.1733	-0.0002088		2123.35	0	2039.14	0.00055943
																												13.2129	-0.0008836	13.1396	-5.437e-05	13.2078	-0.000663663	3.45245	0.00133767	13.206	-0.0002124		2133.22	0	2039.22	0.000328579
																												13.2374	-0.0008878	13.1724	-4.389e-05	13.2406	-0.000669775	3.46064	0.00133884	13.2388	-0.0002132		2133.32	0	2039.31	0.000244767
																												13.2702	-0.0008935	13.2051	-3.539e-05	13.2734	-0.000677808	3.46883	0.00133996	13.2715	-0.0002123		2133.41	0	2039.4	4.19303e-07
																												13.3029	-0.0008994	13.2379	-2.779e-05	13.3061	-0.000687427	3.47702	0.00134092	13.3043	-0.0002136		2133.5	0	2039.48	0
																												13.3357	-0.0009054	13.2706	-2.116e-05	13.3389	-0.000698778	3.48521	0.00134168	13.3289	-0.0002164		2133.6	0.000411102	2039.57	0
																												13.3685	-0.0009112	13.3034	-1.811e-05	13.3635	-0.000708207	3.4934	0.00134218	13.3616	-0.0002202		2133.69	0.00101068	2039.66	0
																												13.4012	-0.0009166	13.328	-1.873e-05	13.3962	-0.000720414	3.50159	0.00134243	13.3944	-0.0002231		2133.78	0.00137629	2039.75	0
																												13.4258	-0.0009208	13.3607	-2.226e-05	13.429	-0.000730141	3.50978	0.00134245	13.4272	-0.0002255		2133.88	0.00137243	2040.1	0
																												13.4586	-0.0009272	13.3935	-2.625e-05	13.4617	-0.000736713	3.51797	0.00134231	13.4599	-0.0002282		2133.97	0.00100786	2040.18	0
																												13.4913	-0.0009339	13.4262	-2.861e-05	13.4945	-0.000740168	3.52616	0.00134209	13.4927	-0.000231		2134.06	0.000345376	2040.27	0
																												13.5241	-0.0009398	13.459	-3.158e-05	13.5272	-0.00074143	3.53435	0.00134189	13.5172	-0.0002327		2134.16	0	2040.36	0
																												13.5568	-0.000944	13.4918	-3.673e-05	13.5518	-0.00074171	3.54254	0.00134182	13.55	-0.0002332		2134.25	0	2040.45	0.000243685
																												13.5896	-0.0009466	13.5163	-3.991e-05	13.5846	-0.000741878	3.55073	0.00134195	13.5828	-0.0002312		2134.34	0	2040.53	0.00143352
																												13.6142	-0.000948	13.5491	-4.059e-05	13.6173	-0.000743423	3.55892	0.00134235	13.6155	-0.000228		2134.44	0	2040.62	0.00349062
																												13.6469	-0.0009501	13.5818	-3.903e-05	13.6501	-0.000748195	3.56711	0.00134304	13.6483	-0.0002259		2134.91	0	2040.71	0.00830543
																												13.6797	-0.0009532	13.6146	-3.8e-05	13.6829	-0.000755345	3.5753	0.001344	13.681	-0.0002256		2135	0	2040.8	0.0142696
																												13.7124	-0.0009564	13.6474	-3.708e-05	13.7156	-0.00076265	3.58349	0.00134514	13.7056	-0.0002258		2135.09	0	2040.88	0.0199935
																												13.7452	-0.0009583	13.6801	-3.475e-05	13.7402	-0.000767707	3.59168	0.00134637	13.7384	-0.0002261		2135.19	0	2040.97	0.0263428
																												13.778	-0.0009585	13.7047	-3.204e-05	13.7729	-0.000772199	3.59987	0.00134756	13.7711	-0.0002258		2135.28	0.000511095	2041.06	0.0311833
																												13.8025	-0.0009583	13.7375	-2.687e-05	13.8057	-0.000772128	3.60806	0.00134857	13.8039	-0.0002241		2135.37	0.001167	2041.14	0.0331169
																												13.8353	-0.0009588	13.7702	-1.809e-05	13.8385	-0.000769402	3.61625	0.00134928	13.8366	-0.0002218		2135.47	0.00148126	2041.23	0.0327763
																												13.868	-0.0009608	13.803	-5.431e-06	13.8712	-0.000768238	3.62444	0.00134962	13.8694	-0.0002205		2135.56	0.00141407	2041.32	0.0304023
																												13.9008	-0.000963	13.8357	8.1752e-06	13.904	-0.000770065	3.63263	0.00134955	13.894	-0.0002205		2135.65	0.00101637	2041.41	0.0225968
																												13.9336	-0.000964	13.8685	1.9762e-05	13.9285	-0.000772414	3.64082	0.00134905	13.9267	-0.0002213		2135.75	0.000343271	2041.49	0.0151846
																												13.9663	-0.0009634	13.8931	2.6759e-05	13.9613	-0.00077539	3.649	0.00134816	13.9595	-0.0002226		2135.84	0	2041.58	0.0101253
																												13.9909	-0.0009624	13.9258	3.4753e-05	13.9941	-0.000776477	3.65719	0.00134691	13.9923	-0.0002241		2135.93	0	2041.67	0.00689253
																												14.0236	-0.0009613	13.9586	4.2047e-05	14.0268	-0.000774573	3.66538	0.00134534	14.025	-0.0002247		2136.03	0	2041.76	0.00501925
																												14.0564	-0.000961	13.9913	4.8644e-05	14.0596	-0.000771855	3.67357	0.00134351	14.0578	-0.000224		2136.12	0	2041.84	0.00352304
																												14.0892	-0.0009611	14.0241	5.4988e-05	14.0923	-0.000771078	3.68176	0.00134143	14.0823	-0.0002229		2141.09	0	2041.93	0.00257375
																												14.1219	-0.0009615	14.0569	6.2332e-05	14.1169	-0.000772515	3.68995	0.00133913	14.1151	-0.0002209		2141.19	0	2042.02	0.00131719
																												14.1547	-0.0009628	14.0814	6.8454e-05	14.1497	-0.000777091	3.69814	0.00133661	14.1479	-0.0002194		2141.28	0	2042.11	0.000640409
																												14.1793	-0.0009647	14.1142	7.4248e-05	14.1824	-0.000783175	3.70633	0.00133387	14.1806	-0.0002203		2141.37	0	2042.19	1.12896e-06
																												14.212	-0.0009678	14.1469	7.4563e-05	14.2152	-0.000789073	3.71452	0.00133091	14.2134	-0.0002237		2141.47	0.000659227	2042.28	0
																												14.2448	-0.0009719	14.1797	7.412e-05	14.248	-0.000793717	3.72271	0.00132773	14.2461	-0.0002276		2141.56	0.0013218	2042.37	0.000174214
																												14.2775	-0.0009776	14.2125	7.9788e-05	14.2807	-0.000796965	3.7309	0.00132434	14.2707	-0.0002301		2141.66	0.00152397	2042.46	0.000247059
																												14.3103	-0.0009842	14.2452	9.1592e-05	14.3053	-0.000799337	3.73909	0.00132076	14.3035	-0.0002329		2141.75	0.00142399	2042.54	0.000270332
																												14.343	-0.0009901	14.2698	0.00010152	14.338	-0.000803847	3.74728	0.00131702	14.3362	-0.0002343		2141.84	0.00102571	2042.63	0.000238104
																												14.3676	-0.0009937	14.3026	0.00011323	14.3708	-0.000809586	3.75547	0.00131314	14.369	-0.000234		2141.94	0.000347923	2042.72	0.000168343
																												14.4004	-0.0009974	14.3353	0.00012203	14.4036	-0.000813876	3.76366	0.00130915	14.4017	-0.0002332		2142.03	0	2042.81	0.000216432
																												14.4331	-0.0010005	14.3681	0.00012757	14.4363	-0.000815129	3.77185	0.00130504	14.4345	-0.0002327		2142.13	0	2042.9	0.000359939
																												14.4659	-0.001004	14.4008	0.00013029	14.4691	-0.000814714	3.78004	0.00130083	14.4591	-0.0002325		2142.22	0	2042.98	0.000448231
																												14.4987	-0.0010078	14.4336	0.00013161	14.4936	-0.000814303	3.78823	0.00129649	14.4918	-0.0002316		2142.31	0	2043.07	0.000415908
																												14.5314	-0.0010113	14.4582	0.0001331	14.5264	-0.000814273	3.79642	0.00129197	14.5246	-0.0002287		2146.55	0	2043.16	0.000559626
																												14.556	-0.0010145	14.4909	0.00013685	14.5592	-0.000814921	3.80461	0.00128725	14.5573	-0.0002248		2146.65	0	2043.25	0.000773831
																												14.5887	-0.0010207	14.5237	0.00014126	14.5919	-0.000816052	3.8128	0.00128225	14.5901	-0.0002221		2146.74	0	2043.33	0.00107861
																												14.6215	-0.0010278	14.5564	0.00014409	14.6247	-0.000818471	3.82099	0.00127694	14.6229	-0.0002219		2146.84	0	2043.42	0.00130112
																												14.6543	-0.0010339	14.5892	0.00014459	14.6574	-0.000823725	3.82918	0.00127126	14.6474	-0.0002237		2146.93	0.000616339	2043.51	0.00146817
																												14.687	-0.0010389	14.622	0.00014431	14.682	-0.000829266	3.83737	0.00126522	14.6802	-0.0002278		2147.02	0.00143675	2043.6	0.00118298
																												14.7198	-0.0010443	14.6465	0.00014534	14.7148	-0.000836582	3.84556	0.00125879	14.713	-0.0002328		2147.12	0.00191393	2043.68	0.000745302
																												14.7443	-0.001049	14.6793	0.00014839	14.7475	-0.000841584	3.85375	0.00125201	14.7457	-0.0002381		2147.21	0.00194851	2043.77	0.000617208
																												14.7771	-0.0010554	14.712	0.00015156	14.7803	-0.000843046	3.86194	0.00124489	14.7785	-0.0002424		2147.31	0.00148254	2043.86	0.000673648
																												14.8099	-0.0010607	14.7448	0.00015471	14.813	-0.000842812	3.87013	0.00123748	14.8112	-0.0002443		2147.4	0.000424273	2043.95	0.0012328
																												14.8426	-0.0010659	14.7776	0.00015902	14.8458	-0.000844788	3.87832	0.00122978	14.8358	-0.0002449		2147.5	0	2044.03	0.00195154
																												14.8754	-0.001072	14.8103	0.00016384	14.8704	-0.000847881	3.88651	0.00122181	14.8686	-0.000246		2147.59	0	2044.12	0.00232937
																												14.9081	-0.0010786	14.8349	0.00016675	14.9031	-0.000851661	3.8947	0.00121359	14.9013	-0.0002465		2147.68	0	2044.21	0.00200714
																												14.9327	-0.0010834	14.8676	0.00016998	14.9359	-0.000853727	3.90289	0.00120511	14.9341	-0.0002456		2147.78	0	2044.3	0.0011073
																												14.9655	-0.00109	14.9004	0.00017393	14.9687	-0.000854696	3.91108	0.00119639	14.9668	-0.0002447		2163.25	0	2044.38	0.000841989
																												14.9982	-0.0010977	14.9332	0.00017997	15.0014	-0.000853977	3.91927	0.00118747	14.9996	-0.0002456		2163.34	0	2044.47	0.000930296
																												15.031	-0.0011065	14.9659	0.00018735	15.0342	-0.000851007	3.92746	0.0011784	15.0242	-0.0002476		2163.44	0	2044.56	0.000908313
																												15.0638	-0.0011152	14.9987	0.00019238	15.0587	-0.000849676	3.93565	0.00116925	15.0569	-0.0002506		2163.53	0	2044.65	0.00126346
																												15.0965	-0.0011235	15.0233	0.00019215	15.0915	-0.000852841	3.94384	0.00116011	15.0897	-0.000253		2163.63	0.000576574	2044.74	0.00124964
																												15.1211	-0.0011295	15.056	0.00018619	15.1243	-0.000859898	3.95203	0.00115107	15.1224	-0.0002538		2163.72	0.00124598	2044.82	0.000881423
																												15.1538	-0.0011365	15.0888	0.00017851	15.157	-0.000866477	3.96022	0.00114218	15.1552	-0.0002535		2163.82	0.00149975	2044.91	0.000562775
																												15.1866	-0.001142	15.1215	0.00017543	15.1898	-0.00087209	3.96841	0.00113349	15.188	-0.000254		2163.92	0.00140669	2045	0.000351184
																												15.2194	-0.0011459	15.1543	0.00017796	15.2225	-0.00087867	3.9766	0.00112501	15.2125	-0.0002549		2164.01	0.0010347	2045.09	7.18607e-07
																												15.2521	-0.0011488	15.187	0.00018456	15.2471	-0.00088491	3.98479	0.00111674	15.2453	-0.000256		2164.11	0.000349765	2045.17	0
																												15.2849	-0.0011514	15.2116	0.00019239	15.2799	-0.000894272	3.99298	0.00110866	15.278	-0.0002559		2164.2	0	2045.26	0
																												15.3094	-0.0011534	15.2444	0.00020625	15.3126	-0.000902537	4.00117	0.00110071	15.3108	-0.0002553		2164.3	0	2045.35	0
																												15.3422	-0.0011565	15.2771	0.0002226	15.3454	-0.000908745	4.00936	0.00109286	15.3436	-0.0002542		2164.39	0	2045.44	0
																												15.375	-0.0011597	15.3099	0.00024138	15.3781	-0.000914517	4.01755	0.00108507	15.3763	-0.0002526		2164.49	0	2045.52	0.000128242
																												15.4077	-0.0011622	15.3427	0.00026218	15.4109	-0.000920405	4.02574	0.00107732	15.4009	-0.0002518		2166.3	0	2045.61	0.000276928
																												15.4405	-0.0011647	15.3754	0.00028156	15.4355	-0.000923894	4.03392	0.0010696	15.4337	-0.0002522		2166.4	0	2045.7	0.000362619
																												15.4732	-0.0011683	15.4	0.00029308	15.4682	-0.000926522	4.04211	0.0010619	15.4664	-0.0002526		2166.5	0	2045.79	0.000526715
																												15.4978	-0.0011714	15.4327	0.00030238	15.501	-0.000928479	4.0503	0.00105426	15.4992	-0.0002503		2166.59	0	2045.88	0.000496079
																												15.5306	-0.0011755	15.4655	0.0003022	15.5337	-0.000931816	4.05849	0.00104672	15.5319	-0.0002451		2166.69	0.000415396	2045.96	0.000305174
																												15.5633	-0.0011787	15.4983	0.00029418	15.5665	-0.000935728	4.06668	0.00103935	15.5647	-0.0002384		2166.78	0.00106287	2046.05	0.000485368
																												15.5961	-0.0011815	15.531	0.0002851	15.5993	-0.00093875	4.07487	0.00103222	15.5893	-0.0002341		2166.88	0.00147333	2046.14	0.000624057
																												15.6288	-0.0011842	15.5638	0.0002814	15.6238	-0.000940753	4.08306	0.00102542	15.622	-0.0002309		2166.97	0.00143101	2046.23	0.000897251
																												15.6616	-0.0011869	15.5883	0.0002845	15.6566	-0.000944305	4.09125	0.00101899	15.6548	-0.0002296		2167.07	0.000958589	2046.31	0.00160153
																												15.6862	-0.0011894	15.6211	0.00029663	15.6894	-0.000948631	4.09944	0.00101298	15.6875	-0.0002278		2167.17	0.000291433	2046.4	0.00211199
																												15.7189	-0.0011938	15.6539	0.00031444	15.7221	-0.000951978	4.10763	0.00100742	15.7203	-0.0002257		2167.26	0	2046.49	0.00235926
																												15.7517	-0.0011986	15.6866	0.00033306	15.7549	-0.000953865	4.11582	0.00100228	15.7531	-0.0002247		2167.36	0	2046.58	0.00210484
																												15.7845	-0.0012035	15.7194	0.00034953	15.7876	-0.000955522	4.12401	0.000997539	15.7776	-0.0002245		2167.45	0	2046.67	0.00170251
																												15.8172	-0.0012084	15.7521	0.00036424	15.8122	-0.000957761	4.1322	0.000993138	15.8104	-0.0002231		2167.55	0	2046.75	0.00122942
																												15.85	-0.0012124	15.7767	0.00037598	15.845	-0.000962332	4.14039	0.000989004	15.8431	-0.0002195		2173.97	0	2046.84	0.00118186
																												15.8745	-0.0012148	15.8095	0.00039511	15.8777	-0.000966705	4.14858	0.000985051	15.8759	-0.0002144		2174.07	0	2046.93	0.00126986
																												15.9073	-0.0012177	15.8422	0.00042359	15.9105	-0.000970103	4.15677	0.000981188	15.9087	-0.000208		2174.17	0	2047.02	0.00144403
																												15.9401	-0.0012204	15.875	0.00047054	15.9432	-0.000973511	4.16496	0.00097732	15.9414	-0.0001991		2174.26	0	2047.1	0.0013374
																												15.9728	-0.0012231	15.9077	0.0005429	15.976	-0.00097674	4.17315	0.000973354	15.966	-0.0001896		2174.36	0.00097471	2047.19	0.00140218
																												16.0056	-0.0012266	15.9405	0.00064486	16.0006	-0.000978701	4.18134	0.000969195	15.9987	-0.000173		2174.45	0.00208912	2047.28	0.00120687
																												16.0383	-0.0012305	15.9651	0.00074296	16.0333	-0.000980883	4.18953	0.000964752	16.0315	-0.0001516		2174.55	0.00254694	2047.37	0.000782888
																												16.0629	-0.0012332	15.9978	0.00090388	16.0661	-0.000983398	4.19772	0.000959941	16.0643	-0.0001261		2174.65	0.00246328	2047.46	0.000407646
																												16.0957	-0.0012366	16.0306	0.00109699	16.0988	-0.000986425	4.20591	0.000954693	16.097	-9.973e-05		2174.74	0.00185719	2047.54	0.000146857
																												16.1284	-0.0012413	16.0552	0.0012587	16.1316	-0.00098878	4.2141	0.000948958	16.1298	-7.63e-05		2174.84	0.000649492	2047.63	2.70503e-07
																												16.1612	-0.0012471	16.0634	0.00131489	16.1644	-0.000990221	4.22229	0.000942713	16.1544	-6.309e-05		2174.94	0	2047.72	0
																												16.1939	-0.0012535	16.0961	0.00154524	16.1889	-0.000990788	4.23048	0.000935964	16.1871	-5.251e-05		2175.03	0	2047.81	0.000203115
																												16.2267	-0.0012607	16.1289	0.00177258	16.2217	-0.000990816	4.23867	0.000928744	16.2199	-4.87e-05		2175.13	0	2047.9	0.000311274
																												16.2513	-0.0012663	16.1534	0.00192942	16.2544	-0.000990277	4.24686	0.000921108	16.2526	-4.961e-05		2175.22	0	2047.98	0.000371754
																												16.284	-0.001273	16.1862	0.00210291	16.2872	-0.000990171	4.25505	0.000913134	16.2854	-5.422e-05		2198.4	0	2048.07	0.000345332
																												16.3168	-0.0012786	16.219	0.00222199	16.32	-0.000992523	4.26324	0.000904913	16.3181	-6.298e-05		2198.5	0	2048.16	0.000591586
																												16.3495	-0.0012838	16.2517	0.00228396	16.3527	-0.000996633	4.27143	0.000896544	16.3427	-7.205e-05		2198.6	0	2048.25	0.000587532
																												16.3823	-0.0012887	16.2845	0.0022947	16.3773	-0.000999275	4.27962	0.000888131	16.3755	-8.592e-05		2198.69	0	2048.33	0.000667216
																												16.4151	-0.0012933	16.3172	0.00226301	16.4101	-0.00100188	4.28781	0.000879781	16.4082	-0.0001007		2198.79	0.000548889	2048.42	0.000551373
																												16.4396	-0.0012965	16.3418	0.00221778	16.4428	-0.00100419	4.296	0.000871602	16.441	-0.0001161		2198.89	0.00114638	2048.51	0.000325733
																												16.4724	-0.0013011	16.3746	0.00213976	16.4756	-0.00100667	4.30419	0.000863697	16.4738	-0.0001308		2198.99	0.00136685	2048.6	6.75723e-07
																												16.5052	-0.0013062	16.4073	0.00205229	16.5083	-0.00100948	4.31238	0.000856161	16.5065	-0.0001439		2199.09	0.00130784	2048.69	0
																												16.5379	-0.0013112	16.4401	0.0019609	16.5411	-0.00101191	4.32057	0.00084908	16.5311	-0.0001532		2199.18	0.000965496	2048.77	0
																												16.5707	-0.0013157	16.4728	0.0018686	16.5657	-0.00101351	4.32876	0.000842528	16.5638	-0.0001656		2199.28	0.000332075	2048.86	0
																												16.6034	-0.0013197	16.5056	0.00177872	16.5984	-0.00101722	4.33695	0.000836562	16.5966	-0.0001775		2199.38	0	2048.95	0
																												16.628	-0.0013222	16.5302	0.00171426	16.6312	-0.00102333	4.34514	0.000831213	16.6294	-0.0001885		2199.48	0	2049.04	0.00017911
																												16.6608	-0.0013254	16.5629	0.00163352	16.6639	-0.00103017	4.35333	0.000826482	16.6621	-0.0001981		2199.57	0	2049.13	0.000314323
																												16.6935	-0.0013285	16.5957	0.00156363	16.6967	-0.00103668	4.36152	0.000822331	16.6949	-0.0002056		2199.67	0	2049.21	0.000497679
																												16.7263	-0.0013318	16.6284	0.00151091	16.7295	-0.00104185	4.36971	0.000818683	16.7194	-0.0002099		2215.61	0	2049.3	0.00056765
																												16.759	-0.001335	16.6612	0.0014748	16.754	-0.00104469	4.3779	0.000815408	16.7522	-0.0002148		2215.71	0	2049.39	0.000746029
																												16.7918	-0.0013378	16.694	0.00144862	16.7868	-0.00104769	4.38609	0.000812345	16.785	-0.0002196		2215.81	0	2049.48	0.000779658
																												16.8164	-0.0013397	16.7185	0.00143062	16.8195	-0.00105088	4.39428	0.000809303	16.8177	-0.0002243		2215.9	0	2049.57	0.000733704
																												16.8491	-0.0013423	16.7513	0.00140622	16.8523	-0.00105583	4.40247	0.000806083	16.8505	-0.0002286		2216	0.000554564	2049.65	0.000492486
																												16.8819	-0.0013447	16.7841	0.0013864	16.8851	-0.00106225	4.41066	0.000802493	16.8832	-0.0002324		2216.1	0.00130701	2049.74	0.000126946
																												16.9146	-0.0013473	16.8168	0.00137548	16.9178	-0.00106747	4.41884	0.000798375	16.9078	-0.0002346		2216.2	0.00166512	2049.83	2.68461e-07
																												16.9474	-0.0013509	16.8496	0.00137097	16.9424	-0.00106939	4.42703	0.000793616	16.9406	-0.0002362		2216.3	0.00152256	2049.92	0
																												16.9802	-0.0013555	16.8823	0.00137019	16.9751	-0.00107002	4.43522	0.000788159	16.9733	-0.000236		2216.4	0.00099228	2050.01	0
																												17.0047	-0.0013588	16.9069	0.00137136	17.0079	-0.0010701	4.44341	0.000781997	17.0061	-0.0002347		2216.5	0.000309249	2050.09	0
																												17.0375	-0.0013621	16.9397	0.00137504	17.0407	-0.00107037	4.4516	0.000775193	17.0389	-0.000233		2216.6	0	2050.18	0
																												17.0702	-0.0013648	16.9724	0.00138175	17.0734	-0.00107065	4.45979	0.000767844	17.0716	-0.000231		2216.7	0	2050.27	0.000214046
																												17.103	-0.0013675	17.0052	0.00139156	17.1062	-0.00107115	4.46798	0.000760079	17.0962	-0.0002302		2216.8	0	2050.36	0.000347715
																												17.1358	-0.0013706	17.0379	0.00140494	17.1308	-0.00107117	4.47617	0.000752048	17.1289	-0.000231		2216.89	0	2050.45	0.000413449
																												17.1685	-0.0013743	17.0707	0.00142037	17.1635	-0.00106963	4.48436	0.000743913	17.1617	-0.0002338		2218.88	0	2050.53	0.000357105
																												17.1931	-0.0013776	17.0953	0.00143086	17.1963	-0.00106747	4.49255	0.000735843	17.1945	-0.0002371		2218.97	0	2050.62	0.000213023
																												17.2259	-0.0013823	17.128	0.00144157	17.229	-0.00106691	4.50074	0.000728003	17.2272	-0.0002397		2219.07	0	2050.71	4.53284e-07
																												17.2586	-0.0013873	17.1608	0.00144929	17.2618	-0.00106809	4.50893	0.000720552	17.26	-0.0002425		2219.17	0	2050.8	0
																												17.2914	-0.0013919	17.1935	0.00145652	17.2946	-0.00106958	4.51712	0.000713632	17.2845	-0.0002451		2219.27	0.000455566	2050.89	0
																												17.3241	-0.0013959	17.2263	0.00146609	17.3191	-0.00107025	4.52531	0.000707365	17.3173	-0.0002484		2219.37	0.0011709	2050.97	0
																												17.3569	-0.0013996	17.2591	0.00148286	17.3519	-0.00107099	4.5335	0.000701848	17.3501	-0.0002496		2219.47	0.00241809	2051.06	0
																												17.3815	-0.0014026	17.2836	0.00150129	17.3846	-0.00107226	4.54169	0.000697145	17.3828	-0.0002482		2219.57	0.00433558	2051.15	0.000233487
																												17.4142	-0.0014076	17.3164	0.0015282	17.4174	-0.00107462	4.54988	0.000693296	17.4156	-0.0002463		2219.67	0.00569121	2051.24	0.000643083
																												17.447	-0.0014129	17.3492	0.00155209	17.4502	-0.00107777	4.55807	0.000690314	17.4483	-0.0002455		2219.77	0.00567878	2051.33	0.000813863
																												17.4797	-0.0014173	17.3819	0.0015731	17.4829	-0.00108025	4.56626	0.000688183	17.4729	-0.0002457		2219.87	0.00432315	2051.42	0.000748947
																												17.5125	-0.0014201	17.4147	0.00159269	17.5075	-0.00108088	4.57445	0.00068685	17.5057	-0.0002461		2219.97	0.00293565	2051.5	0.000508114
																												17.5453	-0.0014222	17.4474	0.00161129	17.5402	-0.00108086	4.58264	0.000686223	17.5384	-0.0002463		2220.06	0.00232575	2051.59	0.000302207
																												17.5698	-0.0014239	17.472	0.00162554	17.573	-0.00108127	4.59083	0.00068617	17.5712	-0.0002469		2220.16	0.00206678	2051.68	0.000281056
																												17.6026	-0.001427	17.5048	0.00164574	17.6058	-0.00108224	4.59902	0.000686523	17.6039	-0.0002482		2220.26	0.00201174	2051.77	0.000516578
																												17.6353	-0.0014298	17.5375	0.00166642	17.6385	-0.00108421	4.60721	0.000687086	17.6367	-0.0002501		2220.36	0.00170333	2051.86	0.000661072
																												17.6681	-0.0014314	17.5703	0.00168656	17.6631	-0.00108579	4.6154	0.000687653	17.6613	-0.0002517		2220.46	0.000994709	2051.94	0.000638044
																												17.7009	-0.0014321	17.603	0.00170624	17.6958	-0.00108663	4.62359	0.000688033	17.694	-0.0002542		2220.56	0.000284106	2052.03	0.000457315
																												17.7336	-0.0014331	17.6358	0.00172342	17.7286	-0.00108659	4.63178	0.000688072	17.7268	-0.000257		2220.66	0	2052.12	0.00016515
																												17.7582	-0.001434	17.6604	0.0017327	17.7614	-0.0010881	4.63997	0.000687671	17.7596	-0.0002604		2220.76	0	2052.21	3.36834e-07
																												17.7909	-0.0014358	17.6931	0.00174171	17.7941	-0.00109266	4.64816	0.000686797	17.7923	-0.000265		2220.86	0	2052.3	0.000213693
																												17.8237	-0.0014384	17.7259	0.00175105	17.8269	-0.00109824	4.65635	0.000685482	17.8251	-0.0002705		2220.96	0	2052.38	0.00040359
																												17.8565	-0.001442	17.7586	0.00176364	17.8515	-0.00110062	4.66454	0.000683817	17.8496	-0.0002744		2229.92	0	2052.47	0.000576738
																												17.8892	-0.0014462	17.7914	0.00178043	17.8842	-0.00109987	4.67273	0.000681925	17.8824	-0.0002781		2230.02	0	2052.56	0.000638201
																												17.8974	-0.0014473	17.8242	0.00179845	17.917	-0.00109558	4.68092	0.000679944	17.9152	-0.0002796		2230.12	0	2052.65	0.000532
																												17.922	-0.0014503	17.8487	0.00181081	17.9497	-0.00108964	4.68911	0.000677992	17.9479	-0.0002794		2230.22	0	2052.74	0.000298402
																												17.9466	-0.0014533	17.8815	0.00182746	17.9825	-0.00108474	4.6973	0.000676147	17.9807	-0.0002789		2230.32	7.80762e-05	2052.83	0.000155091
																												17.9793	-0.0014577	17.9142	0.00184761	18.0153	-0.00108375	4.70549	0.000674434	18.0134	-0.0002793		2230.42	0.000192001	2052.91	3.61987e-07
																												18.0121	-0.0014621	17.947	0.00187105	18.0398	-0.00108533	4.71368	0.000672815	18.038	-0.0002798		2230.52	0.000271377	2053	0.000162898
																												18.0448	-0.0014665	17.9798	0.00189634	18.0726	-0.00108766	4.72187	0.000671201	18.0708	-0.0002801		2230.62	0.000293725	2053.09	0.000265853
																												18.0776	-0.0014714	18.0125	0.00192248	18.1053	-0.00108834	4.73006	0.000669463	18.1035	-0.00028		2230.72	0.000243854	2053.18	0.000298107
																												18.1104	-0.0014771	18.0371	0.00194064	18.1381	-0.00108723	4.73825	0.000667453	18.1363	-0.0002802		2230.82	9.04305e-05	2053.27	0.000254173
																												18.1349	-0.0014815	18.0699	0.00195982	18.1709	-0.00108425	4.74644	0.000665023	18.169	-0.0002817		2230.92	0	2053.36	0.000170551
																												18.1677	-0.0014868	18.1026	0.00197537	18.2036	-0.00108173	4.75463	0.000662049	18.2018	-0.0002845		2231.02	0	2053.44	0.000130342
																												18.2004	-0.0014904	18.1354	0.00199262	18.2282	-0.00108135	4.76282	0.000658442	18.2264	-0.0002872		2231.12	0	2053.53	0.000258472
																												18.2332	-0.0014929	18.1681	0.00201191	18.2609	-0.00108212	4.77101	0.00065416	18.2591	-0.0002904		2231.22	0	2053.62	0.000319236
																												18.266	-0.0014953	18.2009	0.00203084	18.2937	-0.00108571	4.7792	0.000649209	18.2919	-0.0002932		2233.72	0	2053.71	0.00026352
																												18.2987	-0.0014978	18.2255	0.00204445	18.3265	-0.00109246	4.78739	0.000643646	18.3246	-0.0002954		2233.82	0	2053.8	0.000138621
																												18.3233	-0.0014998	18.2582	0.00206268	18.3592	-0.00109782	4.79558	0.000637573	18.3574	-0.0002978		2233.92	0	2053.88	3.26375e-07
																												18.356	-0.0015022	18.291	0.00208341	18.392	-0.00110012	4.80376	0.000631119	18.3902	-0.0003013		2234.02	0	2053.97	0
																												18.3888	-0.0015042	18.3237	0.00210939	18.4166	-0.0011007	4.81195	0.000624435	18.4147	-0.0003047		2234.12	0.000518146	2054.06	0.000328722
																												18.4216	-0.0015063	18.3565	0.00213896	18.4493	-0.00109987	4.82014	0.000617681	18.4475	-0.0003096		2234.22	0.00116219	2054.15	0.0007499
																												18.4543	-0.0015083	18.3893	0.00216658	18.4821	-0.00109686	4.82833	0.000611017	18.4803	-0.0003139		2234.32	0.00144531	2054.24	0.00128308
																												18.4871	-0.00151	18.4138	0.00218424	18.5148	-0.00109317	4.83652	0.000604593	18.513	-0.0003163		2234.42	0.00133949	2054.33	0.00143131
																												18.5117	-0.0015108	18.4466	0.00220527	18.5476	-0.0010914	4.84471	0.000598533	18.5458	-0.0003169		2234.52	0.00089328	2054.41	0.00117003
																												18.5444	-0.0015117	18.4793	0.00222599	18.5803	-0.00109239	4.8529	0.000592936	18.5785	-0.0003178		2234.62	0.000275503	2054.5	0.000526752
																												18.5772	-0.0015128	18.5121	0.00224811	18.6049	-0.00109447	4.86109	0.000587859	18.6031	-0.0003194		2234.72	0	2054.59	0.000309911
																												18.6099	-0.0015145	18.5449	0.0022722	18.6377	-0.00109775	4.86928	0.000583319	18.6359	-0.0003233		2234.82	0	2054.68	0.000354794
																												18.6427	-0.0015163	18.5776	0.00229666	18.6704	-0.00109975	4.87747	0.000579286	18.6686	-0.0003278		2234.92	0	2054.77	0.000856567
																												18.6754	-0.0015178	18.6022	0.00231477	18.7032	-0.00109965	4.88566	0.000575693	18.7014	-0.0003306		2235.02	0	2054.86	0.00113799
																												18.7	-0.0015186	18.6349	0.0023399	18.736	-0.00109764	4.89385	0.000572445	18.7341	-0.000332		2238.83	0	2054.94	0.00122702
																												18.7328	-0.0015194	18.6677	0.002366	18.7687	-0.00109422	4.90204	0.000569424	18.7669	-0.0003341		2238.93	0	2055.03	0.001029
																												18.7655	-0.0015199	18.7005	0.00239061	18.7933	-0.0010911	4.91023	0.000566507	18.7915	-0.000336		2239.03	0	2055.12	0.000761385
																												18.7983	-0.0015213	18.7332	0.00241468	18.826	-0.00108621	4.91842	0.000563571	18.8242	-0.0003374		2239.13	0	2055.21	0.000487314
																												18.8311	-0.0015242	18.766	0.0024426	18.8588	-0.00108072	4.92661	0.000560513	18.857	-0.0003378		2239.23	0.000435021	2055.3	0.000209964
																												18.8638	-0.0015281	18.7906	0.00246684	18.8916	-0.0010771	4.9348	0.000557255	18.8897	-0.0003381		2239.33	0.00101229	2055.39	4.41317e-07
																												18.8884	-0.0015313	18.8233	0.00249922	18.9243	-0.00107767	4.94299	0.000553755	18.9225	-0.0003383		2239.44	0.00133078	2055.47	0
																												18.9211	-0.001535	18.8561	0.00252609	18.9571	-0.00108042	4.95118	0.000550011	18.9553	-0.0003391		2239.54	0.00136378	2055.56	0
																												18.9539	-0.0015369	18.8888	0.00254891	18.9816	-0.0010824	4.95937	0.000546067	18.9798	-0.000341		2239.64	0.00111189	2055.65	0
																												18.9867	-0.0015376	18.9216	0.00257339	19.0144	-0.00108573	4.96756	0.000542003	19.0126	-0.0003454		2239.74	0.000413399	2055.74	0
																												19.0194	-0.0015385	18.9543	0.00260213	19.0472	-0.00109181	4.97575	0.000537924	19.0453	-0.0003503		2239.84	0	2055.83	0.000148844
																												19.0522	-0.0015399	18.9789	0.00262516	19.0799	-0.00109988	4.98394	0.000533949	19.0781	-0.0003552		2239.94	0	2055.92	0.000265593
																												19.0767	-0.0015412	19.0117	0.00265584	19.1127	-0.00110645	4.99213	0.000530194	19.1109	-0.0003595		2240.04	0	2056	0.000515134
																												19.1095	-0.0015438	19.0444	0.00268736	19.1454	-0.00110956	5.00032	0.000526754	19.1436	-0.0003623		2240.14	0	2056.09	0.000661217
																												19.1423	-0.0015472	19.0772	0.00271958	19.17	-0.00111091	5.00851	0.0005237	19.1682	-0.0003635		2246.89	0	2056.18	0.000860834
																												19.175	-0.0015509	19.11	0.00274889	19.2028	-0.00111449	5.0167	0.000521069	19.201	-0.0003648		2246.99	0	2056.27	0.000952112
																												19.2078	-0.0015546	19.1427	0.00277279	19.2355	-0.00112035	5.02489	0.000518869	19.2337	-0.0003655		2247.09	0	2056.36	0.00082234
																												19.2324	-0.0015572	19.1673	0.00278896	19.2683	-0.00112591	5.03308	0.000517081	19.2665	-0.0003643		2247.19	0	2056.45	0.00112329
																												19.2651	-0.0015601	19.2	0.00281231	19.301	-0.00112783	5.04127	0.000515667	19.2992	-0.0003614		2247.29	0.000483751	2056.54	0.00154109
																												19.2979	-0.0015625	19.2328	0.002836	19.3338	-0.00112438	5.04946	0.000514577	19.332	-0.0003576		2247.4	0.00120209	2056.62	0.00193388
																												19.3306	-0.0015653	19.2656	0.00285621	19.3584	-0.00112072	5.05765	0.000513749	19.3566	-0.000354		2247.5	0.00168016	2056.71	0.00232373
																												19.3634	-0.0015689	19.2983	0.00287537	19.3911	-0.00111911	5.06584	0.000513112	19.3893	-0.0003493		2247.6	0.00174343	2056.8	0.00245624
																												19.3961	-0.0015721	19.3311	0.00289547	19.4239	-0.00112123	5.07403	0.000512589	19.4221	-0.000347		2247.7	0.00134192	2056.89	0.00266111
																												19.4207	-0.0015736	19.3556	0.00291071	19.4567	-0.00112286	5.08222	0.000512096	19.4548	-0.0003483		2247.8	0.000471203	2056.98	0.00276692
																												19.4535	-0.0015747	19.3884	0.00293055	19.4894	-0.00112199	5.09041	0.000511547	19.4876	-0.0003531		2247.9	0	2057.07	0.00278104
																												19.4862	-0.0015758	19.4212	0.00294831	19.5222	-0.00112017	5.0986	0.000510865	19.5204	-0.0003595		2248	0	2057.15	0.00264727
																												19.519	-0.0015778	19.4539	0.00296322	19.5467	-0.00111908	5.10679	0.000509981	19.5449	-0.0003634		2248.1	0	2057.24	0.00247708
																												19.5518	-0.0015809	19.4867	0.00297773	19.5795	-0.00111781	5.11498	0.000508852	19.5777	-0.0003657		2248.2	0	2057.33	0.00241549
																												19.5845	-0.0015852	19.5194	0.00299584	19.6123	-0.00111619	5.12317	0.000507464	19.6104	-0.0003658		2262.12	0	2057.42	0.00217079
																												19.6091	-0.0015888	19.544	0.00301157	19.645	-0.00111383	5.13136	0.00050583	19.6432	-0.0003661		2262.22	0	2057.51	0.00180561
																												19.6418	-0.0015937	19.5768	0.00303163	19.6778	-0.00111159	5.13955	0.000503988	19.676	-0.0003673		2262.32	0	2057.6	0.00118488
																												19.6746	-0.0015976	19.6095	0.00304689	19.7105	-0.00111232	5.14774	0.000501993	19.7087	-0.0003689		2262.42	0	2057.69	0.000812472
																												19.7074	-0.0015997	19.6423	0.00305625	19.7351	-0.00111554	5.15593	0.000499915	19.7333	-0.0003705		2262.53	0.000640714	2057.77	0.000468145
																												19.7401	-0.0015998	19.6751	0.00306438	19.7679	-0.00112091	5.16412	0.000497834	19.766	-0.000373		2262.63	0.00152512	2057.86	0.000147841
																												19.7729	-0.0015987	19.7078	0.00307862	19.8006	-0.00112455	5.17231	0.000495827	19.7988	-0.0003745		2262.73	0.00191243	2057.95	3.43583e-07
																												19.7974	-0.0015986	19.7324	0.00309573	19.8334	-0.00112699	5.1805	0.000493964	19.8316	-0.0003736		2262.83	0.00165927	2058.04	0
																												19.8302	-0.0016	19.7651	0.00312592	19.8661	-0.001129	5.18868	0.000492303	19.8643	-0.0003711		2262.93	0.00097145	2058.13	0
																												19.863	-0.0016017	19.7979	0.00315735	19.8989	-0.0011298	5.19687	0.000490883	19.8971	-0.0003696		2263.04	0.000275089	2058.22	0.000123917
																												19.8957	-0.0016022	19.8307	0.00318318	19.9235	-0.00113002	5.20506	0.000489712	19.9217	-0.0003699		2263.14	0	2058.31	0.00027791
																												19.9285	-0.0016025	19.8634	0.00320493	19.9562	-0.00113114	5.21325	0.00048877	19.9544	-0.0003709		2263.24	0	2058.39	0.000708408
																												19.9612	-0.0016044	19.8962	0.00322781	19.989	-0.00113265	5.22144	0.000488008	19.9872	-0.0003722		2263.34	0	2058.48	0.00131916
																												19.9858	-0.0016063	19.9207	0.00324817	20.0217	-0.0011326	5.22963	0.000487353	20.0199	-0.000374		2263.44	0	2058.57	0.00241157
																												20.0186	-0.0016083	19.9535	0.00327926	20.0545	-0.00113039	5.23782	0.000486711	20.0527	-0.0003756		2271.74	0	2058.66	0.00388918
																												20.0513	-0.0016102	19.9863	0.00331122	20.0873	-0.00112738	5.24601	0.000485978	20.0854	-0.0003763		2271.84	0	2058.75	0.0042427
																												20.0841	-0.0016123	20.019	0.00334046	20.1118	-0.00112601	5.2542	0.000485054	20.11	-0.0003766		2271.94	0	2058.84	0.00469421
																												20.1168	-0.0016144	20.0518	0.00336398	20.1446	-0.00112665	5.26239	0.000483851	20.1428	-0.0003778		2272.05	0	2058.93	0.00485424
																												20.1496	-0.0016171	20.0845	0.00338251	20.1774	-0.00113046	5.27058	0.000482301	20.1755	-0.0003802		2272.15	0.000713746	2059.01	0.00484958
																												20.1742	-0.0016193	20.1091	0.00339549	20.2101	-0.00113605	5.27877	0.000480359	20.2083	-0.000382		2272.25	0.00152148	2059.1	0.00578974
																												20.2069	-0.0016213	20.1419	0.00341256	20.2429	-0.00114074	5.28696	0.000478018	20.2411	-0.0003819		2272.36	0.00174143	2059.19	0.00661801
																												20.2397	-0.0016225	20.1746	0.00343061	20.2756	-0.00114269	5.29515	0.000475289	20.2738	-0.0003799		2272.46	0.00147976	2059.28	0.00620344
																												20.2725	-0.0016243	20.2074	0.00345319	20.3002	-0.00114249	5.30334	0.000472208	20.2984	-0.0003774		2272.56	0.000923449	2059.37	0.00563374
																												20.3052	-0.0016278	20.2401	0.00347911	20.333	-0.00114217	5.31153	0.000468814	20.3311	-0.0003748		2272.66	0.000283849	2059.46	0.00549266
																												20.338	-0.0016327	20.2729	0.00350236	20.3657	-0.00114309	5.31972	0.000465149	20.3639	-0.0003745		2272.77	0	2059.55	0.00561545
																												20.3625	-0.0016364	20.2975	0.00351636	20.3985	-0.0011434	5.32791	0.000461248	20.3967	-0.0003751		2272.87	0	2059.63	0.00589773
																												20.3953	-0.0016409	20.3302	0.00353273	20.4312	-0.00114172	5.3361	0.000457135	20.4294	-0.0003751		2272.97	0	2059.72	0.00534731
																												20.4281	-0.0016451	20.363	0.00354886	20.464	-0.00113935	5.34429	0.000452823	20.4622	-0.0003744		2273.07	0	2059.81	0.00438822
																												20.4608	-0.001649	20.3958	0.00356375	20.4886	-0.00113842	5.35248	0.000448324	20.4867	-0.0003737		2275.03	0	2059.9	0.00295849
																												20.4936	-0.0016528	20.4285	0.00357816	20.5213	-0.00113857	5.36067	0.000443658	20.5195	-0.000374		2275.13	0	2059.99	0.00151032
																												20.5263	-0.0016564	20.4613	0.00359494	20.5541	-0.00113924	5.36886	0.000438852	20.5523	-0.0003771		2275.23	0	2060.08	0.000680728
																												20.5509	-0.0016582	20.4858	0.00360907	20.5868	-0.00114014	5.37705	0.00043395	20.585	-0.0003821		2275.34	0	2060.17	0.000511747
																												20.5837	-0.0016585	20.5186	0.00362962	20.6196	-0.00114124	5.38524	0.000429014	20.6178	-0.0003863		2275.44	0.000451972	2060.25	0.000829702
																												20.6164	-0.0016583	20.5514	0.00365274	20.6524	-0.00114232	5.39343	0.000424127	20.6505	-0.0003884		2275.54	0.00104182	2060.34	0.00100512
																												20.6492	-0.0016596	20.5841	0.00367509	20.6769	-0.00114392	5.40162	0.00041938	20.6751	-0.0003884		2275.65	0.00136883	2060.43	0.000959245
																												20.6819	-0.001662	20.6169	0.00369136	20.7097	-0.0011491	5.40981	0.000414863	20.7079	-0.0003869		2275.75	0.00145155	2060.52	0.000900075
																												20.7147	-0.0016644	20.6496	0.00370354	20.7424	-0.001158	5.418	0.00041066	20.7406	-0.0003846		2275.85	0.00130638	2060.61	0.000990333
																												20.7393	-0.0016656	20.6742	0.00371399	20.7752	-0.00116779	5.42619	0.000406839	20.7734	-0.000382		2275.95	0.00100113	2060.7	0.0011488
																												20.772	-0.0016672	20.707	0.00373064	20.808	-0.00117596	5.43438	0.00040345	20.8062	-0.00038		2276.06	0.00036435	2060.79	0.00145822
																												20.8048	-0.0016689	20.7397	0.00374702	20.8407	-0.00118163	5.44257	0.000400516	20.8389	-0.0003796		2276.16	0	2060.88	0.00137016
																												20.8376	-0.0016699	20.7725	0.00376171	20.8653	-0.0011844	5.45076	0.000398041	20.8635	-0.0003802		2276.26	0	2060.96	0.000988706
																												20.8703	-0.0016704	20.8052	0.00377659	20.8981	-0.00118773	5.45895	0.000396005	20.8962	-0.0003814		2276.37	0	2061.05	0.00132988
																												20.9031	-0.0016706	20.838	0.00379307	20.9308	-0.00119169	5.46714	0.000394365	20.929	-0.0003816		2276.47	0	2061.14	0.00151576
																												20.9276	-0.0016705	20.8626	0.00380616	20.9636	-0.00119479	5.47533	0.000393054	20.9618	-0.0003803		2276.57	0	2061.23	0.00186728
																												20.9604	-0.0016708	20.8953	0.00382328	20.9963	-0.00119734	5.48352	0.000391998	20.9945	-0.0003786		2276.68	0	2061.32	0.00212664
																												20.9932	-0.001672	20.9281	0.00383926	21.0291	-0.00120274	5.49171	0.000391115	21.0273	-0.0003772		2276.78	0	2061.41	0.00195725
																												21.0259	-0.0016736	20.9608	0.00385526	21.0537	-0.00120895	5.4999	0.000390327	21.0518	-0.0003764		2276.88	0	2061.5	0.00156283
																												21.0587	-0.0016749	20.9936	0.00387235	21.0864	-0.00121699	5.50809	0.000389574	21.0846	-0.0003763		2276.98	0.000453077	2061.59	0.00133716
																												21.0914	-0.0016762	21.0264	0.00388804	21.1192	-0.00122072	5.51628	0.000388822	21.1174	-0.0003782		2277.09	0.00112545	2061.67	0.00147517
																												21.116	-0.0016771	21.0509	0.00389697	21.1519	-0.00121854	5.52447	0.000388066	21.1501	-0.0003821		2277.19	0.00198568	2061.76	0.00139063
																												21.1488	-0.0016778	21.0837	0.00390658	21.1847	-0.00121297	5.53266	0.000387332	21.1829	-0.0003867		2277.29	0.00261076	2061.85	0.00144364
																												21.1815	-0.0016781	21.1165	0.00391815	21.2175	-0.00120663	5.54085	0.00038667	21.2156	-0.0003902		2277.4	0.00253026	2061.94	0.00134764
																												21.2143	-0.0016786	21.1492	0.00393362	21.242	-0.00120121	5.54904	0.000386144	21.2402	-0.0003916		2277.5	0.00180813	2062.03	0.000882188
																												21.247	-0.0016786	21.182	0.00395084	21.2748	-0.00119349	5.55723	0.000385824	21.273	-0.0003918		2277.6	0.00100162	2062.12	0.000429282
																												21.2798	-0.0016782	21.2147	0.00396809	21.3075	-0.0011877	5.56541	0.000385765	21.3057	-0.0003889		2277.71	0.000309873	2062.21	0.000171304
																												21.3044	-0.0016783	21.2393	0.00398075	21.3403	-0.00118413	5.5736	0.000385998	21.3385	-0.000383		2277.81	0	2062.3	0.00026431
																												21.3371	-0.0016795	21.2721	0.00399688	21.3731	-0.00118152	5.58179	0.000386518	21.3712	-0.0003772		2277.91	0	2062.39	0.000301781
																												21.3699	-0.0016812	21.3048	0.00401291	21.4058	-0.00118096	5.58998	0.000387285	21.404	-0.0003736		2278.02	0	2062.47	0.000344675
																												21.4026	-0.0016831	21.3376	0.00403034	21.4304	-0.00118253	5.59817	0.000388215	21.4286	-0.0003724		2278.12	0	2062.56	0.000655255
																												21.4354	-0.0016851	21.3703	0.00404794	21.4631	-0.00118572	5.60636	0.000389204	21.4613	-0.0003721		2302.34	0	2062.65	0.00102116
																												21.4682	-0.001686	21.4031	0.0040614	21.4959	-0.00118817	5.61455	0.000390126	21.4941	-0.0003723		2302.44	0	2062.74	0.00120506
																												21.4927	-0.0016854	21.4277	0.00406749	21.5287	-0.0011898	5.62274	0.000390874	21.5269	-0.0003731		2302.55	0	2062.83	0.00115934
																												21.5255	-0.001684	21.4604	0.0040721	21.5614	-0.0011911	5.63093	0.000391352	21.5596	-0.000375		2302.65	0	2062.92	0.00121755
																												21.5583	-0.001684	21.4932	0.00407605	21.5942	-0.00119323	5.63912	0.000391499	21.5924	-0.0003768		2302.75	0.000600298	2063.01	0.00100754
																												21.591	-0.0016855	21.5259	0.00408297	21.6188	-0.00119554	5.64731	0.000391285	21.6169	-0.0003767		2302.86	0.00130792	2063.1	0.000664232
																												21.6238	-0.0016869	21.5587	0.0040943	21.6515	-0.00119776	5.6555	0.000390709	21.6497	-0.000375		2302.96	0.00157805	2063.18	0.000577574
																												21.6565	-0.0016874	21.5915	0.00410936	21.6843	-0.00119636	5.66369	0.000389799	21.6825	-0.0003734		2303.07	0.00145317	2063.27	0.000443998
																												21.6811	-0.0016869	21.616	0.00412282	21.717	-0.00119073	5.67188	0.000388597	21.7152	-0.0003731		2303.17	0.000998323	2063.36	0.000526929
																												21.7139	-0.0016852	21.6488	0.00414158	21.7498	-0.00118337	5.68007	0.000387158	21.748	-0.0003731		2303.28	0.000327522	2063.45	0.000642569
																												21.7466	-0.0016834	21.6815	0.00415869	21.7826	-0.00117779	5.68826	0.000385536	21.7807	-0.0003714		2303.38	0	2063.54	0.000798358
																												21.7794	-0.0016825	21.7143	0.00417488	21.8071	-0.00117538	5.69645	0.000383776	21.8053	-0.0003685		2303.49	0	2063.63	0.00073334
																												21.8121	-0.0016819	21.7471	0.00419044	21.8399	-0.00117277	5.70464	0.000381914	21.8381	-0.0003633		2303.59	0	2063.72	0.000776479
																												21.8449	-0.0016816	21.7798	0.00420128	21.8726	-0.00116847	5.71283	0.000379963	21.8708	-0.0003593		2303.7	0	2063.81	0.000779801
																												21.8695	-0.0016813	21.8044	0.00420523	21.9054	-0.00116142	5.72102	0.000377928	21.9036	-0.0003578		2316.65	0	2063.9	0.000731963
																												21.9022	-0.0016805	21.8372	0.00420915	21.9382	-0.00115263	5.72921	0.000375804	21.9363	-0.0003564		2316.76	0	2063.98	0.000619565
																												21.935	-0.0016793	21.8699	0.00421624	21.9709	-0.00114555	5.7374	0.000373581	21.9691	-0.0003535		2316.86	0	2064.07	0.000776008
																												21.9677	-0.0016789	21.9027	0.00422569	21.9955	-0.001144	5.74559	0.00037125	21.9937	-0.0003502		2316.97	0	2064.16	0.000632254
																												22.0005	-0.0016798	21.9354	0.00423609	22.0282	-0.00114755	5.75378	0.000368809	22.0264	-0.0003445		2317.07	0.000480993	2064.25	0.000520461
																												22.0333	-0.0016817	21.9682	0.0042482	22.061	-0.00115376	5.76197	0.000366265	22.0592	-0.000338		2317.18	0.00116292	2064.34	0.000708073
																												22.0578	-0.0016835	21.9928	0.00425789	22.0938	-0.00115887	5.77016	0.000363627	22.0919	-0.0003321		2317.28	0.00153215	2064.43	0.000775834
																												22.0906	-0.0016855	22.0255	0.00427163	22.1265	-0.00116207	5.77835	0.000360909	22.1247	-0.0003278		2317.39	0.00147621	2064.52	0.00110696
																												22.1233	-0.0016868	22.0583	0.00428687	22.1593	-0.00116333	5.78654	0.000358123	22.1575	-0.0003234		2317.5	0.00106143	2064.61	0.00159729
																												22.1561	-0.0016871	22.091	0.00430222	22.1839	-0.00116319	5.79473	0.000355281	22.182	-0.0003188		2317.6	0.000360361	2064.7	0.00187928
																												22.1889	-0.0016862	22.1238	0.00431452	22.2166	-0.00116142	5.80292	0.000352387	22.2148	-0.0003112		2317.71	0	2064.79	0.00204331
																												22.2216	-0.0016846	22.1566	0.00431995	22.2494	-0.00115715	5.81111	0.000349447	22.2476	-0.0003027		2317.81	0	2064.87	0.00222194
																												22.2462	-0.0016834	22.1811	0.00431932	22.2821	-0.00115155	5.8193	0.000346465	22.2803	-0.0002947		2317.92	0	2064.96	0.00247866
																												22.279	-0.0016818	22.2139	0.00431651	22.3149	-0.00114829	5.82749	0.000343447	22.3131	-0.0002883		2318.03	0	2065.05	0.00248186
																												22.3117	-0.0016797	22.2466	0.00431658	22.3476	-0.00114915	5.83568	0.000340409	22.3458	-0.0002831		2333.23	0	2065.14	0.00242558
																												22.3445	-0.001677	22.2794	0.00432079	22.3722	-0.0011514	5.84387	0.000337361	22.3704	-0.0002795		2333.34	0	2065.23	0.00238236
																												22.3772	-0.0016731	22.3122	0.00432817	22.405	-0.00115485	5.85206	0.000334325	22.4032	-0.0002748		2333.45	0	2065.32	0.00199499
																												22.41	-0.0016684	22.3449	0.0043388	22.4377	-0.00115807	5.86025	0.000331328	22.4359	-0.0002698		2333.55	0	2065.41	0.00149043
																												22.4346	-0.0016649	22.3695	0.00434956	22.4705	-0.00116072	5.86844	0.0003284	22.4687	-0.000264		2333.66	0.000456533	2065.5	0.000800143
																												22.4673	-0.0016599	22.4022	0.00436633	22.5033	-0.00116205	5.87663	0.000325573	22.5014	-0.0002579		2333.77	0.00107277	2065.59	0.000436171
																												22.5001	-0.0016537	22.435	0.0043805	22.536	-0.00116225	5.88482	0.000322877	22.5342	-0.0002516		2333.88	0.00145955	2065.68	1.09332e-06
																												22.5328	-0.0016472	22.4678	0.00438899	22.5606	-0.0011619	5.89301	0.00032034	22.5588	-0.0002464		2333.98	0.00163618	2065.76	0
																												22.5656	-0.0016413	22.5005	0.0043941	22.5933	-0.00115986	5.9012	0.000317973	22.5915	-0.0002396		2334.09	0.00153252	2065.85	0
																												22.5984	-0.001636	22.5333	0.00439825	22.6261	-0.00115591	5.90939	0.000315772	22.6243	-0.000234		2334.2	0.00117199	2065.94	0
																												22.6229	-0.0016321	22.5579	0.00440055	22.6589	-0.00115187	5.91758	0.000313705	22.657	-0.0002286		2334.3	0.00042388	2066.03	0
																												22.6557	-0.0016269	22.5906	0.00440217	22.6916	-0.00114832	5.92577	0.000311725	22.6898	-0.0002219		2334.41	0	2066.12	0
																												22.6884	-0.0016213	22.6234	0.00440558	22.7244	-0.00114469	5.93396	0.000309761	22.7226	-0.000215		2334.52	0	2066.21	0
																												22.7212	-0.0016145	22.6561	0.00441445	22.7489	-0.00114274	5.94215	0.000307736	22.7471	-0.000211		2334.62	0	2066.3	0.00019698
																												22.754	-0.0016058	22.6889	0.00442615	22.7817	-0.00114227	5.95033	0.000305574	22.7799	-0.0002071		2334.73	0	2066.39	0.000355725
																												22.7867	-0.0015948	22.7217	0.00443394	22.8145	-0.001143	5.95852	0.000303215	22.8126	-0.000203		2336.12	0	2066.48	0.00039729
																												22.8113	-0.0015854	22.7462	0.00443502	22.8472	-0.00114278	5.96671	0.00030062	22.8454	-0.0001975		2336.23	0	2066.57	0.00029655
																												22.844	-0.0015724	22.779	0.00443232	22.88	-0.00114068	5.9749	0.000297775	22.8782	-0.0001899		2336.34	0	2066.65	0.000139203
																												22.8768	-0.0015599	22.8117	0.00443006	22.9127	-0.0011369	5.98309	0.000294687	22.9109	-0.0001796		2336.44	0	2066.74	0.0001667
																												22.9096	-0.0015473	22.8445	0.00443278	22.9373	-0.00113385	5.99128	0.000291386	22.9355	-0.0001708		2336.55	0.000397879	2066.83	0.000503118
																												22.9423	-0.0015336	22.8773	0.00444094	22.9701	-0.00113175	5.99947	0.000287911	22.9683	-0.0001593		2336.66	0.00111459	2066.92	0.00106444
																												22.9751	-0.0015187	22.91	0.00445114	23.0028	-0.00113199	6.00766	0.000284304	23.001	-0.0001496		2336.77	0.00167298	2067.01	0.0014069
																												22.9997	-0.0015065	22.9346	0.0044589	23.0356	-0.00113069	6.01585	0.0002806	23.0338	-0.0001413		2336.87	0.00217321	2067.1	0.00149564
																												23.0324	-0.0014892	22.9673	0.00446934	23.0683	-0.00112456	6.02404	0.00027683	23.0665	-0.0001327		2336.98	0.00231425	2067.19	0.00154224
																												23.0652	-0.0014704	23.0001	0.00447814	23.1011	-0.00111509	6.03223	0.000273009	23.0993	-0.0001228		2337.09	0.00190286	2067.28	0.00129742
																												23.0979	-0.0014496	23.0329	0.0044842	23.1257	-0.0011082	6.04042	0.000269142	23.1239	-0.0001143		2337.19	0.00155078	2067.37	0.000893795
																												23.1061	-0.0014441	23.0656	0.00448815	23.1584	-0.00110121	6.04861	0.000265231	23.1566	-0.000103		2337.3	0.00118738	2067.46	0.000872669
																												23.1307	-0.0014269	23.0984	0.00449112	23.1912	-0.00109624	6.0568	0.000261268	23.1894	-9.228e-05		2337.41	0.000419744	2067.55	0.00069442
																												23.1634	-0.0014023	23.123	0.0044936	23.224	-0.00109094	6.06499	0.000257248	23.2221	-8.087e-05		2337.52	0	2067.64	0.000920494
																												23.188	-0.001383	23.1557	0.00449851	23.2567	-0.00108237	6.07318	0.000253166	23.2549	-6.765e-05		2337.62	0.000611511	2067.72	0.000979191
																												23.2208	-0.0013558	23.1885	0.00450634	23.2895	-0.00106843	6.08137	0.000249021	23.2877	-5.378e-05		2337.73	0.00140287	2067.81	0.00104052
																												23.2535	-0.0013262	23.2212	0.00451608	23.314	-0.0010555	6.08956	0.000244812	23.3122	-4.379e-05		2337.84	0.00170349	2067.9	0.000860635
																												23.2863	-0.0012935	23.254	0.00452728	23.3468	-0.00103895	6.09775	0.000240544	23.345	-3.129e-05		2337.94	0.00148034	2067.99	0.000447697
																												23.3191	-0.0012576	23.2867	0.00454225	23.3796	-0.00102545	6.10594	0.000236227	23.3777	-1.913e-05		2338.05	0.000880903	2068.08	0.00016066
																												23.3518	-0.0012185	23.3113	0.00455736	23.4123	-0.00101408	6.11413	0.000231886	23.4105	-6.863e-06		2338.16	0.00025132	2068.17	0.000337967
																												23.3764	-0.0011875	23.3441	0.00458197	23.4451	-0.0010024	6.12232	0.00022756	23.4433	4.731e-06		2338.27	0	2068.26	0.000598364
																												23.4091	-0.0011446	23.3768	0.00460647	23.4778	-0.00098883	6.13051	0.000223295	23.476	1.5774e-05		2338.37	0	2068.35	0.0009449
																												23.4419	-0.0011005	23.4096	0.00462631	23.5024	-0.000977938	6.1387	0.000219142	23.5006	2.4921e-05		2338.48	0	2068.44	0.000935284
																												23.4747	-0.0010539	23.4424	0.00464292	23.5352	-0.000964471	6.14689	0.000215147	23.5333	3.9483e-05		2338.59	0	2068.53	0.000707784
																												23.5074	-0.0010042	23.4669	0.00465521	23.5679	-0.000952886	6.15508	0.00021134	23.5661	5.5682e-05		2338.69	0	2068.62	0.000598441
																												23.5402	-0.0009515	23.4997	0.00467262	23.6007	-0.000941055	6.16327	0.000207738	23.5989	7.1291e-05		2338.8	0.000369772	2068.71	0.00076166
																												23.5647	-0.0009105	23.5324	0.0046926	23.6334	-0.000926394	6.17146	0.000204339	23.6316	8.5872e-05		2338.91	0.0010397	2068.79	0.0010335
																												23.5975	-0.0008543	23.5652	0.00471667	23.6662	-0.000908481	6.17965	0.000201127	23.6644	9.9757e-05		2339.02	0.00156986	2068.88	0.00126014
																												23.6303	-0.0007964	23.598	0.00474352	23.6908	-0.000892899	6.18784	0.00019809	23.689	0.00010952		2339.12	0.0016417	2068.97	0.00110104
																												23.663	-0.0007371	23.6307	0.00477169	23.7235	-0.000867836	6.19603	0.000195221	23.7217	0.00012165		2339.23	0.00119636	2069.06	0.000926567
																												23.6958	-0.0006771	23.6553	0.00479399	23.7563	-0.000836183	6.20422	0.000192525	23.7545	0.00013267		2339.34	0.000403791	2069.15	0.000769599
																												23.7285	-0.000616	23.688	0.00482593	23.789	-0.000798956	6.21241	0.000190017	23.7872	0.00014256		2339.45	0	2069.24	0.000576171
																												23.7531	-0.0005687	23.7208	0.00486155	23.8218	-0.000759762	6.2206	0.000187729	23.82	0.00015252		2339.55	0	2069.33	0.000571167
																												23.7859	-0.0005044	23.7536	0.00490245	23.8546	-0.000719826	6.22879	0.000185689	23.8528	0.00016332		2339.66	0	2069.42	0.000495208
																												23.8186	-0.00044	23.7863	0.00494938	23.8791	-0.000687488	6.23698	0.000183923	23.8773	0.00017155		2339.77	0	2069.51	0.000610488
																												23.8514	-0.0003752	23.8191	0.0050028	23.9119	-0.000638857	6.24517	0.000182439	23.9101	0.00018233		2339.87	0.000404231	2069.6	0.000845622
																												23.8842	-0.0003098	23.8437	0.00504818	23.9447	-0.000585967	6.25336	0.000181227	23.9428	0.00019336		2339.98	0.00104919	2069.69	0.000819064
																												23.9169	-0.000244	23.8764	0.00511774	23.9774	-0.00053204	6.26155	0.00018025	23.9756	0.00020523		2340.09	0.00146605	2069.78	0.000624478
																												23.9415	-0.0001939	23.9092	0.00520013	24.0102	-0.000474845	6.26974	0.000179448	24.0084	0.00021754		2340.2	0.00147074	2069.87	0.000286166
																												23.9742	-0.0001246	23.9419	0.00529962	24.0429	-0.000409741	6.27793	0.000178732	24.0411	0.00022995		2340.3	0.00107618	2069.96	0.000184132
																												24.007	-5.18e-05	23.9747	0.00542112	24.0675	-0.000355299	6.28612	0.000178	24.0657	0.00024032		2340.41	0.000368097	2070.04	4.70143e-07
																												24.0398	2.4456e-05	24.0074	0.00556971	24.1003	-0.000277753	6.29431	0.000177145	24.0984	0.00025749		2340.52	0	2070.13	0
																												24.0725	0.0001032	24.032	0.00570191	24.133	-0.000197417	6.3025	0.000176064	24.1312	0.00027914		2340.63	0	2070.22	0.00015538
																												24.1053	0.00018379	24.0648	0.00590985	24.1658	-0.000113021	6.31069	0.000174677	24.164	0.00030334		2340.73	0	2070.31	0.000260638
																												24.1298	0.00024575	24.0975	0.00616252	24.1985	-1.98061e-05	6.31888	0.000172934	24.1967	0.00032764		2340.84	0	2070.4	0.000440696
																												24.1626	0.00033142	24.1303	0.0064741	24.2313	8.56004e-05	6.32707	0.000170827	24.2295	0.00035205		2341.38	0	2070.49	0.00082026
																												24.1954	0.00042178	24.1631	0.0068611	24.2559	0.000172869	6.33525	0.000168391	24.254	0.00037133		2341.49	0	2070.58	0.00100151
																												24.2281	0.00051815	24.1876	0.00721068	24.2886	0.000298633	6.34344	0.000165699	24.2868	0.0003986		2341.59	0	2070.67	0.0010305
																												24.2609	0.00062198	24.1958	0.00733955	24.3214	0.000433325	6.35163	0.000162854	24.3196	0.00042619		2341.7	0	2070.76	0.0012691
																												24.2936	0.00073495	24.2204	0.00776513	24.3378	0.000503962	6.35982	0.000159966	24.3523	0.00045358		2341.81	0.000382258	2070.85	0.00171604
																												24.3182	0.00082629	24.2531	0.00842978	24.3541	0.000577079	6.36801	0.000157134	24.3851	0.00048181		2341.92	0.0010542	2070.94	0.00233225
																												24.351	0.00095682	24.2859	0.00921857	24.3869	0.000732162	6.3762	0.000154435	24.4178	0.00051182		2342.02	0.00151248	2071.03	0.00282027
																												24.3837	0.00109814	24.3187	0.0101446	24.4197	0.000900985	6.38439	0.000151909	24.4424	0.00053627		2342.13	0.00144993	2071.12	0.00325786
																												24.4165	0.0012522	24.3514	0.0112153	24.4442	0.00103693	6.39258	0.000149571	24.4752	0.00057237		2342.24	0.000905002	2071.21	0.00319449
																												24.4492	0.00142022	24.3842	0.0124385	24.477	0.00123045	6.40077	0.000147416	24.5079	0.00061241		2342.35	0.000261394	2071.3	0.00256924
																												24.4574	0.00146452	24.4006	0.0131119	24.5097	0.00143891	6.40896	0.000145436	24.5407	0.0006556		2342.45	0	2071.39	0.00199205
																												24.482	0.0016032	24.4087	0.0134649	24.5425	0.00166312	6.41715	0.00014363	24.5735	0.0007009		2342.56	0	2071.47	0.00241035
																												24.5066	0.0017508	24.4415	0.0149892	24.5753	0.00190427	6.42534	0.000142018	24.6062	0.00074806		2342.67	0	2071.56	0.00299477
																												24.5393	0.00196192	24.4661	0.0162496	24.608	0.00216572	6.43353	0.000140638	24.6308	0.00078463		2342.78	0.000338899	2071.65	0.00299963
																												24.5721	0.00219041	24.4743	0.0166913	24.6326	0.00237741	6.44172	0.00013954	24.6635	0.00083431		2342.88	0.000971812	2071.74	0.00295173
																												24.6049	0.00243741	24.507	0.0185607	24.6654	0.00268257	6.44991	0.000138776	24.6963	0.00088445		2342.99	0.00153894	2071.83	0.00198667
																												24.6376	0.00270297	24.5152	0.0190526	24.6981	0.00301442	6.4581	0.000138392	24.7291	0.00093538		2343.1	0.00221439	2071.92	0.000826828
																												24.6704	0.00298643	24.5398	0.0205834	24.7309	0.0033728	6.46629	0.000138404	24.7618	0.00098797		2343.21	0.00251471	2072.01	0.000425828
																												24.6949	0.00321071	24.5644	0.022192	24.7391	0.00346666	6.47448	0.000138792	24.7946	0.00104289		2343.31	0.00222963	2072.1	0.000425515
																												24.7277	0.00352559	24.5725	0.0227444	24.7636	0.00375902	6.48267	0.000139493	24.8191	0.00108541		2343.42	0.00165983	2072.19	0.000669133
																												24.7605	0.00385797	24.5971	0.0244474	24.7964	0.00417513	6.49086	0.000140404	24.8519	0.00114292		2343.53	0.00113082	2072.28	0.0011561
																												24.7932	0.00420619	24.6053	0.0250296	24.821	0.00450813	6.49905	0.000141392	24.8847	0.00120011		2343.64	0.000417764	2072.37	0.00150017
																												24.8096	0.00438574	24.6299	0.0268163	24.8537	0.00498244	6.50724	0.000142309	24.9174	0.00125566		2343.74	0	2072.46	0.00181113
																												24.826	0.00456867	24.6463	0.0280387	24.8865	0.0054946	6.51543	0.000143004	24.9502	0.00130881		2343.85	0	2072.55	0.00198841
																												24.8587	0.0049438	24.6626	0.0292837	24.9192	0.00604738	6.52362	0.000143345	24.9829	0.00135993		2343.96	0	2072.64	0.00186044
																												24.8833	0.00523251	24.6872	0.0311895	24.9356	0.00633895	6.53181	0.000143234	25.0075	0.00139787		2344.07	0	2072.73	0.00174993
																												24.9161	0.00562764	24.6954	0.0318339	24.952	0.00664012	6.54	0.000142614	25.0403	0.00144876		2346.11	0	2072.82	0.00184596
																												24.9488	0.00603741	24.72	0.0337906	24.9848	0.00726905	6.54819	0.000141468	25.073	0.00149951		2346.22	0	2072.91	0.00178064
																												24.9816	0.00646699	24.7281	0.0344497	25.0093	0.00776191	6.55638	0.000139826	25.0976	0.00153798		2346.33	0	2073	0.00230166
																												25.0143	0.00692408	24.7609	0.0371131	25.0421	0.00844537	6.56457	0.00013775	25.1058	0.0015511		2346.44	0	2073.08	0.00246637
																												25.0389	0.0072922	24.7855	0.0391314	25.0748	0.00915892	6.57276	0.000135324	25.1385	0.0016059		2346.54	0.000423007	2073.17	0.00279358
																												25.0471	0.00742117	24.7937	0.0398069	25.083	0.00934215	6.58095	0.000132649	25.1713	0.001664		2346.65	0.00113183	2073.26	0.00359322
																												25.0717	0.00783223	24.8182	0.0418392	25.1076	0.00990378	6.58914	0.000129828	25.1959	0.00170917		2346.76	0.00162434	2073.35	0.00566763
																												25.1044	0.00845628	24.8346	0.0431966	25.1404	0.0106813	6.59733	0.000126954	25.2286	0.00177182		2346.87	0.00162497	2073.44	0.00707098
																												25.1372	0.00920792	24.851	0.0445533	25.1731	0.0114937	6.60552	0.000124104	25.2614	0.00183741		2346.97	0.00158756	2073.53	0.00867565
																												25.1699	0.0101414	24.8674	0.0459066	25.1977	0.0121282	6.61371	0.00012133	25.2942	0.00190519		2347.08	0.00159201	2073.62	0.0104804
																												25.1781	0.01041	24.8838	0.0472535	25.2305	0.0130115	6.6219	0.00011866	25.3269	0.00197521		2347.19	0.00170413	2073.71	0.00934021
																												25.2027	0.0113159	24.9001	0.0485912	25.2632	0.0139433	6.63009	0.000116093	25.3597	0.00204818		2347.3	0.00164376	2073.8	0.0082098
																												25.2355	0.0127956	24.9165	0.0499176	25.296	0.014932	6.63828	0.000113602	25.3842	0.00210446		2347.41	0.0011393	2073.89	0.00776958
																												25.2437	0.0132219	24.9411	0.0518825	25.3042	0.0151892	6.64647	0.000111137	25.417	0.00218001		2347.51	0.000375276	2073.98	0.00715039
																												25.26	0.0141518	24.9493	0.0525301	25.3287	0.015988	6.65466	0.000108644	25.4498	0.00225494		2347.62	0	2074.07	0.00569011
																												25.2928	0.01637	24.9738	0.0544478	25.3615	0.0171262	6.66285	0.000106071	25.4825	0.00232988		2347.73	0	2074.16	0.00451065
																												25.3256	0.0191897	24.982	0.0550779	25.3861	0.018045	6.67104	0.000103382	25.5153	0.00240793		2347.84	0	2074.25	0.00297953
																												25.3501	0.0218263	25.0066	0.0569371	25.4188	0.0193715	6.67923	0.000100566	25.548	0.00249128		2347.95	0	2074.34	0.00191627
																												25.3583	0.0228284	25.0148	0.0575456	25.4516	0.0208306	6.68742	9.76463e-05	25.5726	0.00255644		2350.1	0	2074.43	0.000750069
																												25.3747	0.0250513	25.0394	0.0593339	25.4843	0.0224411	6.69561	9.46683e-05	25.6054	0.00264464		2350.21	0	2074.52	0.000171156
																												25.3911	0.0276095	25.0557	0.0604924	25.5089	0.0237589	6.7038	9.16936e-05	25.6381	0.00273385		2350.32	0	2074.61	0.000141022
																												25.3993	0.0290325	25.0721	0.0616217	25.5171	0.0242201	6.71199	8.8777e-05	25.6709	0.00282504		2350.43	0	2074.7	0.000244649
																												25.4075	0.0305621	25.1049	0.0637854	25.5499	0.0261776	6.72017	8.59611e-05	25.7036	0.0029188		2350.54	0.000551452	2074.79	0.000485601
																												25.4238	0.0339752	25.1376	0.0658157	25.558	0.0266952	6.72836	8.32584e-05	25.7364	0.00301409		2350.65	0.00172992	2074.88	0.000595033
																												25.4402	0.037921	25.154	0.0667802	25.5744	0.0277641	6.73655	8.06507e-05	25.761	0.00308576		2350.75	0.00313371	2074.97	0.00130555
																												25.4484	0.0401177	25.1622	0.0672501	25.599	0.0294515	6.74474	7.80906e-05	25.7937	0.00318232		2350.86	0.00475632	2075.06	0.00377823
																												25.4566	0.0424768	25.195	0.0690532	25.6072	0.0300362	6.75293	7.55161e-05	25.8265	0.00328129		2350.97	0.00565651	2075.15	0.0105538
																												25.473	0.0477241	25.2032	0.0694863	25.6399	0.0324846	6.76112	7.28597e-05	25.8592	0.00338239		2351.08	0.00500615	2075.23	0.023121
																												25.4812	0.0506334	25.2277	0.0707483	25.6727	0.0351009	6.76931	7.00648e-05	25.892	0.00348486		2351.19	0.00342583	2075.32	0.0374943
																												25.4893	0.0537472	25.2605	0.0723563	25.6809	0.0357794	6.7775	6.70928e-05	25.9248	0.00358864		2351.29	0.00263189	2075.41	0.0467198
																												25.4975	0.0570765	25.2932	0.073902	25.7055	0.0378676	6.78569	6.39428e-05	25.9493	0.00366758		2351.4	0.00204915	2075.5	0.0521896
																												25.5057	0.060632	25.326	0.0754179	25.7136	0.0385796	6.79388	6.06469e-05	25.9821	0.00377487		2351.51	0.00252444	2075.59	0.0540751
																												25.5139	0.0644244	25.3506	0.076556	25.7382	0.0407556	6.80207	5.7267e-05	26.0149	0.00388466		2351.62	0.00346595	2075.68	0.0551642
																												25.5221	0.0684643	25.3833	0.0781006	25.7464	0.0414922	6.81026	5.38863e-05	26.0476	0.00399656		2351.73	0.00343091	2075.77	0.0526135
																												25.5303	0.0727622	25.3915	0.078495	25.7628	0.0429783	6.81845	5.05972e-05	26.0804	0.00411034		2351.83	0.00263925	2075.86	0.0474998
																												25.5385	0.0773285	25.4161	0.0797084	25.7792	0.044477	6.82664	4.74878e-05	26.1131	0.0042268		2351.94	0.00170069	2075.95	0.0398985
																												25.5467	0.0821733	25.4488	0.0814206	25.7955	0.0459828	6.83483	4.4632e-05	26.1377	0.00431707		2352.05	0.000590275	2076.04	0.036426
																												25.5549	0.0873064	25.4816	0.0832728	25.8119	0.0474896	6.84302	4.20839e-05	26.1705	0.00444223		2352.16	0	2076.13	0.0254677
																												25.5631	0.0927375	25.498	0.0842597	25.8283	0.0489911	6.85121	3.98769e-05	26.2032	0.00457196		2352.27	0	2076.22	0.01617
																												25.5712	0.0984757	25.5144	0.0852908	25.8365	0.0497379	6.8594	3.80261e-05	26.2114	0.00460497		2352.38	0	2076.31	0.00869284
																												25.5794	0.10453	25.5389	0.0869257	25.8611	0.0519517	6.86759	3.65275e-05	26.236	0.00470554		2352.48	0.000594343	2076.4	0.00366893
																												25.5876	0.110909	25.5471	0.0874951	25.8693	0.0526779	6.87578	3.53585e-05	26.2687	0.00484369		2352.59	0.00144608	2076.49	0.00175072
																												25.5958	0.11762	25.5717	0.0892789	25.8938	0.0548091	6.88397	3.44812e-05	26.3015	0.00498613		2352.7	0.0019025	2076.58	0.000569872
																												25.604	0.124672	25.5881	0.0905318	25.902	0.055501	6.89216	3.38406e-05	26.3261	0.00509542		2352.81	0.00180952	2076.67	0.00024889
																												25.6122	0.132071	25.6045	0.0918356	25.9266	0.0575109	6.90035	3.33675e-05	26.3588	0.00524606		2352.92	0.00121028	2076.76	7.01062e-07
																												25.6204	0.139824	25.6208	0.0931898	25.943	0.0587889	6.90854	3.2983e-05	26.3916	0.00540743		2353.02	0.000383188	2076.85	0
																												25.6286	0.147936	25.6372	0.0945931	25.9512	0.0594074	6.91673	3.26115e-05	26.4243	0.005587		2353.13	0	2076.94	0
																												25.6368	0.156412	25.6536	0.0960432	25.9839	0.0617291	6.92492	3.21869e-05	26.4571	0.00579424		2353.24	0	2077.03	0
																												25.645	0.165257	25.67	0.0975372	26.0167	0.0637793	6.93311	3.16644e-05	26.4899	0.00604242		2353.35	0	2077.12	0
																												25.6531	0.174474	25.6864	0.0990706	26.0249	0.0642454	6.9413	3.10272e-05	26.5144	0.00626721		2353.46	0	2077.21	0.000180973
																												25.6613	0.184065	25.7027	0.100638	26.0494	0.0655258	6.94949	3.02872e-05	26.5472	0.00664503		2360.95	0	2077.3	0.000406429
																												25.6695	0.194032	25.7191	0.102234	26.0822	0.0669461	6.95768	2.9487e-05	26.5799	0.00716486		2361.06	0	2077.39	0.000542452
																												25.6777	0.204373	25.7273	0.103041	26.0904	0.0672488	6.96587	2.8689e-05	26.6045	0.0077026		2361.16	0	2077.48	0.000559323
																												25.6859	0.215088	25.7519	0.105485	26.1149	0.0680308	6.97406	2.79609e-05	26.6127	0.00792064		2361.27	0	2077.57	0.00060502
																												25.6941	0.226175	25.7601	0.106305	26.1395	0.0686257	6.98225	2.73612e-05	26.6455	0.00905861		2361.38	0.00040555	2077.66	0.00133519
																												25.7023	0.237628	25.7764	0.107946	26.1723	0.0691339	6.99044	2.69266e-05	26.6782	0.0107884		2361.49	0.00113548	2077.75	0.00196778
																												25.7105	0.249444	25.7928	0.109583	26.205	0.0693268	6.99863	2.6662e-05	26.7028	0.0126365		2361.6	0.00163998	2077.84	0.00264927
																												25.7187	0.261614	25.8092	0.111207	26.2378	0.0692235	7.00682	2.65369e-05	26.7192	0.0142057		2361.71	0.00161811	2077.93	0.00324712
																												25.7269	0.274131	25.8256	0.112811	26.2706	0.0688507	7.01501	2.64897e-05	26.7356	0.0160963		2361.82	0.00113036	2078.02	0.00322248
																												25.735	0.286984	25.842	0.114388	26.3033	0.0682412	7.0232	2.64449e-05	26.7437	0.017177		2361.93	0.00101389	2078.11	0.00252279
																												25.7432	0.300164	25.8583	0.115928	26.3279	0.0676526	7.03139	2.63143e-05	26.7683	0.0210372		2362.03	0.00146292	2078.2	0.00229748
																												25.7514	0.313656	25.8665	0.116683	26.3525	0.0669698	7.03958	2.60095e-05	26.7847	0.0241926		2362.14	0.00183479	2078.29	0.00195378
																												25.7596	0.327447	25.8911	0.11887	26.3606	0.066724	7.04777	2.54493e-05	26.7929	0.0259661		2362.25	0.00272641	2078.38	0.00180021
																												25.7678	0.341523	25.9075	0.120255	26.3934	0.0656644	7.05596	2.45669e-05	26.8011	0.0278798		2362.36	0.00351209	2078.47	0.00190805
																												25.776	0.355866	25.9157	0.120922	26.4262	0.0645092	7.06415	2.33145e-05	26.8093	0.0299413		2362.47	0.00335059	2078.56	0.00187647
																												25.7842	0.370461	25.9402	0.12281	26.4425	0.0639063	7.07234	2.16653e-05	26.8175	0.0321584		2362.58	0.00283703	2078.65	0.00185655
																												25.7924	0.385288	25.9484	0.123398	26.4589	0.0632918	7.08053	1.96214e-05	26.8338	0.0370906		2362.69	0.00200919	2078.74	0.0014742
																												25.8006	0.40033	25.9812	0.125518	26.4917	0.0620432	7.08872	1.72137e-05	26.842	0.0398217		2362.8	0.000676018	2078.83	0.00148782
																												25.8088	0.415567	26.0139	0.127232	26.5162	0.061105	7.09691	1.45003e-05	26.8502	0.0427402		2362.91	0	2078.92	0.00162247
																												25.8169	0.430978	26.0467	0.128507	26.549	0.059875	7.10509	1.15645e-05	26.8584	0.0458544		2363.01	0	2079.01	0.00201818
																												25.8251	0.446544	26.0795	0.129323	26.5818	0.0586876	7.11328	8.50593e-06	26.8666	0.0491724		2363.12	0	2079.1	0.0020427
																												25.8333	0.462243	26.104	0.129624	26.5981	0.0581144	7.12147	5.44034e-06	26.8748	0.0527025		2363.23	0	2079.19	0.00185791
																												25.8415	0.478054	26.1368	0.129611	26.6145	0.0575572	7.12966	2.48047e-06	26.883	0.056453		2364.43	0	2079.27	0.00175984
																												25.8497	0.493956	26.1696	0.129139	26.6473	0.056499	7.13785	-2.73441e-07	26.8912	0.060432		2364.54	0	2079.36	0.00184603
																												25.8579	0.509927	26.2023	0.128237	26.68	0.0555288	7.14604	-2.74804e-06	26.8993	0.0646478		2364.65	0	2079.45	0.00201119
																												25.8661	0.525945	26.2351	0.126939	26.6882	0.0553016	7.15423	-4.89829e-06	26.9075	0.0691085		2364.76	0	2079.54	0.00222145
																												25.8743	0.541988	26.2678	0.125284	26.7046	0.0548666	7.16242	-6.71767e-06	26.9157	0.073822		2364.87	0.000429634	2079.63	0.00197515
																												25.8825	0.558035	26.2924	0.123834	26.7374	0.0540763	7.17061	-8.23223e-06	26.9239	0.0787961		2364.98	0.00111859	2079.72	0.00122146
																												25.8906	0.574062	26.317	0.122229	26.7701	0.0533937	7.1788	-9.49818e-06	26.9321	0.0840387		2365.09	0.00156626	2079.81	0.000795522
																												25.8988	0.590048	26.3252	0.121664	26.8029	0.052821	7.18699	-1.05782e-05	26.9403	0.0895569		2365.19	0.0015775	2079.9	0.000218776
																												25.907	0.605972	26.3579	0.119281	26.8275	0.0524663	7.19518	-1.15416e-05	26.9485	0.0953581		2365.3	0.00114522	2079.99	0.00019389
																												25.9152	0.621811	26.3907	0.116749	26.8356	0.0523628	7.20337	-1.24512e-05	26.9567	0.101449		2365.41	0.000386534	2080.08	0.000316047
																												25.9234	0.637543	26.3989	0.116099	26.8684	0.0520236	7.21156	-1.33621e-05	26.9649	0.107836		2365.52	0.000409647	2080.17	0.000375308
																												25.9316	0.653147	26.4234	0.114125	26.893	0.0518485	7.21975	-1.43173e-05	26.9731	0.114525		2365.63	0.00106588	2080.26	0.000338987
																												25.9398	0.668603	26.4316	0.113461	26.9257	0.0517224	7.22794	-1.53513e-05	26.9812	0.121523		2365.74	0.00147322	2080.35	0.000231097
																												25.948	0.683889	26.4562	0.111462	26.9585	0.0517196	7.23613	-1.64924e-05	26.9894	0.128833		2365.85	0.00142897	2080.44	6.76208e-07
																												25.9562	0.698986	26.4726	0.11013	26.9913	0.0518396	7.24432	-1.77712e-05	26.9976	0.136461		2365.96	0.000964239	2080.53	0.000309728
																												25.9644	0.713872	26.4808	0.109466	27.024	0.0520813	7.25251	-1.92056e-05	27.0058	0.144411		2366.07	0.000305506	2080.62	0.000521352
																												25.9725	0.72853	26.5053	0.107493	27.0568	0.0524437	7.2607	-2.08044e-05	27.014	0.152687		2366.18	0	2080.71	0.000792321
																												25.9807	0.742939	26.5135	0.106844	27.0732	0.0526703	7.26889	-2.25621e-05	27.0222	0.16129		2366.29	0	2080.8	0.000993638
																												25.9889	0.757082	26.5463	0.104303	27.0813	0.052795	7.27708	-2.44524e-05	27.0304	0.170223		2366.4	0	2080.89	0.00126141
																												25.9971	0.77094	26.579	0.101876	27.1141	0.0533679	7.28527	-2.64327e-05	27.0386	0.179488		2366.5	0	2080.98	0.00151511
																												26.0053	0.784498	26.5872	0.10129	27.1469	0.0540524	7.29346	-2.84452e-05	27.0468	0.189084		2367.81	0	2081.07	0.001608
																												26.0135	0.797738	26.6118	0.0995869	27.1796	0.054843	7.30165	-3.04298e-05	27.055	0.199012		2367.92	0	2081.16	0.00152294
																												26.0217	0.810644	26.6282	0.0985004	27.2042	0.055507	7.30984	-3.23358e-05	27.0631	0.20927		2368.03	0	2081.25	0.00123427
																												26.0299	0.823203	26.6446	0.0974554	27.2124	0.055742	7.31803	-3.41334e-05	27.0713	0.219857		2368.14	0	2081.34	0.000674964
																												26.0381	0.835399	26.6691	0.0959707	27.2451	0.0567479	7.32622	-3.58191e-05	27.0795	0.230769		2368.25	0.000454051	2081.43	0.000475424
																												26.0463	0.84722	26.6773	0.0954989	27.2697	0.0575665	7.33441	-3.74158e-05	27.0877	0.242004		2368.36	0.00132235	2081.52	0.000294241
																												26.0544	0.858652	26.7019	0.0941567	27.2943	0.0584354	7.3426	-3.89644e-05	27.0959	0.253555		2368.47	0.00195941	2081.61	0.000175245
																												26.0626	0.869685	26.7265	0.0929302	27.3025	0.0587359	7.35079	-4.05061e-05	27.1041	0.265419		2368.58	0.00190447	2081.7	0.000187476
																												26.0708	0.880308	26.7346	0.0925482	27.3352	0.0599904	7.35898	-4.20686e-05	27.1123	0.277588		2368.69	0.00120894	2081.79	0.000259412
																												26.079	0.89051	26.7674	0.0911573	27.368	0.0613239	7.36717	-4.36547e-05	27.1205	0.290056		2368.8	0.000356977	2081.88	0.000328143
																												26.0872	0.900283	26.8002	0.0899854	27.4007	0.0627277	7.37536	-4.52356e-05	27.1287	0.302814		2368.91	0	2081.97	0.000345461
																												26.0954	0.909619	26.8329	0.0890239	27.4335	0.0641933	7.38355	-4.67512e-05	27.1369	0.315854		2369.02	0	2082.07	0.000401404
																												26.1036	0.91851	26.8575	0.0884338	27.4581	0.0653275	7.39174	-4.81173e-05	27.145	0.329165		2369.13	0	2082.16	0.000643028
																												26.1118	0.926951	26.8903	0.0878156	27.4908	0.0668777	7.39993	-4.92379e-05	27.1532	0.342737		2369.24	0	2082.25	0.000959102
																												26.12	0.934935	26.923	0.087385	27.499	0.0672707	7.40812	-5.00234e-05	27.1614	0.356558		2369.35	0	2082.34	0.00162714
																												26.1282	0.94246	26.9558	0.0871332	27.5236	0.0684601	7.41631	-5.04061e-05	27.1696	0.370615		2369.45	0	2082.43	0.00213991
																												26.1363	0.94952	26.9885	0.0870466	27.5563	0.0700649	7.4245	-5.03546e-05	27.1778	0.384896		2369.56	0	2082.52	0.00213826
																												26.1445	0.956115	27.0213	0.0871116	27.5891	0.0716859	7.43269	-4.98874e-05	27.186	0.399386		2369.67	0	2082.61	0.0017131
																												26.1527	0.962243	27.0459	0.0872546	27.6137	0.0729081	7.44088	-4.90751e-05	27.1942	0.414071		2369.78	0.000478216	2082.7	0.00111266
																												26.1609	0.967903	27.0786	0.0875636	27.6219	0.0733159	7.44907	-4.80387e-05	27.2024	0.428935		2369.89	0.00120127	2082.79	0.000300259
																												26.1691	0.973094	27.1114	0.0879921	27.6464	0.0745393	7.45726	-4.69338e-05	27.2106	0.443963		2370	0.00216031	2082.88	3.23275e-06
																												26.1773	0.977819	27.1441	0.0885235	27.671	0.0757607	7.46545	-4.59356e-05	27.2188	0.459136		2370.11	0.0029755	2082.97	0
																												26.1855	0.982078	27.1769	0.0891498	27.6792	0.0761674	7.47364	-4.52182e-05	27.2269	0.474438		2370.22	0.00315378	2083.06	0
																												26.1937	0.985873	27.2097	0.0898605	27.712	0.0777932	7.48183	-4.49371e-05	27.2351	0.48985		2370.33	0.00276233	2083.15	0
																												26.2019	0.989208	27.2178	0.0900495	27.7283	0.0786071	7.49001	-4.52128e-05	27.2433	0.505355		2370.44	0.00211997	2083.24	0
																												26.21	0.992084	27.2342	0.0904395	27.7447	0.0794232	7.4982	-4.61232e-05	27.2515	0.520933		2370.55	0.00135054	2083.33	0.000191697
																												26.2182	0.994508	27.267	0.0912627	27.7775	0.0810675	7.50639	-4.7705e-05	27.2597	0.536564		2370.66	0.000426394	2083.42	0.000446061
																												26.2264	0.996482	27.2997	0.0921341	27.7939	0.0819	7.51458	-4.99607e-05	27.2679	0.552229		2370.77	0	2083.51	0.000726597
																												26.2346	0.998012	27.3325	0.0930425	27.8102	0.0827433	7.52277	-5.28518e-05	27.2761	0.567907		2370.88	0	2083.6	0.000858742
																												26.2428	0.999104	27.3653	0.0939781	27.8348	0.0840374	7.53096	-5.63185e-05	27.2843	0.583579		2370.99	0	2083.69	0.00078404
																												26.2674	0.999818	27.398	0.0949316	27.843	0.0844787	7.53915	-6.0283e-05	27.2925	0.599223		2371.1	0	2083.78	0.000570314
																												26.2838	0.99823	27.4226	0.0956533	27.8676	0.0858407	7.54734	-6.46586e-05	27.3006	0.61482		2380.43	0	2083.87	0.000787424
																												26.3001	0.995068	27.439	0.0961364	27.9003	0.0877714	7.55553	-6.93521e-05	27.3088	0.630347		2380.54	0	2083.96	0.00134124
																												26.3165	0.990401	27.4553	0.096621	27.9331	0.0898794	7.56372	-7.42702e-05	27.317	0.645784		2380.65	0	2084.05	0.0017572
																												26.3247	0.987526	27.4881	0.097594	27.9413	0.0904405	7.57191	-7.93287e-05	27.3252	0.661111		2380.76	0	2084.14	0.00184623
																												26.3329	0.984303	27.5209	0.0985719	27.9658	0.0922194	7.5801	-8.44473e-05	27.3334	0.676306		2380.87	0.000416557	2084.23	0.00152115
																												26.3411	0.980741	27.5372	0.0990627	27.9822	0.0934946	7.58829	-8.95605e-05	27.3416	0.69135		2380.98	0.00113693	2084.32	0.000840099
																												26.3493	0.976851	27.5536	0.0995549	27.9986	0.0948505	7.59648	-9.46248e-05	27.3498	0.706221		2381.09	0.00170917	2084.41	0.000179461
																												26.3575	0.972642	27.5864	0.100545	28.015	0.0962961	7.60467	-9.96248e-05	27.358	0.7209		2381.2	0.00185336	2084.5	5.29924e-07
																												26.3657	0.968124	27.611	0.101293	28.0232	0.0970554	7.61286	-0.000104572	27.3662	0.735366		2381.31	0.00188906	2084.59	0
																												26.3738	0.963308	27.6355	0.102047	28.0477	0.0994924	7.62105	-0.000109505	27.3744	0.7496		2381.42	0.00192601	2084.68	0
																												26.382	0.958203	27.6437	0.1023	28.0559	0.100362	7.62924	-0.000114476	27.3825	0.763584		2381.53	0.00176107	2084.77	0
																												26.3902	0.95282	27.6765	0.10332	28.0723	0.102192	7.63743	-0.000119542	27.3907	0.777297		2381.64	0.00139744	2084.86	0
																												26.3984	0.947169	27.7092	0.104359	28.0887	0.104153	7.64562	-0.000124754	27.3989	0.790724		2381.75	0.000811581	2084.95	0
																												26.4066	0.94126	27.7256	0.104888	28.0969	0.105186	7.65381	-0.000130143	27.4071	0.803844		2381.86	0.000222745	2085.04	0
																												26.4148	0.935102	27.742	0.105426	28.1214	0.108507	7.662	-0.000135718	27.4153	0.816643		2381.97	0	2085.13	0
																												26.423	0.928707	27.7747	0.10653	28.1378	0.110919	7.67019	-0.000141465	27.4235	0.829104		2382.08	0	2085.22	0
																												26.4312	0.922084	27.7993	0.10739	28.1542	0.113502	7.67838	-0.000147353	27.4317	0.841211		2382.19	0	2085.31	0.000235834
																												26.4394	0.915243	27.8157	0.10798	28.1706	0.116265	7.68657	-0.000153331	27.4399	0.852949		2382.3	0	2085.4	0.000328654
																												26.4476	0.908193	27.8321	0.108587	28.187	0.119217	7.69476	-0.000159336	27.4481	0.864305		2383.96	0	2085.49	0.000362537
																												26.4557	0.900946	27.8648	0.10986	28.2033	0.122368	7.70295	-0.000165305	27.4563	0.875264		2384.07	0	2085.58	0.00032882
																												26.4639	0.89351	27.8894	0.110878	28.2115	0.12402	7.71114	-0.000171176	27.4644	0.885815		2384.18	0	2085.67	0.000484413
																												26.4721	0.885895	27.8976	0.111231	28.2197	0.125725	7.71933	-0.000176895	27.4726	0.895945		2384.29	0	2085.76	0.000523374
																												26.4803	0.87811	27.9304	0.112723	28.2361	0.129298	7.72752	-0.000182415	27.4808	0.905643		2384.4	0.000495824	2085.85	0.000623769
																												26.4885	0.870165	27.9549	0.113934	28.2443	0.131167	7.73571	-0.0001877	27.489	0.914901		2384.51	0.00117975	2085.94	0.000598052
																												26.4967	0.862069	27.9631	0.114358	28.2607	0.135077	7.7439	-0.000192728	27.4972	0.923707		2384.62	0.00148772	2086.03	0.000454378
																												26.5049	0.853831	27.9877	0.115693	28.2689	0.137119	7.75209	-0.000197483	27.5054	0.932054		2384.73	0.00134067	2086.13	0.000144155
																												26.5131	0.84546	28.0041	0.116643	28.2771	0.139221	7.76028	-0.000201959	27.5136	0.939935		2384.84	0.00121663	2086.22	4.4849e-07
																												26.5213	0.836964	28.0204	0.117646	28.2852	0.141384	7.76847	-0.00020617	27.5218	0.947344		2384.95	0.00131747	2086.31	0
																												26.5295	0.828353	28.0532	0.119833	28.2934	0.143609	7.77666	-0.000210149	27.53	0.954274		2385.06	0.00156662	2086.4	0
																												26.5376	0.819634	28.086	0.122302	28.3016	0.145896	7.78485	-0.000213951	27.5382	0.960722		2385.17	0.00157849	2086.49	0
																												26.5458	0.810816	28.0942	0.12297	28.3098	0.148247	7.79304	-0.00021765	27.5463	0.966684		2385.28	0.00110711	2086.58	0
																												26.554	0.801907	28.1187	0.125107	28.3262	0.153146	7.80123	-0.000221331	27.5545	0.972157		2385.39	0.000363678	2086.67	0.000131963
																												26.5622	0.792915	28.1269	0.125867	28.3344	0.155696	7.80942	-0.000225076	27.5627	0.977138		2385.5	0	2086.76	0.000270885
																												26.5704	0.783846	28.1515	0.128304	28.3426	0.158313	7.81761	-0.000228945	27.5709	0.981627		2385.62	0	2086.85	0.000379835
																												26.5786	0.77471	28.1597	0.129172	28.3508	0.161001	7.8258	-0.000232962	27.5791	0.985623		2385.73	0	2086.94	0.000376834
																												26.5868	0.765512	28.176	0.130997	28.3589	0.163758	7.83399	-0.000237105	27.5873	0.989126		2385.84	0	2087.03	0.000265604
																												26.595	0.756261	28.1842	0.131957	28.3671	0.166588	7.84218	-0.000241312	27.5955	0.992136		2389.6	0	2087.12	0.000119525
																												26.6032	0.746964	28.2088	0.135042	28.3753	0.169491	7.85037	-0.000245483	27.6037	0.994656		2389.71	0	2087.21	0.000173493
																												26.6113	0.737626	28.2334	0.138464	28.3835	0.172468	7.85856	-0.0002495	27.6119	0.996687		2389.82	0	2087.3	0.000301091
																												26.6195	0.728255	28.2416	0.139686	28.3917	0.175521	7.86674	-0.000253247	27.6282	0.999297		2389.93	0	2087.39	0.000374492
																												26.6277	0.718857	28.2498	0.140951	28.3999	0.178651	7.87493	-0.000256638	27.6446	1		2390.04	0.000255417	2087.48	0.000347269
																												26.6359	0.70944	28.2661	0.143619	28.4081	0.181861	7.88312	-0.00025962	27.6692	0.99758		2390.15	0.00089635	2087.57	0.000236095
																												26.6441	0.700007	28.2743	0.145024	28.4163	0.185151	7.89131	-0.000262184	27.6774	0.995874		2390.26	0.00154767	2087.66	7.46138e-07
																												26.6523	0.690567	28.2825	0.14648	28.4245	0.188524	7.8995	-0.000264359	27.6856	0.993733		2390.37	0.00171341	2087.75	0
																												26.6605	0.681124	28.2989	0.149548	28.4327	0.191981	7.90769	-0.000266198	27.6938	0.991163		2390.48	0.00128176	2087.84	0.000153421
																												26.6687	0.671683	28.3071	0.151165	28.4408	0.195525	7.91588	-0.000267761	27.7019	0.988175		2390.6	0.000433884	2087.93	0.000258766
																												26.6769	0.662252	28.3153	0.152839	28.449	0.199157	7.92407	-0.000269099	27.7101	0.984777		2390.71	0	2088.02	0.000306688
																												26.6851	0.652833	28.3317	0.156368	28.4572	0.20288	7.93226	-0.000270241	27.7183	0.980981		2390.82	0	2088.11	0.000263205
																												26.6932	0.643434	28.3398	0.158227	28.4654	0.206694	7.94045	-0.000271197	27.7265	0.976795		2390.93	0	2088.2	0.000152606
																												26.7014	0.634058	28.3562	0.162144	28.4736	0.210602	7.94864	-0.00027196	27.7347	0.972231		2391.04	0	2088.3	4.65175e-07
																												26.7096	0.62471	28.3644	0.164206	28.4818	0.214607	7.95683	-0.000272508	27.7429	0.967299		2391.48	0	2088.39	0
																												26.7178	0.615395	28.3808	0.168547	28.49	0.218708	7.96502	-0.000272822	27.7511	0.962011		2391.59	0	2088.48	0
																												26.726	0.606117	28.389	0.170831	28.4982	0.22291	7.97321	-0.00027289	27.7593	0.956378		2391.7	0	2088.57	0
																												26.7342	0.596881	28.3972	0.173193	28.5064	0.227213	7.9814	-0.000272713	27.7675	0.950411		2391.82	0	2088.66	0
																												26.7424	0.58769	28.4136	0.17816	28.5146	0.231618	7.98959	-0.000272309	27.7757	0.944122		2391.93	0.00052592	2088.93	0
																												26.7506	0.578548	28.4217	0.18077	28.5227	0.236128	7.99778	-0.000271708	27.7838	0.937523		2392.04	0.00137831	2089.02	0
																												26.7588	0.569459	28.4299	0.183467	28.5309	0.240744	8.00597	-0.000270951	27.792	0.930626		2392.15	0.00190029	2089.11	0
																												26.767	0.560427	28.4381	0.186254	28.5391	0.245467	8.01416	-0.000270076	27.8002	0.923443		2392.26	0.00182323	2089.2	0
																												26.7751	0.551455	28.4463	0.189131	28.5473	0.250298	8.02235	-0.000269115	27.8084	0.915986		2392.37	0.00120271	2089.29	0.000626715
																												26.7833	0.542546	28.4545	0.192102	28.5555	0.255239	8.03054	-0.000268086	27.8166	0.908267		2392.48	0.000372195	2089.38	0.00169796
																												26.7915	0.533703	28.4627	0.195168	28.5637	0.26029	8.03873	-0.000266997	27.8248	0.900299		2392.59	0	2089.47	0.00536994
																												26.7997	0.524929	28.4709	0.198332	28.5719	0.265451	8.04692	-0.000265843	27.833	0.892094		2392.7	0	2089.56	0.0139261
																												26.8079	0.516227	28.4791	0.201595	28.5801	0.270724	8.05511	-0.00026462	27.8412	0.883664		2392.81	0	2089.65	0.0254034
																												26.8161	0.5076	28.4873	0.20496	28.5883	0.276108	8.0633	-0.000263322	27.8494	0.875022		2392.93	0	2089.74	0.04024
																												26.8243	0.499051	28.4955	0.208429	28.5965	0.281602	8.07149	-0.000261957	27.8576	0.86618		2394.59	0	2089.83	0.05232
																												26.8325	0.490581	28.5036	0.212003	28.6046	0.287208	8.07968	-0.000260544	27.8657	0.857149		2394.7	0	2089.93	0.0605869
																												26.8407	0.482193	28.5118	0.215684	28.6128	0.292924	8.08787	-0.000259115	27.8739	0.847942		2394.81	0	2090.02	0.0646853
																												26.8489	0.473888	28.52	0.219475	28.621	0.29875	8.09606	-0.000257712	27.8821	0.838571		2394.92	0	2090.11	0.06556
																												26.857	0.46567	28.5282	0.223377	28.6292	0.304684	8.10425	-0.000256388	27.8903	0.829048		2395.04	0.00037627	2090.2	0.0642029
																												26.8652	0.457539	28.5364	0.227391	28.6374	0.310726	8.11244	-0.000255187	27.8985	0.819384		2395.15	0.000987291	2090.29	0.0601015
																												26.8734	0.449498	28.5446	0.231519	28.6456	0.316874	8.12063	-0.000254149	27.9067	0.809591		2395.26	0.00137315	2090.38	0.0524723
																												26.8816	0.441548	28.5528	0.235764	28.6538	0.323126	8.12882	-0.000253294	27.9149	0.799681		2395.37	0.00133638	2090.47	0.042241
																												26.8898	0.43369	28.561	0.240125	28.662	0.32948	8.13701	-0.000252626	27.9231	0.789663		2395.48	0.0009013	2090.56	0.0299862
																												26.898	0.425927	28.5692	0.244605	28.6702	0.335935	8.1452	-0.000252129	27.9313	0.77955		2395.59	0.000287003	2090.65	0.0181054
																												26.9062	0.418258	28.5773	0.249204	28.6783	0.342487	8.15339	-0.000251773	27.9395	0.769352		2395.7	0	2090.74	0.00951846
																												26.9144	0.410685	28.5855	0.253923	28.6865	0.349136	8.16158	-0.000251524	27.9476	0.759079		2395.81	0	2090.83	0.00348509
																												26.9226	0.40321	28.5937	0.258763	28.6947	0.355878	8.16977	-0.000251359	27.9558	0.748741		2395.93	0	2090.92	0.000782135
																												26.9308	0.395832	28.6019	0.263726	28.7029	0.36271	8.17796	-0.000251277	27.964	0.738349		2396.04	0	2091.01	0.000156768
																												26.9389	0.388554	28.6101	0.26881	28.7111	0.36963	8.18615	-0.000251298	27.9722	0.727912		2402.28	0	2091.1	5.02892e-07
																												26.9471	0.381375	28.6183	0.274017	28.7193	0.376634	8.19434	-0.000251457	27.9804	0.71744		2402.39	0	2091.19	0
																												26.9553	0.374297	28.6265	0.279347	28.7275	0.383721	8.20253	-0.000251811	27.9886	0.706942		2402.5	0	2091.29	0
																												26.9635	0.367319	28.6347	0.284799	28.7357	0.390886	8.21072	-0.000252421	27.9968	0.696427		2402.61	0	2091.38	0
																												26.9717	0.360442	28.6429	0.290374	28.7439	0.398127	8.21891	-0.000253342	28.005	0.685903		2402.72	0.000532922	2091.47	0
																												26.9799	0.353667	28.6511	0.296072	28.7521	0.405441	8.2271	-0.000254614	28.0132	0.67538		2402.84	0.0015615	2091.56	0
																												26.9881	0.346994	28.6592	0.301892	28.7602	0.412825	8.23529	-0.00025625	28.0214	0.664865		2402.95	0.00248118	2091.65	0
																												26.9963	0.340422	28.6674	0.307834	28.7684	0.420275	8.24348	-0.000258236	28.0295	0.654367		2403.06	0.00282119	2091.74	0
																												27.0045	0.333953	28.6756	0.313897	28.7766	0.427789	8.25166	-0.000260524	28.0377	0.643892		2403.17	0.00239836	2091.83	0.000221367
																												27.0126	0.327586	28.6838	0.320081	28.7848	0.435364	8.25985	-0.000263039	28.0459	0.633448		2403.28	0.00152577	2091.92	0.000748932
																												27.0208	0.321321	28.692	0.326384	28.793	0.442996	8.26804	-0.000265685	28.0541	0.623043		2403.39	0.000484004	2092.01	0.00107256
																												27.029	0.315157	28.7002	0.332805	28.8012	0.450683	8.27623	-0.000268358	28.0623	0.612683		2403.51	0	2092.1	0.00142529
																												27.0372	0.309095	28.7084	0.339343	28.8094	0.458422	8.28442	-0.000270953	28.0705	0.602375		2403.62	0	2092.19	0.00163335
																												27.0454	0.303135	28.7166	0.345996	28.8176	0.46621	8.29261	-0.000273379	28.0787	0.592124		2403.73	0	2092.28	0.00140727
																												27.0536	0.297276	28.7248	0.352763	28.8258	0.474044	8.3008	-0.000275575	28.0869	0.581937		2403.84	0.000443543	2092.37	0.00138685
																												27.0618	0.291518	28.733	0.35964	28.834	0.481922	8.30899	-0.000277513	28.0951	0.571819		2403.95	0.0011215	2092.46	0.00141157
																												27.07	0.285859	28.7411	0.366627	28.8421	0.489841	8.31718	-0.000279204	28.1032	0.561776		2404.06	0.00150314	2092.56	0.00133654
																												27.0782	0.280301	28.7493	0.37372	28.8503	0.497799	8.32537	-0.000280699	28.1114	0.551813		2404.18	0.00142849	2092.65	0.00109022
																												27.0864	0.274842	28.7575	0.380918	28.8585	0.505793	8.33356	-0.000282078	28.1196	0.541934		2404.29	0.00161927	2092.74	0.00106977
																												27.0945	0.269481	28.7657	0.388217	28.8667	0.513822	8.34175	-0.000283445	28.1278	0.532144		2404.4	0.00191685	2092.83	0.00072486
																												27.1027	0.264218	28.7739	0.395615	28.8749	0.521882	8.34994	-0.000284907	28.136	0.522446		2404.51	0.00206558	2092.92	0.000677725
																												27.1109	0.259052	28.7821	0.403108	28.8831	0.529973	8.35813	-0.000286566	28.1442	0.512847		2404.62	0.00185957	2093.01	0.000734621
																												27.1191	0.253983	28.7903	0.410694	28.8913	0.538091	8.36632	-0.0002885	28.1524	0.503348		2404.74	0.00115158	2093.1	0.000648811
																												27.1273	0.249009	28.7985	0.418369	28.8995	0.546235	8.37451	-0.000290758	28.1606	0.493953		2404.85	0.000342802	2093.19	0.000498295
																												27.1355	0.244129	28.8067	0.42613	28.9077	0.554402	8.3827	-0.000293348	28.1688	0.484666		2404.96	0	2093.28	0.000338185
																												27.1437	0.239343	28.8149	0.433974	28.9159	0.562591	8.39089	-0.000296243	28.177	0.47549		2405.07	0	2093.37	0.000217602
																												27.1519	0.23465	28.823	0.441896	28.924	0.570799	8.39908	-0.000299386	28.1851	0.466427		2405.18	0.000303168	2093.46	7.87192e-07
																												27.1601	0.230049	28.8312	0.449894	28.9322	0.579024	8.40727	-0.000302694	28.1933	0.457481		2405.29	0.00096297	2093.55	0
																												27.1683	0.225538	28.8394	0.457963	28.9404	0.587263	8.41546	-0.000306084	28.2015	0.448652		2405.41	0.00163658	2093.65	0
																												27.1764	0.221117	28.8476	0.466099	28.9486	0.595514	8.42365	-0.000309463	28.2097	0.439945		2405.52	0.00193795	2093.74	0
																												27.1846	0.216785	28.8558	0.474298	28.9568	0.603774	8.43184	-0.00031275	28.2179	0.431359		2405.63	0.00166727	2093.83	0.000232111
																												27.1928	0.212541	28.864	0.482556	28.965	0.612041	8.44003	-0.000315878	28.2261	0.422897		2405.74	0.00101747	2093.92	0.000295056
																												27.201	0.208383	28.8722	0.490869	28.9732	0.620312	8.44822	-0.0003188	28.2343	0.414561		2405.85	0.00067771	2094.01	0.000301133
																												27.2092	0.20431	28.8804	0.499232	28.9814	0.628584	8.45641	-0.000321487	28.2425	0.406351		2405.97	0.00105185	2094.1	0.000245662
																												27.2174	0.200322	28.8886	0.507641	28.9896	0.636853	8.4646	-0.000323935	28.2507	0.398268		2406.08	0.00160665	2094.19	0.000148298
																												27.2256	0.196418	28.8967	0.516091	28.9978	0.645118	8.47279	-0.00032617	28.2589	0.390314		2406.19	0.00174658	2094.28	5.21507e-07
																												27.2338	0.192595	28.9049	0.524578	29.0059	0.653374	8.48098	-0.000328239	28.267	0.38249		2406.3	0.00138438	2094.37	0.000182252
																												27.242	0.188853	28.9131	0.533097	29.0141	0.661619	8.48917	-0.000330215	28.2752	0.374795		2406.41	0.000773378	2094.46	0.000298246
																												27.2502	0.185191	28.9213	0.541644	29.0223	0.669848	8.49736	-0.000332192	28.2834	0.36723		2406.53	0.000216349	2094.55	0.000337641
																												27.2583	0.181607	28.9295	0.550212	29.0305	0.678058	8.50555	-0.000334276	28.2916	0.359796		2406.64	0	2094.64	0.000271687
																												27.2665	0.1781	28.9377	0.558798	29.0387	0.686244	8.51374	-0.000336571	28.2998	0.352493		2406.75	0	2094.74	0.000149556
																												27.2747	0.174669	28.9459	0.567397	29.0469	0.694404	8.52193	-0.000339165	28.308	0.34532		2406.86	0	2094.83	5.27534e-07
																												27.2829	0.171313	28.9541	0.576003	29.0551	0.702531	8.53012	-0.000342108	28.3162	0.338278		2406.97	0	2094.92	0
																												27.2911	0.168031	28.9623	0.584611	29.0633	0.710623	8.53831	-0.000345412	28.3244	0.331366		2408.21	0	2095.01	0.000109516
																												27.2993	0.16482	28.9705	0.593218	29.0715	0.718675	8.5465	-0.000349048	28.3326	0.324584		2408.32	0	2095.1	0.00040674
																												27.3075	0.161681	28.9786	0.601817	29.0796	0.726681	8.55469	-0.000352948	28.3408	0.317932		2408.43	0	2095.19	0.000766849
																												27.3157	0.158611	28.9868	0.610403	29.0878	0.734637	8.56288	-0.000357024	28.3489	0.311408		2408.54	0	2095.28	0.000953206
																												27.3239	0.15561	28.995	0.618973	29.096	0.742539	8.57107	-0.000361177	28.3571	0.305012		2408.65	0.000506788	2095.37	0.000881963
																												27.3321	0.152676	29.0032	0.62752	29.1042	0.750382	8.57926	-0.000365318	28.3653	0.298743		2408.77	0.00122737	2095.46	0.000591132
																												27.3402	0.149807	29.0114	0.63604	29.1124	0.75816	8.58745	-0.00036936	28.3735	0.292601		2408.88	0.00161049	2095.55	0.000298174
																												27.3484	0.147004	29.0196	0.644528	29.1206	0.76587	8.59564	-0.000373226	28.3817	0.286584		2408.99	0.00159567	2095.65	0.000318849
																												27.3566	0.144265	29.0278	0.652979	29.1288	0.773506	8.60383	-0.000376845	28.3899	0.28069		2409.1	0.00122113	2095.74	0.000431465
																												27.3648	0.141588	29.036	0.661387	29.137	0.781063	8.61202	-0.000380142	28.3981	0.27492		2409.21	0.000438315	2095.83	0.000427062
																												27.373	0.138972	29.0442	0.669749	29.1452	0.788538	8.62021	-0.000383029	28.4063	0.269272		2409.33	0	2095.92	0.000307446
																												27.3812	0.136416	29.0524	0.678058	29.1534	0.795924	8.6284	-0.000385413	28.4145	0.263744		2409.44	0	2096.01	0.000334179
																												27.3894	0.133919	29.0605	0.686311	29.1615	0.803218	8.63658	-0.000387194	28.4226	0.258334		2409.55	0	2096.1	0.000443665
																												27.3976	0.13148	29.0687	0.694503	29.1697	0.810415	8.64477	-0.000388285	28.4308	0.253043		2409.66	0	2096.19	0.000655602
																												27.4058	0.129097	29.0769	0.702629	29.1779	0.817511	8.65296	-0.000388631	28.439	0.247867		2410.34	0	2096.28	0.000876972
																												27.4221	0.124496	29.0851	0.710684	29.1861	0.824502	8.66115	-0.000388218	28.4472	0.242806		2410.45	0	2096.37	0.00097604
																												27.4303	0.122276	29.0933	0.718665	29.1943	0.831383	8.66934	-0.000387093	28.4554	0.237858		2410.56	0	2096.46	0.000810403
																												27.4385	0.120107	29.1015	0.726567	29.2025	0.83815	8.67753	-0.000385369	28.4636	0.233021		2410.67	0	2096.56	0.000608187
																												27.4549	0.115921	29.1097	0.734386	29.2107	0.8448	8.68572	-0.00038322	28.4718	0.228294		2410.79	0.000422458	2096.65	0.000444797
																												27.4631	0.113901	29.1179	0.742117	29.2189	0.851329	8.69391	-0.000380863	28.48	0.223674		2410.9	0.00110301	2096.74	0.000179602
																												27.4795	0.110002	29.1261	0.749758	29.2271	0.857734	8.7021	-0.000378536	28.4882	0.219161		2411.01	0.00149919	2096.83	4.19371e-06
																												27.4877	0.108121	29.1343	0.757304	29.2353	0.864011	8.71029	-0.000376484	28.4964	0.214752		2411.12	0.00140071	2096.92	0
																												27.504	0.104491	29.1424	0.764751	29.2434	0.870158	8.71848	-0.000374921	28.5045	0.210446		2411.23	0.000905009	2097.01	0
																												27.5122	0.102739	29.1506	0.772097	29.2516	0.876173	8.72667	-0.000374012	28.5127	0.206241		2411.35	0.000279441	2097.1	0
																												27.5204	0.101029	29.1588	0.779338	29.2598	0.882051	8.73486	-0.000373859	28.5209	0.202135		2411.46	0	2097.19	0
																												27.5286	0.0993597	29.167	0.786471	29.268	0.887792	8.74305	-0.000374494	28.5291	0.198126		2411.57	0	2097.28	0
																												27.545	0.0961374	29.1752	0.793494	29.2762	0.893393	8.75124	-0.000375883	28.5373	0.194212		2411.68	0	2097.37	0.000172083
																												27.5532	0.094583	29.1834	0.800403	29.2844	0.898852	8.75943	-0.00037793	28.5455	0.190393		2411.8	0	2097.47	0.000296735
																												27.5614	0.0930651	29.1916	0.807197	29.2926	0.904168	8.76762	-0.000380497	28.5537	0.186665		2411.91	0	2097.56	0.000536595
																												27.5777	0.0901355	29.1998	0.813873	29.3008	0.909339	8.77581	-0.000383417	28.5619	0.183027		2412.02	0	2097.65	0.00059429
																												27.5859	0.088722	29.208	0.820429	29.309	0.914364	8.784	-0.000386519	28.5701	0.179478		2412.13	0	2097.74	0.000549986
																												27.5941	0.0873416	29.2162	0.826863	29.3172	0.919241	8.79219	-0.000389643	28.5783	0.176015		2412.25	0.000584923	2097.83	0.000399991
																												27.6105	0.0846766	29.2243	0.833174	29.3253	0.923971	8.80038	-0.000392658	28.5864	0.172638		2412.36	0.00145037	2097.92	0.000288952
																												27.6187	0.0833905	29.2325	0.83936	29.3335	0.928551	8.80857	-0.000395473	28.5946	0.169343		2412.47	0.00189413	2098.01	0.000142787
																												27.6269	0.0821343	29.2407	0.845419	29.3417	0.932982	8.81676	-0.000398036	28.6028	0.166129		2412.58	0.00175744	2098.1	7.16453e-07
																												27.6433	0.0797087	29.2489	0.85135	29.3499	0.937262	8.82495	-0.000400334	28.611	0.162995		2412.69	0.00116861	2098.19	0
																												27.6515	0.078538	29.2571	0.857153	29.3581	0.941393	8.83314	-0.000402389	28.6192	0.159938		2412.81	0.000373632	2098.29	0
																												27.6678	0.0762772	29.2653	0.862825	29.3663	0.945373	8.84133	-0.000404253	28.6274	0.156958		2412.92	0	2098.38	0
																												27.676	0.0751858	29.2735	0.868367	29.3745	0.949203	8.84952	-0.000405993	28.6356	0.154051		2413.03	0	2098.47	0
																												27.6842	0.0741195	29.2817	0.873778	29.3827	0.952884	8.85771	-0.00040769	28.6438	0.151217		2413.14	0	2100.93	0
																												27.7088	0.0710652	29.2899	0.879057	29.3909	0.956414	8.8659	-0.000409426	28.652	0.148454		2413.26	0	2101.02	0
																												27.7334	0.068215	29.298	0.884206	29.3991	0.959795	8.87409	-0.000411276	28.6602	0.14576		2416.07	0	2101.11	0
																												27.7415	0.0673075	29.3062	0.889223	29.4072	0.963028	8.88228	-0.00041331	28.6683	0.143134		2416.18	0	2101.21	0
																												27.7661	0.0647052	29.3144	0.894109	29.4154	0.966114	8.89047	-0.000415594	28.6765	0.140573		2416.3	0	2101.3	0.00012522
																												27.7743	0.0638762	29.3226	0.898864	29.4236	0.969053	8.89866	-0.000418175	28.6847	0.138077		2416.41	0	2101.39	0.000256023
																												27.7907	0.0622725	29.3308	0.903489	29.4318	0.971847	8.90685	-0.000421092	28.7011	0.133272		2416.52	0.000571918	2101.48	0.000334639
																												27.8071	0.0607384	29.339	0.907984	29.44	0.974497	8.91504	-0.000424354	28.7093	0.130959		2416.63	0.00143806	2101.57	0.000502068
																												27.8234	0.0592702	29.3472	0.912351	29.4482	0.977004	8.92323	-0.000427943	28.7175	0.128705		2416.75	0.00193068	2101.66	0.000517311
																												27.8398	0.0578646	29.3554	0.916589	29.4564	0.97937	8.93142	-0.000431821	28.7339	0.124367		2416.86	0.00185464	2101.75	0.000351442
																												27.8562	0.0565186	29.3636	0.920701	29.4646	0.981596	8.93961	-0.000435928	28.7421	0.122279		2416.97	0.00127121	2101.85	0.000278566
																												27.8644	0.0558669	29.3718	0.924686	29.4728	0.983685	8.9478	-0.000440197	28.7584	0.118261		2417.08	0.00041565	2101.94	0.000146281
																												27.8971	0.0533954	29.3799	0.928546	29.4809	0.985637	8.95599	-0.000444564	28.7666	0.116328		2417.2	0	2102.03	5.62847e-07
																												27.9299	0.0511243	29.3881	0.932283	29.4891	0.987455	8.96418	-0.000448982	28.7748	0.114443		2417.31	0	2102.12	0
																												27.9381	0.0505855	29.3963	0.935898	29.5055	0.990697	8.97237	-0.000453424	28.783	0.112605		2417.42	0	2102.21	0
																												27.9627	0.0490344	29.4045	0.939392	29.5219	0.993425	8.98056	-0.000457886	28.7912	0.110814		2417.53	0	2102.3	0
																												27.9872	0.047575	29.4127	0.942768	29.5301	0.994601	8.98875	-0.000462384	28.8076	0.107365		2419.56	0	2102.39	0
																												27.9954	0.0471078	29.4209	0.946027	29.5383	0.995655	8.99694	-0.000466943	28.8239	0.104087		2419.68	0	2102.67	0
																												28.0282	0.0453284	29.4291	0.949171	29.5628	0.998105	9.00513	-0.000471593	28.8403	0.10097		2419.79	0	2102.76	0
																												28.0364	0.0449048	29.4373	0.952201	29.571	0.998691	9.01332	-0.000476356	28.8567	0.0980046		2419.9	0	2102.85	0
																												28.0528	0.044082	29.4455	0.95512	29.5956	0.999791	9.0215	-0.000481234	28.8731	0.0951835		2420.02	0.000685951	2102.94	0
																												28.0855	0.0425284	29.4537	0.957929	29.6284	0.999811	9.02969	-0.000486209	28.8895	0.0924983		2420.13	0.00156556	2103.03	0.000239752
																												28.1019	0.041795	29.4618	0.960631	29.6611	0.998314	9.03788	-0.000491237	28.9058	0.0899414		2420.24	0.00190628	2103.13	0.000531728
																												28.1183	0.0410887	29.47	0.963228	29.6939	0.99545	9.04607	-0.000496259	28.914	0.0887088		2420.36	0.0016837	2103.22	0.000695577
																												28.151	0.0397522	29.4864	0.968111	29.7185	0.992493	9.05426	-0.000501192	28.9304	0.086331		2420.47	0.000998516	2103.31	0.000680861
																												28.1674	0.0391195	29.4946	0.970401	29.743	0.988911	9.06245	-0.000505944	28.955	0.0829711		2420.58	0.00027796	2103.4	0.000639918
																												28.1838	0.0385088	29.5028	0.972594	29.7512	0.987589	9.07064	-0.000510426	28.9632	0.0819033		2420.69	0	2103.49	0.000565901
																												28.2165	0.0373494	29.5192	0.976691	29.7594	0.986205	9.07883	-0.000514557	28.9796	0.0798418		2420.81	0	2103.58	0.000538488
																												28.2411	0.03653	29.5274	0.978599	29.7758	0.983263	9.08702	-0.000518273	28.9959	0.0778746		2420.92	0.000336308	2103.67	0.000518648
																												28.2493	0.0362658	29.5437	0.982143	29.784	0.981708	9.09521	-0.000521528	29.0041	0.0769248		2421.03	0.000971981	2103.77	0.000389219
																												28.2739	0.0354984	29.5519	0.983781	29.7922	0.9801	9.1034	-0.000524306	29.0287	0.0742032		2421.15	0.00232866	2103.86	0.000189285
																												28.3066	0.0345308	29.5601	0.985332	29.8085	0.976733	9.11159	-0.00052661	29.0615	0.0708511		2421.26	0.0035218	2103.95	6.65164e-07
																												28.3394	0.0336219	29.5683	0.986798	29.8167	0.974977	9.11978	-0.000528463	29.0942	0.0677846		2421.37	0.00367615	2104.04	0
																												28.3476	0.0334033	29.5929	0.990695	29.8331	0.971329	9.12797	-0.0005299	29.1188	0.0656535		2421.48	0.0032515	2104.13	0.000170043
																												28.3722	0.0327667	29.6093	0.992891	29.8413	0.969441	9.13616	-0.00053096	29.127	0.0649727		2421.6	0.00276267	2104.22	0.000289301
																												28.4049	0.0319601	29.6256	0.994775	29.8495	0.967512	9.14435	-0.000531689	29.1515	0.0630128		2421.71	0.00201382	2104.31	0.00032468
																												28.4295	0.0313849	29.6338	0.995604	29.8577	0.965544	9.15254	-0.000532119	29.1679	0.0617704		2421.82	0.00146621	2104.41	0.000248835
																												28.4622	0.0306549	29.6584	0.997648	29.8659	0.963538	9.16073	-0.000532286	29.1843	0.0605755		2421.94	0.0010723	2104.5	0.000116163
																												28.4704	0.0304786	29.6748	0.998651	29.8822	0.959421	9.16892	-0.000532221	29.2089	0.0588664		2422.05	0.00036158	2104.59	2.80097e-06
																												28.495	0.029964	29.683	0.999046	29.8904	0.957311	9.17711	-0.000531962	29.2171	0.0583178		2422.16	0	2104.68	0
																												28.5278	0.0293091	29.7157	0.999943	29.9068	0.953	9.1853	-0.00053155	29.2498	0.0562215		2422.28	0	2104.77	0
																												28.5605	0.028687	29.7485	0.99978	29.915	0.9508	9.19349	-0.000531033	29.2826	0.0542709		2422.39	0	2104.86	0
																												28.5933	0.0280952	29.7812	0.998605	29.9232	0.948573	9.20168	-0.000530462	29.3071	0.0528959		2422.5	0	2104.96	0
																												28.6178	0.0276699	29.7894	0.998158	29.9314	0.946319	9.20987	-0.000529894	29.3399	0.0511704		2422.84	0	2105.51	0
																												28.626	0.0275315	29.814	0.996464	29.9396	0.94404	9.21806	-0.000529379	29.3645	0.0499507		2422.95	0	2105.6	0
																												28.6506	0.0271257	29.8304	0.995047	29.9478	0.941738	9.22625	-0.000528971	29.3727	0.0495574		2423.07	0	2105.69	0
																												28.6834	0.0266059	29.8468	0.993408	29.956	0.939412	9.23444	-0.000528715	29.4054	0.0480455		2423.18	0	2105.78	0
																												28.7161	0.0261096	29.855	0.992507	29.9641	0.937065	9.24263	-0.000528657	29.43	0.0469709		2423.29	0.000582674	2105.87	0.000164761
																												28.7489	0.0256363	29.8713	0.990548	29.9723	0.934698	9.25082	-0.000528839	29.4382	0.0466231		2423.41	0.00135729	2105.96	0.000473209
																												28.7816	0.0251839	29.8795	0.989491	29.9887	0.929904	9.25901	-0.000529293	29.4709	0.0452809		2423.52	0.00170452	2106.06	0.000718297
																												28.8062	0.0248566	29.9041	0.986022	29.9969	0.927481	9.2672	-0.000530051	29.4955	0.0443231		2423.63	0.00158839	2106.15	0.00078002
																												28.8226	0.0246438	29.9205	0.983471	30.0051	0.92504	9.27539	-0.000531133	29.5037	0.0440126		2423.75	0.00107094	2106.24	0.000604994
																												28.839	0.0244354	29.9369	0.98074	30.0133	0.922584	9.28358	-0.000532549	29.5283	0.0431057		2423.86	0.000345358	2106.33	0.000314363
																												28.8717	0.0240317	29.9614	0.976324	30.0215	0.920113	9.29177	-0.000534296	29.561	0.0419503		2423.97	0	2106.42	0.000197633
																												28.9045	0.0236452	29.9696	0.97477	30.0379	0.91513	9.29996	-0.000536359	29.5938	0.0408529		2424.09	0	2106.51	0.000315574
																												28.9372	0.0232747	29.986	0.971548	30.046	0.91262	9.30815	-0.000538713	29.6265	0.039811		2424.2	0	2106.61	0.000350117
																												28.97	0.0229189	30.0024	0.968178	30.0542	0.910098	9.31634	-0.000541331	29.6593	0.0388201		2424.31	0	2106.7	0.000263107
																												28.9946	0.022661	30.0188	0.964668	30.0624	0.907565	9.32453	-0.00054418	29.6839	0.038108		2424.65	0	2106.79	0.000120104
																												29.0273	0.0223286	30.0269	0.962862	30.0706	0.905023	9.33272	-0.000547232	29.6921	0.0378762		2424.77	0	2106.88	4.51005e-07
																												29.0601	0.0220088	30.0351	0.961025	30.0788	0.902471	9.34091	-0.000550468	29.7166	0.0371969		2424.88	0	2106.97	0
																												29.0847	0.0217769	30.0433	0.959155	30.087	0.899911	9.3491	-0.000553876	29.7494	0.0363268		2424.99	0	2107.06	0
																												29.0929	0.021701	30.0597	0.955325	30.0952	0.897343	9.35729	-0.000557454	29.7822	0.0354952		2425.1	0.000345987	2107.16	0
																												29.1256	0.0214044	30.0679	0.953366	30.1034	0.894768	9.36548	-0.000561207	29.8067	0.0348955		2425.22	0.00100652	2107.25	0
																												29.1584	0.0211184	30.0843	0.949364	30.1116	0.892186	9.37367	-0.000565142	29.8149	0.0346999		2425.33	0.00158653	2107.34	0
																												29.1829	0.0209103	30.0925	0.947324	30.1198	0.889598	9.38186	-0.00056927	29.8477	0.0339388		2425.44	0.00216119	2107.43	0
																												29.2157	0.0206412	30.1088	0.94317	30.1279	0.887005	9.39005	-0.000573593	29.8722	0.0333887		2425.56	0.00247841	2107.52	0
																												29.2485	0.020382	30.117	0.941058	30.1361	0.884406	9.39824	-0.000578108	29.905	0.0326811		2425.67	0.00242117	2107.61	0
																												29.2812	0.0201325	30.1252	0.938924	30.1443	0.881802	9.40642	-0.000582791	29.9378	0.0320028		2425.78	0.00278933	2107.71	0.000199546
																												29.314	0.0198922	30.1416	0.934594	30.1525	0.879194	9.41461	-0.000587608	29.9459	0.0318377		2425.9	0.00319619	2107.8	0.000271632
																												29.3467	0.0196601	30.1498	0.9324	30.1607	0.876582	9.4228	-0.000592506	29.9705	0.0313527		2426.01	0.00273429	2107.89	0.000303131
																												29.3713	0.0194913	30.158	0.930187	30.1689	0.873966	9.43099	-0.000597421	30.0033	0.0307281		2426.12	0.00181898	2107.98	0.000276528
																												29.4041	0.0192727	30.1744	0.925708	30.1853	0.868726	9.43918	-0.000602294	30.036	0.030125		2426.24	0.000628002	2108.07	0.00032586
																												29.4368	0.0190615	30.1825	0.923444	30.1935	0.866103	9.44737	-0.00060708	30.0606	0.0296849		2426.35	0	2108.16	0.000233964
																												29.4696	0.0188575	30.1907	0.921165	30.2016	0.863477	9.45556	-0.000611765	30.0934	0.029115		2426.46	0.000401201	2108.26	0.000278663
																												29.5023	0.0186593	30.2071	0.916562	30.2098	0.86085	9.46375	-0.000616379	30.1097	0.0288377		2426.58	0.00117484	2108.35	0.000248459
																												29.5351	0.0184656	30.2153	0.91424	30.218	0.858221	9.47194	-0.00062099	30.1261	0.0285656		2426.69	0.00177422	2108.44	0.000167091
																												29.5597	0.0183235	30.2235	0.911904	30.2262	0.855592	9.48013	-0.000625703	30.1589	0.0280361		2426.8	0.00247788	2108.53	6.49313e-07
																												29.5924	0.0181388	30.2317	0.909557	30.2344	0.852963	9.48832	-0.000630633	30.1916	0.0275259		2426.92	0.00287969	2108.62	0
																												29.6252	0.0179603	30.2481	0.904826	30.2426	0.850333	9.49651	-0.000635891	30.2244	0.0270355		2427.03	0.00245224	2108.72	0
																												29.6579	0.0177883	30.2563	0.902444	30.2508	0.847703	9.5047	-0.000641553	30.249	0.0266799		2427.14	0.00184807	2108.81	0
																												29.6907	0.0176224	30.2644	0.900052	30.259	0.845074	9.51289	-0.000647642	30.2817	0.0262197		2427.26	0.00115263	2108.9	0
																												29.7235	0.0174616	30.2726	0.89765	30.2754	0.839818	9.52108	-0.000654119	30.3145	0.0257743		2427.37	0.000678815	2108.99	0
																												29.748	0.0173444	30.2808	0.895239	30.2835	0.837192	9.52927	-0.000660865	30.3472	0.025343		2427.48	0.00149548	2109.08	0
																												29.7808	0.0171935	30.289	0.89282	30.2917	0.834567	9.53746	-0.000667697	30.38	0.0249257		2427.6	0.00256612	2109.17	0
																												29.8136	0.0170488	30.2972	0.890392	30.2999	0.831944	9.54565	-0.000674376	30.4128	0.0245207		2427.71	0.0033235	2109.27	0
																												29.8463	0.0169081	30.3054	0.887956	30.3081	0.829323	9.55384	-0.000680629	30.4373	0.0242245		2427.83	0.0035545	2109.36	0.000191964
																												29.8791	0.0167703	30.3136	0.885514	30.3163	0.826703	9.56203	-0.000686172	30.4701	0.0238408		2427.94	0.00288519	2109.45	0.000308783
																												29.9118	0.0166363	30.3218	0.883064	30.3245	0.824085	9.57022	-0.000690735	30.5029	0.0234707		2428.05	0.00176191	2109.54	0.000352615
																												29.9364	0.0165388	30.3382	0.878148	30.3327	0.821469	9.57841	-0.000694094	30.5356	0.0231118		2428.17	0.000874788	2109.63	0.00029458
																												29.9692	0.0164127	30.3463	0.875681	30.3409	0.818855	9.5866	-0.000696086	30.5684	0.022761		2428.28	0.000716261	2109.73	0.000173976
																												30.0019	0.0162903	30.3545	0.873209	30.3491	0.816243	9.59479	-0.000696636	30.6011	0.022418		2428.39	0.0011398	2109.82	4.1571e-06
																												30.0347	0.016171	30.3627	0.870732	30.3654	0.811028	9.60298	-0.00069576	30.6257	0.0221671		2428.51	0.00202509	2109.91	0
																												30.0674	0.0160557	30.3709	0.868251	30.3736	0.808424	9.61117	-0.000693587	30.6585	0.0218423		2428.62	0.00278657	2110	0
																												30.092	0.0159724	30.3791	0.865765	30.3818	0.805823	9.61936	-0.000690327	30.6912	0.0215282		2428.73	0.00279585	2110.09	0
																												30.1002	0.0159452	30.3873	0.863276	30.39	0.803225	9.62755	-0.000686265	30.724	0.0212231		2428.85	0.00195229	2110.19	0
																												30.1248	0.0158646	30.3955	0.860783	30.3982	0.800631	9.63574	-0.000681727	30.7567	0.0209264		2428.96	0.0015869	2110.65	0
																												30.1575	0.0157589	30.4037	0.858286	30.4064	0.798039	9.64393	-0.000677058	30.7895	0.020638		2429.07	0.00154087	2110.74	0
																												30.1903	0.0156555	30.4119	0.855785	30.4146	0.795452	9.65212	-0.000672572	30.8141	0.0204267		2429.19	0.00149995	2110.83	0
																												30.223	0.0155561	30.4201	0.853282	30.4228	0.792867	9.66031	-0.000668539	30.8468	0.0201521		2429.3	0.00148432	2110.92	0
																												30.2558	0.0154612	30.4364	0.848266	30.4392	0.78771	9.6685	-0.000665155	30.8796	0.0198867		2429.41	0.0011665	2111.01	0.000181341
																												30.2886	0.0153696	30.4446	0.845754	30.4473	0.785137	9.67669	-0.000662542	30.896	0.0197574		2429.53	0.00043148	2111.11	0.000345497
																												30.3131	0.0153021	30.4528	0.84324	30.4555	0.782567	9.68488	-0.00066074	30.9123	0.0196305		2429.64	0	2111.2	0.000458712
																												30.3459	0.0152134	30.461	0.840724	30.4637	0.780002	9.69307	-0.000659722	30.9451	0.0193827		2429.75	0.00047832	2111.29	0.00043856
																												30.3787	0.0151261	30.4692	0.838206	30.4719	0.777441	9.70126	-0.000659405	30.9779	0.0191427		2429.87	0.0012461	2111.38	0.000290247
																												30.4114	0.0150406	30.4774	0.835686	30.4801	0.774883	9.70945	-0.000659671	31.0024	0.0189675		2429.98	0.00227127	2111.47	0.00011074
																												30.4442	0.0149575	30.4938	0.830644	30.4883	0.772331	9.71764	-0.000660386	31.0352	0.0187394		2430.1	0.0030308	2111.57	4.30148e-07
																												30.4769	0.0148761	30.5019	0.828123	30.4965	0.769782	9.72583	-0.000661424	31.0679	0.0185163		2430.21	0.00286224	2111.66	0
																												30.5015	0.0148162	30.5101	0.8256	30.5047	0.767238	9.73402	-0.000662678	31.1007	0.0182979		2430.32	0.00181632	2111.75	0
																												30.5343	0.014739	30.5183	0.823078	30.5129	0.764698	9.74221	-0.000664068	31.1335	0.0180859		2430.44	0.000888878	2111.84	0
																												30.567	0.0146655	30.5265	0.820557	30.5211	0.762163	9.7504	-0.000665553	31.1662	0.0178816		2430.55	0.000894515	2111.93	0.000169392
																												30.5998	0.0145948	30.5347	0.818036	30.5292	0.759632	9.75859	-0.000667114	31.1908	0.0177327		2430.66	0.00138106	2112.03	0.000244046
																												30.6325	0.0145272	30.5429	0.815515	30.5374	0.757106	9.76678	-0.000668754	31.2236	0.0175388		2430.78	0.00165337	2112.12	0.000266774
																												30.6653	0.0144632	30.5511	0.812996	30.5456	0.754585	9.77497	-0.000670486	31.2563	0.0173493		2430.89	0.00140478	2112.21	0.000212484
																												30.6899	0.0144175	30.5593	0.810478	30.5538	0.752068	9.78316	-0.000672321	31.2891	0.0171638		2431	0.000775903	2112.3	0.000107175
																												30.7226	0.0143593	30.5675	0.807961	30.562	0.749556	9.79134	-0.000674258	31.3218	0.0169842		2431.12	0.00020005	2112.39	4.07436e-07
																												30.7554	0.0143047	30.5757	0.805445	30.5702	0.747048	9.79953	-0.000676278	31.3546	0.016812		2431.23	0	2112.49	0
																												30.7881	0.0142546	30.5838	0.802931	30.5784	0.744545	9.80772	-0.000678349	31.371	0.0167284		2431.35	0	2112.58	0
																												30.8209	0.0142104	30.6002	0.797907	30.5866	0.742047	9.81591	-0.000680414	31.3792	0.0166871		2431.46	0	2112.67	0
																												30.8537	0.014173	30.6084	0.795396	30.5948	0.739553	9.8241	-0.000682408	31.4119	0.016525		2431.57	0	2112.76	0
																												30.8782	0.0141498	30.6166	0.792888	30.6029	0.737064	9.83229	-0.000684269	31.4447	0.0163655		2432.94	0	2113.87	0
																												30.911	0.0141256	30.6248	0.790381	30.6111	0.73458	9.84048	-0.00068595	31.4774	0.0162075		2433.05	0	2113.96	0
																												30.9437	0.0141089	30.633	0.787875	30.6193	0.7321	9.84867	-0.000687428	31.5102	0.0160517		2433.17	0	2114.05	0
																												30.9765	0.0141	30.6412	0.785372	30.6275	0.729624	9.85686	-0.000688711	31.543	0.0158997		2433.28	0	2114.14	0
																												31.0093	0.0140996	30.6576	0.780371	30.6357	0.727153	9.86505	-0.000689841	31.5675	0.0157883		2433.39	0.000682404	2114.24	0.000138913
																												31.042	0.0141078	30.6657	0.777874	30.6439	0.724686	9.87324	-0.000690884	31.6003	0.015643		2433.51	0.00147572	2114.33	0.000250185
																												31.0666	0.0141195	30.6739	0.775379	30.6521	0.722224	9.88143	-0.000691924	31.633	0.0155017		2433.62	0.00175142	2114.42	0.000294862
																												31.0994	0.0141417	30.6821	0.772887	30.6603	0.719767	9.88962	-0.000693043	31.6658	0.0153658		2433.73	0.00167638	2114.51	0.000248785
																												31.1321	0.0141702	30.6903	0.770397	30.6685	0.717314	9.89781	-0.000694318	31.6986	0.0152368		2433.85	0.00130072	2114.61	0.000153739
																												31.1649	0.0142031	30.7067	0.765425	30.6767	0.714866	9.906	-0.000695806	31.7313	0.0151134		2433.96	0.000480966	2114.7	0.000119062
																												31.1976	0.0142398	30.7149	0.762943	30.693	0.709984	9.91419	-0.000697547	31.7559	0.0150227		2434.08	0	2114.79	0.000228851
																												31.2304	0.014281	30.7231	0.760464	30.7012	0.70755	9.92238	-0.000699547	31.7887	0.0149026		2434.19	0	2114.88	0.000287227
																												31.255	0.0143149	30.7313	0.757988	30.7094	0.705121	9.93057	-0.000701789	31.8214	0.0147835		2434.3	0	2114.97	0.000242371
																												31.2877	0.0143623	30.7395	0.755515	30.7176	0.702697	9.93876	-0.000704233	31.8542	0.0146676		2434.42	0	2115.07	0.000126302
																												31.3205	0.0144099	30.7558	0.750577	30.7258	0.700278	9.94695	-0.000706825	31.8869	0.0145549		2434.99	0	2115.16	5.05183e-07
																												31.3532	0.0144554	30.764	0.748113	30.7422	0.695455	9.95514	-0.000709497	31.9197	0.0144415		2435.1	0	2115.25	0
																												31.386	0.0144957	30.7722	0.745652	30.7504	0.693051	9.96333	-0.000712181	31.9443	0.0143547		2435.22	0	2115.34	0
																												31.4188	0.0145285	30.7804	0.743194	30.7586	0.690652	9.97152	-0.00071481	31.977	0.0142378		2435.33	0	2115.44	0
																												31.4433	0.0145477	30.7886	0.740739	30.7667	0.688258	9.97971	-0.000717336	32.0098	0.0141198		2435.44	0.00066115	2115.53	0
																												31.4761	0.0145648	30.805	0.735838	30.7749	0.685869	9.9879	-0.000719721	32.0425	0.0140001		2435.56	0.00144294	2117.37	0
																												31.5088	0.0145702	30.8132	0.733393	30.7913	0.681107	9.99609	-0.000721955	32.0753	0.0138789		2435.67	0.00168576	2117.47	0
																												31.5416	0.0145621	30.8213	0.730951	30.7995	0.678734	10.0043	-0.00072406	32.1081	0.013757		2435.79	0.00150094	2117.56	0
																												31.5744	0.014539	30.8295	0.728512	30.8077	0.676365	10.0125	-0.000726088	32.1326	0.0136638		2435.9	0.00161426	2117.65	0
																												31.6071	0.0144988	30.8377	0.726077	30.8159	0.674001	10.0207	-0.000728121	32.1654	0.0135338		2436.01	0.00259402	2117.74	0.000188019
																												31.6317	0.0144563	30.8459	0.723646	30.8241	0.671642	10.0288	-0.000730258	32.1981	0.0133959		2436.13	0.00399319	2117.84	0.000330337
																												31.6644	0.0143809	30.8541	0.721218	30.8405	0.666938	10.037	-0.000732602	32.2309	0.0132517		2436.24	0.00618862	2117.93	0.000383104
																												31.6972	0.0142825	30.8623	0.718794	30.8486	0.664593	10.0452	-0.000735233	32.2637	0.0131023		2436.36	0.00773675	2118.02	0.000296708
																												31.73	0.0141614	30.8705	0.716374	30.8568	0.662252	10.0534	-0.000738192	32.2964	0.0129458		2436.47	0.00748656	2118.11	0.000138957
																												31.7627	0.0140197	30.8787	0.713958	30.865	0.659915	10.0616	-0.000741471	32.321	0.0128221		2436.58	0.00557222	2118.21	3.29344e-06
																												31.7955	0.0138575	30.8951	0.709137	30.8814	0.655256	10.0698	-0.000745009	32.3537	0.012648		2436.7	0.00412183	2118.3	0.000171523
																												31.8201	0.0137216	30.9032	0.706732	30.8896	0.652933	10.078	-0.000748711	32.3865	0.0124642		2436.81	0.00269204	2118.39	0.000291655
																												31.8528	0.0135215	30.9114	0.704332	30.8978	0.650614	10.0862	-0.000752454	32.4193	0.0122712		2436.93	0.00243697	2118.48	0.000583713
																												31.8856	0.0133024	30.9196	0.701935	30.906	0.648299	10.0944	-0.000756124	32.452	0.0120686		2437.04	0.00333108	2118.58	0.000697942
																												31.9183	0.0130673	30.9278	0.699542	30.9142	0.645989	10.1026	-0.000759631	32.4848	0.0118553		2437.15	0.00350377	2118.67	0.000711293
																												31.9511	0.0128177	30.9442	0.694767	30.9224	0.643683	10.1107	-0.000762926	32.5094	0.0116883		2437.27	0.00297981	2118.76	0.000654566
																												31.9838	0.0125551	30.9524	0.692386	30.9305	0.64138	10.1189	-0.000766004	32.5421	0.0114571		2437.38	0.0019911	2118.85	0.000471802
																												32.0084	0.0123512	30.9606	0.690008	30.9387	0.639082	10.1271	-0.000768896	32.5749	0.0112181		2437.5	0.00109384	2118.95	0.000318237
																												32.0412	0.0120723	30.9688	0.687635	30.9469	0.636788	10.1353	-0.000771657	32.6076	0.0109729		2437.61	0.000345257	2119.04	0.000189727
																												32.0739	0.0117869	30.977	0.685265	30.9633	0.632213	10.1435	-0.000774347	32.6404	0.0107222		2437.72	0	2119.13	9.38058e-07
																												32.1067	0.0114975	30.9851	0.682898	30.9715	0.629931	10.1517	-0.000777009	32.6568	0.0105952		2437.84	0	2119.22	0
																												32.1395	0.0112079	30.9933	0.680535	30.9797	0.627653	10.1599	-0.000779667	32.6731	0.0104675		2437.95	0	2119.32	0
																												32.1722	0.010921	31.0015	0.678176	30.9961	0.623109	10.1681	-0.000782319	32.6977	0.010275		2438.07	0.000363932	2119.41	0
																												32.1968	0.0107089	31.0097	0.675821	31.0042	0.620843	10.1763	-0.000784945	32.7305	0.0100177		2438.18	0.00152108	2119.5	0
																												32.2295	0.0104325	31.0261	0.67112	31.0124	0.61858	10.1845	-0.00078752	32.7632	0.00975906		2438.3	0.00268056	2119.59	0.000144348
																												32.2623	0.0101659	31.0343	0.668776	31.0206	0.616321	10.1926	-0.000790024	32.796	0.00949666		2438.41	0.00307849	2119.69	0.000364535
																												32.2951	0.00990968	31.0425	0.666435	31.037	0.611814	10.2008	-0.000792454	32.8288	0.00923035		2438.52	0.00264662	2119.78	0.000680708
																												32.3278	0.00966404	31.0507	0.664098	31.0452	0.609565	10.209	-0.000794825	32.8615	0.0089643		2438.64	0.00149358	2119.87	0.000842697
																												32.3606	0.00943051	31.067	0.659436	31.0534	0.60732	10.2172	-0.000797167	32.8861	0.00876814		2438.75	0.000379341	2119.96	0.000762389
																												32.3851	0.00926454	31.0752	0.657111	31.0616	0.605078	10.2254	-0.00079952	32.9188	0.00851325		2438.87	0	2120.06	0.000394991
																												32.4179	0.00905598	31.0834	0.65479	31.0698	0.60284	10.2336	-0.000801928	32.9516	0.00826605		2438.98	0	2120.15	9.55624e-05
																												32.4507	0.00886091	31.0998	0.650158	31.078	0.600605	10.2418	-0.000804434	32.9844	0.00802615		2439.1	0	2120.24	3.60754e-07
																												32.4834	0.00867761	31.108	0.647848	31.0861	0.598373	10.25	-0.000807068	33.0171	0.00779377		2439.21	0	2120.33	0
																												32.5162	0.00850499	31.1162	0.645542	31.0943	0.596144	10.2582	-0.000809845	33.0499	0.00756889		2440.01	0	2120.43	0
																												32.5489	0.00834327	31.1244	0.643239	31.1025	0.593918	10.2664	-0.000812761	33.0744	0.00740531		2440.12	0	2120.52	0
																												32.5735	0.00822906	31.1326	0.64094	31.1107	0.591695	10.2745	-0.000815789	33.1072	0.00719528		2440.24	0	2120.61	0
																												32.6063	0.00808469	31.1408	0.638645	31.1189	0.589475	10.2827	-0.000818878	33.14	0.00699527		2440.35	0	2120.7	0
																												32.639	0.00794786	31.1489	0.636353	31.1271	0.587257	10.2909	-0.000821957	33.1727	0.00680368		2440.47	0.000645335	2120.8	0
																												32.6718	0.00781789	31.1571	0.634065	31.1353	0.585043	10.2991	-0.000824933	33.2055	0.00661933		2440.58	0.0014606	2120.89	0
																												32.7046	0.00769354	31.1653	0.63178	31.1435	0.582831	10.3073	-0.000827706	33.2382	0.00644346		2440.7	0.00214075	2120.98	0
																												32.7373	0.00757408	31.1735	0.629499	31.1517	0.580622	10.3155	-0.000830166	33.2628	0.00631862		2440.81	0.00264331	2121.07	0.000158378
																												32.7619	0.00748764	31.1817	0.627222	31.1599	0.578415	10.3237	-0.000832207	33.2956	0.00616287		2440.92	0.00257832	2121.17	0.000269295
																												32.7946	0.00737613	31.1899	0.624948	31.168	0.576211	10.3319	-0.000833741	33.3283	0.0060186		2441.04	0.00175592	2121.26	0.000321111
																												32.8274	0.00726882	31.1981	0.622677	31.1762	0.57401	10.3401	-0.000834706	33.3611	0.00588381		2441.15	0.00085041	2121.35	0.000279523
																												32.8602	0.00716672	31.2145	0.618146	31.1844	0.571811	10.3483	-0.000835062	33.3938	0.00575745		2441.27	0.000245326	2121.45	0.000174763
																												32.8929	0.00707056	31.2226	0.615884	31.1926	0.569613	10.3564	-0.000834807	33.4266	0.00563914		2441.38	0	2121.54	7.18657e-07
																												32.9175	0.00700215	31.2308	0.613625	31.2008	0.567419	10.3646	-0.000833973	33.4512	0.00555522		2441.5	0	2121.63	0
																												32.9502	0.00691584	31.2472	0.609116	31.2172	0.563035	10.3728	-0.000832627	33.4839	0.00544866		2441.61	0	2121.72	0
																												32.983	0.00683554	31.2554	0.606865	31.2254	0.560845	10.381	-0.000830859	33.5167	0.00534708		2441.72	0	2121.82	0
																												33.0158	0.00676132	31.2636	0.604616	31.2336	0.558658	10.3892	-0.000828783	33.5495	0.00525015		2442.87	0	2121.91	0
																												33.0485	0.00669313	31.28	0.600126	31.2499	0.554287	10.3974	-0.000826527	33.5822	0.00515808		2442.98	0	2122	0.00030563
																												33.0813	0.00663192	31.2882	0.597884	31.2581	0.552104	10.4056	-0.000824235	33.615	0.00507113		2443.1	0	2122.09	0.000602966
																												33.1059	0.00659173	31.2964	0.595645	31.2663	0.549923	10.4138	-0.000822059	33.6395	0.00500938		2443.21	0	2122.19	0.00139815
																												33.1386	0.00654693	31.3127	0.591172	31.2827	0.545564	10.422	-0.000820145	33.6723	0.00493111		2443.33	0.000469174	2122.28	0.00268666
																												33.1714	0.00651284	31.3209	0.588938	31.2909	0.543386	10.4301	-0.000818626	33.7051	0.00485641		2443.44	0.00113357	2122.37	0.00473213
																												33.2041	0.00648917	31.3291	0.586707	31.2991	0.541209	10.4383	-0.000817615	33.7378	0.00478414		2443.56	0.00148367	2122.47	0.00632833
																												33.2369	0.006474	31.3455	0.582248	31.3155	0.536859	10.4465	-0.000817198	33.7706	0.00471413		2443.67	0.00144913	2122.56	0.00716006
																												33.2696	0.0064647	31.3537	0.580022	31.3236	0.534685	10.4547	-0.000817421	33.8033	0.00464742		2443.79	0.00106732	2122.65	0.00711399
																												33.2942	0.00646061	31.3619	0.577796	31.3318	0.532511	10.4629	-0.000818291	33.8279	0.00460012		2443.9	0.000372877	2122.74	0.00611152
																												33.327	0.00645873	31.3783	0.573349	31.3482	0.528166	10.4711	-0.000819781	33.8443	0.00456985		2444.01	0	2122.84	0.00445736
																												33.3597	0.0064611	31.3864	0.571127	31.3564	0.525994	10.4793	-0.000821832	33.8607	0.00454035		2444.13	0	2122.93	0.00361606
																												33.3925	0.00646755	31.3946	0.568905	31.3646	0.523822	10.4875	-0.000824359	33.8934	0.00448239		2444.24	0	2123.02	0.00252377
																												33.4253	0.00647709	31.411	0.564462	31.381	0.519478	10.4957	-0.000827253	33.9262	0.00442485		2444.36	0	2123.11	0.00169774
																												33.458	0.00648782	31.4192	0.562241	31.3892	0.517306	10.5039	-0.000830399	33.9589	0.0043693		2446.54	0	2123.21	0.00101251
																												33.4826	0.00649542	31.4274	0.560019	31.3974	0.515135	10.512	-0.000833684	33.9917	0.00431875		2446.65	0	2123.3	0.000780864
																												33.5153	0.00650394	31.4438	0.555576	31.4137	0.510791	10.5202	-0.000837015	34.0163	0.00428484		2446.77	0	2123.39	0.000470572
																												33.5481	0.00650982	31.452	0.553353	31.4219	0.508619	10.5284	-0.000840319	34.049	0.00424357		2446.88	0	2123.49	0.000288823
																												33.5809	0.00651189	31.4602	0.55113	31.4301	0.506447	10.5366	-0.000843557	34.0818	0.0042043		2447	0.000314634	2123.58	0.000161786
																												33.6136	0.0065089	31.4765	0.546681	31.4465	0.502102	10.5448	-0.000846712	34.1145	0.00416422		2447.11	0.000908234	2123.67	3.90967e-06
																												33.6464	0.00650003	31.4847	0.544455	31.4547	0.499929	10.553	-0.000849786	34.1473	0.0041224		2447.23	0.00138685	2123.76	0
																												33.6709	0.00648934	31.4929	0.542227	31.4629	0.497755	10.5612	-0.000852784	34.1801	0.00408119		2447.34	0.00144491	2123.86	0
																												33.7037	0.00646975	31.5093	0.537768	31.4793	0.493405	10.5694	-0.000855718	34.2046	0.0040519		2447.46	0.00102783	2123.95	0
																												33.7365	0.00644374	31.5175	0.535535	31.4874	0.491229	10.5776	-0.000858598	34.2374	0.00401438		2447.57	0.000337221	2124.04	0
																												33.7692	0.0064111	31.5257	0.533301	31.4956	0.489052	10.5858	-0.00086144	34.2702	0.00397706		2447.69	0	2124.32	0
																												33.802	0.00637294	31.5421	0.528826	31.512	0.484695	10.5939	-0.000864263	34.3029	0.00393966		2447.8	0	2124.41	0
																												33.8347	0.00633061	31.5502	0.526585	31.5202	0.482514	10.6021	-0.000867103	34.3357	0.00390355		2447.92	0	2124.51	0
																												33.8593	0.00629642	31.5584	0.524341	31.5284	0.480333	10.6103	-0.000870019	34.3684	0.0038696		2448.03	0	2124.6	0
																												33.8921	0.0062478	31.5666	0.522094	31.5448	0.475965	10.6185	-0.000873085	34.393	0.00384494		2452.06	0	2124.69	0.000147434
																												33.9248	0.00619596	31.5748	0.519845	31.553	0.47378	10.6267	-0.000876387	34.4258	0.00381142		2452.17	0	2124.79	0.000262805
																												33.9576	0.00614119	31.583	0.517592	31.5612	0.471593	10.6349	-0.000880002	34.4585	0.0037761		2452.29	0	2124.88	0.000357206
																												33.9903	0.00608439	31.5912	0.515336	31.5693	0.469404	10.6431	-0.000883988	34.4913	0.00373966		2452.4	0	2124.97	0.000408233
																												34.0231	0.00602645	31.5994	0.513077	31.5775	0.467214	10.6513	-0.000888357	34.524	0.00370387		2452.52	0.000316074	2125.06	0.000401062
																												34.0477	0.00598245	31.6158	0.508547	31.5857	0.465022	10.6595	-0.000893068	34.5568	0.00367087		2452.63	0.00156008	2125.16	0.000469597
																												34.0804	0.0059238	31.6239	0.506277	31.5939	0.462828	10.6677	-0.00089803	34.5814	0.00364831		2452.75	0.00371413	2125.25	0.000442921
																												34.1132	0.00586646	31.6321	0.504002	31.6021	0.460632	10.6758	-0.000903105	34.6141	0.00361977		2452.86	0.00515307	2125.34	0.000286781
																												34.146	0.0058113	31.6485	0.499439	31.6103	0.458434	10.684	-0.00090813	34.6469	0.00359129		2452.98	0.00497855	2125.44	0.000257537
																												34.1787	0.00575886	31.6567	0.49715	31.6185	0.456234	10.6922	-0.000912938	34.6796	0.00356209		2453.09	0.00370495	2125.53	0.000166917
																												34.2115	0.00570935	31.6649	0.494857	31.6267	0.454032	10.7004	-0.000917376	34.7124	0.00353257		2453.21	0.00239942	2125.62	4.03659e-06
																												34.236	0.00567412	31.6813	0.490253	31.6349	0.451827	10.7086	-0.000921327	34.7452	0.00350303		2453.32	0.00182701	2125.71	0
																												34.2688	0.00563046	31.6895	0.487943	31.6431	0.449621	10.7168	-0.000924712	34.7697	0.00348128		2453.44	0.00206211	2125.81	0
																												34.3016	0.00559145	31.6977	0.485627	31.6512	0.447412	10.725	-0.000927497	34.8025	0.00345403		2453.55	0.00217961	2125.9	0
																												34.3343	0.00555666	31.7058	0.483305	31.6594	0.445201	10.7332	-0.000929688	34.8353	0.00342882		2453.67	0.00159039	2125.99	0
																												34.3671	0.0055258	31.7222	0.478641	31.6676	0.442987	10.7414	-0.000931326	34.868	0.00340354		2453.78	0.000536477	2127.3	0
																												34.3998	0.00549975	31.7304	0.476299	31.684	0.438553	10.7495	-0.000932475	34.9008	0.00337658		2453.9	0	2127.39	0
																												34.4244	0.00548339	31.7386	0.47395	31.6922	0.436332	10.7577	-0.000933212	34.9335	0.00334817		2454.01	0	2127.48	0
																												34.4572	0.00546464	31.7468	0.471595	31.7004	0.434109	10.7659	-0.000933624	34.9581	0.00332613		2454.13	0	2127.57	0
																												34.4899	0.00544841	31.755	0.469232	31.7168	0.429654	10.7741	-0.000933802	34.9909	0.00329644		2454.24	0	2127.67	0.000216943
																												34.5227	0.00543423	31.7632	0.466862	31.7249	0.427423	10.7823	-0.000933838	35.0236	0.00326758		2454.94	0	2127.76	0.000312021
																												34.5554	0.00542196	31.7714	0.464486	31.7331	0.425188	10.7905	-0.000933826	35.0564	0.00323912		2455.05	0	2127.85	0.000331901
																												34.5882	0.00541212	31.7796	0.462102	31.7495	0.420711	10.7987	-0.000933862	35.0891	0.00320967		2455.17	0	2127.95	0.000261878
																												34.6128	0.00540627	31.7877	0.45971	31.7577	0.418467	10.8069	-0.000934043	35.1219	0.00317963		2455.28	0	2128.04	0.000141774
																												34.6455	0.0053994	31.8041	0.454906	31.7659	0.416221	10.8151	-0.000934457	35.1465	0.00315799		2455.4	0.000430588	2128.13	3.4405e-06
																												34.6783	0.0053927	31.8123	0.452492	31.7741	0.413972	10.8233	-0.000935169	35.1792	0.0031318		2455.51	0.00103708	2128.23	0
																												34.711	0.00538651	31.8205	0.450071	31.7905	0.409464	10.8314	-0.000936216	35.212	0.00310846		2455.63	0.00134458	2128.32	0
																												34.7438	0.00538162	31.8287	0.447642	31.7987	0.407206	10.8396	-0.000937599	35.2447	0.00308623		2455.74	0.00130072	2128.41	0
																												34.7766	0.00537761	31.8451	0.442761	31.8068	0.404944	10.8478	-0.000939272	35.2775	0.00306325		2455.86	0.000962633	2128.51	0.000145333
																												34.8011	0.00537437	31.8533	0.440308	31.8232	0.400413	10.856	-0.000941163	35.3103	0.00303902		2455.97	0.00034139	2128.6	0.000245056
																												34.8339	0.00536897	31.8615	0.437846	31.8314	0.398143	10.8642	-0.000943173	35.3348	0.00302079		2456.09	0	2128.69	0.000326675
																												34.8667	0.00536218	31.8696	0.435376	31.8396	0.395869	10.8724	-0.000945206	35.3676	0.00299747		2456.21	0	2128.78	0.000345016
																												34.8994	0.00535462	31.8778	0.432896	31.8478	0.393593	10.8806	-0.000947179	35.4003	0.00297551		2456.32	0	2128.88	0.000281411
																												34.9322	0.00534681	31.886	0.430408	31.856	0.391313	10.8888	-0.000949029	35.4331	0.00295474		2456.44	0	2128.97	0.00016335
																												34.9649	0.0053387	31.8942	0.427911	31.8642	0.389031	10.897	-0.000950727	35.4659	0.00293499		2456.55	0	2129.06	3.85422e-06
																												34.9895	0.00533224	31.9024	0.425404	31.8724	0.386745	10.9052	-0.000952274	35.4986	0.0029153		2456.67	0	2129.16	0
																												35.0223	0.00532342	31.9106	0.422889	31.8806	0.384455	10.9133	-0.000953694	35.5232	0.00289993		2456.78	0	2129.25	0
																												35.055	0.00531522	31.9188	0.420364	31.8887	0.382163	10.9215	-0.000955023	35.556	0.00287907		2456.9	0	2129.34	0
																												35.0878	0.00530758	31.927	0.417831	31.9051	0.377567	10.9297	-0.000956292	35.5887	0.00285843		2457.01	0.000436731	2129.44	0
																												35.1205	0.00529907	31.9352	0.415288	31.9133	0.375264	10.9379	-0.000957539	35.6215	0.00283833		2457.13	0.0010537	2129.53	0
																												35.1533	0.00528889	31.9434	0.412737	31.9215	0.372958	10.9461	-0.000958802	35.6542	0.00281966		2457.24	0.00144496	2129.62	0
																												35.1779	0.00528054	31.9515	0.410177	31.9297	0.370649	10.9543	-0.000960109	35.687	0.00280231		2457.36	0.00156523	2129.72	0.000208239
																												35.2106	0.00526961	31.9597	0.407608	31.9461	0.36602	10.9625	-0.0009615	35.7116	0.00278943		2457.48	0.00132839	2129.81	0.000302045
																												35.2434	0.00526046	31.9679	0.405031	31.9543	0.3637	10.9707	-0.000963025	35.7443	0.00277135		2457.59	0.000843394	2129.9	0.000344239
																												35.2761	0.00525448	31.9761	0.402445	31.9625	0.361378	10.9789	-0.000964747	35.7771	0.0027518		2457.71	0.000264673	2130	0.000295201
																												35.3089	0.00525188	31.9843	0.39985	31.9706	0.359052	10.9871	-0.000966734	35.8098	0.00273246		2457.82	0	2130.09	0.000175384
																												35.3417	0.00525233	31.9925	0.397247	31.9788	0.356723	10.9952	-0.000969052	35.8426	0.00271533		2457.94	0	2130.18	4.25776e-06
																												35.3662	0.00525498	32.0007	0.394636	31.987	0.35439	11.0034	-0.000971756	35.8754	0.00269929		2458.05	0	2130.28	0
																												35.399	0.00526209	32.0089	0.392017	31.9952	0.352054	11.0116	-0.00097488	35.8999	0.00268673		2458.17	0	2130.37	0
																												35.4317	0.00527282	32.0171	0.389389	32.0034	0.349715	11.0198	-0.000978435	35.9327	0.00266904		2458.98	0	2130.46	0
																												35.4645	0.005287	32.0252	0.386754	32.0116	0.347373	11.028	-0.000982401	35.9654	0.00265113		2459.09	0	2130.56	0
																												35.4973	0.0053058	32.0334	0.384111	32.028	0.34268	11.0362	-0.000986723	35.9982	0.00263425		2459.21	0	2131.12	0
																												35.53	0.00532987	32.0416	0.38146	32.0362	0.340329	11.0444	-0.000991326	36.031	0.00261877		2459.33	0	2131.21	0
																												35.5546	0.00535118	32.0498	0.378802	32.0444	0.337975	11.0526	-0.000996099	36.0637	0.00260381		2459.44	0.000533811	2131.3	0
																												35.5874	0.00538327	32.058	0.376137	32.0525	0.335618	11.0608	-0.00100092	36.0883	0.00259235		2459.56	0.00153183	2131.4	0
																												35.6201	0.00541894	32.0662	0.373465	32.0689	0.330898	11.069	-0.00100564	36.121	0.00257622		2459.67	0.00224653	2131.49	0.00011361
																												35.6529	0.00545824	32.0744	0.370786	32.0771	0.328534	11.0771	-0.00101016	36.1538	0.0025596		2459.79	0.00220143	2131.58	0.000223266
																												35.6856	0.0055004	32.0826	0.368101	32.0853	0.326168	11.0853	-0.00101436	36.1866	0.00254385		2459.9	0.00148329	2131.68	0.000289433
																												35.7184	0.00554366	32.099	0.362713	32.0935	0.323799	11.0935	-0.00101819	36.2193	0.00252975		2460.02	0.000475075	2131.77	0.000493119
																												35.743	0.00557636	32.1071	0.36001	32.1017	0.321429	11.1017	-0.00102163	36.2521	0.00251645		2460.14	0	2131.86	0.000548489
																												35.7757	0.00562111	32.1153	0.357302	32.1099	0.319057	11.1099	-0.00102472	36.2767	0.00250579		2460.25	0	2131.96	0.000506558
																												35.8085	0.00566826	32.1235	0.354588	32.1181	0.316684	11.1181	-0.00102753	36.3094	0.00248995		2460.37	0	2132.05	0.000313668
																												35.8412	0.00571789	32.1317	0.351869	32.1262	0.314309	11.1263	-0.00103016	36.3422	0.00247273		2460.48	0	2132.14	0.000153453
																												35.874	0.00576953	32.1399	0.349146	32.1344	0.311933	11.1345	-0.00103271	36.3749	0.00245424		2466.16	0	2132.24	3.72387e-06
																												35.9068	0.00582205	32.1481	0.346417	32.1426	0.309556	11.1427	-0.00103529	36.4077	0.00243554		2466.28	0	2132.33	0
																												35.9313	0.00586103	32.1563	0.343685	32.159	0.304799	11.1508	-0.001038	36.4404	0.00241868		2466.4	0	2132.42	0
																												35.9641	0.00591158	32.1645	0.340948	32.1672	0.30242	11.159	-0.0010409	36.465	0.0024068		2466.51	0	2132.52	0
																												35.9968	0.00595997	32.1727	0.338208	32.1754	0.30004	11.1672	-0.00104401	36.4978	0.00238975		2466.63	0.000581894	2132.61	0
																												36.0296	0.00600561	32.1809	0.335465	32.1836	0.297659	11.1754	-0.00104734	36.5305	0.002371		2466.74	0.00191793	2140.66	0
																												36.0624	0.00604829	32.1972	0.329969	32.1918	0.295279	11.1836	-0.00105087	36.5633	0.00235163		2466.86	0.00371094	2140.76	0
																												36.0951	0.00608831	32.2054	0.327219	32.2	0.292898	11.1918	-0.00105459	36.5961	0.00233148		2466.98	0.00505723	2140.85	0
																												36.1197	0.0061168	32.2136	0.324467	32.2081	0.290518	11.2	-0.00105846	36.6288	0.00231077		2467.09	0.00507748	2140.95	0
																												36.1525	0.00615282	32.2218	0.321713	32.2163	0.288138	11.2082	-0.00106246	36.6534	0.0022955		2467.21	0.00358569	2141.04	0.000138193
																												36.1852	0.00618687	32.23	0.318959	32.2245	0.285759	11.2164	-0.00106654	36.6861	0.00227448		2467.33	0.00191125	2141.13	0.000249921
																												36.218	0.00622002	32.2382	0.316205	32.2327	0.283381	11.2246	-0.00107068	36.7189	0.00225037		2467.44	0.000595579	2141.23	0.000295868
																												36.2507	0.00625262	32.2464	0.313451	32.2409	0.281004	11.2327	-0.00107481	36.7517	0.00222364		2467.56	0	2141.32	0.000248627
																												36.2835	0.00628361	32.2546	0.310697	32.2573	0.276254	11.2409	-0.00107891	36.7844	0.00219686		2467.67	0	2141.42	0.000143647
																												36.3081	0.00630563	32.2628	0.307945	32.2655	0.273882	11.2491	-0.00108292	36.8172	0.00217108		2467.79	0	2141.51	3.42979e-06
																												36.3408	0.00633407	32.2709	0.305195	32.2737	0.271512	11.2573	-0.00108678	36.8417	0.00215246		2467.91	0	2141.6	0
																												36.3736	0.00636196	32.2791	0.302446	32.2819	0.269144	11.2655	-0.00109046	36.8745	0.00212833		2470.93	0	2141.7	0
																												36.4063	0.00638915	32.2873	0.2997	32.2982	0.264417	11.2737	-0.00109393	36.9073	0.00210379		2471.05	0	2141.79	0
																												36.4391	0.00641526	32.2955	0.296958	32.3064	0.262058	11.2819	-0.00109716	36.94	0.00207789		2471.17	0	2141.89	0
																												36.4719	0.00644013	32.3119	0.291484	32.3146	0.259702	11.2901	-0.00110013	36.9728	0.00205054		2471.28	0	2148.57	0
																												36.4964	0.00645817	32.3201	0.288755	32.3228	0.257351	11.2983	-0.00110285	37.0055	0.00202157		2471.4	0.000487556	2148.67	0
																												36.5292	0.00648196	32.3283	0.286031	32.331	0.255003	11.3065	-0.00110531	37.0301	0.00199909		2471.51	0.00107564	2148.76	0
																												36.5619	0.00650557	32.3365	0.283313	32.3474	0.250322	11.3146	-0.00110753	37.0629	0.00196983		2471.63	0.00131435	2148.86	0
																												36.5947	0.00652922	32.3447	0.280602	32.3556	0.247989	11.3228	-0.0011095	37.0956	0.00194249		2471.75	0.00128279	2148.95	0.000192436
																												36.6275	0.00655424	32.3528	0.277897	32.3638	0.245662	11.331	-0.00111124	37.1284	0.00191599		2471.86	0.000982133	2149.05	0.000352839
																												36.6602	0.00658117	32.361	0.2752	32.3719	0.24334	11.3392	-0.00111274	37.1611	0.00188838		2471.98	0.000355102	2149.14	0.000442093
																												36.6848	0.00660159	32.3692	0.272511	32.3883	0.238715	11.3474	-0.001114	37.1939	0.00185944		2472.1	0	2149.24	0.000403642
																												36.7175	0.00662777	32.3774	0.269831	32.3965	0.236412	11.3556	-0.001115	37.2185	0.00183794		2472.21	0	2149.33	0.000263792
																												36.7503	0.0066528	32.3856	0.267159	32.4047	0.234117	11.3638	-0.00111577	37.2512	0.00181058		2472.33	0	2149.43	0.00011325
																												36.7831	0.0066769	32.3938	0.264497	32.4129	0.231829	11.372	-0.00111632	37.284	0.00178448		2472.45	0	2149.52	6.89582e-07
																												36.8158	0.00670019	32.4102	0.259204	32.4211	0.229549	11.3802	-0.00111671	37.3168	0.00175888		2475.25	0	2149.61	0
																												36.8486	0.0067235	32.4184	0.256573	32.4293	0.227277	11.3884	-0.001117	37.3495	0.00173365		2475.36	0	2149.71	0
																												36.8732	0.0067411	32.4265	0.253955	32.4375	0.225014	11.3965	-0.00111727	37.3823	0.00170935		2475.48	0	2149.8	0
																												36.9059	0.00676407	32.4347	0.251348	32.4456	0.22276	11.4047	-0.00111761	37.4068	0.00169179		2475.6	0	2149.9	0
																												36.9387	0.00678636	32.4429	0.248754	32.4538	0.220516	11.4129	-0.0011181	37.4396	0.00166865		2475.71	0.000508072	2153.12	0
																												36.9714	0.00680799	32.4511	0.246173	32.462	0.218281	11.4211	-0.00111883	37.4724	0.00164486		2475.83	0.00115946	2153.21	0
																												37.0042	0.00682826	32.4593	0.243605	32.4702	0.216056	11.4293	-0.00111984	37.5051	0.00161899		2475.95	0.00192691	2153.3	0
																												37.0369	0.00684624	32.4757	0.238512	32.4784	0.213842	11.4375	-0.00112119	37.5379	0.00159114		2476.07	0.00260616	2153.4	0
																												37.0615	0.00685783	32.4839	0.235988	32.4866	0.211639	11.4457	-0.00112287	37.5706	0.00156352		2476.18	0.00267289	2153.49	0.000206676
																												37.0943	0.00687043	32.4921	0.233478	32.503	0.207266	11.4539	-0.00112487	37.5952	0.00154268		2476.3	0.00207221	2153.59	0.000366224
																												37.127	0.00687831	32.5003	0.230985	32.5112	0.205097	11.4621	-0.00112714	37.6116	0.00152784		2476.42	0.0013566	2153.68	0.000440772
																												37.1598	0.00687886	32.5084	0.228508	32.5194	0.20294	11.4703	-0.00112962	37.628	0.00151175		2476.53	0.00049186	2153.78	0.000375238
																												37.1926	0.00687108	32.5166	0.226048	32.5357	0.198666	11.4784	-0.00113223	37.6607	0.0014757		2476.65	0	2153.87	0.000216945
																												37.2253	0.00685553	32.533	0.221179	32.5439	0.196548	11.4866	-0.00113488	37.6935	0.00143555		2476.77	0	2153.97	5.26723e-06
																												37.2499	0.00683899	32.5412	0.218771	32.5603	0.192356	11.4948	-0.00113748	37.7262	0.00139034		2476.88	0	2154.06	0
																												37.2826	0.00680995	32.5494	0.216381	32.5685	0.190282	11.503	-0.00113992	37.759	0.00133626		2477	0	2154.16	0
																												37.3154	0.00677099	32.5576	0.21401	32.5767	0.188224	11.5112	-0.0011421	37.7836	0.0012874		2482.15	0	2154.25	0
																												37.3482	0.0067198	32.574	0.209326	32.5931	0.184152	11.5194	-0.00114394	37.8163	0.00120932		2482.27	0	2154.35	0
																												37.3809	0.00665559	32.5822	0.207013	32.6013	0.182141	11.5276	-0.00114539	37.8491	0.00111565		2482.39	0	2173.82	0
																												37.4137	0.00657851	32.5903	0.204719	32.6094	0.180145	11.5358	-0.00114642	37.8818	0.00100398		2482.5	0	2173.92	0
																												37.4382	0.00651193	32.5985	0.202446	32.6176	0.178166	11.544	-0.00114705	37.9146	0.00087074		2482.62	0.000786403	2174.02	0
																												37.471	0.00641063	32.6067	0.200193	32.6258	0.176203	11.5521	-0.00114736	37.9474	0.00071457		2482.74	0.0019014	2174.11	0
																												37.5038	0.00629476	32.6149	0.197961	32.6422	0.172328	11.5603	-0.00114743	37.9719	0.00058216		2482.86	0.00312027	2174.21	0.000141244
																												37.5365	0.00616386	32.6231	0.19575	32.6504	0.170417	11.5685	-0.00114738	38.0047	0.00038502		2482.97	0.00389292	2174.3	0.000272291
																												37.5693	0.00601473	32.6313	0.193559	32.6668	0.166647	11.5767	-0.00114736	38.0375	0.00016552		2483.09	0.00354811	2174.4	0.000332731
																												37.602	0.00584247	32.6395	0.191391	32.675	0.164788	11.5849	-0.00114747	38.0702	-7.436e-05		2483.21	0.00235831	2174.5	0.000283256
																												37.6266	0.00569565	32.6477	0.189244	32.6913	0.161127	11.5931	-0.00114781	38.103	-0.0003322		2483.33	0.001217	2174.59	0.000161451
																												37.6594	0.00547284	32.6559	0.187119	32.6995	0.159324	11.6013	-0.00114842	38.1357	-0.0006039		2483.44	0.000374619	2174.69	1.09861e-06
																												37.6921	0.0052142	32.6722	0.182937	32.7159	0.155775	11.6095	-0.00114929	38.1603	-0.0008128		2483.56	0	2174.78	0
																												37.7249	0.00491319	32.6804	0.180881	32.7323	0.152302	11.6177	-0.00115038	38.1931	-0.0010917		2483.68	0	2174.88	0
																												37.7576	0.00456087	32.6968	0.176841	32.7405	0.150595	11.6259	-0.0011516	38.2258	-0.0013634		2483.79	0	2174.98	0
																												37.774	0.00436227	32.705	0.174857	32.7569	0.147238	11.634	-0.00115284	38.2504	-0.0015578		2483.91	0	2175.07	0
																												37.7904	0.00414708	32.7214	0.170963	32.7651	0.145589	11.6422	-0.00115403	38.2586	-0.0016202		2488.97	0	2178.35	0
																												37.815	0.00379058	32.7296	0.169053	32.7732	0.143961	11.6504	-0.00115509	38.2913	-0.0018557		2489.09	0	2178.44	0
																												37.8477	0.00324586	32.7459	0.165309	32.7896	0.140763	11.6586	-0.00115598	38.3241	-0.0020636		2489.2	0	2178.54	0
																												37.8805	0.00261254	32.7541	0.163474	32.7978	0.139194	11.6668	-0.00115669	38.3487	-0.0021972		2489.32	0	2178.64	0
																												37.9133	0.00188136	32.7623	0.161665	32.8142	0.136116	11.675	-0.00115724	38.3814	-0.0023399		2489.44	7.71507e-05	2178.73	0.000193652
																												37.9378	0.00126475	32.7705	0.159881	32.8306	0.133119	11.6832	-0.00115765	38.4142	-0.0024378		2489.56	0.000228373	2178.83	0.000326816
																												37.946	0.00104587	32.7869	0.15639	32.8469	0.130202	11.6914	-0.00115796	38.4469	-0.0024891		2489.67	0.000372954	2178.93	0.00036336
																												37.9788	0.00010306	32.7951	0.154683	32.8633	0.127364	11.6996	-0.0011582	38.4797	-0.0024929		2489.79	0.000440538	2179.02	0.000268574
																												38.0033	-0.0006739	32.8115	0.151347	32.8797	0.124606	11.7078	-0.00115839	38.5125	-0.0024494		2489.91	0.000388348	2179.12	0.000109852
																												38.0279	-0.0015079	32.8278	0.148118	32.8879	0.123256	11.7159	-0.00115857	38.537	-0.0023855		2490.03	0.000252068	2179.22	2.62954e-06
																												38.0361	-0.0017977	32.8442	0.144997	32.8961	0.121925	11.7241	-0.00115875	38.5698	-0.0022581		2490.15	7.82544e-05	2179.31	0
																												38.0689	-0.0030097	32.8606	0.141985	32.9207	0.118048	11.7323	-0.00115897	38.6026	-0.0020848		2490.26	0	2179.41	0
																												38.1016	-0.004292	32.877	0.139082	32.937	0.115558	11.7405	-0.00115928	38.6353	-0.0018735		2490.38	0	2179.51	0
																												38.1098	-0.0046211	32.8852	0.137673	32.9534	0.113141	11.7487	-0.00115973	38.6681	-0.001634		2490.5	0	2179.6	0
																												38.1344	-0.0056229	32.8934	0.136291	32.978	0.109654	11.7569	-0.00116037	38.6926	-0.00144		2490.62	0	2182.02	0
																												38.1671	-0.0069767	32.9097	0.133612	32.9862	0.108528	11.7651	-0.00116124	38.7008	-0.0013729		2508.27	0	2182.11	0
																												38.1753	-0.0073151	32.9179	0.132315	32.9944	0.107419	11.7733	-0.00116238	38.7254	-0.0011653		2508.39	0	2182.21	0
																												38.1917	-0.0079882	32.9261	0.131045	33.0189	0.1042	11.7815	-0.00116379	38.7582	-0.0008764		2508.51	0	2182.31	0
																												38.2245	-0.0093034	32.9507	0.127406	33.0435	0.101138	11.7897	-0.00116547	38.7909	-0.0005796		2508.63	0	2182.4	0.000130581
																												38.249	-0.010245	32.9671	0.12512	33.0517	0.100151	11.7978	-0.00116738	38.8237	-0.0002805		2508.75	0.000604152	2182.5	0.000238706
																												38.2572	-0.0105473	32.9835	0.122945	33.0681	0.0982281	11.806	-0.00116946	38.8564	1.6371e-05		2508.87	0.0013475	2182.6	0.000285334
																												38.29	-0.0116846	32.9916	0.121899	33.0763	0.097291	11.8142	-0.00117165	38.8892	0.0003051		2508.99	0.00164074	2182.69	0.000239819
																												38.3227	-0.012682	33.0162	0.118926	33.0926	0.0954645	11.8224	-0.00117384	38.9138	0.00051231		2509.11	0.00153237	2182.79	0.000135105
																												38.3391	-0.0131189	33.0408	0.116199	33.109	0.0936998	11.8306	-0.00117597	38.9465	0.00077212		2509.23	0.00105783	2182.89	3.30723e-06
																												38.3555	-0.0135103	33.049	0.115345	33.1172	0.0928399	11.8388	-0.00117793	38.9793	0.00101085		2509.35	0.000349931	2182.98	0
																												38.3801	-0.014006	33.0735	0.112943	33.1418	0.0903476	11.847	-0.00117967	39.012	0.00122777		2509.47	0	2183.08	0
																												38.4128	-0.0144832	33.1063	0.110115	33.15	0.0895452	11.8552	-0.00118111	39.0448	0.00142252		2509.58	0	2183.18	0
																												38.4456	-0.0147379	33.1391	0.1077	33.1745	0.0872202	11.8634	-0.00118225	39.0694	0.00155342		2509.7	0	2183.27	0
																												38.4783	-0.0147652	33.1718	0.105677	33.2073	0.0843026	11.8716	-0.00118308	39.0776	0.00159401		2509.82	0	2203.83	0
																												38.5111	-0.014569	33.1964	0.104404	33.2401	0.0815791	11.8797	-0.00118365	39.1021	0.00170623		2519.27	0	2203.93	0
																												38.5439	-0.0141604	33.2046	0.104023	33.2482	0.080927	11.8879	-0.00118399	39.1349	0.00183363		2519.39	0	2204.03	0
																												38.5684	-0.0137249	33.2373	0.102711	33.2646	0.0796562	11.8961	-0.00118416	39.1676	0.00193803		2519.51	0	2204.12	0
																												38.6012	-0.0129906	33.2619	0.101932	33.281	0.0784287	11.9043	-0.00118421	39.2004	0.00202205		2519.63	0	2204.22	0.000190398
																												38.634	-0.0121066	33.2701	0.101709	33.2974	0.0772429	11.9125	-0.0011842	39.2332	0.00208667		2519.75	0.000740135	2204.32	0.000288845
																												38.6667	-0.0111042	33.2947	0.101135	33.322	0.0755382	11.9207	-0.00118415	39.2659	0.00213398		2519.87	0.00175947	2204.42	0.000313965
																												38.6995	-0.0100153	33.3274	0.100571	33.3301	0.0749888	11.9289	-0.00118406	39.2905	0.00216088		2519.99	0.00221341	2204.52	0.000252371
																												38.7322	-0.0088714	33.3602	0.100188	33.3629	0.0728795	11.9371	-0.0011839	39.3233	0.0021896		2520.11	0.00198898	2204.61	0.000144121
																												38.7568	-0.0079967	33.3929	0.0999367	33.3711	0.0723734	11.9453	-0.00118366	39.356	0.00221371		2520.23	0.00122652	2204.71	3.49796e-06
																												38.7814	-0.0071216	33.4257	0.0997662	33.3957	0.070904	11.9534	-0.00118326	39.3888	0.0022349		2520.35	0.000363508	2204.81	0
																												38.7896	-0.0068318	33.4503	0.0996605	33.4202	0.0695036	11.9616	-0.00118266	39.4215	0.00225453		2520.47	0	2204.91	0
																												38.8223	-0.0056924	33.483	0.0995086	33.4284	0.0690513	11.9698	-0.00118184	39.4543	0.0022747		2520.59	0	2205.01	0
																												38.8551	-0.0046015	33.5158	0.0993006	33.453	0.0677355	11.978	-0.00118078	39.4789	0.00229006		2520.71	0	2205.11	0
																												38.8633	-0.0043387	33.5485	0.098995	33.4694	0.0668914	11.9862	-0.00117952	39.5116	0.00230963		2520.83	0	2218.22	0
																												38.8878	-0.0035782	33.5649	0.0987942	33.4858	0.0660722	11.9944	-0.00117815	39.5444	0.00232855		2527.08	0	2218.32	0
																												38.9206	-0.0026373	33.5813	0.0985558	33.5185	0.0645031	12.0026	-0.00117677	39.5771	0.00234761		2527.2	0	2218.42	0
																												38.9452	-0.0019916	33.6141	0.0979512	33.5267	0.064124	12.0108	-0.00117549	39.6099	0.00236661		2527.32	0	2218.52	0
																												38.9697	-0.0013988	33.6386	0.0973762	33.5513	0.0630157	12.019	-0.00117444	39.6427	0.00238445		2527.44	0	2218.62	0.000158825
																												38.9779	-0.0012129	33.6714	0.0964387	33.584	0.0616014	12.0272	-0.00117372	39.6672	0.00239574		2527.56	0.0005307	2218.72	0.000299121
																												39.0107	-0.0005269	33.6878	0.0958946	33.6004	0.0609198	12.0353	-0.0011734	39.7	0.00240606		2527.68	0.00120769	2218.82	0.000354999
																												39.0434	6.9984e-05	33.7042	0.095299	33.6168	0.0602541	12.0435	-0.00117352	39.7327	0.00240914		2527.81	0.00152936	2218.92	0.000279545
																												39.0762	0.00058207	33.7369	0.0939508	33.6414	0.0592824	12.0517	-0.00117409	39.7655	0.00240366		2527.93	0.00151082	2219.02	0.000134073
																												39.109	0.00101582	33.7615	0.0928037	33.6659	0.0583403	12.0599	-0.00117511	39.7983	0.00238878		2528.05	0.00112644	2219.12	3.2381e-06
																												39.1335	0.00129507	33.7697	0.0923966	33.6741	0.0580325	12.0681	-0.00117653	39.831	0.00236402		2528.17	0.000395115	2219.22	0
																												39.1499	0.00146166	33.8024	0.0906552	33.7069	0.056832	12.0763	-0.00117836	39.8556	0.00233939		2528.29	0	2219.31	0
																												39.1663	0.00161404	33.8188	0.0897229	33.7396	0.0556776	12.0845	-0.00118056	39.8883	0.00229967		2528.41	0	2219.41	0
																												39.1991	0.001881	33.827	0.0892428	33.7478	0.0553957	12.0927	-0.00118315	39.9211	0.00225276		2528.53	0	2219.51	0
																												39.2318	0.00210606	33.8598	0.0872407	33.7724	0.0545653	12.1009	-0.00118614	39.9539	0.00219951		2528.65	0	2221.4	0
																												39.2646	0.00229959	33.868	0.086722	33.8052	0.0534927	12.1091	-0.00118955	39.9866	0.00214243		2530.7	0	2221.5	0
																												39.2973	0.00247074	33.8925	0.0851298	33.8297	0.0527121	12.1172	-0.00119341	40.0194	0.002083		2530.82	0	2221.6	0
																												39.3219	0.00258905	33.9089	0.0840431	33.8379	0.0524562	12.1254	-0.00119772	40.044	0.0020357		2530.94	0	2221.7	0
																												39.3547	0.0027396	33.9253	0.0829406	33.8625	0.0517003	12.1336	-0.0012025	40.0767	0.00196777		2531.06	0	2221.8	0.000142029
																												39.3874	0.00288867	33.958	0.080701	33.8952	0.0507196	12.1418	-0.0012077	40.1095	0.00189753		2531.18	0.000499695	2221.89	0.000242833
																												39.4202	0.00304028	33.9908	0.0784385	33.928	0.0497683	12.15	-0.00121327	40.1422	0.00182884		2531.3	0.00118376	2221.99	0.000298457
																												39.4529	0.00319545	33.999	0.0778728	33.9362	0.049535	12.1582	-0.00121911	40.175	0.00176184		2531.42	0.00151467	2222.09	0.000266968
																												39.4857	0.00335433	34.0154	0.0767448	33.9608	0.0488453	12.1664	-0.00122511	40.2077	0.00169673		2531.55	0.00141779	2222.19	0.0001592
																												39.5103	0.00347554	34.0399	0.0750684	33.9935	0.0479499	12.1746	-0.00123113	40.2323	0.00164969		2531.67	0.000931587	2222.29	3.86077e-06
																												39.543	0.00363857	34.0481	0.0745155	34.0181	0.0472959	12.1828	-0.00123704	40.2651	0.00158961		2531.79	0.000291418	2222.39	0
																												39.5758	0.00380023	34.0809	0.0723454	34.0427	0.0466571	12.191	-0.00124274	40.2978	0.0015332		2531.91	0	2222.49	0
																												39.6085	0.00395578	34.0891	0.071815	34.0508	0.0464476	12.1991	-0.00124813	40.3306	0.0014812		2532.03	0	2222.59	0
																												39.6413	0.00410093	34.1136	0.0702575	34.0836	0.0456268	12.2073	-0.00125318	40.3634	0.00143434		2532.15	0	2222.69	0
																												39.6741	0.00423254	34.13	0.0692493	34.1164	0.0448314	12.2155	-0.00125785	40.3961	0.00139326		2532.27	0	2234.86	0
																												39.6986	0.00432022	34.1464	0.068267	34.1491	0.0440584	12.2237	-0.00126217	40.4207	0.0013656		2534.08	0	2234.96	0
																												39.715	0.00437247	34.1792	0.0663859	34.1573	0.0438685	12.2319	-0.00126615	40.4534	0.00133114		2534.2	0	2235.06	0
																												39.7314	0.00441926	34.1874	0.065934	34.1819	0.0433068	12.2401	-0.00126983	40.4862	0.00129911		2534.33	0	2235.16	0
																												39.7641	0.00449538	34.2037	0.0650528	34.2065	0.0427575	12.2483	-0.00127325	40.519	0.0012711		2534.45	0	2235.26	0.000138245
																												39.7969	0.00454767	34.2365	0.0633827	34.2392	0.0420451	12.2565	-0.00127647	40.5517	0.00124752		2534.57	0.000575718	2235.36	0.000240542
																												39.8297	0.00457644	34.2447	0.0629845	34.272	0.0413579	12.2647	-0.00127955	40.5845	0.00122583		2534.69	0.00135694	2235.46	0.000282796
																												39.8542	0.00458281	34.2692	0.0618364	34.2965	0.0408591	12.2729	-0.00128255	40.609	0.00120972		2534.81	0.00172052	2235.56	0.000238859
																												39.887	0.00457087	34.302	0.0604134	34.3047	0.0406958	12.281	-0.00128554	40.6418	0.00118935		2534.93	0.00162164	2235.66	0.000136778
																												39.9198	0.00453649	34.3102	0.0600765	34.3375	0.0400553	12.2892	-0.00128855	40.6746	0.00117181		2535.05	0.00110828	2235.76	3.38596e-06
																												39.9525	0.00448265	34.3348	0.05911	34.3702	0.0394341	12.2974	-0.00129161	40.7073	0.00115797		2535.17	0.000361381	2235.87	0
																												39.9853	0.00441162	34.3675	0.0579202	34.3948	0.0389807	12.3056	-0.00129471	40.7401	0.00114794		2535.29	0	2235.97	0
																												40.0098	0.00434771	34.3839	0.0573666	34.4276	0.0383927	12.3138	-0.00129782	40.7728	0.00114046		2535.42	0	2236.07	0
																												40.018	0.00432454	34.3921	0.0570999	34.4521	0.0379636	12.322	-0.00130088	40.7974	0.00113565		2535.54	0	2236.17	0
																												40.0426	0.00425028	34.4249	0.0560993	34.4603	0.0378229	12.3302	-0.00130383	40.8302	0.00113079		2535.66	0	2244.51	0
																												40.0754	0.00414286	34.4576	0.0551967	34.4931	0.0372717	12.3384	-0.00130664	40.8629	0.00112907		2539.9	0	2244.61	0
																												40.1081	0.0040293	34.4904	0.0543807	34.5259	0.0367395	12.3466	-0.00130927	40.8957	0.00113057		2540.02	0	2244.71	0
																												40.1409	0.00391118	34.5231	0.0536416	34.5586	0.0362248	12.3547	-0.00131172	40.9284	0.00113391		2540.14	0	2244.81	0
																												40.1736	0.00378907	34.5559	0.05297	34.5832	0.0358479	12.3629	-0.00131405	40.9612	0.00113687		2540.26	0	2244.92	0.000150437
																												40.2064	0.00366357	34.5805	0.0525059	34.6159	0.035355	12.3711	-0.00131628	40.9858	0.00113837		2540.39	0.000541695	2245.02	0.000244852
																												40.231	0.00356863	34.6132	0.0519341	34.6323	0.0351115	12.3793	-0.00131849	41.0185	0.00114025		2540.51	0.00141909	2245.12	0.000280142
																												40.2637	0.00344451	34.646	0.0514081	34.6487	0.0348697	12.3875	-0.0013207	41.0513	0.00114277		2540.63	0.00195526	2245.22	0.000238735
																												40.2965	0.00332651	34.6787	0.0509206	34.6815	0.0343915	12.3957	-0.00132289	41.0841	0.00114719		2540.75	0.00224732	2245.32	0.000145632
																												40.3292	0.00321608	34.7115	0.0504672	34.7142	0.0339243	12.4039	-0.00132504	41.1168	0.00115497		2540.87	0.00236807	2245.42	1.10247e-06
																												40.362	0.0031129	34.7443	0.0500421	34.747	0.0334699	12.4121	-0.00132704	41.1496	0.00116653		2540.99	0.00201929	2245.52	0
																												40.3948	0.00301597	34.7688	0.0497366	34.7715	0.0331364	12.4203	-0.00132882	41.1741	0.00117805		2541.11	0.00164556	2245.62	0
																												40.4193	0.00294719	34.8016	0.049342	34.8043	0.0327022	12.4285	-0.00133025	41.2069	0.00119776		2541.24	0.00124235	2245.72	0
																												40.4521	0.00286125	34.8343	0.0489597	34.8371	0.0322813	12.4366	-0.00133127	41.2397	0.00122138		2541.36	0.000435963	2245.82	0
																												40.4848	0.00278221	34.8671	0.0485862	34.8698	0.0318716	12.4448	-0.00133182	41.2724	0.00124683		2541.48	0	2250.17	0
																												40.5176	0.00270949	34.8753	0.0484933	34.9026	0.0314699	12.453	-0.00133187	41.3052	0.00127336		2541.6	0	2250.27	0
																												40.5504	0.00264226	34.8999	0.0482137	34.9353	0.0310762	12.4612	-0.00133144	41.3379	0.0013011		2541.72	0	2250.37	0
																												40.5831	0.00258087	34.9326	0.0478357	34.9599	0.0307865	12.4694	-0.00133059	41.3625	0.00132264		2541.84	0	2250.47	0
																												40.6077	0.00253937	34.9572	0.0475471	34.9927	0.0304072	12.4776	-0.0013294	41.3953	0.0013523		2543.91	0	2250.58	0.000137522
																												40.6405	0.00248968	34.99	0.0471545	35.0254	0.0300352	12.4858	-0.00132797	41.428	0.00138287		2544.03	0	2250.68	0.000255295
																												40.6732	0.00244517	35.0227	0.0467497	35.0582	0.0296691	12.494	-0.00132644	41.4608	0.00141232		2544.15	0	2250.78	0.000327012
																												40.706	0.00240585	35.0555	0.0463271	35.0828	0.0293974	12.5022	-0.00132493	41.4935	0.00143816		2544.28	0	2250.88	0.000303626
																												40.7387	0.00237278	35.0882	0.0458843	35.091	0.0293075	12.5104	-0.0013236	41.5263	0.00146074		2544.4	0.000563233	2250.98	0.000193785
																												40.7715	0.00234655	35.1128	0.0455396	35.1237	0.0289523	12.5185	-0.00132258	41.5509	0.00147657		2544.52	0.00148316	2251.08	4.78528e-06
																												40.7961	0.00233137	35.121	0.0454225	35.1483	0.0286912	12.5267	-0.00132199	41.5836	0.00149655		2544.64	0.00210009	2251.18	0
																												40.8288	0.00231639	35.1456	0.0450645	35.181	0.0283495	12.5349	-0.00132191	41.6164	0.00151393		2544.76	0.00209553	2251.28	0
																												40.8616	0.0023062	35.1783	0.0445722	35.2138	0.028013	12.5431	-0.00132239	41.6492	0.00152755		2544.88	0.00143114	2251.39	0
																												40.8943	0.00230114	35.2111	0.0440646	35.2466	0.0276802	12.5513	-0.0013234	41.6737	0.00153522		2545.01	0.000454987	2251.49	0
																												40.9271	0.00230247	35.2438	0.0435447	35.2793	0.0273517	12.5595	-0.00132488	41.6819	0.0015372		2545.13	0	2251.79	0
																												40.9599	0.00230998	35.2766	0.0430145	35.3121	0.0270299	12.5677	-0.00132671	41.7147	0.00154111		2545.25	0	2251.89	0
																												40.9844	0.00231895	35.3012	0.0426116	35.3366	0.0267944	12.5759	-0.00132874	41.7392	0.00153898		2545.37	0	2251.99	0
																												41.0172	0.00233551	35.3094	0.0424767	35.3694	0.0264909	12.5841	-0.00133084	41.7638	0.00153286		2545.49	0	2252.09	0
																												41.0499	0.00235904	35.3339	0.042072	35.4022	0.0262021	12.5923	-0.0013329	41.772	0.00153012		2550.37	0	2252.2	0.000155973
																												41.0827	0.0023904	35.3667	0.0415369	35.4349	0.0259265	12.6004	-0.00133483	41.8048	0.0015166		2550.49	0	2252.3	0.000324799
																												41.1155	0.00242884	35.3994	0.0410118	35.4677	0.0256612	12.6086	-0.00133665	41.8375	0.00149906		2550.62	0	2252.4	0.000433793
																												41.1482	0.00247395	35.4322	0.0404976	35.5004	0.0254063	12.6168	-0.00133836	41.8703	0.00147653		2550.74	0	2252.5	0.000406081
																												41.1728	0.00251221	35.465	0.0399933	35.525	0.0252211	12.625	-0.00134005	41.903	0.00144811		2550.86	0.000482425	2252.6	0.000385008
																												41.2055	0.00256872	35.4895	0.0396239	35.5578	0.0249801	12.6332	-0.00134181	41.9276	0.00142282		2550.98	0.00122734	2252.7	0.000356757
																												41.2383	0.00263057	35.4977	0.0395031	35.5905	0.0247468	12.6414	-0.00134372	41.9604	0.00138323		2551.11	0.00167828	2252.8	0.000332324
																												41.2711	0.00269735	35.5223	0.0391501	35.6233	0.0245221	12.6496	-0.00134587	41.9931	0.00133579		2551.23	0.00164854	2252.91	0.000288053
																												41.3038	0.00277003	35.555	0.0387027	35.656	0.0243055	12.6578	-0.00134829	42.0259	0.0012826		2551.35	0.0011502	2253.01	0.000146499
																												41.3366	0.00284901	35.5878	0.0382834	35.6888	0.0240984	12.666	-0.00135097	42.0586	0.00122717		2551.47	0.000378946	2253.11	3.5886e-06
																												41.3612	0.00291163	35.6206	0.0378973	35.7134	0.023951	12.6741	-0.00135388	42.0914	0.00117064		2551.59	0	2253.21	0
																												41.3939	0.0029975	35.6533	0.037547	35.7461	0.0237645	12.6823	-0.00135696	42.116	0.0011279		2551.72	0	2253.31	0
																												41.4267	0.00308353	35.6861	0.0372292	35.7707	0.023631	12.6905	-0.0013601	42.1487	0.00107069		2551.84	0	2253.41	0
																												41.4594	0.0031678	35.7107	0.0370096	35.7789	0.0235876	12.6987	-0.00136322	42.1815	0.00101222		2551.96	0	2253.51	0
																												41.4922	0.00324908	35.7434	0.0367391	35.8117	0.0234174	12.7069	-0.00136622	42.2142	0.00095153		2552.82	0	2254.33	0
																												41.525	0.00332582	35.7516	0.0366752	35.8444	0.0232491	12.7151	-0.00136904	42.247	0.00088904		2552.94	0	2254.43	0
																												41.5495	0.00337893	35.7762	0.0364909	35.8772	0.0230825	12.7233	-0.00137164	42.2798	0.00082635		2553.06	0	2254.53	0
																												41.5823	0.00344156	35.8089	0.0362574	35.9017	0.0229602	12.7315	-0.001374	42.3043	0.00077962		2553.18	0	2254.63	0
																												41.615	0.00349241	35.8417	0.0360325	35.9345	0.0228023	12.7397	-0.00137615	42.3371	0.00071729		2553.31	0.00082123	2254.73	9.95201e-05
																												41.6478	0.00352926	35.8744	0.0358147	35.9673	0.0226512	12.7479	-0.00137813	42.3699	0.00065475		2553.43	0.00198556	2254.83	0.000418934
																												41.6806	0.00355035	35.899	0.0356572	36	0.0225068	12.756	-0.00138003	42.4026	0.00059284		2553.55	0.00253746	2254.94	0.000801227
																												41.7133	0.00355409	35.9318	0.0354559	36.0328	0.0223672	12.7642	-0.00138192	42.4354	0.00053224		2553.67	0.00233748	2255.04	0.000987782
																												41.7379	0.00354499	35.9645	0.0352624	36.0655	0.0222334	12.7724	-0.00138391	42.4599	0.00048764		2553.8	0.00153978	2255.14	0.000866564
																												41.7706	0.00351696	35.9973	0.0350743	36.0901	0.0221377	12.7806	-0.00138609	42.4927	0.00043011		2553.92	0.000489644	2255.24	0.000551518
																												41.8034	0.00347038	36.0301	0.0348904	36.1229	0.0220143	12.7888	-0.00138854	42.5255	0.00037656		2554.04	0	2255.34	0.000269234
																												41.8362	0.00340554	36.0628	0.0347119	36.1556	0.0218926	12.797	-0.00139132	42.5582	0.00032715		2554.16	0	2255.44	0.000230991
																												41.8689	0.00332532	36.0874	0.034584	36.1884	0.0217723	12.8052	-0.00139446	42.591	0.00028056		2554.29	0	2255.54	0.000432497
																												41.9017	0.00323437	36.1201	0.0344243	36.2211	0.0216566	12.8134	-0.00139796	42.6237	0.00023797		2554.41	0	2255.65	0.000526167
																												41.9263	0.00316199	36.1529	0.034279	36.2539	0.0215483	12.8216	-0.00140179	42.6483	0.00021061		2557.47	0	2255.75	0.000477246
																												41.959	0.00306316	36.1857	0.0341532	36.2785	0.021471	12.8298	-0.0014059	42.6811	0.00018146		2557.59	0	2255.85	0.000263048
																												41.9918	0.00296541	36.2184	0.0340523	36.3112	0.0213705	12.8379	-0.00141022	42.7138	0.00016002		2557.72	0	2255.95	0.000149221
																												42.0245	0.00287436	36.2512	0.0339819	36.344	0.0212718	12.8461	-0.00141468	42.7466	0.0001447		2557.84	0	2256.05	3.67172e-06
																												42.0573	0.002796	36.2757	0.0339528	36.3767	0.0211766	12.8543	-0.00141918	42.7793	0.00013425		2557.96	0.000455582	2256.15	0
																												42.09	0.00273562	36.3085	0.0339493	36.4095	0.0210882	12.8625	-0.00142366	42.8121	0.00012764		2558.08	0.00115529	2256.26	0
																												42.1146	0.00270559	36.3413	0.0339869	36.4423	0.0210065	12.8707	-0.00142807	42.8367	0.00012457		2558.21	0.0015484	2256.36	0
																												42.1474	0.0026908	36.374	0.0340651	36.4668	0.0209485	12.8789	-0.00143234	42.8694	0.00012308		2558.33	0.001494	2256.46	0
																												42.1801	0.00271029	36.4068	0.034191	36.4996	0.0208738	12.8871	-0.00143647	42.9022	0.00012524		2558.45	0.00106124	2259.21	0
																												42.2129	0.00277009	36.4395	0.0343783	36.5324	0.0208006	12.8953	-0.00144042	42.9349	0.00013103		2558.58	0.000644262	2259.31	0
																												42.2457	0.00287486	36.4641	0.0345641	36.5651	0.0207289	12.9035	-0.00144417	42.9677	0.00014026		2558.7	0.00167971	2259.41	0
																												42.2784	0.00302647	36.4969	0.0348697	36.5979	0.0206613	12.9117	-0.0014477	43.0005	0.00015387		2558.82	0.0023479	2259.51	0
																												42.303	0.00317147	36.5296	0.0352387	36.6306	0.0205995	12.9198	-0.00145095	43.025	0.00016741		2558.94	0.00235106	2259.61	0.000220671
																												42.3357	0.00340719	36.5624	0.0356751	36.6552	0.0205563	12.928	-0.00145388	43.0578	0.00018803		2559.07	0.00169206	2259.72	0.00054733
																												42.3685	0.0036901	36.5951	0.036186	36.688	0.0205012	12.9362	-0.00145644	43.0906	0.00020876		2559.19	0.000573436	2259.82	0.000666807
																												42.4013	0.0040153	36.6279	0.0367737	36.7207	0.0204474	12.9444	-0.00145857	43.1233	0.00022998		2559.31	0	2259.92	0.000614395
																												42.434	0.00437585	36.6525	0.0372644	36.7535	0.0203931	12.9526	-0.00146027	43.1561	0.00025286		2559.43	0	2260.02	0.000428966
																												42.4668	0.00476378	36.6852	0.0379862	36.7862	0.0203387	12.9608	-0.00146153	43.1888	0.00027623		2559.56	0	2260.12	0.000169139
																												42.4913	0.00506716	36.718	0.0387826	36.819	0.0202846	12.969	-0.00146237	43.2134	0.00029326		2559.68	0	2260.22	3.97178e-06
																												42.5241	0.00548057	36.7508	0.0396499	36.8436	0.0202431	12.9772	-0.00146286	43.2462	0.00031533		2571.76	0	2260.33	0
																												42.5569	0.00589555	36.7589	0.0398778	36.8763	0.0201861	12.9854	-0.00146307	43.2789	0.00033739		2571.88	0	2260.43	0
																												42.5896	0.006303	36.7835	0.0405882	36.9091	0.0201262	12.9936	-0.0014631	43.3117	0.00036025		2572.01	0	2260.53	0
																												42.6224	0.00669261	36.8163	0.0415945	36.9418	0.0200624	13.0017	-0.00146303	43.3444	0.00038224		2572.13	0	2260.63	0
																												42.6551	0.00705333	36.8408	0.0423879	36.9746	0.0199947	13.0099	-0.00146295	43.3772	0.00040009		2572.25	0.000418269	2260.84	0
																												42.6797	0.00729918	36.849	0.0426589	37.0074	0.0199228	13.0181	-0.00146293	43.4018	0.00041039		2572.38	0.00109143	2260.94	0
																												42.7125	0.00758798	36.8736	0.0434893	37.0319	0.0198656	13.0263	-0.001463	43.4345	0.00042141		2572.5	0.00152885	2261.04	0
																												42.7452	0.00782723	36.9064	0.0446323	37.0647	0.0197841	13.0345	-0.00146317	43.4673	0.00043133		2572.62	0.00152533	2261.14	0
																												42.778	0.00801243	36.9391	0.0458045	37.0974	0.0196954	13.0427	-0.00146341	43.5	0.00044165		2572.75	0.00106585	2261.24	0.000158643
																												42.8107	0.00813996	36.9719	0.0469904	37.1302	0.0195987	13.0509	-0.00146369	43.5328	0.00045271		2572.87	0.000349946	2261.35	0.000315847
																												42.8435	0.00820844	37.0046	0.0481769	37.163	0.0194938	13.0591	-0.00146392	43.5656	0.00046396		2573	0	2261.45	0.000388815
																												42.8681	0.00822085	37.021	0.048767	37.1957	0.0193801	13.0673	-0.00146405	43.5901	0.00047173		2573.12	0	2261.55	0.000318827
																												42.9008	0.00818538	37.0292	0.0490608	37.2203	0.0192908	13.0754	-0.00146401	43.6229	0.00047968		2573.24	0	2261.65	0.000163211
																												42.9336	0.00809128	37.062	0.0502223	37.2531	0.0191693	13.0836	-0.00146379	43.6556	0.00048347		2573.37	0	2261.75	4.12581e-06
																												42.9664	0.00794075	37.0947	0.0513526	37.2858	0.0190453	13.0918	-0.0014634	43.6884	0.00048362		2573.61	0	2261.86	0
																												42.9991	0.00773835	37.1029	0.0516285	37.3186	0.018917	13.1	-0.0014629	43.7212	0.00048212		2573.74	0	2261.96	0
																												43.0319	0.00749011	37.1275	0.0524363	37.3513	0.0187825	13.1082	-0.00146238	43.7539	0.00048086		2573.86	0	2262.06	0
																												43.0564	0.00727698	37.1602	0.053458	37.3841	0.0186399	13.1164	-0.00146194	43.7785	0.00048065		2573.99	0	2262.16	0
																												43.0646	0.00720124	37.193	0.0544032	37.4087	0.018527	13.1246	-0.00146168	43.8113	0.00048042		2574.11	0.000426825	2263.39	0
																												43.0892	0.00696139	37.2012	0.054626	37.4414	0.01837	13.1328	-0.00146168	43.844	0.0004789		2574.23	0.00112238	2263.49	0
																												43.122	0.00661694	37.2176	0.0550543	37.4742	0.0182066	13.141	-0.00146197	43.8768	0.00047656		2574.36	0.00159735	2263.59	0
																												43.1547	0.0062526	37.2503	0.0558381	37.5069	0.0180369	13.1492	-0.00146255	43.9095	0.00047463		2574.48	0.00167539	2263.69	0
																												43.1875	0.00587673	37.2831	0.056522	37.5397	0.0178615	13.1573	-0.00146339	43.9423	0.00047262		2574.61	0.00133482	2263.8	0.000127
																												43.2202	0.00549479	37.3159	0.0571018	37.5479	0.0178168	13.1655	-0.00146443	43.9669	0.00047071		2574.73	0.000494447	2263.9	0.000281385
																												43.2448	0.0052067	37.3404	0.0574652	37.5725	0.0176802	13.1737	-0.00146564	43.9996	0.00046855		2574.85	0	2264	0.000384156
																												43.2776	0.0048238	37.3486	0.0575726	37.597	0.0175392	13.1819	-0.00146698	44.0324	0.00046733		2574.98	0	2264.1	0.000362255
																												43.3103	0.00444665	37.3814	0.0579337	37.6298	0.0173426	13.1901	-0.00146843	44.0651	0.00046627		2575.1	0	2264.2	0.000233648
																												43.3185	0.00435388	37.4059	0.0581318	37.6625	0.017134	13.1983	-0.00146996	44.0979	0.00046483		2575.22	0	2264.31	5.78111e-06
																												43.3431	0.00408052	37.4387	0.0582981	37.6953	0.0169125	13.2065	-0.00147156	44.1307	0.00046262		2589.91	0	2264.41	0
																												43.3758	0.00373055	37.4715	0.058355	37.7281	0.0166753	13.2147	-0.00147322	44.1552	0.00045995		2590.04	0	2264.51	0
																												43.4086	0.00340077	37.5042	0.0583041	37.7608	0.0164164	13.2229	-0.00147491	44.188	0.00045476		2590.16	0	2264.61	0
																												43.4332	0.00316815	37.537	0.0581445	37.7854	0.0162055	13.2311	-0.00147657	44.2207	0.00044851		2590.29	0	2264.72	0
																												43.4659	0.00287865	37.5697	0.0578744	37.8181	0.0159018	13.2392	-0.00147817	44.2535	0.0004421		2590.41	0.000367297	2265.23	0
																												43.4987	0.00261327	37.5943	0.0575974	37.8509	0.0155699	13.2474	-0.00147966	44.2863	0.00043596		2590.54	0.00106454	2265.33	0
																												43.5314	0.00237215	37.6107	0.0573758	37.8837	0.0152042	13.2556	-0.00148101	44.319	0.00042988		2590.66	0.00168443	2265.43	0
																												43.5642	0.00215507	37.6271	0.0571238	37.9082	0.0149062	13.2638	-0.00148221	44.3436	0.00042507		2590.79	0.00189009	2265.53	0
																												43.597	0.00196138	37.6598	0.0565247	37.9164	0.0148024	13.272	-0.00148329	44.3763	0.00041876		2590.91	0.00154765	2265.64	0.000219533
																												43.6215	0.00183093	37.6926	0.0557894	37.9492	0.0143653	13.2802	-0.00148427	44.4091	0.00041366		2591.04	0.000574685	2265.74	0.000324216
																												43.6543	0.00167609	37.7253	0.0548972	37.9738	0.014015	13.2884	-0.00148518	44.4419	0.00040938		2591.16	0	2265.84	0.000340985
																												43.6871	0.00154177	37.7417	0.0543838	38.0065	0.0135199	13.2966	-0.00148603	44.4746	0.00040456		2591.29	0	2265.94	0.000258302
																												43.7116	0.00145318	37.7581	0.0538208	38.0393	0.012996	13.3048	-0.00148686	44.5074	0.00039877		2591.41	0	2266.04	0.000133977
																												43.7198	0.00142577	37.7827	0.0528766	38.072	0.0124468	13.313	-0.00148765	44.532	0.00039433		2591.54	0	2266.15	3.28419e-06
																												43.7526	0.0013259	37.8154	0.0514128	38.0966	0.0120206	13.3211	-0.0014884	44.5647	0.00038924		2593.16	0	2266.25	0
																												43.7853	0.00124058	37.8482	0.0496827	38.1048	0.0118764	13.3293	-0.00148914	44.5975	0.00038505		2593.29	0	2266.35	0
																												43.8099	0.00118545	37.8728	0.0481878	38.1375	0.0112942	13.3375	-0.00148987	44.6302	0.00038179		2593.41	0	2266.45	0
																												43.8427	0.00112268	37.8809	0.0476491	38.1621	0.0108583	13.3457	-0.00149063	44.663	0.00038057		2593.54	0	2266.56	0
																												43.8754	0.00107097	37.9137	0.0452816	38.1949	0.0102895	13.3539	-0.00149146	44.6957	0.00038072		2593.66	7.23427e-05	2276.93	0
																												43.9082	0.00102925	37.9465	0.0425585	38.2276	0.00974613	13.3621	-0.00149243	44.7203	0.0003805		2593.79	0.000193731	2277.03	0
																												43.9409	0.00099673	37.971	0.0402728	38.2604	0.00923963	13.3703	-0.00149357	44.7531	0.00037881		2593.92	0.000277399	2277.13	0
																												43.9737	0.00097238	37.9792	0.0394637	38.2686	0.00912012	13.3785	-0.00149492	44.7858	0.00037512		2594.04	0.000279248	2277.24	0
																												43.9983	0.00095826	38.0038	0.0368947	38.2932	0.00878147	13.3867	-0.00149649	44.8186	0.00037021		2594.17	0.000196634	2277.34	0.000125521
																												44.031	0.00094367	38.012	0.0359916	38.3259	0.00838179	13.3949	-0.00149827	44.8514	0.00036566		2594.29	6.51346e-05	2277.44	0.0002707
																												44.0638	0.00093371	38.0366	0.0331452	38.3505	0.00812433	13.403	-0.0015002	44.8841	0.00036238		2594.42	0	2277.54	0.000391023
																												44.0965	0.00092843	38.0611	0.0301006	38.3832	0.00784172	13.4112	-0.00150221	44.9087	0.00036105		2594.54	0	2277.65	0.000411162
																												44.1293	0.00092823	38.0693	0.0290442	38.416	0.00763345	13.4194	-0.00150424	44.9414	0.0003603		2594.67	0	2277.75	0.000314862
																												44.1621	0.0009335	38.0857	0.0268731	38.4488	0.00750287	13.4276	-0.00150618	44.9742	0.00035912		2594.79	0	2277.85	0.000162663
																												44.1866	0.00093999	38.1021	0.0246304	38.4815	0.00744813	13.4358	-0.00150797	45.007	0.00035675		2595.17	0	2277.96	4.02352e-06
																												44.2194	0.0009494	38.1266	0.0211506	38.5143	0.0074623	13.444	-0.00150956	45.0397	0.00035421		2595.29	0	2278.06	0
																												44.2521	0.00095867	38.1348	0.0199646	38.5388	0.00751445	13.4522	-0.0015109	45.0725	0.00035205		2595.42	0	2278.16	0
																												44.2849	0.00096898	38.143	0.0187679	38.5716	0.00763547	13.4604	-0.00151199	45.097	0.00035023		2595.54	0	2278.27	0
																												44.3177	0.00098036	38.1594	0.0163476	38.6044	0.00780859	13.4686	-0.00151283	45.1298	0.00034674		2595.67	0.00066408	2278.37	0.00015557
																												44.3504	0.00099174	38.1676	0.0151271	38.6371	0.00802438	13.4767	-0.00151347	45.1626	0.00034127		2595.8	0.00154888	2278.47	0.000287343
																												44.375	0.00099983	38.184	0.0126727	38.6699	0.00827265	13.4849	-0.00151393	45.1953	0.00033443		2595.92	0.00194533	2278.58	0.000342088
																												44.4078	0.00100923	38.1922	0.011442	38.7026	0.00854361	13.4931	-0.00151426	45.2281	0.00032812		2596.05	0.00182828	2278.68	0.000278248
																												44.4405	0.00101717	38.2085	0.00898189	38.7272	0.00875688	13.5013	-0.00151449	45.2608	0.00032394		2596.17	0.00126709	2278.78	0.000142868
																												44.4733	0.00102452	38.2249	0.00653444	38.76	0.00904892	13.5095	-0.00151464	45.2854	0.0003225		2596.3	0.00042238	2278.89	3.52579e-06
																												44.506	0.00103038	38.2413	0.00411292	38.7764	0.00919596	13.5177	-0.00151472	45.3182	0.00032177		2596.42	0.000392208	2278.99	0
																												44.5388	0.00103297	38.2577	0.00173043	38.7927	0.00934231	13.5259	-0.00151472	45.3509	0.00032001		2596.55	0.00122932	2279.09	0
																												44.5634	0.00103256	38.2659	0.00055786	38.8255	0.00963031	13.5341	-0.00151463	45.3837	0.00031588		2596.67	0.00199673	2279.2	0
																												44.5961	0.00102941	38.2904	-0.0028658	38.8583	0.00990948	13.5423	-0.00151446	45.4165	0.00031059		2596.8	0.00294637	2279.3	0
																												44.6289	0.00102359	38.3068	-0.0050536	38.891	0.0101754	13.5505	-0.00151425	45.4492	0.00030605		2596.92	0.00349081	2285.61	0
																												44.6616	0.00101488	38.3232	-0.0071508	38.9156	0.010363	13.5586	-0.00151405	45.4738	0.00030395		2597.05	0.00289828	2285.71	0
																												44.6944	0.001004	38.3314	-0.0081614	38.9483	0.0105974	13.5668	-0.00151392	45.5065	0.00030272		2597.18	0.00208793	2285.81	0
																												44.7272	0.0009919	38.3478	-0.0100992	38.9811	0.0108176	13.575	-0.00151396	45.5393	0.00030116		2597.3	0.00130586	2285.92	0
																												44.7517	0.00098142	38.356	-0.0110235	39.0139	0.0110268	13.5832	-0.00151426	45.5721	0.00029739		2597.43	0.000837609	2286.02	0.000189502
																												44.7845	0.00096434	38.3805	-0.0136016	39.0466	0.0112254	13.5914	-0.0015149	45.6048	0.00029234		2597.55	0.00124448	2286.12	0.000265186
																												44.8172	0.00094378	38.4133	-0.0165395	39.0794	0.0114108	13.5996	-0.00151592	45.6376	0.00028799		2597.68	0.00192743	2286.23	0.000286902
																												44.85	0.00092061	38.4215	-0.0171778	39.1039	0.0115394	13.6078	-0.00151735	45.6621	0.00028542		2597.8	0.00216249	2286.33	0.000245935
																												44.8828	0.00089508	38.446	-0.0188503	39.1367	0.0116966	13.616	-0.00151916	45.6949	0.00028265		2597.93	0.00180124	2286.44	0.000160585
																												44.9155	0.00086712	38.4624	-0.0197585	39.1695	0.0118385	13.6242	-0.00152131	45.7277	0.00028052		2598.05	0.00169637	2286.54	3.94358e-06
																												44.9401	0.00084509	38.4788	-0.0204991	39.2022	0.011962	13.6324	-0.00152369	45.7604	0.0002779		2598.18	0.00175144	2286.64	0
																												44.9729	0.00081565	38.5116	-0.0214774	39.235	0.0120609	13.6405	-0.0015262	45.7932	0.00027394		2598.31	0.00181505	2286.75	0
																												45.0056	0.00078699	38.5361	-0.0217766	39.2432	0.0120813	13.6487	-0.00152872	45.8259	0.00026988		2598.43	0.00174235	2286.85	0
																												45.0384	0.000759	38.5689	-0.0216168	39.2677	0.0121318	13.6569	-0.00153112	45.8505	0.00026795		2598.56	0.00122159	2286.95	0
																												45.0711	0.00073118	38.6016	-0.0208612	39.2923	0.0121662	13.6651	-0.00153332	45.8833	0.00026805		2598.68	0.000407211	2297.15	0
																												45.1039	0.00070359	38.6344	-0.0195783	39.3251	0.012187	13.6733	-0.00153525	45.916	0.0002705		2598.81	0	2297.26	0
																												45.1285	0.00068334	38.6426	-0.0191846	39.3578	0.012178	13.6815	-0.00153689	45.9488	0.00027227		2598.93	0	2297.36	0
																												45.1612	0.0006571	38.6672	-0.0178487	39.3906	0.0121391	13.6897	-0.00153824	45.9815	0.00027116		2599.06	0	2297.47	0
																												45.194	0.00063161	38.6917	-0.016309	39.4233	0.0120723	13.6979	-0.00153935	46.0143	0.00026723		2599.19	0	2297.57	0.000148152
																												45.2267	0.00060715	38.6999	-0.0157568	39.4315	0.0120515	13.7061	-0.0015403	46.0389	0.00026347		2599.69	0	2297.67	0.000261249
																												45.2595	0.00058425	38.7245	-0.0140025	39.4561	0.0119797	13.7143	-0.00154122	46.0716	0.00025863		2599.81	0	2297.78	0.000299578
																												45.2923	0.0005624	38.7327	-0.0133897	39.4807	0.0118934	13.7224	-0.00154221	46.1044	0.00025499		2599.94	0	2297.88	0.000243031
																												45.3168	0.00054617	38.7573	-0.0114853	39.5134	0.0117549	13.7306	-0.0015434	46.1372	0.00025414		2600.07	0	2297.99	0.000134274
																												45.3496	0.00052519	38.7736	-0.0101743	39.5462	0.0115899	13.7388	-0.0015449	46.1699	0.00025644		2600.19	0.000435035	2298.09	3.3286e-06
																												45.3823	0.00050614	38.79	-0.0088425	39.579	0.0114035	13.747	-0.00154678	46.2027	0.00025997		2600.32	0.0011607	2298.2	0
																												45.4151	0.00048879	38.8064	-0.0075004	39.6117	0.0112041	13.7552	-0.00154907	46.2272	0.0002623		2600.44	0.00251989	2298.3	0
																												45.4479	0.00047233	38.8228	-0.0061578	39.6445	0.0109991	13.7634	-0.00155177	46.26	0.00026414		2600.57	0.00401781	2298.41	0
																												45.4806	0.00045741	38.8473	-0.004162	39.669	0.0108448	13.7716	-0.00155485	46.2928	0.00026432		2600.69	0.00460614	2298.51	0
																												45.5052	0.00044752	38.8555	-0.0035054	39.7018	0.0106407	13.7798	-0.00155825	46.3255	0.00026444		2600.82	0.00394035	2298.93	0
																												45.5379	0.00043543	38.8801	-0.001572	39.7346	0.0104387	13.788	-0.00156193	46.3583	0.00026607		2600.95	0.00257189	2299.03	0
																												45.5707	0.00042412	38.8883	-0.0009419	39.7673	0.0102401	13.7962	-0.00156583	46.391	0.00026819		2601.07	0.000862827	2299.14	0
																												45.6035	0.00041417	38.9129	0.00089743	39.8001	0.0100462	13.8043	-0.00156991	46.4156	0.00026945		2601.2	0.000743649	2299.24	0
																												45.6362	0.00040548	38.921	0.00149184	39.8328	0.00985785	13.8125	-0.00157416	46.4484	0.00027101		2601.32	0.00209119	2299.35	0.000109383
																												45.669	0.00039685	38.9456	0.00321257	39.8574	0.00972164	13.8207	-0.00157858	46.4811	0.00027225		2601.45	0.00338853	2299.45	0.000360113
																												45.6936	0.00039035	38.962	0.0043037	39.8902	0.00954718	13.8289	-0.00158317	46.5139	0.00027212		2601.57	0.00411171	2299.56	0.000565369
																												45.7263	0.00038277	38.9784	0.00534733	39.9229	0.00937956	13.8371	-0.00158796	46.5466	0.00027024		2601.7	0.00375149	2299.66	0.000638157
																												45.7591	0.00037706	39.0111	0.00728915	39.9557	0.0092171	13.8453	-0.00159292	46.5794	0.00026723		2601.83	0.00201931	2299.76	0.000553181
																												45.7918	0.00037258	39.0439	0.00904018	39.9721	0.00913738	13.8535	-0.00159803	46.604	0.00026411		2601.95	0.0018926	2299.87	0.000315318
																												45.8246	0.00036846	39.0685	0.0102322	39.9884	0.00905857	13.8617	-0.0016032	46.6367	0.00025827		2602.08	0.00296001	2299.97	0.000221082
																												45.8573	0.00036426	39.0767	0.0106071	40.0212	0.00890419	13.8699	-0.00160831	46.6695	0.00025162		2602.2	0.00487423	2300.08	5.54197e-06
																												45.8819	0.00036101	39.1012	0.0116663	40.0458	0.00879272	13.878	-0.00161322	46.7022	0.00024711		2602.33	0.0062138	2300.18	0
																												45.9147	0.00035661	39.134	0.0129351	40.0785	0.00865264	13.8862	-0.00161775	46.735	0.00024657		2602.46	0.00638503	2300.29	0
																												45.9474	0.00035198	39.1422	0.0132286	40.1113	0.00852302	13.8944	-0.00162174	46.7678	0.00024791		2602.58	0.00585863	2300.39	0
																												45.9802	0.00034727	39.1667	0.0140569	40.144	0.00840256	13.9026	-0.00162505	46.7923	0.00024842		2602.71	0.00511974	2300.5	0
																												46.013	0.00034322	39.1995	0.0150502	40.1768	0.00828853	13.9108	-0.00162759	46.8251	0.00024744		2602.83	0.00450608	2305	0
																												46.0457	0.00033947	39.2323	0.015931	40.2096	0.0081763	13.919	-0.00162934	46.8579	0.00024385		2602.96	0.00397093	2305.11	0
																												46.0703	0.00033616	39.2405	0.0161354	40.2341	0.00809123	13.9272	-0.00163034	46.8906	0.00023754		2603.09	0.00337079	2305.21	0
																												46.103	0.00033071	39.265	0.0167148	40.2669	0.0079778	13.9354	-0.00163068	46.9234	0.00022988		2603.21	0.00245332	2305.32	0
																												46.1358	0.00032487	39.2896	0.0172487	40.2997	0.00786789	13.9436	-0.0016305	46.9561	0.00022285		2603.34	0.000857454	2305.42	0.000138389
																												46.1686	0.00031975	39.3223	0.0179009	40.3324	0.00776339	13.9518	-0.00162997	46.9807	0.00021824		2603.46	0	2305.53	0.000269324
																												46.2013	0.00031524	39.3551	0.0184966	40.3652	0.00766461	13.9599	-0.00162922	47.0135	0.00021145		2603.59	0	2305.63	0.000353478
																												46.2341	0.00031112	39.3879	0.0190426	40.3979	0.00757052	13.9681	-0.00162838	47.0462	0.00020233		2603.72	0	2305.74	0.000335671
																												46.2586	0.00030852	39.4206	0.0195403	40.4225	0.0075017	13.9763	-0.00162756	47.079	0.00019146		2603.84	0	2305.84	0.00022992
																												46.2914	0.00030567	39.4534	0.019989	40.4553	0.00741119	13.9845	-0.0016268	47.1117	0.00018097		2604.22	0	2305.95	2.05758e-06
																												46.3242	0.00030338	39.478	0.0202921	40.488	0.0073221	13.9927	-0.00162614	47.1445	0.00017209		2604.35	0	2306.05	0
																												46.3569	0.00030219	39.5107	0.0206488	40.5208	0.0072346	14.0009	-0.00162559	47.1691	0.0001663		2604.47	0	2306.16	0
																												46.3897	0.00030203	39.5435	0.0209448	40.5535	0.00714886	14.0091	-0.00162516	47.2018	0.0001594		2604.6	0	2306.26	0
																												46.4224	0.00030078	39.5762	0.0211717	40.5863	0.00706712	14.0173	-0.00162485	47.2346	0.00015336		2604.72	0.000480892	2306.37	0
																												46.447	0.00029826	39.609	0.0213257	40.6109	0.00700935	14.0255	-0.00162467	47.2673	0.00014812		2604.85	0.00126771	2309.31	0
																												46.4798	0.00029378	39.6417	0.0214055	40.6436	0.00693547	14.0337	-0.00162463	47.3001	0.00014392		2604.98	0.00177991	2309.42	0
																												46.5125	0.00028969	39.6663	0.021414	40.6764	0.00686401	14.0418	-0.00162472	47.3329	0.00014153		2605.1	0.00180189	2309.52	0
																												46.5453	0.00028658	39.6991	0.0213505	40.7091	0.00679721	14.05	-0.0016249	47.3574	0.00014089		2605.23	0.00174409	2309.63	0
																												46.578	0.00028413	39.7318	0.0211962	40.7419	0.0067367	14.0582	-0.00162513	47.3902	0.00014008		2605.35	0.00160192	2309.73	0.000177673
																												46.6026	0.0002826	39.7646	0.0209505	40.7747	0.00668147	14.0664	-0.00162534	47.4229	0.00013804		2605.48	0.00168918	2309.84	0.000276753
																												46.6354	0.00028128	39.7974	0.0206153	40.7992	0.00664269	14.0746	-0.00162544	47.4557	0.00013524		2605.61	0.00177276	2309.94	0.00032511
																												46.6681	0.00028134	39.8301	0.020194	40.832	0.00659265	14.0828	-0.00162537	47.4885	0.0001331		2605.73	0.00138179	2310.05	0.000290207
																												46.7009	0.00028211	39.8547	0.0198268	40.8647	0.00654249	14.091	-0.0016251	47.5212	0.00013157		2605.86	0.000504215	2310.15	0.000181493
																												46.7337	0.00028185	39.8874	0.0192786	40.8975	0.00649298	14.0992	-0.00162465	47.5458	0.00012976		2605.98	0	2310.26	4.47912e-06
																												46.7664	0.0002801	39.912	0.0188294	40.9303	0.006446	14.1074	-0.00162409	47.5786	0.00012531		2606.11	0	2310.36	0
																												46.791	0.0002782	39.9202	0.0186731	40.963	0.00640236	14.1156	-0.00162356	47.6113	0.00011869		2606.24	0	2310.47	0
																												46.8237	0.00027594	39.953	0.0180166	40.9876	0.00637212	14.1237	-0.00162317	47.6441	0.00011155		2606.36	0	2310.57	0
																												46.8565	0.0002749	39.9857	0.0173151	41.0204	0.00633475	14.1319	-0.00162307	47.6768	0.00010558		2606.49	0	2310.68	0
																												46.8893	0.00027456	40.0185	0.0165795	41.0531	0.00630019	14.1401	-0.00162336	47.7096	0.00010131		2606.62	0.000394135	2334.46	0
																												46.922	0.00027378	40.043	0.0160138	41.0777	0.0062765	14.1483	-0.0016241	47.7342	9.9023e-05		2606.74	0.00103977	2334.56	0
																												46.9548	0.00027188	40.0512	0.0158235	41.0859	0.00626905	14.1565	-0.00162528	47.7669	9.6602e-05		2606.87	0.00147684	2334.67	0
																												46.9793	0.00026933	40.0758	0.0152501	41.1186	0.00624081	14.1647	-0.00162689	47.7997	9.4092e-05		2606.99	0.0015251	2334.78	0
																												47.0121	0.00026392	40.1086	0.0144873	41.1514	0.00621395	14.1729	-0.00162882	47.8324	9.1042e-05		2607.12	0.00158892	2334.88	0.000125378
																												47.0449	0.00025606	40.1413	0.0137407	41.176	0.00619416	14.1811	-0.00163101	47.8652	8.8073e-05		2607.25	0.00162017	2334.99	0.000249772
																												47.0776	0.00024649	40.1741	0.0130236	41.2087	0.0061679	14.1893	-0.00163333	47.898	8.5844e-05		2607.37	0.0017543	2335.1	0.000334451
																												47.1104	0.00023696	40.2068	0.0123437	41.2415	0.00614283	14.1974	-0.00163569	47.9225	8.395e-05		2607.5	0.00210097	2335.21	0.000323033
																												47.1431	0.00022873	40.2314	0.0118608	41.2742	0.00612085	14.2056	-0.00163802	47.9553	7.9819e-05		2607.63	0.00222153	2335.31	0.000216545
																												47.1677	0.0002234	40.2642	0.0112592	41.307	0.00610095	14.2138	-0.00164024	47.988	7.4815e-05		2607.75	0.00191241	2335.42	5.58733e-06
																												47.2005	0.00021681	40.2969	0.010713	41.3398	0.00608004	14.222	-0.00164233	48.0208	7.1388e-05		2607.88	0.00158965	2335.53	0
																												47.2332	0.00021021	40.3297	0.0102219	41.3643	0.0060636	14.2302	-0.00164428	48.0536	7.0116e-05		2608	0.00120824	2335.63	0
																												47.266	0.00020298	40.3461	0.00999534	41.3971	0.00604302	14.2384	-0.00164608	48.0863	7.0052e-05		2608.13	0.000428909	2335.74	0
																												47.2987	0.00019402	40.3625	0.00978085	41.4298	0.00602563	14.2466	-0.00164775	48.1109	7.0551e-05		2608.26	0	2335.85	0
																												47.3315	0.00018337	40.3952	0.00938772	41.4626	0.00600774	14.2548	-0.0016493	48.1436	7.1509e-05		2608.38	0	2339.6	0
																												47.3561	0.00017547	40.4198	0.00912472	41.4954	0.0059843	14.263	-0.00165077	48.1764	7.2264e-05		2608.51	0.000404426	2339.71	0
																												47.3888	0.00016564	40.4525	0.00881564	41.5281	0.00595626	14.2712	-0.00165214	48.2092	7.2402e-05		2608.64	0.00119276	2339.81	0
																												47.4216	0.00015533	40.4853	0.00855003	41.5527	0.00593421	14.2793	-0.00165344	48.2419	7.1149e-05		2608.76	0.00179401	2339.92	0
																												47.4544	0.00014397	40.5181	0.00832448	41.5854	0.00590479	14.2875	-0.00165468	48.2747	6.881e-05		2608.89	0.0018161	2340.03	0.000117076
																												47.4871	0.0001329	40.5508	0.00813874	41.6182	0.00587737	14.2957	-0.00165583	48.2993	6.7267e-05		2609.01	0.00127957	2340.14	0.000245233
																												47.5199	0.00012298	40.5836	0.00799338	41.651	0.00585407	14.3039	-0.00165689	48.332	6.591e-05		2609.14	0	2340.24	0.00031435
																												47.5444	0.00011592	40.6081	0.00790875	41.6837	0.00583241	14.3121	-0.00165783	48.3648	6.4475e-05		2609.27	0	2340.35	0.000269284
																												47.5772	0.0001067	40.6409	0.00782043	41.7165	0.00580864	14.3203	-0.00165862	48.3975	6.2004e-05		2609.39	0	2340.46	0.000147101
																												47.61	9.8009e-05	40.6737	0.00775042	41.7411	0.00578822	14.3285	-0.00165924	48.4303	5.8e-05		2609.52	0.000460642	2340.57	3.64505e-06
																												47.6427	8.9437e-05	40.7064	0.00769359	41.7738	0.00575523	14.3367	-0.00165967	48.4631	5.3331e-05		2609.65	0.00174394	2340.67	0
																												47.6755	8.1052e-05	40.7392	0.00764797	41.8066	0.00571454	14.3449	-0.00165989	48.4876	5.0223e-05		2609.77	0.00350902	2340.78	0.000138994
																												47.7082	7.4064e-05	40.7719	0.00761037	41.8393	0.00566746	14.3531	-0.00165994	48.5204	4.5894e-05		2609.9	0.00670112	2340.89	0.000246491
																												47.7328	6.9654e-05	40.7965	0.00758577	41.8721	0.00561395	14.3612	-0.00165985	48.5531	4.0027e-05		2610.03	0.0137476	2341	0.000288532
																												47.7656	6.3736e-05	40.8293	0.00755839	41.9049	0.0055537	14.3694	-0.00165969	48.5859	3.3786e-05		2610.15	0.0217446	2341.1	0.000225942
																												47.7983	5.7079e-05	40.862	0.00753693	41.9294	0.00550487	14.3776	-0.00165955	48.6187	2.8726e-05		2610.28	0.0274282	2341.21	9.71819e-05
																												47.8311	4.9683e-05	40.8948	0.00751469	41.9622	0.00543518	14.3858	-0.00165952	48.6514	2.4577e-05		2610.41	0.0309172	2341.32	2.44632e-06
																												47.8638	4.1717e-05	40.9275	0.0074842	41.9949	0.00535872	14.394	-0.00165968	48.676	2.2278e-05		2610.53	0.0315271	2341.42	0
																												47.8966	3.3137e-05	40.9603	0.00744497	42.0277	0.00527401	14.4022	-0.00166008	48.7087	2.1398e-05		2610.66	0.0283057	2341.53	0
																												47.9212	2.671e-05	40.9849	0.00741297	42.0605	0.00518269	14.4104	-0.00166074	48.7415	2.2618e-05		2610.79	0.0214977	2341.64	0
																												47.9539	1.938e-05	41.0176	0.00736978	42.0932	0.0050862	14.4186	-0.00166166	48.7743	2.3687e-05		2610.91	0.0129726	2341.75	0
																												47.9867	1.3647e-05	41.0504	0.0073254	42.1178	0.00501004	14.4268	-0.00166277	48.807	2.3221e-05		2611.04	0.00582477	2345.19	0
																												48.0195	8.3227e-06	41.0832	0.00728035	42.1505	0.00490454	14.435	-0.00166402	48.8398	2.2459e-05		2611.16	0.00234519	2345.3	0
																												48.0522	3.0801e-06	41.1159	0.00723837	42.1833	0.00479815	14.4431	-0.00166531	48.8643	2.2649e-05		2611.29	0.00179305	2345.41	0
																												48.085	-1.32e-06	41.1405	0.00720985	42.2161	0.00469158	14.4513	-0.00166659	48.8971	2.3733e-05		2611.42	0.00172362	2345.51	0
																												48.1095	-4.024e-06	41.1732	0.00717411	42.2488	0.00458208	14.4595	-0.00166779	48.9299	2.4134e-05		2611.54	0.00119202	2345.62	0.000133565
																												48.1423	-7.15e-06	41.206	0.00713845	42.2816	0.00446952	14.4677	-0.00166892	48.9626	2.2282e-05		2611.67	0.000395527	2345.73	0.000301953
																												48.1751	-1.017e-05	41.2142	0.00712937	42.3061	0.00438435	14.4759	-0.00167	48.9954	1.8488e-05		2611.8	0	2345.84	0.000453617
																												48.2078	-1.358e-05	41.2388	0.00710177	42.3389	0.0042702	14.4841	-0.00167109	49.0281	1.3932e-05		2611.92	0	2345.94	0.00048938
																												48.2406	-1.702e-05	41.2715	0.00706533	42.3717	0.00415505	14.4923	-0.00167228	49.0527	1.0263e-05		2612.05	0	2346.05	0.00038149
																												48.2733	-2.035e-05	41.3043	0.00703251	42.4044	0.00404074	14.5005	-0.00167366	49.0855	5.5259e-06		2612.18	0	2346.16	0.000200048
																												48.2979	-2.322e-05	41.3288	0.00701284	42.4372	0.00392978	14.5087	-0.00167533	49.1182	2.3727e-06		2612.3	0.000530928	2346.27	5.02117e-06
																												48.3307	-2.777e-05	41.3616	0.00699462	42.4699	0.00382402	14.5169	-0.00167733	49.151	1.6281e-06		2612.43	0.00144431	2346.37	0
																												48.3634	-3.258e-05	41.3944	0.00698264	42.4945	0.0037488	14.525	-0.00167967	49.1838	2.0167e-06		2612.56	0.00205801	2346.48	0
																												48.3962	-3.68e-05	41.4271	0.00697145	42.5273	0.0036531	14.5332	-0.0016823	49.2165	1.7758e-06		2612.68	0.00203315	2346.59	0
																												48.4289	-4.066e-05	41.4599	0.00695959	42.56	0.00356172	14.5414	-0.00168512	49.2411	7.2175e-07		2612.81	0.00139834	2346.7	0
																												48.4617	-4.515e-05	41.4926	0.00694995	42.5928	0.00347598	14.5496	-0.00168802	49.2738	-1.449e-06		2612.94	0.000454945	2348.21	0
																												48.4863	-4.874e-05	41.5172	0.00694404	42.6256	0.00339709	14.5578	-0.00169087	49.3066	-3.369e-06		2613.06	0	2348.32	0
																												48.519	-5.325e-05	41.55	0.00693306	42.6337	0.00337842	14.566	-0.00169355	49.3394	-4.559e-06		2613.19	0	2348.42	0
																												48.5518	-5.807e-05	41.5827	0.00691285	42.6583	0.00332467	14.5742	-0.001696	49.3721	-6.146e-06		2613.32	0	2348.53	0
																												48.5845	-6.317e-05	41.6155	0.0068824	42.6829	0.00327421	14.5824	-0.00169819	49.4049	-9.18e-06		2613.44	0	2348.64	0.00015162
																												48.6173	-6.732e-05	41.6482	0.00684227	42.7156	0.00321297	14.5906	-0.00170015	49.4294	-1.191e-05		2613.57	0	2348.75	0.000270588
																												48.6501	-7.019e-05	41.681	0.00678813	42.7484	0.00315982	14.5987	-0.00170195	49.4622	-1.472e-05		2613.7	0.000425479	2348.86	0.000328177
																												48.6746	-7.191e-05	41.7056	0.00673465	42.7812	0.00311445	14.6069	-0.00170367	49.495	-1.631e-05		2613.82	0.00120663	2348.96	0.00028927
																												48.7074	-7.446e-05	41.7383	0.00664266	42.8139	0.00307545	14.6151	-0.00170541	49.5277	-1.776e-05		2613.95	0.00176814	2349.07	0.000178551
																												48.7402	-7.794e-05	41.7711	0.00652387	42.8467	0.00304225	14.6233	-0.0017072	49.5605	-2.004e-05		2614.08	0.00178979	2349.18	4.5744e-06
																												48.7729	-8.247e-05	41.8039	0.00637474	42.8712	0.00302234	14.6315	-0.00170907	49.5932	-2.333e-05		2614.2	0.00131364	2349.29	0
																												48.8057	-8.788e-05	41.8366	0.00619213	42.904	0.00300401	14.6397	-0.00171098	49.6178	-2.573e-05		2614.33	0.00045734	2349.4	0
																												48.8384	-9.358e-05	41.8694	0.00597535	42.9368	0.0029943	14.6479	-0.00171291	49.6506	-2.771e-05		2614.46	0	2349.5	0
																												48.863	-9.755e-05	41.8939	0.00579073	42.9695	0.00298955	14.6561	-0.00171477	49.6833	-2.899e-05		2614.58	0	2349.61	0
																												48.8958	-0.0001013	41.9267	0.0055147	43.0023	0.00298701	14.6643	-0.00171652	49.7161	-3.158e-05		2614.71	0	2350.15	0
																												48.9285	-0.000103	41.9595	0.00520262	43.035	0.00298759	14.6725	-0.00171814	49.7488	-3.538e-05		2614.84	0	2350.26	0
																												48.9613	-0.0001043	41.9922	0.00485339	43.0596	0.00299029	14.6806	-0.00171961	49.7816	-3.86e-05		2625.01	0	2350.37	0
																												48.994	-0.0001063	42.025	0.00447128	43.0924	0.00299487	14.6888	-0.00172096	49.8062	-4.055e-05		2625.14	0	2350.48	0
																												49.0268	-0.0001083	42.0495	0.0041677	43.1251	0.00299783	14.697	-0.00172225	49.8389	-4.361e-05		2625.27	0	2350.58	0.000189286
																												49.0514	-0.0001096	42.0577	0.00406381	43.1579	0.00299954	14.7052	-0.00172352	49.8717	-4.69e-05		2625.39	0	2350.69	0.000292755
																												49.0841	-0.0001111	42.0823	0.00374504	43.1906	0.00300342	14.7134	-0.00172486	49.9045	-4.72e-05		2625.52	0.000347699	2350.8	0.000327641
																												49.1169	-0.0001125	42.1151	0.0033055	43.2234	0.0030099	14.7216	-0.00172635	49.9372	-4.197e-05		2625.65	0.00102097	2350.91	0.000264986
																												49.1496	-0.0001143	42.1478	0.00285251	43.248	0.00301398	14.7298	-0.00172805	49.97	-3.346e-05		2625.78	0.00152813	2351.02	0.000140473
																												49.1824	-0.0001161	42.1806	0.00238735	43.2807	0.00301679	14.738	-0.00173002				2625.9	0.00147857	2351.12	3.50465e-06
																												49.2152	-0.0001174	42.2133	0.00191136	43.3135	0.00301834	14.7462	-0.00173232				2626.03	0.00087306	2351.23	0
																												49.2397	-0.0001178	42.2461	0.00143064	43.3463	0.00301804	14.7544	-0.00173496				2626.16	0.000231075	2351.34	0
																												49.2725	-0.0001178	42.2625	0.00119102	43.379	0.0030136	14.7625	-0.00173795				2626.29	0	2351.45	0
																												49.3052	-0.0001173	42.2707	0.00107183	43.4118	0.00300473	14.7707	-0.00174125				2626.42	0	2351.56	0
																												49.338	-0.0001167	42.3034	0.00060178	43.4363	0.00299566	14.7789	-0.00174483				2626.54	0	2351.67	0
																												49.3708	-0.0001163	42.3362	0.00014738	43.4691	0.00298098	14.7871	-0.00174863				2626.67	0	2351.77	0
																												49.4035	-0.0001163	42.3689	-0.0002872	43.5019	0.00296346	14.7953	-0.00175257				2627.82	0	2351.88	0.000149544
																												49.4281	-0.0001167	42.4017	-0.0007	43.5346	0.00294281	14.8035	-0.00175657				2627.95	0	2351.99	0.000227856
																												49.4609	-0.0001172	42.4345	-0.0010862	43.5674	0.0029192	14.8117	-0.00176057				2628.08	0	2352.1	0.000266583
																												49.4936	-0.0001173	42.459	-0.0013557	43.5919	0.00289943	14.8199	-0.00176449				2628.2	0	2352.21	0.000242674
																												49.5264	-0.0001171	42.4918	-0.0016864	43.6247	0.00287091	14.8281	-0.00176829				2628.33	0.000673925	2352.31	0.000163806
																												49.5591	-0.000117	42.5	-0.0017637	43.6575	0.00284268	14.8363	-0.00177193				2628.46	0.00180415	2352.42	4.24148e-06
																												49.5919	-0.0001167	42.5246	-0.001982	43.6902	0.00281595	14.8444	-0.00177537				2628.59	0.00256781	2352.53	0
																												49.6165	-0.0001169	42.5573	-0.0022412	43.723	0.00278853	14.8526	-0.00177861				2628.71	0.00256778	2352.64	0
																												49.6492	-0.0001181	42.5901	-0.0024651	43.7557	0.00275972	14.8608	-0.00178161				2628.84	0.00178212	2352.75	0
																												49.682	-0.0001206	42.6228	-0.0026506	43.7803	0.00273801	14.869	-0.00178436				2628.97	0.000580867	2352.86	0
																												49.7147	-0.0001245	42.6474	-0.0027613	43.8131	0.00270846	14.8772	-0.00178685				2629.1	0	2355.89	0
																												49.7475	-0.0001288	42.6802	-0.002869	43.8458	0.00267662	14.8854	-0.00178904				2629.23	0	2356	0
																												49.7803	-0.000132	42.7129	-0.0029337	43.8786	0.00264207	14.8936	-0.00179094				2629.35	0	2356.11	0
																												49.8048	-0.0001336	42.7457	-0.0029609	43.9113	0.00260516	14.9018	-0.00179254				2629.48	0	2356.21	0
																												49.8376	-0.0001352	42.7784	-0.0029539	43.9441	0.00256683	14.91	-0.00179387				2651.61	0	2356.32	0.000145299
																												49.8703	-0.000135	42.8112	-0.0029126	43.9687	0.00253845	14.9182	-0.00179497				2651.74	0	2356.43	0.000284097
																												49.9031	-0.0001279	42.8358	-0.0028606	44.0014	0.00250239	14.9263	-0.00179589				2651.87	0	2356.54	0.000343407
																												49.9359	-0.0001101	42.8685	-0.0027699	44.0342	0.0024681	14.9345	-0.0017967				2652	0	2356.65	0.000280462
																												49.9686	-8.686e-05	42.9013	-0.0026615	44.067	0.00243413	14.9427	-0.00179748				2652.13	0.000299809	2356.76	0.000144375
																														42.934	-0.0025373	44.0997	0.00239912	14.9509	-0.00179834				2652.26	0.000965003	2356.86	3.64282e-06
																														42.9668	-0.0024	44.1325	0.00236403	14.9591	-0.00179936				2652.39	0.00161556	2356.97	0
																														42.9996	-0.0022556	44.157	0.00233908	14.9673	-0.0018006				2652.52	0.00187755	2357.08	0
																														43.0241	-0.0021441	44.1898	0.00230813	14.9755	-0.00180213				2652.65	0.0016266	2357.19	0
																														43.0569	-0.0019887	44.2226	0.00227873	14.9837	-0.00180397				2652.78	0.00104971	2357.3	0
																														43.0896	-0.0018278	44.2553	0.00225077	14.9919	-0.0018061				2652.91	0.000336414	2357.41	0
																														43.1142	-0.001708	44.2881	0.00222575	15	-0.00180849				2653.04	0	2357.52	0
																														43.1224	-0.0016689	44.3208	0.00220442	15.0082	-0.00181109				2653.17	0	2357.62	0
																														43.1552	-0.0015178	44.3454	0.00219025	15.0164	-0.00181378				2653.3	0.000446292	2357.73	0
																														43.1879	-0.0013763	44.3782	0.00217148	15.0246	-0.00181647				2653.43	0.00136995	2357.84	8.85981e-05
																														43.2125	-0.0012773	44.4109	0.00215047	15.0328	-0.00181904				2653.56	0.00205875	2357.95	0.000330805
																														43.2453	-0.0011552	44.4437	0.00212812	15.041	-0.00182139				2653.69	0.00200385	2358.06	0.0005574
																														43.278	-0.0010419	44.4764	0.00210638	15.0492	-0.00182343				2653.82	0.00130551	2358.17	0.000827592
																														43.3108	-0.0009362	44.5092	0.00208442	15.0574	-0.00182511				2653.95	0.000402585	2358.28	0.000824753
																														43.3435	-0.0008423	44.5338	0.00206646	15.0656	-0.0018264				2654.08	0	2358.38	0.000605362
																														43.3763	-0.0007626	44.5665	0.00203966	15.0738	-0.00182734				2654.2	0	2358.49	0.00048285
																														43.4009	-0.0007107	44.5993	0.0020113	15.0819	-0.001828				2654.33	0	2358.6	0.000388487
																														43.4336	-0.0006499	44.632	0.00198457	15.0901	-0.00182844				2654.46	0	2358.71	0.000413525
																														43.4664	-0.000598	44.6648	0.00195975	15.0983	-0.0018288				2654.59	0	2358.82	0.000481863
																														43.4991	-0.0005519	44.6976	0.0019349	15.1065	-0.00182919				2654.72	0	2358.93	0.000415685
																														43.5319	-0.0005082	44.7221	0.00191596	15.1147	-0.00182971				2654.85	0	2359.04	0.000409311
																														43.5647	-0.0004684	44.7549	0.00189131	15.1229	-0.00183044				2654.98	0	2359.15	0.000341346
																														43.5892	-0.0004424	44.7877	0.00186752	15.1311	-0.00183144				2655.11	0.000413586	2359.25	0.000278329
																														43.622	-0.0004111	44.8204	0.00184308	15.1393	-0.00183271				2655.24	0.00113182	2359.36	0.000239646
																														43.6547	-0.0003809	44.8532	0.00181667	15.1475	-0.00183424				2655.37	0.00167001	2359.47	0.000142213
																														43.6875	-0.000352	44.8859	0.00178842	15.1557	-0.00183596				2655.5	0.00177851	2359.58	3.60409e-06
																														43.7203	-0.0003265	44.9105	0.00176642	15.1638	-0.00183777				2655.63	0.0014202	2359.69	0
																														43.753	-0.0003038	44.9433	0.00173767	15.172	-0.00183957				2655.76	0.000527242	2359.8	0
																														43.7776	-0.0002872	44.976	0.00171173	15.1802	-0.00184123				2655.89	0	2359.91	0
																														43.8104	-0.0002671	45.0088	0.00168837	15.1884	-0.00184263				2656.02	0	2360.01	0
																														43.8431	-0.0002531	45.0415	0.00166492	15.1966	-0.00184368				2656.15	0	2360.12	0
																														43.8759	-0.0002481	45.0743	0.00163862	15.2048	-0.0018443				2656.28	0	2360.23	0
																														43.9086	-0.0002504	45.0989	0.00161702	15.213	-0.00184447				2662	0	2360.34	0
																														43.9414	-0.0002522	45.1316	0.00158764	15.2212	-0.00184422				2662.13	0	2360.45	0.000182685
																														43.966	-0.0002485	45.1644	0.0015597	15.2294	-0.00184363				2662.26	0	2360.56	0.000278672
																														43.9987	-0.0002357	45.1971	0.0015345	15.2376	-0.00184282				2662.39	0	2360.67	0.000298754
																														44.0315	-0.0002184	45.2299	0.00151275	15.2457	-0.00184196				2662.52	0.000376146	2360.78	0.000241044
																														44.0642	-0.0002015	45.2627	0.00149419	15.2539	-0.00184119				2662.65	0.00109052	2360.88	0.000149214
																														44.097	-0.0001832	45.2872	0.00148096	15.2621	-0.00184063				2662.78	0.00163194	2360.99	0.000119665
																														44.1298	-0.0001606	45.32	0.00146168	15.2703	-0.00184037				2662.91	0.00164005	2361.1	0.000435376
																														44.1543	-0.000142	45.3527	0.00143956	15.2785	-0.00184042				2663.04	0.0010966	2361.21	0.000637433
																														44.1871	-0.0001167	45.3855	0.00141569	15.2867	-0.00184074				2663.18	0.000340394	2361.32	0.00126018
																														44.2198	-9.308e-05	45.4183	0.00139108	15.2949	-0.00184122				2663.31	0	2361.43	0.0015159
																														44.2526	-7.411e-05	45.451	0.00136649	15.3031	-0.00184172				2663.44	0	2361.54	0.00158153
																														44.2854	-5.785e-05	45.4756	0.00134876	15.3113	-0.00184207				2663.57	0	2361.65	0.00165193
																														44.3181	-3.851e-05	45.5084	0.00132661	15.3195	-0.00184212				2663.7	0	2361.76	0.00178887
																														44.3427	-2.184e-05	45.5411	0.00130523	15.3276	-0.00184176				2663.83	0	2361.86	0.00158995
																														44.3754	-5.836e-07	45.5739	0.00128364	15.3358	-0.00184092				2663.96	0	2361.97	0.00166232
																														44.4082	1.8257e-05	45.6066	0.00126286	15.344	-0.00183959				2664.09	0	2362.08	0.00143295
																														44.441	3.4297e-05	45.6394	0.00124393	15.3522	-0.00183781				2664.22	0.000330203	2362.19	0.00122705
																														44.4737	4.5506e-05	45.664	0.00123029	15.3604	-0.00183566				2664.35	0.000970401	2362.3	0.00115794
																														44.5065	5.2452e-05	45.6967	0.00121195	15.3686	-0.00183326				2664.48	0.00145463	2362.41	0.00109571
																														44.5311	5.7189e-05	45.7295	0.00119378	15.3768	-0.00183075				2664.61	0.00218299	2362.52	0.00112164
																														44.5638	6.7103e-05	45.7622	0.00117633	15.385	-0.00182825				2664.74	0.00268707	2362.63	0.00122398
																														44.5966	8.3556e-05	45.795	0.00115902	15.3932	-0.00182592				2664.87	0.00250028	2362.74	0.000983595
																														44.6293	0.00010473	45.8278	0.00113967	15.4013	-0.00182387				2665	0.00208292	2362.84	0.000558942
																														44.6621	0.00012769	45.8523	0.00112277	15.4095	-0.00182221				2665.13	0.00144684	2362.95	0.00056315
																														44.6948	0.0001519	45.8851	0.00109829	15.4177	-0.00182101				2665.26	0.000487771	2363.06	0.000545835
																														44.7194	0.00017054	45.9178	0.00107492	15.4259	-0.0018203				2665.39	0	2363.17	0.000673063
																														44.7522	0.00019443	45.9506	0.00105416	15.4341	-0.0018201				2665.52	0	2363.28	0.000611428
																														44.7849	0.00021933	45.9834	0.00103596	15.4423	-0.00182035				2665.65	0	2363.39	0.000386971
																														44.8177	0.00025208	46.0161	0.00102044	15.4505	-0.00182101				2665.78	0	2363.5	9.87247e-06
																														44.8505	0.00029341	46.0407	0.00100929	15.4587	-0.00182197				2676.12	0	2363.61	0
																														44.8832	0.00033647	46.0735	0.000992895	15.4669	-0.00182315				2676.26	0	2363.72	9.77428e-05
																														44.9078	0.00036619	46.1062	0.000974124	15.4751	-0.00182446				2676.39	0	2363.82	0.000237488
																														44.9405	0.0003992	46.139	0.000954772	15.4832	-0.00182582				2676.52	0	2363.93	0.000449577
																														44.9733	0.00042624	46.1717	0.000937697	15.4914	-0.00182717				2676.65	0.000389212	2364.04	0.000567934
																														45.0061	0.00045586	46.2045	0.000922425	15.4996	-0.00182848				2676.78	0.00104214	2364.15	0.000533417
																														45.0388	0.00049441	46.2291	0.000910226	15.5078	-0.00182972				2676.91	0.00145636	2364.26	0.000339646
																														45.0716	0.00053994	46.2618	0.000892295	15.516	-0.00183086				2677.04	0.00141582	2364.37	0.000190613
																														45.0961	0.00057495	46.2946	0.00087439	15.5242	-0.00183186				2677.18	0.000975977	2364.48	4.83916e-06
																														45.1289	0.0006194	46.3273	0.000857426	15.5324	-0.00183267				2677.31	0.000321992	2364.59	0
																														45.1617	0.00065998	46.3601	0.00084065	15.5406	-0.00183326				2677.44	0	2364.7	0
																														45.1944	0.00069655	46.3929	0.000823088	15.5488	-0.00183359				2677.57	0.00100261	2364.81	0
																														45.2272	0.00073139	46.4174	0.000808675	15.557	-0.00183363				2677.7	0.0028332	2364.92	0
																														45.2599	0.00076859	46.4502	0.000788236	15.5651	-0.00183338				2677.83	0.004949	2365.68	0
																														45.2845	0.00079858	46.4829	0.000768842	15.5733	-0.00183284				2677.96	0.00632636	2365.79	0
																														45.3173	0.00083701	46.5157	0.000751807	15.5815	-0.001832				2678.1	0.00637333	2365.9	0
																														45.35	0.00086951	46.5485	0.000735359	15.5897	-0.00183085				2678.23	0.0051974	2366.01	0
																														45.3828	0.0008977	46.5812	0.000717361	15.5979	-0.00182937				2678.36	0.00376456	2366.12	0.000133647
																														45.4155	0.00092302	46.6058	0.000703435	15.6061	-0.00182749				2678.49	0.0023009	2366.22	0.000260641
																														45.4483	0.0009437	46.6385	0.000686572	15.6143	-0.00182517				2678.62	0.0010969	2366.33	0.000330942
																														45.4729	0.00095649	46.6713	0.000672103	15.6225	-0.00182234				2678.75	0.000333972	2366.44	0.00029765
																														45.5056	0.00097359	46.7041	0.000657958	15.6307	-0.00181895				2678.88	0	2366.55	0.000182959
																														45.5384	0.00099524	46.7368	0.000643317	15.6389	-0.00181502				2679.02	0	2366.66	4.67206e-06
																														45.5712	0.00102323	46.7696	0.000629419	15.647	-0.00181055				2679.15	0	2366.77	0
																														45.6039	0.00105527	46.7942	0.000619875	15.6552	-0.00180562				2679.28	0	2366.88	0
																														45.6367	0.00108676	46.8269	0.000607703	15.6634	-0.00180031				2679.41	0	2366.99	0
																														45.6612	0.00110844	46.8597	0.000595066	15.6716	-0.00179471				2679.54	0	2367.1	0
																														45.694	0.00113524	46.8924	0.000581906	15.6798	-0.00178891				2679.67	0	2367.97	0
																														45.7268	0.00116004	46.9252	0.000568628	15.688	-0.00178296				2679.8	0	2368.08	0
																														45.7595	0.0011827	46.9579	0.000553786	15.6962	-0.00177691				2679.94	0.000373974	2368.19	0
																														45.7923	0.00120544	46.9825	0.000540428	15.7044	-0.00177078				2680.07	0.00119908	2368.3	0
																														45.8087	0.00121784	47.0153	0.000519819	15.7126	-0.00176458				2680.2	0.00201321	2368.41	0.000225736
																														45.825	0.00123096	47.048	0.000498089	15.7208	-0.00175831				2680.33	0.00233563	2368.52	0.000336682
																														45.8496	0.00125118	47.0562	0.000492756	15.7289	-0.00175195				2680.46	0.0019705	2368.63	0.000340488
																														45.8824	0.00127735	47.0808	0.000477238	15.7371	-0.00174549				2680.59	0.00117801	2368.74	0.000246816
																														45.9151	0.00130261	47.1136	0.000457647	15.7453	-0.00173889				2680.73	0.000348636	2368.85	0.000121529
																														45.9479	0.00132743	47.1463	0.000439008	15.7535	-0.0017321				2680.86	0	2368.96	3.06765e-06
																														45.9806	0.00135236	47.1709	0.000425112	15.7617	-0.00172507				2680.99	0	2369.06	0
																														46.0134	0.00138053	47.2036	0.000405269	15.7699	-0.00171775				2681.12	0	2369.17	0
																														46.038	0.00140368	47.2364	0.000382374	15.7781	-0.0017101				2681.25	0.000494163	2369.28	0.000126842
																														46.0707	0.0014326	47.2692	0.00035739	15.7863	-0.00170213				2681.38	0.00131777	2369.39	0.000219229
																														46.1035	0.00145894	47.3019	0.000334379	15.7945	-0.00169386				2681.52	0.00183185	2369.5	0.000274043
																														46.1363	0.0014873	47.3347	0.000314963	15.8026	-0.00168535				2681.65	0.00175997	2369.61	0.000423996
																														46.169	0.00151713	47.3592	0.000301552	15.8108	-0.00167668				2681.78	0.00116444	2369.72	0.00049641
																														46.2018	0.00154435	47.392	0.000284248	15.819	-0.00166793				2681.91	0.000366917	2369.83	0.000499441
																														46.2263	0.00156253	47.4248	0.000267798	15.8272	-0.00165916				2682.04	0	2369.94	0.000326187
																														46.2591	0.00158591	47.4575	0.000252049	15.8354	-0.00165043				2682.17	0	2370.05	0.00021812
																														46.2919	0.00161006	47.4903	0.000237233	15.8436	-0.00164178				2682.31	0	2370.16	5.58657e-06
																														46.3246	0.00163556	47.523	0.000222732	15.8518	-0.0016332				2682.44	0	2370.27	0
																														46.3574	0.00166314	47.5476	0.000210587	15.86	-0.00162469				2682.7	0	2370.38	0
																														46.3901	0.00169111	47.5804	0.00019254	15.8682	-0.00161623				2682.83	0	2370.49	0
																														46.4147	0.00171134	47.6131	0.000175682	15.8764	-0.00160781				2682.96	0	2370.6	0
																														46.4475	0.00173715	47.6459	0.000162506	15.8845	-0.00159943				2683.1	0	2371.14	0
																														46.4802	0.00176115	47.6786	0.000150963	15.8927	-0.0015911				2683.23	0.000358337	2371.25	0
																														46.513	0.00178404	47.7114	0.00013796	15.9009	-0.00158284				2683.36	0.000986747	2371.36	0
																														46.5457	0.00180606	47.736	0.000127608	15.9091	-0.00157468				2683.49	0.00150488	2371.47	0
																														46.5785	0.00182692	47.7687	0.00011392	15.9173	-0.00156666				2683.62	0.0016922	2371.58	0.000173988
																														46.6031	0.00184405	47.8015	9.84932e-05	15.9255	-0.00155879				2683.76	0.00141501	2371.69	0.000264124
																														46.6358	0.00187198	47.8343	8.09028e-05	15.9337	-0.00155108				2683.89	0.000535564	2371.8	0.000308954
																														46.6686	0.00190251	47.867	6.36631e-05	15.9419	-0.00154355				2684.02	0	2371.91	0.000449732
																														46.7013	0.00192698	47.8998	4.81632e-05	15.9501	-0.00153621				2684.15	0	2372.02	0.000498851
																														46.7341	0.00194061	47.9243	3.70255e-05	15.9583	-0.00152906				2684.28	0	2372.13	0.000343865
																														46.7669	0.00194799	47.9571	2.11328e-05	15.9664	-0.00152214				2684.42	0	2372.24	0.000292932
																														46.7914	0.00195229	47.9899	3.36554e-06	15.9746	-0.00151548				2685.73	0	2372.35	0.000168969
																														46.8242	0.00195565	48.0226	-1.58188e-05	15.9828	-0.00150911				2685.87	0	2372.46	4.30102e-06
																														46.857	0.00195627	48.0554	-3.5922e-05	15.991	-0.00150309				2686	0	2372.57	0
																														46.8897	0.00195765	48.0881	-5.68128e-05	15.9992	-0.00149748				2686.13	0	2372.68	0
																														46.9225	0.00196283	48.1127	-7.24969e-05	16.0074	-0.00149233				2686.26	0.00110978	2372.79	0
																														46.9552	0.00197153	48.1455	-9.12139e-05	16.0156	-0.00148772				2686.39	0.00286187	2372.9	0
																														46.9798	0.00197888	48.1782	-0.000105604	16.0238	-0.00148373				2686.53	0.00388629	2373.01	2.04696e-05
																														47.0126	0.00198724	48.211	-0.000117502	16.032	-0.00148043				2686.66	0.00375829	2373.12	3.63785e-05
																														47.0453	0.00199189	48.2437	-0.000130802	16.0402	-0.00147792				2686.79	0.00261008	2373.23	4.62933e-05
																														47.0781	0.00199265	48.2765	-0.000145958	16.0483	-0.00147627				2686.92	0.000868493	2373.34	4.5521e-05
																														47.1108	0.00199049	48.3011	-0.000157333	16.0565	-0.00147555				2687.05	0	2373.44	3.48064e-05
																														47.1436	0.00198659	48.3338	-0.00017191	16.0647	-0.00147577				2687.19	0	2373.55	1.08697e-06
																														47.1682	0.00198384	48.3666	-0.000185223	16.0729	-0.00147692				2687.32	0	2373.66	0
																														47.2009	0.00198154	48.3993	-0.000197086	16.0811	-0.00147896				2687.45	0	2373.77	0
																														47.2337	0.00197852	48.4321	-0.000209849	16.0893	-0.00148175				2706.58	0	2373.88	0
																														47.2664	0.00197297	48.4649	-0.000225591	16.0975	-0.00148513				2706.71	0	2373.99	0
																														47.2992	0.00196641	48.4894	-0.000238739	16.1057	-0.00148892				2706.84	0	2374.87	0
																														47.332	0.00195975	48.5222	-0.000254886	16.1139	-0.00149291				2706.98	0	2374.98	0
																														47.3565	0.00195582	48.555	-0.000266345	16.122	-0.00149692				2707.11	0.000529145	2375.09	0
																														47.3893	0.00195449	48.5877	-0.000274298	16.1302	-0.00150078				2707.25	0.00147601	2375.2	0
																														47.422	0.00195597	48.6205	-0.000283112	16.1384	-0.00150439				2707.38	0.00226784	2375.31	0.000166674
																														47.4548	0.00195475	48.6532	-0.000294403	16.1466	-0.00150769				2707.51	0.00256503	2375.42	0.000259245
																														47.4876	0.00195006	48.6778	-0.000303882	16.1548	-0.0015107				2707.65	0.00218256	2375.53	0.00031896
																														47.5203	0.00194467	48.7106	-0.000317397	16.163	-0.00151345				2707.78	0.00134958	2375.64	0.000316699
																														47.5449	0.00193996	48.7433	-0.000331216	16.1712	-0.00151605				2707.91	0.000413703	2375.75	0.000247205
																														47.5777	0.00193109	48.7761	-0.000344079	16.1794	-0.00151865				2708.05	0	2375.86	0.000142394
																														47.6104	0.00191949	48.8088	-0.000356085	16.1876	-0.0015214				2708.18	0	2375.97	3.60962e-06
																														47.6432	0.00190793	48.8416	-0.000366693	16.1958	-0.00152448				2708.31	0	2376.08	0
																														47.6759	0.00189869	48.8662	-0.000372507	16.2039	-0.00152808				2708.45	0	2376.19	0
																														47.7087	0.00189035	48.8989	-0.000377669	16.2121	-0.00153235				2711.79	0	2376.3	0
																														47.7333	0.00188205	48.9317	-0.000382844	16.2203	-0.00153746				2711.93	0	2376.41	0
																														47.766	0.00186674	48.9644	-0.00039076	16.2285	-0.00154351				2712.06	0	2376.52	0
																														47.7988	0.00184985	48.9972	-0.000401639	16.2367	-0.00155058				2712.19	0	2376.63	0
																														47.8315	0.00183661	49.03	-0.000413275	16.2449	-0.00155867				2712.33	0.000451325	2376.74	0
																														47.8643	0.00182758	49.0545	-0.000421052	16.2531	-0.00156776				2712.46	0.00112764	2376.85	0
																														47.8971	0.00181945	49.0873	-0.000430813	16.2613	-0.00157773				2712.6	0.00154141	2376.96	0.000150555
																														47.9216	0.00181278	49.12	-0.000441328	16.2695	-0.00158843				2712.73	0.0015792	2377.07	0.00026897
																														47.9544	0.00180212	49.1528	-0.000450751	16.2777	-0.00159969				2712.86	0.00119382	2377.18	0.000324104
																														47.9871	0.00178717	49.1856	-0.000457652	16.2858	-0.00161129				2713	0.000422198	2377.29	0.000296302
																														48.0199	0.00176688	49.2183	-0.00046443	16.294	-0.00162304				2713.13	0	2377.4	0.00020768
																														48.0527	0.00174186	49.2429	-0.000470708	16.3022	-0.00163479				2713.27	0	2377.51	5.38816e-06
																														48.0854	0.00171285	49.2757	-0.000480612	16.3104	-0.00164639				2713.4	0	2377.62	0
																														48.11	0.00169015	49.3084	-0.00049158	16.3186	-0.00165779				2713.53	0	2377.73	0
																														48.1427	0.00166198	49.3412	-0.000502707	16.3268	-0.00166892				2766.99	0	2377.84	0
																														48.1755	0.00163837	49.3739	-0.000513976	16.335	-0.00167982				2767.13	0	2377.95	0
																														48.2083	0.00161875	49.4067	-0.000526763	16.3432	-0.00169053				2767.27	0	2378.06	0
[truncated: 17,717 more rows]
[truncated: 10 more columns]

## Sheet: Fig. 2
Fig. 2
	Fig. 2b												Fig. 2d							Fig.2e left panel			Fig. 2e right panel
													R274Q_UV		D174R-S328A		R274Q:D174R-S328A 1:1			1.5 µM D174R-S328A, 2 µM R274Q				monomeric R274Q [35300 Da]					monomeric D174R-S328A [36.557 Da]					Dimeric R274Q [70600 Da]					R274Q:D174R-S328A 2:1 [107165 Da]					R274Q:D174R-S328A 1:2 [108422 Da]					trimeric R274Q [105908 Da]
													time (min)	UV	time (min)	UV	time (min)	UV		m/z	intensity		R274Q (µM)	experiment 1	experiment 2	experiment 3	mean	SD	experiment 1	experiment 2	experiment 3	mean	SD	experiment 1	experiment 2	experiment 3	mean	SD	experiment 1	experiment 2	experiment 3	mean	SD	experiment 1	experiment 2	experiment 3	mean	SD	experiment 1
													0.00318333	0.00378981	0.00455	0.0006509	0.00136667	0.00182478		1979.99	0		0.25	0.643059	0.0786134	0.0073211	0.242998	0.348292	89.381	88.3307	90.4751	89.3956	1.07227	0.233983	1.01622	0.299298	0.5165	0.433999	0.353183	0.0245602	0.120742	0.166161	0.168954	2.45807	2.47563	1.76046	2.23139	0.407926	1.4589
													0.0195629	0.00427714	0.0209296	0.00072433	0.025936	0.00216693		1980.07	0		0.5	2,50*	0.901938	0.0103426	0.45614	0.630453	66,53*	79.1857	80.955	80.0703	1.25107	1,07*	3.45728	1.97956	2.71842	1.04491	3,05*	0.153718	0.181445	0.167582	0.0196062	10,42*	6.54588	9.05268	7.79928	1.77258	5,16*
													0.0523221	0.00508993	0.0536887	0.0008461	0.0586952	0.00252758		1980.16	0		1	15.3409	13.0476	16.5314	14.9733	1.77075	47.3369	51.3316	61.2562	53.3082	7.16706	1.51861	7.02398	4.60989	4.38416	2.75962	9.56711	5.79839	1.01144	5.45898	4.28792	10.2776	12.516	10.1913	10.9949	1.31795	9.29478
													0.0850812	0.00567762	0.0864478	0.00092399	0.0832645	0.002727		1980.24	0		2	25.9488	33.7252	50.6127	36.7622	12.6093	10.7677	12.9987	17.0933	13.6199	3.20821	3.84716	8.43815	7.18024	6.48852	2.37238	30.9382	24.63	10.7603	22.1095	10.3224	6.07291	7.28781	7.88447	7.08173	0.923194	16.4545
													0.11784	0.00604389	0.119207	0.00095081	0.116024	0.00290603		2000.19	0		4	45.4599	70.8287	53.1898	56.4928	13.003	1.08411	0.699252	1.20289	0.99542	0.263275	5.32347	6.56136	7.61641	6.50041	1.14769	26.071	14.8846	25.9247	22.2935	6.41663	0.535842	0.115022	0.588761	0.413209	0.259589	18.9902
													0.150599	0.00625114	0.151966	0.00094445	0.148783	0.00301494		2000.28	0
													0.175169	0.00634231	0.184725	0.00092602	0.181542	0.00308531		2000.36	0
													0.207928	0.00641044	0.209295	0.00091051	0.214301	0.0031355		2000.45	0
													0.240687	0.00644134	0.242054	0.0008909	0.24706	0.00317517		2000.53	0.00169464
													0.273446	0.006449	0.274813	0.00087347	0.27163	0.00320066		2000.62	0.00284136
													0.306205	0.00644002	0.307572	0.00085737	0.304389	0.00322952		2000.7	0.00334031
													0.338965	0.00642249	0.340331	0.00084178	0.337148	0.00325305		2000.79	0.00289303
													0.363534	0.00640744	0.37309	0.00082729	0.369907	0.00327182		2000.87	0.00179306
													0.396293	0.00638601	0.405849	0.00081382	0.402666	0.00328582		2000.96	9.57832e-05
													0.429052	0.00636409	0.430419	0.00080343	0.435425	0.00329597		2001.04	0
													0.461811	0.00634338	0.463178	0.00078919	0.468184	0.00330366		2001.13	0
													0.494571	0.00632281	0.495937	0.00077622	0.492754	0.0033086		2001.21	0
													0.52733	0.0063002	0.528696	0.00076596	0.525513	0.00331491		2001.3	0
													0.551899	0.00628181	0.561455	0.00075907	0.558272	0.00332106		2006.57	0
													0.584658	0.00625695	0.594214	0.00075466	0.591031	0.00332657		2006.66	0
													0.617417	0.00623442	0.618784	0.00075116	0.62379	0.00333067		2006.74	0
													0.650176	0.00621568	0.651543	0.00074381	0.656549	0.00333305		2006.83	0
													0.682936	0.00619808	0.684302	0.00073303	0.681119	0.00333411		2006.91	0.00141914
													0.715695	0.00617882	0.717061	0.00072105	0.713878	0.00333564		2007	0.00270047
													0.740264	0.00616287	0.74982	0.00071042	0.746637	0.00333861		2007.08	0.00340098
													0.773023	0.00613902	0.782579	0.0007014	0.779396	0.00334376		2007.17	0.00298062
													0.805782	0.00611265	0.815339	0.00069124	0.812155	0.00334958		2007.25	0.00172993
													0.838542	0.00608753	0.839908	0.00068197	0.844914	0.00335423		2007.34	0.000101837
													0.871301	0.00606445	0.872667	0.00066892	0.877674	0.00335662		2007.42	0
													0.90406	0.00604213	0.905426	0.00065767	0.902243	0.00335738		2007.51	0
													0.928629	0.00602567	0.938185	0.00064821	0.935002	0.0033577		2007.6	0
													0.961388	0.00600455	0.970944	0.00063987	0.967761	0.00335786		2007.68	0
													0.994147	0.00598606	1.0037	0.00063298	1.00052	0.00335818		2011.35	0
													1.02691	0.00597123	1.02827	0.00062832	1.03328	0.00335786		2011.44	0
													1.05967	0.00595719	1.06103	0.00062097	1.06604	0.00335607		2011.53	0
													1.09242	0.00594106	1.09379	0.00061085	1.09061	0.00335398		2011.61	0
													1.11699	0.00592735	1.12655	0.00059803	1.12337	0.00335106		2011.7	0.0014767
													1.14975	0.00590688	1.15931	0.00058421	1.15613	0.00334891		2011.78	0.00230027
													1.18251	0.00588272	1.19207	0.00057175	1.18889	0.00334701		2011.87	0.00261246
													1.21527	0.00585557	1.21664	0.000564	1.22164	0.00334399		2011.95	0.00219971
													1.24803	0.00582689	1.2494	0.00055501	1.2544	0.00334034		2012.04	0.00128523
													1.28079	0.00579688	1.28216	0.000546	1.27897	0.00333748		2012.12	3.60142e-05
													1.30536	0.0057754	1.31492	0.00053571	1.31173	0.00333334		2012.21	0.00114943
													1.33812	0.00575246	1.34767	0.00052365	1.34449	0.00332946		2012.3	0.00232515
													1.37088	0.00573783	1.38043	0.00051018	1.37725	0.00332646		2012.38	0.00271308
													1.40364	0.00572849	1.41319	0.00049556	1.41001	0.00332344		2012.47	0.0020695
													1.4364	0.00572094	1.43776	0.00048403	1.44277	0.00331928		2012.55	0.000982792
													1.46916	0.00571372	1.47052	0.00046904	1.47553	0.00331443		2012.64	3.18045e-05
													1.49372	0.00570712	1.50328	0.0004563	1.5001	0.00331059		2012.72	0
													1.52648	0.00569541	1.53604	0.00044653	1.53286	0.00330466		2012.81	0
													1.55924	0.00568056	1.5688	0.00043836	1.56562	0.00329745		2012.89	0
													1.592	0.00566256	1.60156	0.00043046	1.59837	0.00328942		2012.98	0
													1.62476	0.00564172	1.62613	0.00042465	1.63113	0.00328118		2018.73	0
													1.65752	0.00561903	1.65889	0.00041666	1.66389	0.00327237		2018.82	0
													1.68209	0.00560168	1.69165	0.0004069	1.68846	0.0032655		2018.9	0
													1.71485	0.0055806	1.7244	0.00039551	1.72122	0.00325698		2018.99	0
													1.74761	0.00556412	1.75716	0.00038478	1.75398	0.00324886		2019.08	0.000958606
													1.78037	0.00555123	1.78992	0.00037511	1.78674	0.00324034		2019.16	0.00338607
													1.81313	0.00553821	1.82268	0.00036575	1.8195	0.00323196		2019.25	0.00500135
													1.84589	0.00552155	1.84725	0.00035943	1.85226	0.00322368		2019.33	0.00517284
													1.87045	0.00550685	1.88001	0.00035233	1.88502	0.00321513		2019.42	0.00381847
													1.90321	0.00548793	1.91277	0.00034479	1.90959	0.0032088		2019.51	0.00134246
													1.93597	0.00547191	1.94553	0.00033485	1.94235	0.00320005		2019.59	3.95205e-05
													1.96873	0.00545509	1.97829	0.00032324	1.9751	0.00318888		2019.68	0
													2.00149	0.00543333	2.01105	0.00031175	2.00786	0.00317487		2019.76	0
													2.03425	0.00540866	2.03562	0.00030369	2.04062	0.00316054		2019.85	0
													2.05882	0.00539062	2.06838	0.000294	2.07338	0.00314701		2019.94	0
													2.09158	0.00536802	2.10113	0.00028627	2.09795	0.00313651		2020.02	0
													2.12434	0.00534616	2.13389	0.00028022	2.13071	0.0031213		2020.11	0.000840901
													2.1571	0.00532429	2.16665	0.00027427	2.16347	0.00310475		2020.19	0.0016772
													2.18986	0.00530539	2.19941	0.00026824	2.19623	0.0030873		2020.28	0.00212479
													2.22262	0.0052942	2.23217	0.00026292	2.22899	0.00306983		2020.37	0.00184523
													2.24718	0.00528973	2.25674	0.00025916	2.26175	0.00305255		2020.45	0.00103074
													2.27994	0.00528237	2.2895	0.00025364	2.29451	0.00303593		2020.54	3.60974e-05
													2.3127	0.00527057	2.32226	0.0002474	2.31908	0.00302475		2020.62	0
													2.34546	0.0052569	2.35502	0.00024076	2.35183	0.00301202		2020.71	0
													2.37822	0.00524198	2.38778	0.00023344	2.38459	0.00300035		2020.8	0
													2.41098	0.00522481	2.42054	0.00022516	2.41735	0.0029877		2020.88	0
													2.43555	0.00521095	2.44511	0.00021895	2.45011	0.00297359		2026.23	0
													2.46831	0.00519169	2.47786	0.00021175	2.48287	0.00295803		2026.32	0
													2.50107	0.00517093	2.51062	0.00020563	2.50744	0.0029454		2026.41	0
													2.53383	0.00514976	2.54338	0.0001996	2.5402	0.00292773		2026.49	0
													2.56659	0.00513048	2.57614	0.00019387	2.57296	0.00290961		2026.58	0.00136228
													2.59935	0.00511369	2.6089	0.00018911	2.60572	0.0028913		2026.67	0.0024322
													2.62392	0.00510206	2.64166	0.00018496	2.6221	0.00288217		2026.75	0.00436906
													2.65667	0.00508682	2.66623	0.00018147	2.63848	0.00287313		2026.84	0.00505262
													2.68943	0.00507077	2.69899	0.00017543	2.67124	0.00285563		2026.93	0.00454576
													2.72219	0.00505177	2.73175	0.00016846	2.704	0.0028391		2027.01	0.00254434
													2.75495	0.00503023	2.76451	0.00016219	2.72856	0.00282722		2027.1	0.00130591
													2.78771	0.00501077	2.79727	0.00015704	2.76132	0.00281178		2027.19	7.59348e-05
													2.81228	0.00499948	2.83003	0.00015278	2.79408	0.00279629		2027.27	0
													2.84504	0.00498784	2.85459	0.00015023	2.82684	0.00278031		2027.36	0
													2.8778	0.00497883	2.88735	0.0001468	2.8596	0.00276313		2027.45	0
													2.91056	0.00497033	2.92011	0.00014195	2.89236	0.00274362		2027.53	0
													2.94332	0.00495911	2.95287	0.00013675	2.91693	0.00272769		2049.09	0
													2.97608	0.00494475	2.98563	0.0001327	2.94969	0.00270611		2049.18	0
													3.00065	0.00493262	3.01839	0.00012917	2.98245	0.00268529		2049.26	0
													3.0334	0.00491458	3.05115	0.00012568	3.01521	0.00266588		2049.35	0
													3.06616	0.00489415	3.07572	0.00012325	3.04797	0.00264759		2049.44	0.00175948
													3.09892	0.00487243	3.10848	0.00012011	3.08073	0.00263		2049.53	0.00259301
													3.13168	0.00485156	3.14124	0.00011675	3.10529	0.00261736		2049.62	0.00288233
													3.16444	0.00483273	3.174	0.00011239	3.13805	0.00260125		2049.7	0.00254444
													3.18901	0.00481947	3.20676	0.00010714	3.17081	0.00258612		2049.79	0.00176919
													3.22177	0.00480282	3.23951	0.0001022	3.20357	0.00257195		2049.88	6.3768e-05
													3.25453	0.00478957	3.26408	9.9e-05	3.23633	0.00255836		2049.97	0
													3.28729	0.00478043	3.29684	9.5727e-05	3.26909	0.00254441		2050.06	0
													3.32005	0.00477152	3.3296	9.4044e-05	3.30185	0.00252846		2050.14	0
													3.35281	0.00475862	3.36236	9.3766e-05	3.32642	0.00251495		2050.23	0
													3.37738	0.00474488	3.39512	9.4473e-05	3.35918	0.00249601		2067.06	0
													3.41013	0.004722	3.42788	9.587e-05	3.39194	0.00247693		2067.15	0
													3.44289	0.00469754	3.45245	9.6704e-05	3.4247	0.00245716		2067.24	0
													3.47565	0.00467309	3.48521	9.6369e-05	3.45746	0.00243622		2067.33	0
													3.50841	0.00464969	3.51797	9.4193e-05	3.49021	0.00241551		2067.42	0.00157401
													3.54117	0.0046289	3.55073	9.0359e-05	3.51478	0.00240089		2067.51	0.00257415
													3.56574	0.00461297	3.58349	8.5934e-05	3.54754	0.00238254		2067.6	0.00299175
													3.5985	0.00458878	3.61624	8.2858e-05	3.5803	0.0023653		2067.69	0.00261135
													3.63126	0.00456312	3.649	8.0551e-05	3.61306	0.00234923		2067.78	0.00169525
													3.66402	0.00453754	3.67357	7.8302e-05	3.64582	0.00233447		2067.86	9.2147e-05
													3.69678	0.00451259	3.70633	7.458e-05	3.67858	0.00232124		2067.95	0
													3.72954	0.00448911	3.73909	7.1036e-05	3.71134	0.00230946		2068.04	0
													3.75411	0.00447201	3.77185	6.7996e-05	3.73591	0.0023009		2068.13	0
													3.78686	0.00444923	3.80461	6.5404e-05	3.76867	0.00228869		2068.22	0
													3.81962	0.00442698	3.83737	6.4357e-05	3.80143	0.00227549		2080.68	0
													3.85238	0.0044057	3.86194	6.4916e-05	3.83419	0.0022621		2080.77	0
													3.88514	0.00438558	3.8947	6.6848e-05	3.86694	0.0022495		2080.86	0
													3.9179	0.00436767	3.92746	6.7951e-05	3.8997	0.00223819		2080.95	0
													3.94247	0.00435592	3.96022	6.5443e-05	3.92427	0.00223013		2081.04	0.00144723
													3.97523	0.00434165	3.99297	6.0422e-05	3.95703	0.0022188		2081.13	0.00233561
													4.00799	0.00432668	4.02573	5.6112e-05	3.98979	0.00220532		2081.22	0.00273224
													4.04075	0.00430757	4.05849	5.3143e-05	4.02255	0.00218854		2081.31	0.002327
													4.07351	0.00428241	4.08306	5.1038e-05	4.05531	0.00216948		2081.4	0.00130334
													4.10627	0.00425182	4.11582	4.7354e-05	4.08807	0.00215141		2081.49	7.60423e-05
													4.13084	0.0042261	4.14858	4.2356e-05	4.12083	0.00213606		2081.58	0
													4.16359	0.00418852	4.18134	3.7277e-05	4.1454	0.00212587		2081.67	0
													4.17997	0.00416857	4.2141	3.2937e-05	4.17816	0.00211304		2081.76	0
													4.19635	0.00414845	4.24686	2.9211e-05	4.21092	0.0021004		2081.85	0
													4.22911	0.00411053	4.27143	2.6891e-05	4.24367	0.00208808		2086.9	0
													4.26187	0.00407835	4.30419	2.4105e-05	4.27643	0.00207565		2086.99	0
													4.29463	0.00405254	4.33695	2.1419e-05	4.30919	0.00206209		2087.08	0
													4.3192	0.00403806	4.3697	1.9295e-05	4.33376	0.00205125		2087.17	0
													4.35196	0.00402281	4.40246	1.8149e-05	4.36652	0.00203688		2087.26	0.00154799
													4.38472	0.00400422	4.43522	1.8342e-05	4.39928	0.00202329		2087.35	0.00267042
													4.41748	0.00397827	4.46798	1.944e-05	4.43204	0.00200964		2087.44	0.0030956
													4.45024	0.00394935	4.49255	2.0144e-05	4.4648	0.00199366		2087.53	0.00265114
													4.483	0.00392304	4.52531	2.047e-05	4.49756	0.00197398		2087.62	0.00168268
													4.50757	0.00390641	4.55807	2.0954e-05	4.53032	0.0019523		2087.71	5.94842e-05
													4.54033	0.00388765	4.59083	2.2851e-05	4.55489	0.00193605		2087.8	0
													4.57308	0.00387118	4.62359	2.5289e-05	4.58765	0.00191391		2087.89	0
													4.60584	0.00385561	4.65635	2.6151e-05	4.6204	0.00189072		2087.99	0
													4.6386	0.0038379	4.68092	2.5538e-05	4.65316	0.00186712		2088.08	0
													4.67136	0.00381636	4.71368	2.4358e-05	4.68592	0.00184231		2105.28	0
													4.69593	0.00379945	4.74643	2.4569e-05	4.71868	0.00181538		2105.38	0
													4.72869	0.0037781	4.77919	2.6497e-05	4.74325	0.00179472		2105.47	0
													4.76145	0.0037585	4.81195	2.8397e-05	4.77601	0.00176828		2105.56	0
													4.79421	0.00373899	4.84471	2.8378e-05	4.80877	0.00174322		2105.65	0.00129492
													4.82697	0.00371718	4.87747	2.6578e-05	4.84153	0.00171826		2105.74	0.0020493
													4.85973	0.00369588	4.90204	2.4694e-05	4.87429	0.00169234		2105.83	0.00237691
													4.8843	0.00368172	4.9348	2.1693e-05	4.90705	0.00166519		2105.92	0.00221561
													4.91706	0.00366303	4.96756	1.8284e-05	4.93162	0.00164471		2106.02	0.00171789
													4.94981	0.00364448	5.00032	1.4832e-05	4.96438	0.00161881		2106.11	6.33743e-05
													4.98257	0.00362779	5.03308	1.1267e-05	4.99713	0.00159489		2106.2	0
													5.01533	0.00361023	5.06584	7.6486e-06	5.02989	0.0015713		2106.29	0
													5.04809	0.0035885	5.09041	5.6002e-06	5.06265	0.00154626		2106.38	0
													5.07266	0.00357036	5.12316	4.6904e-06	5.09541	0.00151931		2106.47	0
													5.10542	0.00354514	5.15592	5.56e-06	5.12817	0.00149146		2110.79	0
													5.13818	0.00351815	5.18868	7.151e-06	5.15274	0.00147061		2110.88	0
													5.17094	0.00349196	5.22144	8.5173e-06	5.1855	0.00144305		2110.97	0
													5.2037	0.00346965	5.2542	8.8946e-06	5.21826	0.00141582		2111.07	0
													5.23646	0.00344888	5.28696	8.2746e-06	5.25102	0.00138904		2111.16	0.00141131
													5.26103	0.00343236	5.31153	7.5248e-06	5.28378	0.00136293		2111.25	0.0025535
													5.29379	0.00340931	5.34429	6.79e-06	5.31654	0.00133713		2111.34	0.00308022
													5.32654	0.00338845	5.37705	6.8985e-06	5.34111	0.0013178		2111.43	0.00268622
													5.3593	0.00337113	5.40981	8.3906e-06	5.37386	0.00129279		2111.53	0.00164707
													5.39206	0.00335427	5.44257	1.1565e-05	5.40662	0.00126885		2111.62	9.30674e-05
													5.42482	0.00333528	5.47533	1.6064e-05	5.43938	0.00124451		2111.71	0
													5.44939	0.00331936	5.49989	1.9671e-05	5.47214	0.00121888		2111.8	0
													5.48215	0.00329646	5.53265	2.3546e-05	5.5049	0.00119214		2111.89	0
													5.51491	0.00327354	5.56541	2.5246e-05	5.53766	0.00116308		2111.99	0
													5.54767	0.00325336	5.59817	2.4785e-05	5.56223	0.00113917		2114.29	0
													5.58043	0.00323684	5.63093	2.4054e-05	5.59499	0.00110629		2114.38	0
													5.61319	0.00322142	5.66369	2.4626e-05	5.62775	0.001075		2114.47	0
													5.63776	0.0032083	5.68826	2.5441e-05	5.66051	0.00104643		2114.57	0
													5.67052	0.00318719	5.72102	2.5829e-05	5.69327	0.00102015		2114.66	0.00149173
													5.70327	0.00316408	5.75378	2.5418e-05	5.72603	0.00099457		2114.75	0.00246893
													5.73603	0.00314271	5.78654	2.5456e-05	5.75059	0.00097503		2114.84	0.00285569
													5.76879	0.00312355	5.8193	2.6448e-05	5.78335	0.00094856		2114.93	0.00245744
													5.79336	0.00311039	5.85206	2.7625e-05	5.81611	0.00092129		2115.03	0.00152826
													5.82612	0.00309441	5.88481	2.8602e-05	5.84887	0.00089221		2115.12	8.72772e-05
													5.85888	0.00307986	5.90938	2.9229e-05	5.88163	0.00086182		2115.21	0
													5.89164	0.00306511	5.94214	2.9864e-05	5.91439	0.0008318		2115.3	0
													5.9244	0.00304716	5.9749	2.9998e-05	5.94715	0.0008029		2115.4	0
													5.95716	0.00302709	6.00766	2.8857e-05	5.97172	0.00078173		2115.49	0
													5.98173	0.00301259	6.04042	2.6547e-05	6.00448	0.00075372		2145.99	0
													6.01449	0.00299455	6.07318	2.3797e-05	6.03724	0.00072551		2146.08	0
													6.04725	0.00297613	6.09775	2.1743e-05	6.07	0.00069723		2146.18	0
													6.08	0.00295555	6.13051	1.9809e-05	6.10276	0.00066861		2146.27	0
													6.11276	0.00293273	6.16327	1.9178e-05	6.13551	0.00063848		2146.36	0.00140544
													6.14552	0.00290792	6.19603	1.8903e-05	6.16008	0.00061515		2146.46	0.00242007
													6.17009	0.00288883	6.22879	1.7828e-05	6.19284	0.00058481		2146.55	0.00291508
													6.20285	0.00286421	6.26154	1.6286e-05	6.2256	0.00055601		2146.65	0.00260169
													6.23561	0.00283881	6.2943	1.5621e-05	6.25836	0.00052766		2146.74	0.00163285
													6.26837	0.00281027	6.31887	1.6006e-05	6.29112	0.00049983		2146.84	9.82429e-05
													6.30113	0.00278434	6.35163	1.7278e-05	6.32388	0.0004734		2146.93	0
													6.33389	0.00276731	6.38439	1.8673e-05	6.35664	0.00044765		2147.03	0
													6.35846	0.00275827	6.41715	1.9265e-05	6.38121	0.00042745		2147.12	0
													6.39122	0.00274632	6.44991	1.8903e-05	6.41397	0.0003985		2147.21	0
													6.42398	0.00273363	6.48267	1.8738e-05	6.44673	0.00036897		2150.8	0
													6.45674	0.0027204	6.50724	1.9124e-05	6.47949	0.00034067		2150.9	0
													6.48949	0.00270627	6.54	1.9969e-05	6.51224	0.00031336		2150.99	0
													6.52225	0.00269105	6.57276	2.0547e-05	6.545	0.00028665		2151.09	0
													6.54682	0.00267869	6.60552	1.9851e-05	6.56957	0.00026717		2151.18	0.00150902
													6.57958	0.00266084	6.63827	1.7367e-05	6.60233	0.00024157		2151.28	0.00279338
													6.61234	0.00263906	6.67103	1.4253e-05	6.63509	0.00021528		2151.37	0.00337734
													6.6451	0.00261074	6.70379	1.1463e-05	6.66785	0.00018779		2151.47	0.00286127
													6.67786	0.00257937	6.72836	9.5377e-06	6.70061	0.00015946		2151.56	0.00165267
													6.71062	0.00255048	6.76112	7.2196e-06	6.73337	0.00013114		2151.66	9.39786e-05
													6.73519	0.00253184	6.79388	6.0905e-06	6.75794	0.0001105		2151.75	0
													6.76795	0.00251039	6.82664	6.5564e-06	6.7907	8.4345e-05		2151.84	0
													6.80071	0.00249065	6.8594	6.8494e-06	6.82346	5.8982e-05		2151.94	0
													6.83347	0.00247175	6.89216	5.6746e-06	6.85622	3.251e-05		2152.03	0
													6.86622	0.00245488	6.91673	4.2169e-06	6.88897	4.4515e-06		2172.44	0
													6.89898	0.00244013	6.94949	2.4225e-06	6.92173	-2.444e-05		2172.53	0
													6.92355	0.0024293	6.98225	1.2506e-06	6.95449	-5.342e-05		2172.63	0
													6.95631	0.00241454	7.015	6.7353e-07	6.97906	-7.47e-05		2172.73	0
													6.98907	0.0024	7.04776	7.635e-07	7.01182	-0.0001026		2172.82	0.00141547
													7.02183	0.0023831	7.08052	1.5221e-06	7.04458	-0.0001307		2172.92	0.00230004
													7.05459	0.0023608	7.11328	2.3557e-06	7.07734	-0.0001584		2173.01	0.00263142
													7.08735	0.00233471	7.13785	2.5483e-06	7.1101	-0.0001848		2173.11	0.00216618
													7.11192	0.00231444	7.17061	2.3472e-06	7.14286	-0.0002112		2173.21	0.0011661
													7.14468	0.0022874	7.20337	2.2277e-06	7.16743	-0.0002318		2173.3	6.70983e-05
													7.17744	0.00226141	7.23613	1.8268e-06	7.20019	-0.0002595		2173.4	0
													7.2102	0.00223882	7.26889	7.4067e-07	7.23295	-0.0002876		2173.49	0
													7.24295	0.00221925	7.30165	-1.016e-07	7.2657	-0.0003168		2173.59	0
													7.27571	0.00220094	7.32622	-4.512e-07	7.29846	-0.0003472		2173.69	0
													7.30028	0.00218811	7.35898	-1.565e-06	7.33122	-0.0003778		2174.65	0
													7.33304	0.00217087	7.39173	-3.984e-06	7.36398	-0.0004078		2174.74	0
													7.3658	0.00215075	7.42449	-7.129e-06	7.38855	-0.0004294		2174.84	0
													7.39856	0.00212853	7.45725	-1.03e-05	7.42131	-0.0004565		2174.94	0
													7.43132	0.00210911	7.49001	-1.312e-05	7.45407	-0.0004817		2175.03	0.00134921
													7.46408	0.00209474	7.52277	-1.512e-05	7.48683	-0.0005065		2175.13	0.00235383
													7.48865	0.00208551	7.54734	-1.629e-05	7.51959	-0.0005333		2175.22	0.00279208
													7.52141	0.00207307	7.5801	-1.83e-05	7.55235	-0.0005634		2175.32	0.0023417
													7.55417	0.00206033	7.61286	-2.096e-05	7.57692	-0.0005881		2175.42	0.00125563
													7.58693	0.00204743	7.64562	-2.358e-05	7.60968	-0.0006219		2175.51	7.25214e-05
													7.61968	0.00203266	7.67838	-2.579e-05	7.64243	-0.0006549		2175.61	0.00112128
													7.65244	0.00201422	7.71114	-2.704e-05	7.67519	-0.0006865		2175.71	0.00220767
													7.67701	0.00199892	7.73571	-2.684e-05	7.70795	-0.0007167		2175.8	0.00299438
													7.70977	0.0019786	7.76846	-2.522e-05	7.74071	-0.0007456		2175.9	0.00443401
													7.74253	0.00195603	7.80122	-2.302e-05	7.77347	-0.0007741		2175.99	0.00457146
													7.77529	0.00192807	7.83398	-2.096e-05	7.79804	-0.0007958		2176.09	0.00379604
													7.80805	0.00189871	7.86674	-1.932e-05	7.8308	-0.0008258		2176.19	0.002406
													7.84081	0.00187368	7.8995	-1.887e-05	7.86356	-0.0008563		2176.28	0.00115643
													7.86538	0.00185847	7.92407	-2e-05	7.89632	-0.0008869		2176.38	6.66889e-05
													7.89814	0.00184063	7.95683	-2.363e-05	7.92908	-0.0009178		2176.48	0
													7.9309	0.00182084	7.98959	-2.903e-05	7.96184	-0.0009497		2176.57	0
													7.96366	0.0017973	8.02235	-3.529e-05	7.98641	-0.0009742		2176.67	0
													7.99641	0.00177447	8.05511	-4.072e-05	8.01916	-0.0010074		2176.76	0
													8.02917	0.00175601	8.08787	-4.354e-05	8.05192	-0.0010401		2198.7	0
													8.05374	0.00174396	8.12063	-4.401e-05	8.08468	-0.0010723		2198.79	0
													8.0865	0.00172706	8.1452	-4.407e-05	8.11744	-0.0011043		2198.89	0
													8.11926	0.0017076	8.17795	-4.543e-05	8.1502	-0.0011367		2198.99	0
													8.15202	0.00168661	8.21071	-4.935e-05	8.18296	-0.0011699		2199.09	0.00114178
													8.18478	0.00166634	8.24347	-5.585e-05	8.20753	-0.0011948		2199.18	0.00234309
													8.21754	0.00164781	8.27623	-6.301e-05	8.24029	-0.0012267		2199.28	0.0031923
													8.24211	0.0016345	8.30899	-6.888e-05	8.27305	-0.0012563		2199.38	0.00307651
													8.27487	0.00161649	8.33356	-7.276e-05	8.30581	-0.0012838		2199.48	0.00201829
													8.30763	0.00159824	8.36632	-7.879e-05	8.33857	-0.0013106		2199.58	0.000133511
													8.34039	0.00158036	8.39908	-8.579e-05	8.37133	-0.0013371		2199.67	0
													8.37315	0.00156163	8.43184	-9.198e-05	8.39589	-0.0013573		2199.77	0
													8.4059	0.00154184	8.4646	-9.698e-05	8.42865	-0.0013856		2199.87	0
													8.43047	0.00152875	8.49736	-0.0001017	8.46141	-0.0014154		2199.97	0
													8.46323	0.00151556	8.53011	-0.0001063	8.49417	-0.0014459		2204.97	0
													8.49599	0.00150343	8.55468	-0.0001092	8.52693	-0.0014761		2205.07	0
													8.52875	0.00148862	8.58744	-0.0001121	8.55969	-0.0015058		2205.16	0
													8.56151	0.00147086	8.6202	-0.0001145	8.58426	-0.0015278		2205.26	0
													8.59427	0.00145033	8.65296	-0.0001169	8.61702	-0.0015566		2205.36	0.000577174
													8.61884	0.00143396	8.68572	-0.0001191	8.64978	-0.0015848		2205.46	0.000936134
													8.6516	0.00141275	8.71848	-0.0001216	8.68254	-0.0016142		2205.56	0.00111201
													8.68436	0.00139336	8.74305	-0.0001237	8.7153	-0.0016462		2205.65	0.00103567
													8.71712	0.00137448	8.77581	-0.0001265	8.74806	-0.0016795		2205.75	0.000746943
													8.74988	0.00135434	8.80857	-0.0001294	8.78081	-0.0017121		2205.85	2.91371e-05
													8.78263	0.00133209	8.84133	-0.0001333	8.80538	-0.0017352		2205.95	0
													8.8072	0.00131341	8.87409	-0.000139	8.83814	-0.0017639		2206.05	0
													8.83996	0.0012874	8.90684	-0.0001456	8.8709	-0.0017912		2206.14	0
													8.87272	0.00126371	8.9396	-0.0001514	8.90366	-0.0018177		2206.24	0
													8.90548	0.00124162	8.96417	-0.0001543	8.93642	-0.0018443		2216.2	0
													8.93824	0.00121951	8.99693	-0.0001565	8.96918	-0.0018724		2216.3	0
													8.94643	0.00121402	9.02969	-0.0001579	8.99375	-0.0018949		2216.4	0
													8.971	0.00119785	9.06245	-0.0001604	9.02651	-0.0019254		2216.5	0
													8.99557	0.00118258	9.09521	-0.0001654	9.05927	-0.0019562		2216.6	0.00193428
													9.02833	0.00116603	9.12797	-0.0001731	9.09203	-0.0019872		2216.7	0.00325184
													9.06109	0.00115571	9.15254	-0.0001799	9.12479	-0.002018		2216.8	0.00368321
													9.09385	0.00114789	9.1853	-0.0001883	9.15754	-0.0020481		2216.9	0.00295744
													9.12661	0.00113687	9.21806	-0.0001947	9.1903	-0.0020779		2216.99	0.00156783
													9.15936	0.00112042	9.25082	-0.0001989	9.21487	-0.0021003		2217.09	9.13816e-05
													9.18393	0.00110534	9.28357	-0.0002016	9.24763	-0.0021297		2217.19	0
													9.21669	0.00108489	9.31633	-0.0002039	9.28039	-0.0021586		2217.29	0
													9.24945	0.0010676	9.34909	-0.0002061	9.31315	-0.0021881		2217.39	0
													9.28221	0.00105336	9.37366	-0.0002079	9.34591	-0.0022187		2217.49	0
													9.31497	0.00103946	9.40642	-0.0002117	9.37867	-0.0022504		2225.93	0
													9.34773	0.00102578	9.43918	-0.0002173	9.40324	-0.0022745		2226.03	0
													9.3723	0.00101553	9.47194	-0.0002224	9.436	-0.002307		2226.13	0
													9.40506	0.00099828	9.5047	-0.000225	9.46876	-0.0023391		2226.23	0
													9.43782	0.0009749	9.53746	-0.000225	9.50152	-0.0023707		2226.33	0.000834555
													9.47058	0.0009498	9.56203	-0.0002241	9.53427	-0.0024022		2226.43	0.00123844
													9.50334	0.00092717	9.59479	-0.0002234	9.56703	-0.0024329		2226.53	0.00137354
													9.53609	0.00090595	9.62755	-0.0002248	9.59979	-0.0024624		2226.63	0.00119457
													9.56066	0.00088988	9.6603	-0.0002287	9.62436	-0.0024842		2226.73	0.000792929
													9.59342	0.00086918	9.69306	-0.0002347	9.65712	-0.0025129		2226.83	5.1678e-05
													9.62618	0.00084985	9.72582	-0.000242	9.68988	-0.0025404		2226.93	0
													9.65894	0.00082974	9.75039	-0.000247	9.72264	-0.0025678		2227.03	0
													9.6917	0.00080609	9.78315	-0.0002526	9.7554	-0.0025975		2227.13	0
													9.72446	0.00077831	9.81591	-0.0002576	9.78816	-0.0026298		2227.23	0
													9.74903	0.00075709	9.84867	-0.0002623	9.81273	-0.0026548		2235.92	0
													9.78179	0.00073346	9.88143	-0.0002664	9.84549	-0.0026886		2236.02	0
													9.81455	0.00071733	9.91419	-0.0002702	9.87825	-0.0027225		2236.12	0
													9.84731	0.00070656	9.94695	-0.0002743	9.911	-0.0027562		2236.22	0
													9.88007	0.00070006	9.97152	-0.0002783	9.94376	-0.0027885		2236.32	0.00138238
													9.91282	0.00069611	10.0043	-0.0002845	9.97652	-0.00282		2236.43	0.00228064
													9.93739	0.00069187	10.037	-0.0002896	10.0093	-0.0028516		2236.53	0.0025505
													9.97015	0.00068239	10.0698	-0.0002927	10.0339	-0.0028751		2236.62	0.00212799
													10.0029	0.0006705	10.1026	-0.0002951	10.0666	-0.0029057		2236.73	0.00132594
													10.0357	0.00066038	10.1353	-0.0002986	10.0994	-0.0029353		2236.83	5.30848e-05
													10.0684	0.00065333	10.1599	-0.0003034	10.1321	-0.0029648		2236.93	0
													10.1012	0.0006467	10.1926	-0.0003124	10.1649	-0.0029942		2237.03	0
													10.1258	0.00064126	10.2254	-0.0003211	10.1976	-0.0030234		2237.13	0
													10.1585	0.00063455	10.2582	-0.0003278	10.2222	-0.0030449		2237.23	0
													10.1913	0.00062922	10.2909	-0.000334	10.255	-0.0030725		2239.14	0
													10.224	0.00062372	10.3237	-0.0003405	10.2632	-0.0030794		2239.24	0
													10.2568	0.00061491	10.3564	-0.0003456	10.2877	-0.0031005		2239.34	0
													10.2896	0.00060272	10.381	-0.0003476	10.3205	-0.0031305		2239.44	0
													10.3141	0.00059289	10.4138	-0.0003484	10.3533	-0.0031621		2239.54	0.00114931
													10.3469	0.00058051	10.4465	-0.0003486	10.386	-0.0031937		2239.64	0.00235336
													10.3796	0.00057005	10.4793	-0.0003491	10.4106	-0.0032166		2239.74	0.00327015
													10.4124	0.00056036	10.512	-0.0003506	10.4433	-0.0032463		2239.84	0.00326009
													10.4452	0.00054978	10.5448	-0.0003527	10.4761	-0.0032761		2239.94	0.00221854
													10.4779	0.00053894	10.5694	-0.0003541	10.5089	-0.0033073		2240.04	0.000820434
													10.5025	0.00053077	10.6021	-0.0003553	10.5416	-0.0033396		2240.14	4.46494e-05
													10.5352	0.00051864	10.6349	-0.0003562	10.5744	-0.003371		2240.24	0
													10.568	0.00050429	10.6676	-0.0003571	10.6071	-0.0033999		2240.34	0
													10.6008	0.0004884	10.7004	-0.0003578	10.6317	-0.0034201		2240.44	0
													10.6335	0.00047179	10.7332	-0.0003583	10.6645	-0.0034464		2240.54	0
													10.6663	0.00045422	10.7659	-0.0003582	10.6972	-0.0034727		2243.16	0
													10.6909	0.00044103	10.7905	-0.000358	10.73	-0.003499		2243.26	0
													10.7236	0.00042511	10.8233	-0.0003576	10.7627	-0.0035266		2243.36	0
													10.7564	0.00041151	10.856	-0.0003563	10.7955	-0.0035561		2243.46	0
													10.7891	0.00039931	10.8888	-0.000354	10.8201	-0.0035789		2243.56	0.00102586
													10.8219	0.00038683	10.9215	-0.000352	10.8528	-0.0036101		2243.66	0.00197534
													10.8547	0.00037289	10.9543	-0.0003519	10.8856	-0.0036424		2243.76	0.00254535
													10.8792	0.00036099	10.9789	-0.0003536	10.9183	-0.0036743		2243.86	0.00241558
													10.912	0.00034292	11.0116	-0.0003575	10.9511	-0.0037047		2243.97	0.00170414
													10.9447	0.00032485	11.0444	-0.0003617	10.9839	-0.0037333		2244.07	0.000103635
													10.9775	0.00030864	11.0771	-0.0003646	11.0166	-0.0037609		2244.17	0
													11.0103	0.00029213	11.1099	-0.0003658	11.0412	-0.0037813		2244.27	0
													11.043	0.00027428	11.1427	-0.0003664	11.074	-0.0038092		2244.37	0
													11.0676	0.00026136	11.1754	-0.0003676	11.1067	-0.0038379		2244.47	0
													11.1003	0.00024611	11.2	-0.0003682	11.1395	-0.0038673		2245.98	0
													11.1331	0.0002311	11.2327	-0.0003676	11.1722	-0.0038966		2246.08	0
													11.1659	0.00021375	11.2655	-0.0003662	11.205	-0.003926		2246.19	0
													11.1986	0.00019585	11.2983	-0.0003637	11.2296	-0.0039482		2246.29	0
													11.2314	0.00017962	11.331	-0.0003594	11.2623	-0.0039764		2246.39	0.00143276
													11.2559	0.00016959	11.3638	-0.0003549	11.2951	-0.0040021		2246.49	0.00233488
													11.2887	0.00016186	11.3883	-0.000352	11.3278	-0.0040281		2246.59	0.00260635
													11.3215	0.00016046	11.4211	-0.0003493	11.3606	-0.0040565		2246.69	0.00215046
													11.3542	0.00016068	11.4539	-0.000347	11.3934	-0.0040858		2246.79	0.00125028
													11.387	0.00015951	11.4866	-0.000344	11.4261	-0.0041135		2246.89	5.10994e-05
													11.4197	0.00015712	11.5194	-0.0003399	11.4507	-0.0041328		2246.99	0
													11.4443	0.00015382	11.5521	-0.0003346	11.4834	-0.0041563		2247.09	0
													11.4771	0.00014569	11.5849	-0.0003285	11.5162	-0.0041788		2247.2	0
													11.5098	0.00013445	11.6095	-0.0003241	11.549	-0.0042036		2247.3	0
													11.5426	0.00012291	11.6422	-0.0003194	11.5817	-0.0042322		2248.41	0
													11.5754	0.00011092	11.675	-0.0003152	11.6145	-0.0042621		2248.51	0
													11.6081	9.8348e-05	11.7078	-0.0003088	11.639	-0.0042825		2248.61	0
													11.6327	8.9437e-05	11.7405	-0.0003003	11.6718	-0.0043056		2248.71	0
													11.6654	7.8566e-05	11.7733	-0.0002919	11.7046	-0.0043259		2248.81	0.00146897
													11.6982	6.8164e-05	11.7978	-0.0002865	11.7373	-0.0043463		2248.91	0.00232322
													11.731	5.7143e-05	11.8306	-0.0002798	11.7701	-0.0043699		2249.01	0.0036968
													11.7637	4.5126e-05	11.8634	-0.000273	11.8028	-0.0043986		2249.12	0.00437483
													11.7965	3.4095e-05	11.8961	-0.0002671	11.8356	-0.0044293		2249.22	0.0040052
													11.821	2.7578e-05	11.9289	-0.0002632	11.8602	-0.0044507		2249.32	0.00251836
													11.8538	2.0025e-05	11.9616	-0.0002612	11.8929	-0.004476		2249.42	0.00141642
													11.8866	1.2124e-05	11.9862	-0.0002605	11.9257	-0.0044991		2249.52	5.6948e-05
													11.9193	5.9656e-06	12.019	-0.00026	11.9585	-0.0045214		2249.62	0
													11.9521	2.7157e-06	12.0517	-0.0002591	11.9912	-0.0045437		2249.72	0
													11.9848	-7.239e-07	12.0845	-0.0002571	12.024	-0.0045669		2249.82	0
													12.0094	-3.509e-06	12.1172	-0.0002529	12.0485	-0.0045847		2249.93	0
													12.0422	-5.172e-06	12.15	-0.0002478	12.0813	-0.0046077		2251.65	0
													12.0749	-6.172e-06	12.1828	-0.0002439	12.1141	-0.0046286		2251.75	0
													12.1077	-9.146e-06	12.2073	-0.0002424	12.1468	-0.0046477		2251.85	0
													12.1404	-1.212e-05	12.2401	-0.0002425	12.1796	-0.004667		2251.95	0
													12.1732	-1.502e-05	12.2728	-0.0002449	12.2123	-0.0046878		2252.05	0.00111957
													12.1978	-1.934e-05	12.3056	-0.000248	12.2369	-0.0047038		2252.15	0.00213288
													12.2305	-2.791e-05	12.3384	-0.0002503	12.2697	-0.0047248		2252.26	0.00272311
													12.2633	-3.519e-05	12.3711	-0.0002515	12.3024	-0.0047463		2252.36	0.0025336
													12.2961	-3.873e-05	12.3957	-0.0002527	12.3352	-0.0047681		2252.46	0.00167944
													12.3288	-3.962e-05	12.4285	-0.0002549	12.3679	-0.0047898		2252.56	9.92702e-05
													12.3616	-3.953e-05	12.4612	-0.0002567	12.4007	-0.0048121		2252.66	0
													12.3861	-4.006e-05	12.494	-0.0002566	12.4335	-0.0048362		2252.76	0
													12.4189	-4.154e-05	12.5267	-0.0002547	12.458	-0.0048554		2252.86	0
													12.4517	-4.337e-05	12.5595	-0.0002525	12.4908	-0.0048806		2252.97	0
													12.4844	-4.761e-05	12.5922	-0.000251	12.5235	-0.0049042		2254.49	0
													12.5172	-5.409e-05	12.6168	-0.0002505	12.5563	-0.0049267		2254.59	0
													12.5499	-5.83e-05	12.6496	-0.00025	12.5891	-0.0049486		2254.69	0
													12.5745	-5.929e-05	12.6823	-0.0002492	12.6218	-0.0049693		2254.79	0
													12.6073	-6.144e-05	12.7151	-0.0002477	12.6464	-0.0049836		2254.89	0.00119176
													12.64	-6.645e-05	12.7479	-0.000246	12.6792	-0.0050027		2254.99	0.00245248
													12.6728	-7.148e-05	12.7806	-0.0002456	12.7119	-0.0050231		2255.1	0.00315686
													12.7055	-7.504e-05	12.8052	-0.0002467	12.7447	-0.0050444		2255.2	0.00284221
													12.7383	-7.818e-05	12.8379	-0.0002495	12.7774	-0.0050646		2255.3	0.00180621
													12.7629	-7.987e-05	12.8707	-0.0002528	12.8102	-0.0050821		2255.4	0.000103429
													12.7956	-7.977e-05	12.9035	-0.0002551	12.8429	-0.0050983		2255.5	0
													12.8284	-7.777e-05	12.9362	-0.0002559	12.8675	-0.0051111		2255.6	0
													12.8611	-7.609e-05	12.969	-0.0002556	12.9003	-0.0051294		2255.7	0
													12.8939	-7.508e-05	13.0017	-0.0002543	12.933	-0.0051475		2255.81	0
													12.9267	-7.527e-05	13.0263	-0.0002526	12.9658	-0.0051638		2265.9	0
													12.9512	-7.735e-05	13.0591	-0.0002494	12.9986	-0.0051787		2266	0
													12.984	-8.184e-05	13.0918	-0.0002457	13.0313	-0.005193		2266.1	0
													13.0168	-8.392e-05	13.1246	-0.0002416	13.0559	-0.0052038		2266.21	0
													13.0495	-8.145e-05	13.1573	-0.0002383	13.0886	-0.0052183		2266.31	0.00115999
													13.0823	-7.43e-05	13.1901	-0.0002378	13.1214	-0.0052338		2266.41	0.00216247
													13.115	-6.323e-05	13.2147	-0.0002394	13.1542	-0.0052505		2266.51	0.00252986
													13.1396	-5.437e-05	13.2474	-0.0002429	13.1869	-0.0052676		2266.62	0.0021289
													13.1724	-4.389e-05	13.2802	-0.0002468	13.2197	-0.0052841		2266.72	0.00127841
													13.2051	-3.539e-05	13.3129	-0.000251	13.2524	-0.005299		2266.82	7.22924e-05
													13.2379	-2.779e-05	13.3457	-0.0002545	13.277	-0.0053096		2266.92	0
													13.2706	-2.116e-05	13.3785	-0.0002558	13.3098	-0.005324		2267.03	0
													13.3034	-1.811e-05	13.4112	-0.0002562	13.3425	-0.0053383		2267.13	0
													13.328	-1.873e-05	13.4358	-0.0002572	13.3753	-0.0053516		2267.23	0
													13.3607	-2.226e-05	13.4686	-0.0002593	13.408	-0.0053656		2268.15	0
													13.3935	-2.625e-05	13.5013	-0.0002605	13.4408	-0.0053811		2268.25	0
													13.4262	-2.861e-05	13.5341	-0.0002606	13.4654	-0.0053928		2268.36	0
													13.459	-3.158e-05	13.5668	-0.0002609	13.4981	-0.0054083		2268.46	0
													13.4918	-3.673e-05	13.5996	-0.000261	13.5309	-0.0054246		2268.56	0.00121005
													13.5163	-3.991e-05	13.6242	-0.0002602	13.5636	-0.0054407		2268.66	0.00224779
													13.5491	-4.059e-05	13.6569	-0.0002587	13.5964	-0.0054563		2268.77	0.0026358
													13.5818	-3.903e-05	13.6897	-0.000259	13.6292	-0.0054726		2268.87	0.00214284
													13.6146	-3.8e-05	13.7224	-0.0002601	13.6619	-0.0054893		2268.97	0.00113352
													13.6474	-3.708e-05	13.7552	-0.0002602	13.6865	-0.005501		2269.07	6.62827e-05
													13.6801	-3.475e-05	13.788	-0.0002601	13.7193	-0.0055153		2269.18	0
													13.7047	-3.204e-05	13.8207	-0.0002613	13.752	-0.0055278		2269.28	0
													13.7375	-2.687e-05	13.8453	-0.0002629	13.7848	-0.0055378		2269.38	0
													13.7702	-1.809e-05	13.878	-0.0002647	13.8175	-0.0055465		2269.48	0
													13.803	-5.431e-06	13.9108	-0.000265	13.8503	-0.0055562		2274	0
													13.8357	8.1752e-06	13.9436	-0.0002642	13.8749	-0.0055646		2274.11	0
													13.8685	1.9762e-05	13.9763	-0.0002634	13.9076	-0.0055767		2274.21	0
													13.8931	2.6759e-05	14.0091	-0.0002634	13.9404	-0.0055897		2274.31	0
													13.9258	3.4753e-05	14.0336	-0.0002641	13.9731	-0.0056044		2274.41	0.00128585
													13.9586	4.2047e-05	14.0664	-0.000265	14.0059	-0.0056208		2274.52	0.00214381
													13.9913	4.8644e-05	14.0992	-0.0002658	14.0387	-0.0056369		2274.62	0.0026094
													14.0241	5.4988e-05	14.1319	-0.0002668	14.0632	-0.005647		2274.72	0.00234996
													14.0569	6.2332e-05	14.1647	-0.0002674	14.096	-0.0056579		2274.82	0.00148205
													14.0814	6.8454e-05	14.1974	-0.000268	14.1287	-0.0056686		2274.93	8.82095e-05
													14.1142	7.4248e-05	14.222	-0.0002699	14.1615	-0.0056801		2275.03	0
													14.1469	7.4563e-05	14.2548	-0.000275	14.1943	-0.0056916		2275.13	0
													14.1797	7.412e-05	14.2875	-0.0002809	14.227	-0.0057039		2275.24	0
													14.2125	7.9788e-05	14.3203	-0.0002855	14.2598	-0.0057173		2275.34	0
													14.2452	9.1592e-05	14.3531	-0.0002889	14.2843	-0.0057276		2278.12	0
													14.2698	0.00010152	14.3858	-0.0002927	14.3171	-0.0057414		2278.22	0
													14.3026	0.00011323	14.4186	-0.000298	14.3499	-0.0057551		2278.33	0
													14.3353	0.00012203	14.4431	-0.0003027	14.3826	-0.0057692		2278.43	0
													14.3681	0.00012757	14.4759	-0.0003087	14.4154	-0.0057841		2278.53	0.00110874
													14.4008	0.00013029	14.5087	-0.0003144	14.4481	-0.0057988		2278.64	0.00198693
													14.4336	0.00013161	14.5414	-0.0003205	14.4727	-0.0058083		2278.74	0.00232123
													14.4582	0.0001331	14.5742	-0.0003263	14.5055	-0.0058182		2278.84	0.00192681
													14.4909	0.00013685	14.6069	-0.000331	14.5382	-0.005826		2278.95	0.00110373
													14.5237	0.00014126	14.6315	-0.0003339	14.571	-0.0058336		2279.05	6.53884e-05
													14.5564	0.00014409	14.6643	-0.0003372	14.6038	-0.0058424		2279.15	0
													14.5892	0.00014459	14.697	-0.0003386	14.6365	-0.005853		2279.26	0
													14.622	0.00014431	14.7298	-0.0003375	14.6693	-0.0058641		2279.36	0
													14.6465	0.00014534	14.7625	-0.000334	14.6938	-0.0058718		2279.46	0
													14.6793	0.00014839	14.7953	-0.0003297	14.7266	-0.0058817		2282.77	0
													14.712	0.00015156	14.8281	-0.0003272	14.7594	-0.005892		2282.87	0
													14.7448	0.00015471	14.8526	-0.0003278	14.7921	-0.0059015		2282.97	0
													14.7776	0.00015902	14.8854	-0.0003314	14.8249	-0.0059091		2283.08	0
													14.8103	0.00016384	14.9181	-0.0003356	14.8576	-0.0059158		2283.18	0.00119279
													14.8349	0.00016675	14.9509	-0.0003393	14.8822	-0.0059208		2283.28	0.00231656
													14.8676	0.00016998	14.9837	-0.0003434	14.915	-0.0059271		2283.39	0.00315891
													14.9004	0.00017393	15.0164	-0.0003479	14.9477	-0.0059326		2283.49	0.00328529
													14.9332	0.00017997	15.041	-0.000351	14.9805	-0.0059368		2283.6	0.00258613
													14.9659	0.00018735	15.0738	-0.000354	15.0132	-0.0059398		2283.7	0.00141794
													14.9987	0.00019238	15.1065	-0.0003558	15.046	-0.0059421		2283.8	8.654e-05
													15.0233	0.00019215	15.1393	-0.000357	15.0788	-0.0059442		2283.91	0
													15.056	0.00018619	15.172	-0.0003601	15.1033	-0.0059459		2284.01	0
													15.0888	0.00017851	15.2048	-0.0003657	15.1361	-0.0059488		2284.11	0
													15.1215	0.00017543	15.2375	-0.00037	15.1688	-0.0059535		2284.22	0
													15.1543	0.00017796	15.2621	-0.0003709	15.2016	-0.0059601		2292.31	0
													15.187	0.00018456	15.2949	-0.0003702	15.2344	-0.005968		2292.42	0
													15.2116	0.00019239	15.3276	-0.0003696	15.2671	-0.0059769		2292.52	0
													15.2444	0.00020625	15.3604	-0.0003698	15.2917	-0.0059838		2292.63	0
													15.2771	0.0002226	15.3932	-0.0003708	15.3245	-0.0059925		2292.73	0.0014114
													15.3099	0.00024138	15.4259	-0.0003731	15.3572	-0.0059988		2292.83	0.0026003
													15.3427	0.00026218	15.4505	-0.0003759	15.39	-0.006002		2292.94	0.00309695
													15.3754	0.00028156	15.4832	-0.00038	15.4227	-0.0060038		2293.04	0.00260303
													15.4	0.00029308	15.516	-0.0003828	15.4555	-0.0060055		2293.15	0.00151976
													15.4327	0.00030238	15.5488	-0.0003834	15.4882	-0.0060072		2293.25	8.64321e-05
													15.4655	0.0003022	15.5815	-0.0003818	15.5128	-0.0060087		2293.36	0
													15.4983	0.00029418	15.6143	-0.0003782	15.5456	-0.0060116		2293.46	0
													15.531	0.0002851	15.647	-0.0003741	15.5783	-0.0060157		2293.56	0
													15.5638	0.0002814	15.6716	-0.000372	15.6111	-0.0060203		2293.67	0
													15.5883	0.0002845	15.7044	-0.0003696	15.6439	-0.0060236		2298.15	0
													15.6211	0.00029663	15.7371	-0.0003649	15.6766	-0.0060235		2298.26	0
													15.6539	0.00031444	15.7699	-0.0003573	15.7012	-0.0060208		2298.36	0
													15.6866	0.00033306	15.8026	-0.0003481	15.7339	-0.006015		2298.47	0
													15.7194	0.00034953	15.8354	-0.0003376	15.7667	-0.0060088		2298.57	0.0014281
													15.7521	0.00036424	15.86	-0.0003277	15.7995	-0.0060019		2298.68	0.00239514
													15.7767	0.00037598	15.8927	-0.0003095	15.8322	-0.0059913		2298.78	0.00277156
													15.8095	0.00039511	15.9255	-0.0002835	15.865	-0.0059731		2298.89	0.00231073
													15.8422	0.00042359	15.9582	-0.0002497	15.8895	-0.0059525		2298.99	0.00128522
													15.875	0.00047054	15.991	-0.0002075	15.9223	-0.0059132		2299.09	8.13281e-05
													15.9077	0.0005429	16.0238	-0.0001559	15.9551	-0.0058583		2299.2	0
													15.9405	0.00064486	16.0483	-0.0001118	15.9878	-0.0057871		2299.3	0
													15.9651	0.00074296	16.0811	-4.817e-05	16.0206	-0.0057009		2299.41	0
													15.9978	0.00090388	16.1139	1.811e-05	16.0533	-0.0056035		2299.51	0
													16.0306	0.00109699	16.1466	8.0179e-05	16.0861	-0.005501		2327.58	0
													16.0552	0.0012587	16.1794	0.00013013	16.1107	-0.0054264		2327.69	0
													16.0634	0.00131489	16.2121	0.00016531	16.1434	-0.0053375		2327.8	0
													16.0961	0.00154524	16.2449	0.00018595	16.1762	-0.0052669		2327.9	0
													16.1289	0.00177258	16.2695	0.00019164	16.2089	-0.0052187		2328.01	0.00138024
													16.1534	0.00192942	16.3022	0.00018702	16.2417	-0.0051958		2328.11	0.00289427
													16.1862	0.00210291	16.335	0.00017175	16.2745	-0.0051973		2328.22	0.00396325
													16.219	0.00222199	16.3677	0.00014979	16.299	-0.0052115		2328.33	0.00407875
													16.2517	0.00228396	16.4005	0.0001239	16.3318	-0.0052437		2328.43	0.00324396
													16.2845	0.0022947	16.4333	9.5913e-05	16.3646	-0.0052875		2328.54	0.0019285
													16.3172	0.00226301	16.4578	7.3984e-05	16.3973	-0.00534		2328.65	0.000119653
													16.3418	0.00221778	16.4906	4.3165e-05	16.4301	-0.0053979		2328.75	0
													16.3746	0.00213976	16.5233	1.1284e-05	16.4628	-0.0054588		2328.86	0
													16.4073	0.00205229	16.5561	-1.974e-05	16.4956	-0.00552		2328.97	0
													16.4401	0.0019609	16.5889	-5.012e-05	16.5202	-0.0055635		2329.07	0
													16.4728	0.0018686	16.6216	-8.044e-05	16.5529	-0.0056163		2331.31	0
													16.5056	0.00177872	16.6544	-0.0001086	16.5857	-0.0056642		2331.42	0
													16.5302	0.00171426	16.6789	-0.0001273	16.6184	-0.0057083		2331.53	0
													16.5629	0.00163352	16.7117	-0.0001488	16.6512	-0.005749		2331.63	0
													16.5957	0.00156363	16.7445	-0.0001663	16.684	-0.005786		2331.74	0.00107565
													16.6284	0.00151091	16.7772	-0.0001797	16.7085	-0.0058114		2331.85	0.00202201
													16.6612	0.0014748	16.81	-0.000191	16.7413	-0.0058429		2331.95	0.0026185
													16.694	0.00144862	16.8427	-0.0002018	16.774	-0.0058724		2332.06	0.00243205
													16.7185	0.00143062	16.8673	-0.0002094	16.8068	-0.0058988		2332.17	0.0015231
													16.7513	0.00140622	16.9001	-0.000218	16.8396	-0.0059208		2332.28	9.22341e-05
													16.7841	0.0013864	16.9328	-0.0002253	16.8723	-0.0059382		2332.38	0
													16.8168	0.00137548	16.9656	-0.000232	16.9051	-0.0059516		2332.49	0
													16.8496	0.00137097	16.9984	-0.000238	16.9296	-0.0059589		2332.59	0
													16.8823	0.00137019	17.0311	-0.000243	16.9624	-0.0059664		2332.7	0
													16.9069	0.00137136	17.0639	-0.0002482	16.9952	-0.0059744		2334.41	0
													16.9397	0.00137504	17.0884	-0.0002527	17.0279	-0.0059847		2334.52	0
													16.9724	0.00138175	17.1212	-0.0002588	17.0607	-0.0059951		2334.63	0
													17.0052	0.00139156	17.154	-0.0002642	17.0934	-0.0060033		2334.73	0
													17.0379	0.00140494	17.1867	-0.0002693	17.118	-0.006008		2334.84	0.00163008
													17.0707	0.00142037	17.2195	-0.0002744	17.1508	-0.006013		2334.95	0.00257691
													17.0953	0.00143086	17.2522	-0.0002793	17.1835	-0.0060173		2335.05	0.00292096
													17.128	0.00144157	17.2768	-0.0002837	17.2163	-0.0060218		2335.16	0.00244221
													17.1608	0.00144929	17.3096	-0.0002912	17.2491	-0.0060262		2335.27	0.0013654
													17.1935	0.00145652	17.3423	-0.0002987	17.2818	-0.0060292		2335.38	8.42488e-05
													17.2263	0.00146609	17.3751	-0.000305	17.3146	-0.006032		2335.48	0
													17.2591	0.00148286	17.4078	-0.0003104	17.3391	-0.006035		2335.59	0
													17.2836	0.00150129	17.4406	-0.0003162	17.3719	-0.0060396		2335.7	0
													17.3164	0.0015282	17.4734	-0.0003233	17.4047	-0.0060428		2335.8	0.00102155
													17.3492	0.00155209	17.4979	-0.0003296	17.4374	-0.0060435		2335.91	0.00381639
													17.3819	0.0015731	17.5307	-0.0003385	17.4702	-0.0060442		2336.02	0.00553647
													17.4147	0.00159269	17.5634	-0.0003476	17.5029	-0.0060475		2336.12	0.00557206
													17.4474	0.00161129	17.5962	-0.0003569	17.5275	-0.0060516		2336.23	0.00412154
													17.472	0.00162554	17.629	-0.0003652	17.5521	-0.0060565		2336.34	0.00178233
													17.5048	0.00164574	17.6617	-0.0003718	17.5603	-0.0060582		2336.45	0.000105977
													17.5375	0.00166642	17.6863	-0.0003758	17.593	-0.0060656		2336.55	0
													17.5703	0.00168656	17.7191	-0.0003809	17.6258	-0.0060726		2336.66	0
													17.603	0.00170624	17.7518	-0.0003867	17.6585	-0.0060783		2336.77	0
													17.6358	0.00172342	17.7846	-0.0003934	17.6913	-0.0060825		2336.88	0
													17.6604	0.0017327	17.8173	-0.0004014	17.7159	-0.006084		2336.98	0
													17.6931	0.00174171	17.8501	-0.0004114	17.7486	-0.0060833		2337.09	0
													17.7259	0.00175105	17.8828	-0.0004223	17.7814	-0.0060821		2337.2	0
													17.7586	0.00176364	17.9074	-0.0004298	17.8141	-0.0060819		2337.3	0
													17.7914	0.00178043	17.9402	-0.0004381	17.8469	-0.0060813		2337.41	0.00157429
													17.8242	0.00179845	17.9729	-0.0004449	17.8797	-0.0060801		2337.52	0.00265778
													17.8487	0.00181081	18.0057	-0.0004509	17.9124	-0.0060787		2337.62	0.00294569
													17.8815	0.00182746	18.0385	-0.0004572	17.937	-0.0060772		2337.73	0.00228782
													17.9142	0.00184761	18.0712	-0.0004647	17.9698	-0.0060744		2337.84	0.00117311
													17.947	0.00187105	18.0958	-0.0004714	18.0025	-0.0060718		2337.95	7.13053e-05
													17.9798	0.00189634	18.1285	-0.0004823	18.0353	-0.0060715		2338.05	0
													18.0125	0.00192248	18.1613	-0.0004954	18.068	-0.0060739		2338.16	0
													18.0371	0.00194064	18.1941	-0.0005081	18.1008	-0.0060767		2338.27	0
													18.0699	0.00195982	18.2268	-0.0005176	18.1254	-0.0060774		2338.38	0
													18.1026	0.00197537	18.2596	-0.0005234	18.1581	-0.0060753		2339.34	0
													18.1354	0.00199262	18.2841	-0.0005269	18.1909	-0.0060704		2339.45	0
													18.1681	0.00201191	18.3169	-0.0005335	18.2236	-0.0060651		2339.55	0
													18.2009	0.00203084	18.3497	-0.0005427	18.2564	-0.0060604		2339.66	0
													18.2255	0.00204445	18.3824	-0.0005527	18.2892	-0.006056		2339.77	0.00124137
													18.2582	0.00206268	18.4152	-0.0005636	18.3219	-0.0060506		2339.88	0.0022308
													18.291	0.00208341	18.4479	-0.0005752	18.3465	-0.0060452		2339.99	0.00289171
													18.3237	0.00210939	18.4807	-0.0005861	18.3792	-0.0060355		2340.09	0.0028643
													18.3565	0.00213896	18.5053	-0.0005927	18.412	-0.006024		2340.2	0.00211114
													18.3893	0.00216658	18.538	-0.0005994	18.4448	-0.0060128		2340.31	0.000142758
													18.4138	0.00218424	18.5708	-0.0006047	18.4775	-0.0060028		2340.41	0
													18.4466	0.00220527	18.6035	-0.0006081	18.5103	-0.0059924		2340.52	0
													18.4793	0.00222599	18.6363	-0.0006085	18.5348	-0.0059838		2340.63	0
													18.5121	0.00224811	18.6691	-0.0006077	18.5676	-0.0059719		2340.74	0
													18.5449	0.0022722	18.6936	-0.000608	18.6004	-0.0059606		2340.84	0.00123181
													18.5776	0.00229666	18.7264	-0.0006106	18.6331	-0.0059502		2340.95	0.00212643
													18.6022	0.00231477	18.7592	-0.0006149	18.6659	-0.0059388		2341.06	0.00257792
													18.6349	0.0023399	18.7919	-0.0006199	18.6986	-0.0059256		2341.17	0.00243258
													18.6677	0.002366	18.8247	-0.0006263	18.7314	-0.0059115		2341.27	0.00173235
													18.7005	0.00239061	18.8574	-0.0006339	18.756	-0.0058999		2341.38	0.000114755
													18.7332	0.00241468	18.8902	-0.0006411	18.7887	-0.0058815		2341.49	0
													18.766	0.0024426	18.9148	-0.0006457	18.8215	-0.0058606		2341.59	0
													18.7906	0.00246684	18.9475	-0.0006511	18.8542	-0.0058392		2341.7	0
													18.8233	0.00249922	18.9803	-0.0006557	18.887	-0.0058182		2341.81	0
													18.8561	0.00252609	19.013	-0.0006587	18.9198	-0.0057969		2345.25	0
													18.8888	0.00254891	19.0458	-0.0006612	18.9443	-0.0057805		2345.36	0
													18.9216	0.00257339	19.0786	-0.0006658	18.9771	-0.0057579		2345.47	0
													18.9543	0.00260213	19.1031	-0.0006709	19.0099	-0.0057343		2345.58	0
													18.9789	0.00262516	19.1359	-0.0006782	19.0426	-0.0057101		2345.68	0.00170531
													19.0117	0.00265584	19.1686	-0.0006839	19.0754	-0.0056862		2345.79	0.00244282
													19.0444	0.00268736	19.2014	-0.0006869	19.1081	-0.0056629		2345.9	0.00268021
													19.0772	0.00271958	19.2342	-0.0006882	19.1327	-0.0056462		2346.01	0.00229028
													19.11	0.00274889	19.2669	-0.0006893	19.1655	-0.0056256		2346.11	0.00140615
													19.1427	0.00277279	19.2997	-0.0006903	19.1982	-0.0056058		2346.22	8.5829e-05
													19.1673	0.00278896	19.3242	-0.0006901	19.231	-0.0055838		2346.33	0
													19.2	0.00281231	19.357	-0.0006883	19.2637	-0.005559		2346.44	0
													19.2328	0.002836	19.3898	-0.0006865	19.2965	-0.0055336		2346.55	0
													19.2656	0.00285621	19.4225	-0.000686	19.3293	-0.005509		2346.65	0
													19.2983	0.00287537	19.4553	-0.000687	19.3538	-0.0054908		2353.89	0
													19.3311	0.00289547	19.488	-0.0006901	19.3866	-0.0054656		2354	0
													19.3556	0.00291071	19.5126	-0.0006937	19.4193	-0.0054381		2354.11	0
													19.3884	0.00293055	19.5454	-0.0006987	19.4521	-0.0054081		2354.22	0
													19.4212	0.00294831	19.5781	-0.0007026	19.4849	-0.0053766		2354.33	0.00118892
													19.4539	0.00296322	19.6109	-0.0007055	19.5176	-0.0053445		2354.43	0.00257183
													19.4867	0.00297773	19.6437	-0.0007076	19.5422	-0.0053202		2354.54	0.00341796
													19.5194	0.00299584	19.6764	-0.0007093	19.5749	-0.0052883		2354.65	0.00311275
													19.544	0.00301157	19.7092	-0.000711	19.6077	-0.0052569		2354.76	0.00189425
													19.5768	0.00303163	19.7337	-0.0007126	19.6405	-0.0052258		2354.87	0.000114646
													19.6095	0.00304689	19.7665	-0.0007153	19.6732	-0.005196		2354.98	0
													19.6423	0.00305625	19.7993	-0.0007198	19.706	-0.0051671		2355.09	0
													19.6751	0.00306438	19.832	-0.0007263	19.7387	-0.0051379		2355.19	0
													19.7078	0.00307862	19.8648	-0.0007332	19.7633	-0.0051153		2355.3	0
													19.7324	0.00309573	19.8975	-0.0007385	19.7961	-0.0050837		2355.41	0
													19.7651	0.00312592	19.9221	-0.0007409	19.8288	-0.0050515		2355.52	0
													19.7979	0.00315735	19.9549	-0.0007421	19.8616	-0.0050197		2355.63	0.00124384
													19.8307	0.00318318	19.9876	-0.0007422	19.8944	-0.004988		2355.74	0.00229995
													19.8634	0.00320493	20.0204	-0.0007419	19.9271	-0.0049567		2355.84	0.00276954
													19.8962	0.00322781	20.0531	-0.0007424	19.9517	-0.0049339		2355.95	0.00233702
													19.9207	0.00324817	20.0859	-0.0007447	19.9844	-0.0049035		2356.06	0.00130661
													19.9535	0.00327926	20.1187	-0.0007491	20.0172	-0.0048712		2356.17	8.73573e-05
													19.9863	0.00331122	20.1432	-0.0007532	20.05	-0.0048379		2356.28	0
													20.019	0.00334046	20.176	-0.0007583	20.0827	-0.0048046		2356.39	0
													20.0518	0.00336398	20.2087	-0.0007624	20.1155	-0.0047721		2356.49	0.00171395
													20.0845	0.00338251	20.2415	-0.0007669	20.1482	-0.0047413		2356.6	0.00268521
													20.1091	0.00339549	20.2743	-0.0007727	20.1728	-0.004719		2356.71	0.00287199
													20.1419	0.00341256	20.307	-0.000777	20.2056	-0.0046879		2356.82	0.00222195
													20.1746	0.00343061	20.3316	-0.000778	20.2383	-0.0046541		2356.93	0.00117352
													20.2074	0.00345319	20.3644	-0.0007771	20.2711	-0.0046189		2357.04	7.14943e-05
													20.2401	0.00347911	20.3971	-0.000776	20.3038	-0.004584		2357.15	0
													20.2729	0.00350236	20.4299	-0.0007743	20.3366	-0.0045498		2357.26	0
													20.2975	0.00351636	20.4626	-0.0007718	20.3612	-0.004524		2357.36	0
													20.3302	0.00353273	20.4954	-0.0007691	20.3939	-0.0044895		2357.47	0
													20.363	0.00354886	20.52	-0.0007674	20.4267	-0.0044568		2359.21	0
													20.3958	0.00356375	20.5527	-0.0007655	20.4594	-0.004427		2359.32	0
													20.4285	0.00357816	20.5855	-0.000763	20.4922	-0.0043989		2359.43	0
													20.4613	0.00359494	20.6182	-0.0007595	20.525	-0.0043702		2359.53	0
													20.4858	0.00360907	20.651	-0.0007562	20.5577	-0.0043406		2359.64	0.00083034
													20.5186	0.00362962	20.6838	-0.0007546	20.5823	-0.0043185		2359.75	0.00201219
													20.5514	0.00365274	20.7165	-0.000756	20.6151	-0.0042895		2359.86	0.00281041
													20.5841	0.00367509	20.7411	-0.0007591	20.6478	-0.00426		2359.97	0.00264654
													20.6169	0.00369136	20.7738	-0.0007647	20.6806	-0.0042288		2360.08	0.00166084
													20.6496	0.00370354	20.8066	-0.0007699	20.7133	-0.0041957		2360.19	0.000103857
													20.6742	0.00371399	20.8394	-0.0007729	20.7461	-0.0041622		2360.3	0
													20.707	0.00373064	20.8721	-0.0007739	20.7707	-0.0041372		2360.41	0.00148903
													20.7397	0.00374702	20.9049	-0.0007729	20.8034	-0.0041049		2360.51	0.00257315
													20.7725	0.00376171	20.9294	-0.0007709	20.8362	-0.0040742		2360.62	0.00307055
													20.8052	0.00377659	20.9622	-0.0007667	20.8689	-0.0040448		2360.73	0.00270966
													20.838	0.00379307	20.995	-0.0007604	20.9017	-0.0040148		2360.84	0.00173344
													20.8626	0.00380616	21.0277	-0.0007535	20.9345	-0.0039838		2360.95	0.000117234
													20.8953	0.00382328	21.0605	-0.0007484	20.959	-0.0039609		2361.06	0
													20.9281	0.00383926	21.0932	-0.0007459	20.9918	-0.0039316		2361.17	0
													20.9608	0.00385526	21.126	-0.0007451	21.0245	-0.0039028		2361.28	0
													20.9936	0.00387235	21.1506	-0.0007446	21.0573	-0.0038742		2361.38	0
													21.0264	0.00388804	21.1833	-0.0007425	21.0901	-0.0038457		2364.32	0
													21.0509	0.00389697	21.2161	-0.0007381	21.1228	-0.0038165		2364.43	0
													21.0837	0.00390658	21.2488	-0.0007314	21.1556	-0.0037858		2364.54	0
													21.1165	0.00391815	21.2816	-0.0007227	21.1801	-0.0037618		2364.65	0
													21.1492	0.00393362	21.3144	-0.0007132	21.2129	-0.0037292		2364.76	0.00105153
													21.182	0.00395084	21.3389	-0.0007059	21.2457	-0.0036979		2364.87	0.00207402
													21.2147	0.00396809	21.3717	-0.000696	21.2784	-0.0036695		2364.98	0.00252932
													21.2393	0.00398075	21.4045	-0.0006853	21.3112	-0.0036426		2365.09	0.00214627
													21.2721	0.00399688	21.4372	-0.0006742	21.3439	-0.003614		2365.2	0.00122049
													21.3048	0.00401291	21.47	-0.0006643	21.3685	-0.003591		2365.31	7.39661e-05
													21.3376	0.00403034	21.5027	-0.0006558	21.4013	-0.0035597		2365.42	0
													21.3703	0.00404794	21.5355	-0.0006472	21.434	-0.0035291		2365.53	0
													21.4031	0.0040614	21.5601	-0.00064	21.4668	-0.0034985		2365.63	0
													21.4277	0.00406749	21.5928	-0.0006302	21.4995	-0.0034681		2365.74	0
													21.4604	0.0040721	21.6256	-0.0006205	21.5323	-0.0034385		2367.49	0
													21.4932	0.00407605	21.6583	-0.0006104	21.5651	-0.0034086		2367.6	0
													21.5259	0.00408297	21.6911	-0.0006005	21.5896	-0.0033857		2367.71	0
													21.5587	0.0040943	21.7239	-0.0005916	21.6224	-0.0033554		2367.82	0
													21.5915	0.00410936	21.7484	-0.0005854	21.6552	-0.0033264		2367.93	0.00123955
													21.616	0.00412282	21.7812	-0.0005763	21.6879	-0.0032975		2368.04	0.00226583
													21.6488	0.00414158	21.8139	-0.0005638	21.7207	-0.0032683		2368.15	0.00268155
													21.6815	0.00415869	21.8467	-0.0005472	21.7534	-0.0032391		2368.26	0.00222847
													21.7143	0.00417488	21.8795	-0.000528	21.778	-0.0032173		2368.36	0.0012399
													21.7471	0.00419044	21.9122	-0.000509	21.8108	-0.0031879		2368.47	7.79067e-05
													21.7798	0.00420128	21.945	-0.0004901	21.8435	-0.0031566		2368.58	0
													21.8044	0.00420523	21.9695	-0.0004747	21.8763	-0.0031233		2368.69	0
													21.8372	0.00420915	22.0023	-0.0004524	21.909	-0.0030903		2368.8	0
													21.8699	0.00421624	22.0351	-0.0004299	21.9254	-0.0030745		2368.91	0
													21.9027	0.00422569	22.0678	-0.0004079	21.9418	-0.0030593		2379.55	0
													21.9354	0.00423609	22.1006	-0.0003839	21.9746	-0.0030294		2379.66	0
													21.9682	0.0042482	22.1333	-0.0003557	21.9991	-0.0030063		2379.77	0
													21.9928	0.00425789	22.1579	-0.0003325	22.0319	-0.0029739		2379.88	0
													22.0255	0.00427163	22.1907	-0.000301	22.0646	-0.0029402		2379.99	0.00127802
													22.0583	0.00428687	22.2234	-0.0002704	22.0974	-0.0029059		2380.1	0.00259651
													22.091	0.00430222	22.2562	-0.0002385	22.1302	-0.0028712		2380.21	0.00338953
													22.1238	0.00431452	22.289	-0.0002029	22.1629	-0.0028357		2380.32	0.00319064
													22.1566	0.00431995	22.3217	-0.0001648	22.1875	-0.0028078		2380.43	0.00220731
													22.1811	0.00431932	22.3545	-0.0001254	22.2202	-0.0027683		2380.54	0.00105293
													22.2139	0.00431651	22.379	-9.397e-05	22.253	-0.0027262		2380.65	6.19344e-05
													22.2466	0.00431658	22.4118	-4.749e-05	22.2858	-0.0026831		2380.76	0
													22.2794	0.00432079	22.4446	4.3337e-06	22.3185	-0.0026411		2380.87	0
													22.3122	0.00432817	22.4773	5.9769e-05	22.3513	-0.0026007		2380.98	0
													22.3449	0.0043388	22.5101	0.00011778	22.384	-0.0025605		2381.09	0
													22.3695	0.00434956	22.5428	0.00017876	22.4086	-0.0025296		2382.2	0
													22.4022	0.00436633	22.5674	0.00022625	22.4414	-0.0024868		2382.31	0
													22.435	0.0043805	22.6002	0.00029036	22.4741	-0.0024422		2382.42	0
													22.4678	0.00438899	22.6329	0.00035444	22.5069	-0.0023963		2382.53	0
													22.5005	0.0043941	22.6657	0.0004196	22.5397	-0.0023488		2382.64	0.00205958
													22.5333	0.00439825	22.6984	0.00048627	22.5724	-0.0022995		2382.75	0.00309273
													22.5579	0.00440055	22.7312	0.00055352	22.597	-0.0022615		2382.86	0.00348118
													22.5906	0.00440217	22.7558	0.00060453	22.6297	-0.0022099		2382.97	0.00302418
													22.6234	0.00440558	22.7885	0.00067387	22.6625	-0.0021578		2383.08	0.00193726
													22.6561	0.00441445	22.8213	0.00074404	22.6953	-0.0021051		2383.19	0.000131958
													22.6889	0.00442615	22.854	0.00081443	22.728	-0.0020498		2383.3	0
													22.7217	0.00443394	22.8868	0.00088565	22.7608	-0.0019911		2383.41	0
													22.7462	0.00443502	22.9196	0.00095746	22.7853	-0.0019453		2383.52	0
													22.779	0.00443232	22.9523	0.00102781	22.8181	-0.0018835		2383.63	0
													22.8117	0.00443006	22.9769	0.00107794	22.8509	-0.0018223		2384.07	0
													22.8445	0.00443278	23.0097	0.00113997	22.8836	-0.0017607		2384.18	0
													22.8773	0.00444094	23.0424	0.00119728	22.9164	-0.001697		2384.29	0
													22.91	0.00445114	23.0588	0.00122494	22.9491	-0.0016302		2384.4	0
													22.9346	0.0044589	23.0752	0.00125234	22.9819	-0.0015612		2384.51	0.0014362
													22.9673	0.00446934	23.1079	0.00130692	23.0065	-0.0015088		2384.62	0.00270424
													23.0001	0.00447814	23.1407	0.00136113	23.0392	-0.0014386		2384.74	0.00324923
													23.0329	0.0044842	23.1653	0.00140152	23.072	-0.0013679		2384.84	0.00260225
													23.0656	0.00448815	23.198	0.00145499	23.1047	-0.0012963		2384.96	0.00119594
													23.0984	0.00449112	23.2308	0.00150661	23.1375	-0.0012239		2385.07	6.96679e-05
													23.123	0.0044936	23.2635	0.00155453	23.1703	-0.00115		2385.18	0
													23.1557	0.00449851	23.2963	0.0015992	23.1948	-0.0010933		2385.29	0
													23.1885	0.00450634	23.3291	0.00164262	23.2276	-0.0010172		2385.4	0
													23.2212	0.00451608	23.3618	0.00168595	23.2604	-0.0009405		2385.51	0
													23.254	0.00452728	23.3864	0.0017179	23.2931	-0.0008627		2389.6	0
													23.2867	0.00454225	23.4191	0.00175854	23.3259	-0.0007831		2389.71	0
													23.3113	0.00455736	23.4519	0.00179706	23.3586	-0.0007006		2389.82	0
													23.3441	0.00458197	23.4847	0.00183511	23.3914	-0.0006157		2389.93	0
													23.3768	0.00460647	23.5174	0.00187505	23.416	-0.000551		2390.04	0.00107958
													23.4096	0.00462631	23.5502	0.00191898	23.4487	-0.0004636		2390.16	0.00230494
													23.4424	0.00464292	23.5747	0.00195395	23.4815	-0.0003746		2390.27	0.00299116
													23.4669	0.00465521	23.6075	0.00200058	23.5142	-0.0002836		2390.38	0.00261717
													23.4997	0.00467262	23.6403	0.00204598	23.547	-0.00019		2390.49	0.00146672
													23.5324	0.0046926	23.673	0.00209143	23.5798	-9.14e-05		2390.6	8.91102e-05
													23.5652	0.00471667	23.7058	0.00213834	23.6043	-1.225e-05		2390.71	0
													23.598	0.00474352	23.7385	0.00218759	23.6371	0.00010173		2390.82	0
													23.6307	0.00477169	23.7713	0.00224117	23.6698	0.00022519		2390.93	0
													23.6553	0.00479399	23.7959	0.00228543	23.7026	0.00035642		2391.04	0
													23.688	0.00482593	23.8286	0.00235004	23.7354	0.00049506		2398.82	0
													23.7208	0.00486155	23.8614	0.0024194	23.7681	0.00064237		2398.93	0
													23.7536	0.00490245	23.8941	0.0024916	23.8009	0.00079895		2399.05	0
													23.7863	0.00494938	23.9269	0.00256742	23.8254	0.00092306		2399.16	0
													23.8191	0.0050028	23.9597	0.00265002	23.8582	0.00109932		2399.27	0.00115495
													23.8437	0.00504818	23.9842	0.00271817	23.891	0.0012895		2399.38	0.00224118
													23.8764	0.00511774	24.017	0.00281808	23.9237	0.00149561		2399.49	0.0028431
													23.9092	0.00520013	24.0498	0.00292724	23.9565	0.00171964		2399.6	0.00254533
													23.9419	0.00529962	24.0825	0.00304378	23.9892	0.00196183		2399.71	0.0015254
													23.9747	0.00542112	24.1153	0.00316744	24.0138	0.00215559		2399.82	9.68943e-05
													24.0074	0.00556971	24.148	0.00330021	24.0466	0.00243203		2399.94	0
													24.032	0.00570191	24.1808	0.00344513	24.0793	0.0027305		2400.05	0
													24.0648	0.00590985	24.2054	0.0035634	24.0957	0.00288761		2400.16	0
													24.0975	0.00616252	24.2381	0.00373467	24.1121	0.00304973		2400.27	0
													24.1303	0.0064741	24.2709	0.00392086	24.1448	0.00338923		2401.72	0
													24.1631	0.0068611	24.3036	0.00412189	24.1776	0.00375072		2401.83	0
													24.1876	0.00721068	24.32	0.00422861	24.2104	0.00413561		2401.95	0
													24.1958	0.00733955	24.3364	0.00433994	24.2349	0.00443965		2402.06	0
													24.2204	0.00776513	24.3692	0.004577	24.2677	0.00486522		2402.17	0.00138065
													24.2531	0.00842978	24.3937	0.00476672	24.3005	0.00531326		2402.28	0.00273621
													24.2859	0.00921857	24.4265	0.0050341	24.3332	0.00578146		2402.39	0.00366642
													24.3187	0.0101446	24.4592	0.00531976	24.3414	0.00590134		2402.5	0.00357914
													24.3514	0.0112153	24.492	0.00562742	24.366	0.00626752		2402.61	0.00337145
													24.3842	0.0124385	24.5248	0.00595665	24.3987	0.00677142		2402.73	0.00237827
													24.4006	0.0131119	24.5575	0.00630512	24.4233	0.00716166		2402.84	0.00327725
													24.4087	0.0134649	24.5821	0.00657896	24.4561	0.00769961		2402.95	0.00329332
													24.4415	0.0149892	24.6149	0.00696172	24.4888	0.00825944		2403.06	0.0022495
													24.4661	0.0162496	24.6394	0.00726271	24.5216	0.00884213		2403.17	0.000959763
													24.4743	0.0166913	24.6476	0.00736571	24.5298	0.00899143		2403.28	6.04234e-05
													24.507	0.0185607	24.6804	0.00779026	24.5543	0.00944816		2403.4	0
													24.5152	0.0190526	24.7131	0.00823296	24.5871	0.010078		2403.51	0
													24.5398	0.0205834	24.7459	0.0086924	24.6117	0.0105659		2403.62	0.00190968
													24.5644	0.022192	24.7786	0.00916843	24.6444	0.011237		2403.73	0.00302214
													24.5725	0.0227444	24.8032	0.00953604	24.6772	0.0119317		2403.84	0.00331989
													24.5971	0.0244474	24.836	0.0100393	24.7099	0.0126523		2403.96	0.00261052
													24.6053	0.0250296	24.8524	0.0102956	24.7427	0.0134031		2404.07	0.0013523
													24.6299	0.0268163	24.8687	0.0105544	24.7755	0.0141882		2404.18	9.02586e-05
													24.6463	0.0280387	24.9015	0.0110776	24.8082	0.0150107		2404.29	0
													24.6626	0.0292837	24.9343	0.0116058	24.8328	0.015654		2404.4	0
													24.6872	0.0311895	24.967	0.0121361	24.8655	0.0165491		2404.51	0
													24.6954	0.0318339	24.9916	0.0125332	24.8983	0.0174881		2404.63	0
													24.72	0.0337906	25.0243	0.0130591	24.9147	0.0179736		2408.99	0
													24.7281	0.0344497	25.0407	0.0133197	24.9311	0.0184693		2409.11	0
													24.7609	0.0371131	25.0571	0.0135781	24.9638	0.0194896		2409.22	0
													24.7855	0.0391314	25.0899	0.0140865	24.9966	0.0205445		2409.33	0
													24.7937	0.0398069	25.1226	0.0145809	25.0048	0.0208129		2409.44	0.00176498
													24.8182	0.0418392	25.1554	0.0150589	25.0212	0.0213545		2409.55	0.00255039
													24.8346	0.0431966	25.1881	0.015518	25.0539	0.0224531		2409.67	0.00270374
													24.851	0.0445533	25.2127	0.0158481	25.0867	0.0235647		2409.78	0.00218992
													24.8674	0.0459066	25.2455	0.0162677	25.0949	0.0238434		2409.89	0.00251273
													24.8838	0.0472535	25.2782	0.0166635	25.1194	0.0246782		2410	0.0023887
													24.9001	0.0485912	25.311	0.017038	25.1522	0.0257828		2410.11	0.0028028
													24.9165	0.0499176	25.3437	0.0173939	25.185	0.0268719		2410.23	0.00239085
													24.9411	0.0518825	25.3765	0.0177325	25.2177	0.0279432		2410.34	0.00137288
													24.9493	0.0525301	25.4011	0.0179765	25.2423	0.0287351		2410.45	0.0016015
													24.9738	0.0544478	25.4338	0.0182902	25.275	0.0297754		2410.56	0.00276408
													24.982	0.0550779	25.4666	0.0185888	25.3078	0.0307972		2410.68	0.00345243
													25.0066	0.0569371	25.4993	0.0188714	25.3406	0.031803		2410.79	0.00315096
													25.0148	0.0575456	25.5321	0.0191403	25.3733	0.032797		2410.9	0.00204058
													25.0394	0.0593339	25.5485	0.0192713	25.4061	0.0337842		2411.01	0.000140252
													25.0557	0.0604924	25.5649	0.0194005	25.4306	0.0345255		2411.12	0.00110217
													25.0721	0.0616217	25.5976	0.0196537	25.4634	0.0355236		2411.24	0.00234991
													25.1049	0.0637854	25.6222	0.0198375	25.4716	0.0357758		2411.35	0.00338066
													25.1376	0.0658157	25.655	0.0200735	25.4962	0.0365403		2411.46	0.00354742
													25.154	0.0667802	25.6877	0.0203015	25.5289	0.037583		2411.57	0.00270912
													25.1622	0.0672501	25.7205	0.020524	25.5617	0.0386585		2411.69	0.00141273
													25.195	0.0690532	25.7532	0.020742	25.5944	0.0397711		2411.8	8.7148e-05
													25.2032	0.0694863	25.786	0.0209551	25.6272	0.0409215		2411.91	0
													25.2277	0.0707483	25.8106	0.0211118	25.6518	0.0418084		2412.02	0
													25.2605	0.0723563	25.8433	0.0213181	25.6845	0.0430201		2412.14	0
													25.2932	0.073902	25.8761	0.0215231	25.7173	0.0442596		2412.25	0
													25.326	0.0754179	25.9088	0.0217286	25.7337	0.0448881		2414.84	0
													25.3506	0.076556	25.9416	0.0219354	25.75	0.0455219		2414.95	0
													25.3833	0.0781006	25.9744	0.022145	25.7828	0.046807		2415.06	0
													25.3915	0.078495	25.9907	0.0222513	25.8074	0.0477884		2415.17	0
													25.4161	0.0797084	26.0071	0.0223591	25.8156	0.0481195		2415.28	0.00101517
													25.4488	0.0814206	26.0317	0.0225247	25.8401	0.0491286		2415.4	0.00205337
													25.4816	0.0832728	26.0644	0.0227582	25.8729	0.0505286		2415.51	0.00270326
													25.498	0.0842597	26.0972	0.0230195	25.8811	0.0508932		2415.62	0.00245311
													25.5144	0.0852908	26.13	0.0233325	25.9057	0.0520381		2415.74	0.00141695
													25.5389	0.0869257	26.1627	0.0237394	25.9384	0.0537392		2415.85	8.67352e-05
													25.5471	0.0874951	26.1955	0.0243118	25.9712	0.0557558		2415.96	0
													25.5717	0.0892789	26.22	0.0249144	25.9876	0.0569343		2416.07	0
													25.5881	0.0905318	26.2364	0.025433	26.0039	0.05826		2416.19	0
													25.6045	0.0918356	26.2528	0.0260723	26.0203	0.0597614		2416.3	0
													25.6208	0.0931898	26.2856	0.0278265	26.0367	0.0614698		2416.41	0
													25.6372	0.0945931	26.2938	0.0283875	26.0531	0.0634186		2416.52	0
													25.6536	0.0960432	26.3183	0.0304343	26.0613	0.0644941		2416.64	0
													25.67	0.0975372	26.3347	0.0321484	26.0694	0.0656431		2416.75	0.000968745
													25.6864	0.0990706	26.3511	0.0341869	26.094	0.0695793		2416.86	0.00198462
													25.7027	0.100638	26.3593	0.0353399	26.1104	0.0726605		2416.97	0.00262613
													25.7191	0.102234	26.3757	0.0379383	26.1268	0.0761553		2417.09	0.00243564
													25.7273	0.103041	26.3838	0.0393937	26.135	0.0780711		2417.2	0.00151465
													25.7519	0.105485	26.392	0.0409602	26.1513	0.0822663		2417.31	0.000103499
													25.7601	0.106305	26.4084	0.0444469	26.1595	0.0845566		2417.43	0
													25.7764	0.107946	26.4166	0.046378	26.1677	0.0869829		2417.54	0
													25.7928	0.109583	26.433	0.0506436	26.1759	0.0895506		2417.65	0
													25.8092	0.111207	26.4412	0.0529897	26.1923	0.0951332		2417.76	0
													25.8256	0.112811	26.4494	0.055486	26.2005	0.0981594		2417.99	0
													25.842	0.114388	26.4657	0.0609539	26.2087	0.10135		2418.1	0
													25.8583	0.115928	26.4739	0.0639379	26.2169	0.10471		2418.21	0
													25.8665	0.116683	26.4821	0.0670972	26.2251	0.108246		2418.33	0
													25.8911	0.11887	26.4903	0.0704379	26.2332	0.111964		2418.44	0.00101775
													25.9075	0.120255	26.4985	0.0739664	26.2414	0.115868		2418.55	0.00215317
													25.9157	0.120922	26.5067	0.0776889	26.2496	0.119965		2418.67	0.00455404
													25.9402	0.12281	26.5149	0.0816115	26.2578	0.124259		2418.78	0.00566356
													25.9484	0.123398	26.5231	0.0857401	26.266	0.128757		2418.89	0.00534921
													25.9812	0.125518	26.5313	0.0900809	26.2742	0.133462		2419	0.00288938
													26.0139	0.127232	26.5394	0.0946397	26.2824	0.138381		2419.12	0.00149734
													26.0467	0.128507	26.5476	0.0994222	26.2906	0.143517		2419.23	0.000100443
													26.0795	0.129323	26.5558	0.104434	26.2988	0.148875		2419.34	0
													26.104	0.129624	26.564	0.109681	26.307	0.154459		2419.45	0
													26.1368	0.129611	26.5722	0.115169	26.3151	0.160273		2419.57	0
													26.1696	0.129139	26.5804	0.120904	26.3233	0.166321		2419.68	0
													26.2023	0.128237	26.5886	0.126889	26.3315	0.172606		2422.62	0
													26.2351	0.126939	26.5968	0.133132	26.3397	0.17913		2422.73	0
													26.2678	0.125284	26.605	0.139636	26.3479	0.185898		2422.84	0
													26.2924	0.123834	26.6132	0.146407	26.3561	0.19291		2422.96	0
													26.317	0.122229	26.6213	0.153449	26.3643	0.200168		2423.07	0.000985232
													26.3252	0.121664	26.6295	0.160765	26.3725	0.207675		2423.18	0.002124
													26.3579	0.119281	26.6377	0.16836	26.3807	0.215431		2423.3	0.00422563
													26.3907	0.116749	26.6459	0.176237	26.3888	0.223437		2423.41	0.0062117
													26.3989	0.116099	26.6541	0.184398	26.397	0.231692		2423.52	0.00668206
													26.4234	0.114125	26.6623	0.192846	26.4052	0.240197		2423.64	0.00536557
													26.4316	0.113461	26.6705	0.201581	26.4134	0.24895		2423.75	0.0037158
													26.4562	0.111462	26.6787	0.210605	26.4216	0.257951		2423.86	0.00132292
													26.4726	0.11013	26.6869	0.219917	26.4298	0.267197		2423.98	8.05753e-05
													26.4808	0.109466	26.6951	0.229518	26.438	0.276687		2424.09	0
													26.5053	0.107493	26.7032	0.239406	26.4462	0.286417		2424.2	0
													26.5135	0.106844	26.7114	0.249578	26.4544	0.296384		2424.32	0
													26.5463	0.104303	26.7196	0.260033	26.4626	0.306584		2424.43	0
													26.579	0.101876	26.7278	0.270766	26.4707	0.317013		2424.54	0
													26.5872	0.10129	26.736	0.281773	26.4789	0.327666		2424.66	0
													26.6118	0.0995869	26.7442	0.29305	26.4871	0.338537		2424.77	0
													26.6282	0.0985004	26.7524	0.304591	26.4953	0.349621		2424.88	0
													26.6446	0.0974554	26.7606	0.31639	26.5035	0.360911		2424.99	0.00133924
													26.6691	0.0959707	26.7688	0.328441	26.5117	0.372401		2425.11	0.00220998
													26.6773	0.0954989	26.777	0.340735	26.5199	0.384082		2425.22	0.00255282
													26.7019	0.0941567	26.7851	0.353265	26.5281	0.395947		2425.34	0.00229307
													26.7265	0.0929302	26.7933	0.366022	26.5363	0.407987		2425.45	0.00161427
													26.7346	0.0925482	26.8015	0.378998	26.5445	0.420193		2425.56	0.000112282
													26.7674	0.0911573	26.8097	0.392182	26.5526	0.432556		2425.68	0
													26.8002	0.0899854	26.8179	0.405565	26.5608	0.445066		2425.79	0
													26.8329	0.0890239	26.8261	0.419135	26.569	0.457713		2425.9	0
													26.8575	0.0884338	26.8343	0.432881	26.5772	0.470485		2426.01	0
													26.8903	0.0878156	26.8425	0.446791	26.5854	0.483372		2426.35	0
													26.923	0.087385	26.8507	0.460852	26.5936	0.496362		2426.47	0
													26.9558	0.0871332	26.8589	0.475051	26.6018	0.509443		2426.58	0
													26.9885	0.0870466	26.867	0.489374	26.61	0.522602		2426.69	0
													27.0213	0.0871116	26.8752	0.503807	26.6182	0.535827		2426.81	0.001432
													27.0459	0.0872546	26.8834	0.518334	26.6264	0.549105		2426.92	0.002578
													27.0786	0.0875636	26.8916	0.532939	26.6345	0.562422		2427.03	0.00465082
													27.1114	0.0879921	26.8998	0.547607	26.6427	0.575764		2427.15	0.00561938
													27.1441	0.0885235	26.908	0.56232	26.6509	0.589118		2427.26	0.00516298
													27.1769	0.0891498	26.9162	0.577062	26.6591	0.60247		2427.38	0.00309858
													27.2097	0.0898605	26.9244	0.591814	26.6673	0.615806		2427.49	0.00178743
													27.2178	0.0900495	26.9326	0.606559	26.6755	0.62911		2427.6	0.0015247
													27.2342	0.0904395	26.9407	0.621278	26.6837	0.642369		2427.72	0.00388429
													27.267	0.0912627	26.9489	0.635953	26.6919	0.655568		2427.83	0.00577878
													27.2997	0.0921341	26.9571	0.650565	26.7001	0.668693		2427.94	0.0062312
													27.3325	0.0930425	26.9653	0.665094	26.7083	0.681728		2428.05	0.00492732
													27.3653	0.0939781	26.9735	0.679521	26.7164	0.69466		2428.17	0.00211051
													27.398	0.0949316	26.9817	0.693827	26.7246	0.707474		2428.28	0.000127674
													27.4226	0.0956533	26.9899	0.707994	26.7328	0.720156		2428.4	0
													27.439	0.0961364	26.9981	0.722001	26.741	0.732691		2428.51	0.0014622
													27.4553	0.096621	27.0063	0.73583	26.7492	0.745067		2428.62	0.0022354
													27.4881	0.097594	27.0145	0.749463	26.7574	0.757268		2428.74	0.00323577
													27.5209	0.0985719	27.0226	0.762879	26.7656	0.769283		2428.85	0.00433662
													27.5372	0.0990627	27.0308	0.776062	26.7738	0.781097		2428.96	0.00482004
													27.5536	0.0995549	27.039	0.788994	26.782	0.792698		2429.08	0.00330868
													27.5864	0.100545	27.0472	0.801657	26.7901	0.804074		2429.19	0.00196534
													27.611	0.101293	27.0554	0.814034	26.7983	0.815212		2429.3	0.00012451
													27.6355	0.102047	27.0636	0.82611	26.8065	0.826101		2429.42	0.00126177
													27.6437	0.1023	27.0718	0.837868	26.8147	0.836729		2429.53	0.00253193
													27.6765	0.10332	27.08	0.849294	26.8229	0.847086		2429.64	0.00491745
													27.7092	0.104359	27.0882	0.860374	26.8311	0.857162		2429.76	0.00522053
													27.7256	0.104888	27.0964	0.871093	26.8393	0.866947		2429.87	0.00452879
													27.742	0.105426	27.1045	0.88144	26.8475	0.876431		2429.99	0.00270299
													27.7747	0.10653	27.1127	0.891402	26.8557	0.885606		2430.1	0.00231009
													27.7993	0.10739	27.1209	0.900967	26.8639	0.894463		2430.21	0.00170515
													27.8157	0.10798	27.1291	0.910127	26.872	0.902994		2430.33	0.00158976
													27.8321	0.108587	27.1373	0.91887	26.8802	0.911193		2430.44	0.00277136
													27.8648	0.10986	27.1455	0.92719	26.8884	0.919052		2430.55	0.00357471
													27.8894	0.110878	27.1537	0.935077	26.8966	0.926566		2430.67	0.00514492
													27.8976	0.111231	27.1619	0.942525	26.9048	0.933728		2430.78	0.00478953
													27.9304	0.112723	27.1701	0.949529	26.913	0.940535		2430.89	0.00366558
													27.9549	0.113934	27.1783	0.956084	26.9212	0.946982		2431.01	0.00249076
													27.9631	0.114358	27.1864	0.962186	26.9294	0.953064		2431.12	0.00159554
													27.9877	0.115693	27.1946	0.967832	26.9376	0.95878		2431.24	0.00010813
													28.0041	0.116643	27.2028	0.973021	26.9458	0.964127		2431.35	0
													28.0204	0.117646	27.211	0.977749	26.9539	0.969102		2431.46	0
													28.0532	0.119833	27.2192	0.982018	26.9621	0.973704		2431.58	0
													28.086	0.122302	27.2274	0.985827	26.9703	0.977933		2431.69	0.00183522
													28.0942	0.12297	27.2356	0.989177	26.9785	0.981788		2431.8	0.00351814
													28.1187	0.125107	27.2438	0.992069	26.9867	0.98527		2431.92	0.00518111
													28.1269	0.125867	27.252	0.994507	26.9949	0.988377		2432.03	0.00580925
													28.1515	0.128304	27.2602	0.996492	27.0031	0.991113		2432.14	0.00526901
													28.1597	0.129172	27.2765	0.999123	27.0113	0.993477		2432.26	0.00393909
													28.176	0.130997	27.2929	1	27.0195	0.995471		2432.37	0.00222819
													28.1842	0.131957	27.3175	0.998137	27.0358	0.998362		2432.49	0.00270505
													28.2088	0.135042	27.3257	0.996697	27.044	0.999264		2432.6	0.00266843
													28.2334	0.138464	27.3339	0.99486	27.0686	0.999842		2432.71	0.00309071
													28.2416	0.139686	27.3502	0.990035	27.0932	0.997325		2432.83	0.00276255
													28.2498	0.140951	27.3584	0.987065	27.1014	0.995823		2432.94	0.00282363
													28.2661	0.143619	27.3666	0.983735	27.1096	0.994		2433.05	0.00254751
													28.2743	0.145024	27.3748	0.980056	27.1177	0.991861		2433.17	0.00409133
													28.2825	0.14648	27.383	0.976038	27.1341	0.986664		2433.28	0.00633606
													28.2989	0.149548	27.3912	0.971691	27.1423	0.98362		2433.4	0.00724627
													28.3071	0.151165	27.3994	0.967026	27.1505	0.980288		2433.51	0.00639743
													28.3153	0.152839	27.4076	0.962054	27.1587	0.976677		2433.62	0.00498838
													28.3317	0.156368	27.4158	0.956786	27.1669	0.972792		2433.74	0.00250448
													28.3398	0.158227	27.4239	0.951233	27.1751	0.968643		2433.85	0.00113484
													28.3562	0.162144	27.4321	0.945405	27.1833	0.964237		2433.97	7.28793e-05
													28.3644	0.164206	27.4403	0.939314	27.1914	0.959582		2434.08	0
													28.3808	0.168547	27.4485	0.932972	27.1996	0.954685		2434.19	0
													28.389	0.170831	27.4567	0.926389	27.2078	0.949557		2434.31	0
													28.3972	0.173193	27.4649	0.919576	27.216	0.944203		2434.42	0
													28.4136	0.17816	27.4731	0.912546	27.2242	0.938633		2435.56	0
													28.4217	0.18077	27.4813	0.905308	27.2324	0.932855		2435.68	0
													28.4299	0.183467	27.4895	0.897874	27.2406	0.926877		2435.79	0
													28.4381	0.186254	27.4977	0.890254	27.2488	0.920708		2435.9	0
													28.4463	0.189131	27.5058	0.88246	27.257	0.914355		2436.02	0.0012463
													28.4545	0.192102	27.514	0.874502	27.2652	0.907827		2436.13	0.00207338
													28.4627	0.195168	27.5222	0.866391	27.2733	0.901132		2436.24	0.00247064
													28.4709	0.198332	27.5304	0.858137	27.2815	0.894279		2436.36	0.00371843
													28.4791	0.201595	27.5386	0.849751	27.2897	0.887275		2436.47	0.00387579
													28.4873	0.20496	27.5468	0.841243	27.2979	0.880129		2436.59	0.0028544
													28.4955	0.208429	27.555	0.832622	27.3061	0.872848		2436.7	0.00228208
													28.5036	0.212003	27.5632	0.823899	27.3143	0.86544		2436.82	0.00134631
													28.5118	0.215684	27.5714	0.815084	27.3225	0.857915		2436.93	8.89621e-05
													28.52	0.219475	27.5796	0.806185	27.3307	0.850278		2437.04	0
													28.5282	0.223377	27.5877	0.797212	27.3389	0.842539		2437.16	0
													28.5364	0.227391	27.5959	0.788173	27.3471	0.834704		2437.27	0
													28.5446	0.231519	27.6041	0.779078	27.3552	0.826781		2437.39	0
													28.5528	0.235764	27.6123	0.769935	27.3634	0.818779		2437.5	0
													28.561	0.240125	27.6205	0.760753	27.3716	0.810703		2437.61	0
													28.5692	0.244605	27.6287	0.751538	27.3798	0.802561		2437.73	0.00157807
													28.5773	0.249204	27.6369	0.7423	27.388	0.79436		2437.84	0.00254502
													28.5855	0.253923	27.6451	0.733045	27.3962	0.786107		2437.96	0.00459782
													28.5937	0.258763	27.6533	0.723782	27.4044	0.777809		2438.07	0.00623587
													28.6019	0.263726	27.6614	0.714516	27.4126	0.769471		2438.18	0.00671717
													28.6101	0.26881	27.6696	0.705256	27.4208	0.7611		2438.3	0.00474321
													28.6183	0.274017	27.6778	0.696007	27.429	0.752704		2438.41	0.00331514
													28.6265	0.279347	27.686	0.686776	27.4371	0.744286		2438.53	0.00154173
													28.6347	0.284799	27.6942	0.677569	27.4453	0.735854		2438.64	0.000101282
													28.6429	0.290374	27.7024	0.668392	27.4535	0.727413		2438.76	0
													28.6511	0.296072	27.7106	0.659251	27.4617	0.718969		2438.87	0
													28.6592	0.301892	27.7188	0.65015	27.4699	0.710528		2438.98	0
													28.6674	0.307834	27.727	0.641096	27.4781	0.702093		2439.1	0
													28.6756	0.313897	27.7352	0.632093	27.4863	0.693671		2439.21	0.00125412
													28.6838	0.320081	27.7433	0.623146	27.4945	0.685267		2439.33	0.00228975
													28.692	0.326384	27.7515	0.614258	27.5027	0.676884		2439.44	0.00286414
													28.7002	0.332805	27.7597	0.605435	27.5109	0.668528		2439.56	0.00265194
													28.7084	0.339343	27.7679	0.596681	27.519	0.660202		2439.67	0.0017722
													28.7166	0.345996	27.7761	0.587998	27.5272	0.651912		2439.78	0.000121278
													28.7248	0.352763	27.7843	0.579392	27.5354	0.64366		2439.9	0
													28.733	0.35964	27.7925	0.570864	27.5436	0.635451		2440.01	0
													28.7411	0.366627	27.8007	0.562418	27.5518	0.627288		2440.13	0
													28.7493	0.37372	27.8089	0.554058	27.56	0.619174		2440.24	0
													28.7575	0.380918	27.8171	0.545785	27.5682	0.611113		2442.19	0
													28.7657	0.388217	27.8252	0.537602	27.5764	0.603109		2442.3	0
													28.7739	0.395615	27.8334	0.529512	27.5846	0.595163		2442.41	0
													28.7821	0.403108	27.8416	0.521516	27.5927	0.587279		2442.53	0
													28.7903	0.410694	27.8498	0.513617	27.6009	0.579459		2442.64	0.00118685
													28.7985	0.418369	27.858	0.505816	27.6091	0.571706		2442.76	0.00243664
													28.8067	0.42613	27.8662	0.498115	27.6173	0.564022		2442.87	0.00291308
													28.8149	0.433974	27.8744	0.490515	27.6255	0.55641		2442.99	0.00223665
													28.823	0.441896	27.8826	0.483017	27.6337	0.548871		2443.1	0.000993649
													28.8312	0.449894	27.8908	0.475623	27.6419	0.541408		2443.22	6.1906e-05
													28.8394	0.457963	27.899	0.468334	27.6501	0.534022		2443.33	0
													28.8476	0.466099	27.9071	0.46115	27.6583	0.526715		2443.45	0
													28.8558	0.474298	27.9153	0.454072	27.6665	0.519489		2443.56	0
													28.864	0.482556	27.9235	0.447101	27.6746	0.512345		2443.68	0
													28.8722	0.490869	27.9317	0.440238	27.6828	0.505284		2443.79	0
													28.8804	0.499232	27.9399	0.433481	27.691	0.498307		2443.9	0.00108528
													28.8886	0.507641	27.9481	0.426833	27.6992	0.491416		2444.02	0.00211868
													28.8967	0.516091	27.9563	0.420292	27.7074	0.484611		2444.13	0.00256137
													28.9049	0.524578	27.9645	0.413859	27.7156	0.477893		2444.25	0.00214172
													28.9131	0.533097	27.9727	0.407534	27.7238	0.471263		2444.36	0.00241284
													28.9213	0.541644	27.9809	0.401316	27.732	0.464721		2444.48	0.00236776
													28.9295	0.550212	27.989	0.395204	27.7402	0.458268		2444.59	0.00283105
													28.9377	0.558798	27.9972	0.3892	27.7484	0.451905		2444.71	0.00251852
													28.9459	0.567397	28.0054	0.383301	27.7565	0.445631		2444.82	0.00154672
													28.9541	0.576003	28.0136	0.377508	27.7647	0.439447		2444.93	0.000106021
													28.9623	0.584611	28.0218	0.371819	27.7729	0.433354		2445.05	0.00109394
													28.9705	0.593218	28.03	0.366235	27.7811	0.42735		2445.16	0.00226965
													28.9786	0.601817	28.0382	0.360753	27.7893	0.421437		2445.28	0.0029572
													28.9868	0.610403	28.0464	0.355374	27.7975	0.415614		2445.39	0.00260134
													28.995	0.618973	28.0546	0.350096	27.8057	0.40988		2445.51	0.0014751
													29.0032	0.62752	28.0627	0.344918	27.8139	0.404236		2445.62	9.83477e-05
													29.0114	0.63604	28.0709	0.33984	27.8221	0.398681		2445.74	0
													29.0196	0.644528	28.0791	0.33486	27.8303	0.393216		2445.85	0
													29.0278	0.652979	28.0873	0.329976	27.8384	0.387838		2445.97	0
													29.036	0.661387	28.0955	0.325189	27.8466	0.382549		2446.08	0
													29.0442	0.669749	28.1037	0.320497	27.8548	0.377346		2451.14	0
													29.0524	0.678058	28.1119	0.315897	27.863	0.372231		2451.25	0
													29.0605	0.686311	28.1201	0.31139	27.8712	0.367201		2451.37	0
													29.0687	0.694503	28.1283	0.306974	27.8794	0.362257		2451.48	0
													29.0769	0.702629	28.1365	0.302648	27.8876	0.357398		2451.6	0.00178169
													29.0851	0.710684	28.1446	0.29841	27.8958	0.352622		2451.71	0.00269918
													29.0933	0.718665	28.1528	0.294259	27.904	0.34793		2451.83	0.00311906
													29.1015	0.726567	28.161	0.290194	27.9121	0.34332		2451.94	0.00275891
													29.1097	0.734386	28.1692	0.286213	27.9203	0.338791		2452.06	0.00175708
													29.1179	0.742117	28.1774	0.282315	27.9285	0.334344		2452.17	0.000120735
													29.1261	0.749758	28.1856	0.278498	27.9367	0.329975		2452.29	0
													29.1343	0.757304	28.1938	0.274762	27.9449	0.325686		2452.4	0
													29.1424	0.764751	28.202	0.271104	27.9531	0.321475		2452.52	0.00113277
													29.1506	0.772097	28.2102	0.267523	27.9613	0.31734		2452.64	0.00222478
													29.1588	0.779338	28.2184	0.264017	27.9695	0.313281		2452.75	0.00285161
													29.167	0.786471	28.2265	0.260586	27.9777	0.309297		2452.86	0.00256654
													29.1752	0.793494	28.2347	0.257228	27.9859	0.305387		2452.98	0.00151332
													29.1834	0.800403	28.2429	0.25394	27.994	0.301549		2453.09	0.000103021
													29.1916	0.807197	28.2511	0.250723	28.0022	0.297783		2453.21	0
													29.1998	0.813873	28.2593	0.247574	28.0104	0.294088		2453.33	0
													29.208	0.820429	28.2675	0.244492	28.0186	0.290462		2453.44	0
													29.2162	0.826863	28.2757	0.241476	28.0268	0.286904		2453.56	0
													29.2243	0.833174	28.2921	0.235635	28.035	0.283413		2454.82	0
													29.2325	0.83936	28.3003	0.232808	28.0432	0.279989		2454.94	0
													29.2407	0.845419	28.3084	0.230041	28.0514	0.276629		2455.05	0
													29.2489	0.85135	28.3166	0.227333	28.0596	0.273334		2455.17	0
													29.2571	0.857153	28.3248	0.224683	28.0678	0.270102		2455.29	0.00113165
													29.2653	0.862825	28.333	0.22209	28.0759	0.266932		2455.4	0.00237346
													29.2735	0.868367	28.3412	0.219552	28.0841	0.263823		2455.52	0.00305417
													29.2817	0.873778	28.3494	0.217068	28.0923	0.260774		2455.63	0.00271866
													29.2899	0.879057	28.3658	0.212258	28.1005	0.257784		2455.75	0.00164473
													29.298	0.884206	28.374	0.20993	28.1087	0.254851		2455.86	0.000108991
													29.3062	0.889223	28.3822	0.207651	28.1169	0.251976		2455.98	0
													29.3144	0.894109	28.3903	0.20542	28.1251	0.249156		2456.09	0
													29.3226	0.898864	28.3985	0.203236	28.1333	0.246392		2456.21	0
													29.3308	0.903489	28.4067	0.201099	28.1415	0.243681		2456.32	0
													29.339	0.907984	28.4149	0.199006	28.1497	0.241023		2456.79	0
													29.3472	0.912351	28.4313	0.19495	28.166	0.235861		2456.9	0
													29.3554	0.916589	28.4395	0.192985	28.1742	0.233356		2457.02	0
													29.3636	0.920701	28.4559	0.189177	28.1824	0.230899		2457.13	0
													29.3718	0.924686	28.464	0.187331	28.1906	0.228491		2457.25	0.00162877
													29.3799	0.928546	28.4804	0.183751	28.1988	0.226129		2457.36	0.00264624
[truncated: 17,956 more rows]
[truncated: 9 more columns]

## Sheet: Fig. 3
Fig. 3
[truncated: 99 more rows]

## Sheet: Fig. 4
Fig. 4
[truncated: 26 more rows]
[truncated: 2 more columns]

## Sheet: Fig. 5
Fig. 5
[truncated: 68 more rows]
[truncated: 8 more columns]

## Sheet: Fig. 6
Fig. 6
[truncated: 66 more rows]

## Sheet: Supp. Fig. 1
Supp. Fig. 1
[truncated: 7,203 more rows]
[truncated: 19 more columns]

## Sheet: Supp. Fig. 2
Supp. Fig. 2

## Sheet: Supp. Fig. 5
Supp. Fig. 5
[truncated: 7,204 more rows]

## Sheet: Supp. Fig. 6
Supp. Fig. 6
[truncated: 7,150 more rows]

[truncated: 10 more sheets: Supp. Fig. 7, Supp. Fig. 8, Supp. Fig. 9, Supp. Fig. 10, Supp. Fig. 11, Supp. Fig. 12, Supp. Fig. 13, Supp. Fig. 14, Supp. Fig. 15, Supp. Table 1]
